# Supplementary material for: No Silver Bullet – Canonical Poly(ADP-Ribose) Polymerases (PARPs) Are No Universal Factors of Abiotic and Biotic Stress Resistance of Arabidopsis thaliana
Source: Front Plant Sci. 2017 Feb 6;8:59. doi: 10.3389/fpls.2017.00059 (PMC5292411; doi:10.3389/fpls.2017.00059)
Supplement: Supplementary file 1 [file Presentation_1.ZIP]

Archive with 6 entries (6 files):
- AtRCD1_3AB.pdb
- AtRCD1_4ANI.pdb
- AtRCD1_PHE.pdb
- AtSRO1_3AB.pdb
- AtSRO1_4ANI.pdb
- AtSRO1_PHE.pdb
