# Supplementary material for: No Silver Bullet – Canonical Poly(ADP-Ribose) Polymerases (PARPs) Are No Universal Factors of Abiotic and Biotic Stress Resistance of Arabidopsis thaliana
Source: Front Plant Sci. 2017 Feb 6;8:59. doi: 10.3389/fpls.2017.00059 (PMC5292411; doi:10.3389/fpls.2017.00059)
Supplement: Supplementary file 1 [file Presentation_1.ZIP › AtRCD1_3AB.pdb]

REMARK YASARA *************************************************************
REMARK YASARA *                                                           *
REMARK YASARA *                     Y  A  S  A  R  A                      *
REMARK YASARA *                                                           *
REMARK YASARA *   Yet Another Scientific Artificial Reality Application   *
REMARK YASARA *                                                           *
REMARK YASARA *            MOLECULE STRUCTURE FILE, PDB FORMAT            *
REMARK YASARA *                                                           *
REMARK YASARA * Just use YASARA every day to make your questions go away! *
REMARK YASARA *                                                           *
REMARK YASARA *                      www.YASARA.org                       *
REMARK YASARA *                                                           *
REMARK YASARA *************************************************************
REMARK YASARA
REMARK YASARA Written on:        Mon Dec 19 15:30:34 2016
REMARK YASARA Number of models: 1
REMARK YASARA Number of atoms:   3358
REMARK YASARA Please address questions or suggestions to: Eliza@yasara.org
REMARK YASARA
REMARK   2 RESOLUTION. 2.10 ANGSTROMS.
REMARK 290 CRYSTALLOGRAPHIC SYMMETRY TRANSFORMATIONS
REMARK 290 THE FOLLOWING TRANSFORMATIONS OPERATE ON THE ATOM/HETATM
REMARK 290 RECORDS IN THIS ENTRY TO PRODUCE CRYSTALLOGRAPHICALLY
REMARK 290 RELATED MOLECULES.
REMARK 290   SMTRY1   1  1.000000  0.000000  0.000000        0.00000
REMARK 290   SMTRY2   1  0.000000  1.000000  0.000000        0.00000
REMARK 290   SMTRY3   1  0.000000  0.000000  1.000000        0.00000
REMARK 290   SMTRY1   2 -1.000000  0.000000  0.000000        0.00000
REMARK 290   SMTRY2   2  0.000000 -1.000000  0.000000        0.00000
REMARK 290   SMTRY3   2  0.000000  0.000000  1.000000       60.58000
REMARK 290   SMTRY1   3  0.000000 -1.000000  0.000000       48.69000
REMARK 290   SMTRY2   3  1.000000  0.000000  0.000000       48.69000
REMARK 290   SMTRY3   3  0.000000  0.000000  1.000000       30.29000
REMARK 290   SMTRY1   4  0.000000  1.000000  0.000000       48.69000
REMARK 290   SMTRY2   4 -1.000000  0.000000  0.000000       48.69000
REMARK 290   SMTRY3   4  0.000000  0.000000  1.000000       90.87000
REMARK 290   SMTRY1   5 -1.000000  0.000000  0.000000       48.69000
REMARK 290   SMTRY2   5  0.000000  1.000000  0.000000       48.69000
REMARK 290   SMTRY3   5  0.000000  0.000000 -1.000000       30.29000
REMARK 290   SMTRY1   6  1.000000  0.000000  0.000000       48.69000
REMARK 290   SMTRY2   6  0.000000 -1.000000  0.000000       48.69000
REMARK 290   SMTRY3   6  0.000000  0.000000 -1.000000       90.87000
REMARK 290   SMTRY1   7  0.000000  1.000000  0.000000        0.00000
REMARK 290   SMTRY2   7  1.000000  0.000000  0.000000        0.00000
REMARK 290   SMTRY3   7  0.000000  0.000000 -1.000000        0.00000
REMARK 290   SMTRY1   8  0.000000 -1.000000  0.000000        0.00000
REMARK 290   SMTRY2   8 -1.000000  0.000000  0.000000        0.00000
REMARK 290   SMTRY3   8  0.000000  0.000000 -1.000000       60.58000
REMARK 350 COORDINATES FOR A COMPLETE MULTIMER REPRESENTING THE KNOWN
REMARK 350 BIOLOGICALLY SIGNIFICANT OLIGOMERIZATION STATE OF THE
REMARK 350 MOLECULE CAN BE GENERATED BY APPLYING BIOMT TRANSFORMATIONS
REMARK 350 GIVEN BELOW. BOTH NON-CRYSTALLOGRAPHIC AND
REMARK 350 CRYSTALLOGRAPHIC OPERATIONS ARE GIVEN.
REMARK 350
REMARK 350 BIOMOLECULE: 1
REMARK 350 APPLY THE FOLLOWING TO CHAINS: A
REMARK 350   BIOMT1   1  1.000000  0.000000  0.000000        0.00000
REMARK 350   BIOMT2   1  0.000000  1.000000  0.000000        0.00000
REMARK 350   BIOMT3   1  0.000000  0.000000  1.000000        0.00000
COMPND    MOL_ID: 1;
COMPND   2 MOLECULE: POLY [ADP-RIBOSE] POLYMERASE 10;
COMPND   3 CHAIN: A;
SEQRES   1 A  208  LYS TRP ASP GLU THR ASP ALA ILE VAL VAL SER GLY ALA 
SEQRES   2 A  208  LYS LEU THR GLY SER GLU VAL LEU ASP LYS ASP ALA VAL 
SEQRES   3 A  208  LYS LYS MET PHE ALA VAL GLY THR ALA SER LEU GLY HIS 
SEQRES   4 A  208  VAL PRO VAL LEU ASP VAL GLY ARG PHE SER SER GLU ILE 
SEQRES   5 A  208  ALA GLU ALA ARG LEU ALA LEU PHE GLN LYS GLN VAL GLU 
SEQRES   6 A  208  ILE THR LYS LYS HIS ARG GLY ASP ALA ASN VAL ARG TYR 
SEQRES   7 A  208  ALA TRP LEU PRO ALA LYS ARG GLU VAL LEU SER ALA VAL 
SEQRES   8 A  208  MET MET GLN GLY LEU GLY VAL GLY GLY ALA PHE ILE ARG 
SEQRES   9 A  208  LYS SER ILE TYR GLY VAL GLY ILE HIS LEU THR ALA ALA 
SEQRES  10 A  208  ASP CYS PRO TYR PHE SER ALA ARG TYR CYS ASP VAL ASP 
SEQRES  11 A  208  GLU ASN GLY VAL ARG TYR MET VAL LEU CYS ARG VAL ILE 
SEQRES  12 A  208  MET GLY ASN MET GLU LEU LEU ARG GLY ASP LYS ALA GLN 
SEQRES  13 A  208  PHE PHE SER GLY GLY GLU GLU TYR ASP ASN GLY VAL ASP 
SEQRES  14 A  208  ASP ILE GLU SER PRO LYS ASN TYR ILE VAL TRP ASN ILE 
SEQRES  15 A  208  ASN MET ASN THR HIS ILE PHE PRO GLU PHE VAL VAL ARG 
SEQRES  16 A  208  PHE LYS LEU SER ASN LEU PRO ASN ALA GLU GLY ASN LEU 
CRYST1   97.380   97.380  121.160  90.00  90.00  90.00 P 41 21 2    16
ORIGX1      1.000000  0.000000  0.000000        0.00000
ORIGX2      0.000000  1.000000  0.000000        0.00000
ORIGX3      0.000000  0.000000  1.000000        0.00000
SCALE1      0.010269  0.000000  0.000000        0.00000
SCALE2      0.000000  0.010269  0.000000        0.00000
SCALE3      0.000000  0.000000  0.008254        0.00000
ATOM      1  N   LYS A 253      39.699  13.811  64.470  1.00 -8.82           N
ATOM      2 1H   LYS A 253      38.776  13.734  64.063  1.00 -8.82           H
ATOM      3 2H   LYS A 253      40.079  14.724  64.259  1.00 -8.82           H
ATOM      4 3H   LYS A 253      39.632  13.706  65.474  1.00 -8.82           H
ATOM      5  CA  LYS A 253      40.585  12.753  63.906  1.00 -8.82           C
ATOM      6  HA  LYS A 253      41.594  12.904  64.288  1.00 -8.82           H
ATOM      7  C   LYS A 253      40.631  12.856  62.389  1.00 -8.82           C
ATOM      8  O   LYS A 253      39.794  13.537  61.788  1.00 -8.82           O
ATOM      9  CB  LYS A 253      40.112  11.353  64.337  1.00 -8.82           C
ATOM     10 1HB  LYS A 253      40.861  10.629  64.021  1.00 -8.82           H
ATOM     11 2HB  LYS A 253      40.052  11.327  65.425  1.00 -8.82           H
ATOM     12  CG  LYS A 253      38.761  10.919  63.763  1.00 -8.82           C
ATOM     13 1HG  LYS A 253      37.991  11.619  64.086  1.00 -8.82           H
ATOM     14 2HG  LYS A 253      38.812  10.931  62.676  1.00 -8.82           H
ATOM     15  CD  LYS A 253      38.365   9.518  64.207  1.00 -8.82           C
ATOM     16 1HD  LYS A 253      39.160   8.817  63.957  1.00 -8.82           H
ATOM     17 2HD  LYS A 253      38.203   9.513  65.285  1.00 -8.82           H
ATOM     18  CE  LYS A 253      37.085   9.098  63.493  1.00 -8.82           C
ATOM     19 1HE  LYS A 253      36.324   9.862  63.664  1.00 -8.82           H
ATOM     20 2HE  LYS A 253      37.281   9.046  62.419  1.00 -8.82           H
ATOM     21  NZ  LYS A 253      36.552   7.780  63.963  1.00 -8.82           N
ATOM     22 1HZ  LYS A 253      35.704   7.556  63.458  1.00 -8.82           H
ATOM     23 2HZ  LYS A 253      36.340   7.834  64.953  1.00 -8.82           H
ATOM     24 3HZ  LYS A 253      37.238   7.049  63.812  1.00 -8.82           H
ATOM     25  N   TRP A 254      41.573  12.166  61.764  1.00 -3.66           N
ATOM     26  H   TRP A 254      42.281  11.681  62.311  1.00 -3.66           H
ATOM     27  CA  TRP A 254      41.616  12.021  60.310  1.00 -3.66           C
ATOM     28  HA  TRP A 254      41.618  13.001  59.833  1.00 -3.66           H
ATOM     29  C   TRP A 254      40.393  11.234  59.836  1.00 -3.66           C
ATOM     30  O   TRP A 254      40.040  10.221  60.436  1.00 -3.66           O
ATOM     31  CB  TRP A 254      42.891  11.259  59.940  1.00 -3.66           C
ATOM     32 1HB  TRP A 254      43.758  11.872  60.186  1.00 -3.66           H
ATOM     33 2HB  TRP A 254      42.931  10.355  60.549  1.00 -3.66           H
ATOM     34  CG  TRP A 254      42.971  10.835  58.503  1.00 -3.66           C
ATOM     35  CD1 TRP A 254      42.760   9.587  58.018  1.00 -3.66           C
ATOM     36  HD1 TRP A 254      42.485   8.739  58.631  1.00 -3.66           H
ATOM     37  CD2 TRP A 254      43.302  11.637  57.353  1.00 -3.66           C
ATOM     38  NE1 TRP A 254      42.950   9.530  56.668  1.00 -3.66           N
ATOM     39  HE1 TRP A 254      42.886   8.675  56.116  1.00 -3.66           H
ATOM     40  CE2 TRP A 254      43.251  10.781  56.214  1.00 -3.66           C
ATOM     41  CE3 TRP A 254      43.648  12.989  57.165  1.00 -3.66           C
ATOM     42  HE3 TRP A 254      43.718  13.653  58.012  1.00 -3.66           H
ATOM     43  CZ2 TRP A 254      43.510  11.246  54.909  1.00 -3.66           C
ATOM     44  HZ2 TRP A 254      43.464  10.575  54.063  1.00 -3.66           H
ATOM     45  CZ3 TRP A 254      43.915  13.462  55.852  1.00 -3.66           C
ATOM     46  HZ3 TRP A 254      44.186  14.497  55.697  1.00 -3.66           H
ATOM     47  CH2 TRP A 254      43.835  12.579  54.737  1.00 -3.66           C
ATOM     48  HH2 TRP A 254      44.042  12.955  53.743  1.00 -3.66           H
ATOM     49  N   ASP A 255      39.744  11.697  58.779  1.00 20.16           N
ATOM     50  H   ASP A 255      40.048  12.566  58.353  1.00 20.16           H
ATOM     51  CA  ASP A 255      38.611  10.990  58.170  1.00 20.16           C
ATOM     52  HA  ASP A 255      38.092  10.404  58.927  1.00 20.16           H
ATOM     53  C   ASP A 255      39.094  10.045  57.067  1.00 20.16           C
ATOM     54  O   ASP A 255      39.314  10.465  55.927  1.00 20.16           O
ATOM     55  CB  ASP A 255      37.619  11.990  57.568  1.00 20.16           C
ATOM     56 1HB  ASP A 255      37.288  12.676  58.349  1.00 20.16           H
ATOM     57 2HB  ASP A 255      38.123  12.568  56.795  1.00 20.16           H
ATOM     58  CG  ASP A 255      36.400  11.305  56.957  1.00 20.16           C
ATOM     59  OD1 ASP A 255      36.042  10.194  57.396  1.00 20.16           O
ATOM     60  OD2 ASP A 255      35.758  11.884  56.048  1.00 20.16           O
ATOM     61  N   GLU A 256      39.298   8.779  57.399  1.00 43.28           N
ATOM     62  H   GLU A 256      39.142   8.476  58.352  1.00 43.28           H
ATOM     63  CA  GLU A 256      39.739   7.790  56.416  1.00 43.28           C
ATOM     64  HA  GLU A 256      40.453   8.272  55.748  1.00 43.28           H
ATOM     65  C   GLU A 256      38.583   7.241  55.571  1.00 43.28           C
ATOM     66  O   GLU A 256      37.552   6.824  56.109  1.00 43.28           O
ATOM     67  CB  GLU A 256      40.449   6.649  57.148  1.00 43.28           C
ATOM     68 1HB  GLU A 256      41.241   7.086  57.752  1.00 43.28           H
ATOM     69 2HB  GLU A 256      39.743   6.160  57.816  1.00 43.28           H
ATOM     70  CG  GLU A 256      41.061   5.601  56.244  1.00 43.28           C
ATOM     71 1HG  GLU A 256      41.609   4.882  56.850  1.00 43.28           H
ATOM     72 2HG  GLU A 256      40.260   5.072  55.730  1.00 43.28           H
ATOM     73  CD  GLU A 256      41.970   6.211  55.196  1.00 43.28           C
ATOM     74  OE1 GLU A 256      41.642   6.050  54.002  1.00 43.28           O
ATOM     75  OE2 GLU A 256      42.945   6.924  55.513  1.00 43.28           O
ATOM     76  N   THR A 257      38.758   7.235  54.254  1.00 -4.31           N
ATOM     77  H   THR A 257      39.625   7.585  53.870  1.00 -4.31           H
ATOM     78  CA  THR A 257      37.721   6.806  53.304  1.00 -4.31           C
ATOM     79  HA  THR A 257      36.853   6.443  53.852  1.00 -4.31           H
ATOM     80  C   THR A 257      38.152   5.694  52.340  1.00 -4.31           C
ATOM     81  O   THR A 257      37.356   5.237  51.516  1.00 -4.31           O
ATOM     82  CB  THR A 257      37.272   8.006  52.438  1.00 -4.31           C
ATOM     83  HB  THR A 257      36.536   7.671  51.707  1.00 -4.31           H
ATOM     84  OG1 THR A 257      38.412   8.548  51.764  1.00 -4.31           O
ATOM     85  HG1 THR A 257      38.904   9.086  52.400  1.00 -4.31           H
ATOM     86  CG2 THR A 257      36.666   9.128  53.274  1.00 -4.31           C
ATOM     87 1HG2 THR A 257      35.807   8.749  53.830  1.00 -4.31           H
ATOM     88 2HG2 THR A 257      36.331   9.926  52.611  1.00 -4.31           H
ATOM     89 3HG2 THR A 257      37.398   9.531  53.974  1.00 -4.31           H
ATOM     90  N   ASP A 258      39.402   5.254  52.408  1.00  6.59           N
ATOM     91  H   ASP A 258      40.042   5.635  53.099  1.00  6.59           H
ATOM     92  CA  ASP A 258      39.935   4.249  51.476  1.00  6.59           C
ATOM     93  HA  ASP A 258      39.119   3.845  50.879  1.00  6.59           H
ATOM     94  C   ASP A 258      40.582   3.084  52.231  1.00  6.59           C
ATOM     95  O   ASP A 258      41.380   2.316  51.682  1.00  6.59           O
ATOM     96  CB  ASP A 258      40.942   4.924  50.537  1.00  6.59           C
ATOM     97 1HB  ASP A 258      40.508   5.854  50.175  1.00  6.59           H
ATOM     98 2HB  ASP A 258      41.843   5.161  51.097  1.00  6.59           H
ATOM     99  CG  ASP A 258      41.306   4.062  49.336  1.00  6.59           C
ATOM    100  OD1 ASP A 258      40.512   3.169  48.962  1.00  6.59           O
ATOM    101  OD2 ASP A 258      42.378   4.274  48.724  1.00  6.59           O
ATOM    102  N   ALA A 259      40.235   2.973  53.509  1.00 29.36           N
ATOM    103  H   ALA A 259      39.540   3.615  53.876  1.00 29.36           H
ATOM    104  CA  ALA A 259      40.777   1.977  54.441  1.00 29.36           C
ATOM    105  HA  ALA A 259      40.415   2.258  55.431  1.00 29.36           H
ATOM    106  C   ALA A 259      42.313   1.943  54.534  1.00 29.36           C
ATOM    107  O   ALA A 259      42.909   0.908  54.849  1.00 29.36           O
ATOM    108  CB  ALA A 259      40.196   0.580  54.129  1.00 29.36           C
ATOM    109 1HB  ALA A 259      40.584   0.219  53.176  1.00 29.36           H
ATOM    110 2HB  ALA A 259      39.108   0.637  54.077  1.00 29.36           H
ATOM    111 3HB  ALA A 259      40.475  -0.120  54.916  1.00 29.36           H
ATOM    112  N   ILE A 260      42.952   3.068  54.249  1.00 -8.93           N
ATOM    113  H   ILE A 260      42.424   3.884  53.967  1.00 -8.93           H
ATOM    114  CA  ILE A 260      44.404   3.194  54.367  1.00 -8.93           C
ATOM    115  HA  ILE A 260      44.890   2.320  53.939  1.00 -8.93           H
ATOM    116  C   ILE A 260      44.660   3.219  55.873  1.00 -8.93           C
ATOM    117  O   ILE A 260      43.953   3.904  56.613  1.00 -8.93           O
ATOM    118  CB  ILE A 260      44.921   4.473  53.638  1.00 -8.93           C
ATOM    119  HB  ILE A 260      44.376   5.332  54.023  1.00 -8.93           H
ATOM    120  CG1 ILE A 260      44.640   4.348  52.125  1.00 -8.93           C
ATOM    121 1HG1 ILE A 260      45.296   3.579  51.715  1.00 -8.93           H
ATOM    122 2HG1 ILE A 260      43.614   4.016  51.981  1.00 -8.93           H
ATOM    123  CG2 ILE A 260      46.432   4.705  53.887  1.00 -8.93           C
ATOM    124 1HG2 ILE A 260      46.750   5.630  53.403  1.00 -8.93           H
ATOM    125 2HG2 ILE A 260      47.016   3.874  53.492  1.00 -8.93           H
ATOM    126 3HG2 ILE A 260      46.623   4.811  54.955  1.00 -8.93           H
ATOM    127  CD1 ILE A 260      44.822   5.631  51.301  1.00 -8.93           C
ATOM    128 1HD1 ILE A 260      44.179   6.417  51.698  1.00 -8.93           H
ATOM    129 2HD1 ILE A 260      44.543   5.436  50.266  1.00 -8.93           H
ATOM    130 3HD1 ILE A 260      45.860   5.961  51.330  1.00 -8.93           H
ATOM    131  N   VAL A 261      45.626   2.445  56.346  1.00 10.12           N
ATOM    132  H   VAL A 261      46.207   1.915  55.709  1.00 10.12           H
ATOM    133  CA  VAL A 261      45.868   2.324  57.783  1.00 10.12           C
ATOM    134  HA  VAL A 261      44.926   2.061  58.261  1.00 10.12           H
ATOM    135  C   VAL A 261      46.317   3.680  58.318  1.00 10.12           C
ATOM    136  O   VAL A 261      47.238   4.304  57.777  1.00 10.12           O
ATOM    137  CB  VAL A 261      46.909   1.214  58.099  1.00 10.12           C
ATOM    138  HB  VAL A 261      47.854   1.473  57.624  1.00 10.12           H
ATOM    139  CG1 VAL A 261      47.137   1.072  59.608  1.00 10.12           C
ATOM    140 1HG1 VAL A 261      46.200   0.832  60.113  1.00 10.12           H
ATOM    141 2HG1 VAL A 261      47.545   1.994  60.020  1.00 10.12           H
ATOM    142 3HG1 VAL A 261      47.854   0.270  59.794  1.00 10.12           H
ATOM    143  CG2 VAL A 261      46.432  -0.134  57.534  1.00 10.12           C
ATOM    144 1HG2 VAL A 261      47.141  -0.916  57.807  1.00 10.12           H
ATOM    145 2HG2 VAL A 261      46.374  -0.094  56.447  1.00 10.12           H
ATOM    146 3HG2 VAL A 261      45.449  -0.385  57.939  1.00 10.12           H
ATOM    147  N   VAL A 262      45.631   4.148  59.351  1.00 79.31           N
ATOM    148  H   VAL A 262      44.908   3.564  59.751  1.00 79.31           H
ATOM    149  CA  VAL A 262      45.804   5.489  59.925  1.00 79.31           C
ATOM    150  HA  VAL A 262      45.969   6.179  59.099  1.00 79.31           H
ATOM    151  C   VAL A 262      47.030   5.642  60.838  1.00 79.31           C
ATOM    152  O   VAL A 262      46.951   6.154  61.953  1.00 79.31           O
ATOM    153  CB  VAL A 262      44.482   5.943  60.626  1.00 79.31           C
ATOM    154  HB  VAL A 262      44.682   6.813  61.247  1.00 79.31           H
ATOM    155  CG1 VAL A 262      43.453   6.359  59.578  1.00 79.31           C
ATOM    156 1HG1 VAL A 262      43.863   7.158  58.960  1.00 79.31           H
ATOM    157 2HG1 VAL A 262      42.550   6.723  60.071  1.00 79.31           H
ATOM    158 3HG1 VAL A 262      43.195   5.514  58.936  1.00 79.31           H
ATOM    159  CG2 VAL A 262      43.871   4.832  61.496  1.00 79.31           C
ATOM    160 1HG2 VAL A 262      43.431   4.051  60.879  1.00 79.31           H
ATOM    161 2HG2 VAL A 262      43.082   5.257  62.116  1.00 79.31           H
ATOM    162 3HG2 VAL A 262      44.625   4.400  62.146  1.00 79.31           H
ATOM    163  N   SER A 263      48.168   5.171  60.349  1.00 14.33           N
ATOM    164  H   SER A 263      48.152   4.721  59.441  1.00 14.33           H
ATOM    165  CA  SER A 263      49.446   5.236  61.060  1.00 14.33           C
ATOM    166  HA  SER A 263      49.298   5.690  62.038  1.00 14.33           H
ATOM    167  C   SER A 263      50.523   6.053  60.343  1.00 14.33           C
ATOM    168  O   SER A 263      51.582   6.321  60.913  1.00 14.33           O
ATOM    169  CB  SER A 263      49.939   3.807  61.268  1.00 14.33           C
ATOM    170 1HB  SER A 263      50.907   3.819  61.769  1.00 14.33           H
ATOM    171 2HB  SER A 263      49.220   3.279  61.894  1.00 14.33           H
ATOM    172  OG  SER A 263      50.032   3.138  60.021  1.00 14.33           O
ATOM    173  HG  SER A 263      50.143   2.194  60.188  1.00 14.33           H
ATOM    174  N   GLY A 264      50.279   6.479  59.110  1.00  7.41           N
ATOM    175  H   GLY A 264      49.397   6.284  58.661  1.00  7.41           H
ATOM    176  CA  GLY A 264      51.279   7.248  58.380  1.00  7.41           C
ATOM    177 1HA  GLY A 264      51.666   8.028  59.028  1.00  7.41           H
ATOM    178 2HA  GLY A 264      52.108   6.592  58.116  1.00  7.41           H
ATOM    179  C   GLY A 264      50.777   7.914  57.117  1.00  7.41           C
ATOM    180  O   GLY A 264      49.672   7.599  56.661  1.00  7.41           O
ATOM    181  N   ALA A 265      51.580   8.809  56.555  1.00  1.96           N
ATOM    182  H   ALA A 265      52.469   9.028  56.999  1.00  1.96           H
ATOM    183  CA  ALA A 265      51.275   9.494  55.299  1.00  1.96           C
ATOM    184  HA  ALA A 265      50.695   8.827  54.661  1.00  1.96           H
ATOM    185  C   ALA A 265      52.582   9.849  54.579  1.00  1.96           C
ATOM    186  O   ALA A 265      53.591  10.147  55.224  1.00  1.96           O
ATOM    187  CB  ALA A 265      50.458  10.763  55.579  1.00  1.96           C
ATOM    188 1HB  ALA A 265      49.534  10.502  56.093  1.00  1.96           H
ATOM    189 2HB  ALA A 265      50.213  11.257  54.637  1.00  1.96           H
ATOM    190 3HB  ALA A 265      51.038  11.446  56.200  1.00  1.96           H
ATOM    191  N   LYS A 266      52.562   9.833  53.252  1.00-14.27           N
ATOM    192  H   LYS A 266      51.694   9.590  52.780  1.00-14.27           H
ATOM    193  CA  LYS A 266      53.738  10.179  52.441  1.00-14.27           C
ATOM    194  HA  LYS A 266      54.643   9.820  52.933  1.00-14.27           H
ATOM    195  C   LYS A 266      53.820  11.697  52.297  1.00-14.27           C
ATOM    196  O   LYS A 266      52.800  12.350  52.038  1.00-14.27           O
ATOM    197  CB  LYS A 266      53.603   9.506  51.067  1.00-14.27           C
ATOM    198 1HB  LYS A 266      53.473   8.435  51.223  1.00-14.27           H
ATOM    199 2HB  LYS A 266      52.701   9.890  50.588  1.00-14.27           H
ATOM    200  CG  LYS A 266      54.773   9.716  50.108  1.00-14.27           C
ATOM    201 1HG  LYS A 266      54.891  10.782  49.917  1.00-14.27           H
ATOM    202 2HG  LYS A 266      55.689   9.332  50.557  1.00-14.27           H
ATOM    203  CD  LYS A 266      54.520   8.998  48.785  1.00-14.27           C
ATOM    204 1HD  LYS A 266      54.518   7.923  48.956  1.00-14.27           H
ATOM    205 2HD  LYS A 266      53.545   9.292  48.402  1.00-14.27           H
ATOM    206  CE  LYS A 266      55.586   9.344  47.749  1.00-14.27           C
ATOM    207 1HE  LYS A 266      55.651  10.430  47.672  1.00-14.27           H
ATOM    208 2HE  LYS A 266      56.551   8.968  48.093  1.00-14.27           H
ATOM    209  NZ  LYS A 266      55.284   8.789  46.386  1.00-14.27           N
ATOM    210 1HZ  LYS A 266      54.450   9.222  46.012  1.00-14.27           H
ATOM    211 2HZ  LYS A 266      55.140   7.787  46.432  1.00-14.27           H
ATOM    212 3HZ  LYS A 266      56.052   8.976  45.754  1.00-14.27           H
ATOM    213  N   LEU A 267      55.004  12.277  52.447  1.00  4.58           N
ATOM    214  H   LEU A 267      55.827  11.726  52.665  1.00  4.58           H
ATOM    215  CA  LEU A 267      55.158  13.718  52.244  1.00  4.58           C
ATOM    216  HA  LEU A 267      54.234  14.221  52.520  1.00  4.58           H
ATOM    217  C   LEU A 267      55.432  13.976  50.768  1.00  4.58           C
ATOM    218  O   LEU A 267      56.155  13.208  50.129  1.00  4.58           O
ATOM    219  CB  LEU A 267      56.301  14.295  53.089  1.00  4.58           C
ATOM    220 1HB  LEU A 267      57.235  13.836  52.762  1.00  4.58           H
ATOM    221 2HB  LEU A 267      56.361  15.360  52.866  1.00  4.58           H
ATOM    222  CG  LEU A 267      56.217  14.143  54.618  1.00  4.58           C
ATOM    223  HG  LEU A 267      56.344  13.091  54.872  1.00  4.58           H
ATOM    224  CD1 LEU A 267      57.341  14.942  55.267  1.00  4.58           C
ATOM    225 1HD1 LEU A 267      58.299  14.649  54.845  1.00  4.58           H
ATOM    226 2HD1 LEU A 267      57.359  14.749  56.338  1.00  4.58           H
ATOM    227 3HD1 LEU A 267      57.190  16.009  55.104  1.00  4.58           H
ATOM    228  CD2 LEU A 267      54.887  14.615  55.193  1.00  4.58           C
ATOM    229 1HD2 LEU A 267      54.920  14.577  56.279  1.00  4.58           H
ATOM    230 2HD2 LEU A 267      54.077  13.969  54.854  1.00  4.58           H
ATOM    231 3HD2 LEU A 267      54.687  15.641  54.894  1.00  4.58           H
ATOM    232  N   THR A 268      54.893  15.059  50.233  1.00 16.18           N
ATOM    233  H   THR A 268      54.264  15.632  50.783  1.00 16.18           H
ATOM    234  CA  THR A 268      55.155  15.469  48.852  1.00 16.18           C
ATOM    235  HA  THR A 268      55.908  14.822  48.411  1.00 16.18           H
ATOM    236  C   THR A 268      55.684  16.897  48.901  1.00 16.18           C
ATOM    237  O   THR A 268      55.024  17.774  49.449  1.00 16.18           O
ATOM    238  CB  THR A 268      53.867  15.383  48.007  1.00 16.18           C
ATOM    239  HB  THR A 268      53.148  16.119  48.364  1.00 16.18           H
ATOM    240  OG1 THR A 268      53.308  14.075  48.147  1.00 16.18           O
ATOM    241  HG1 THR A 268      52.370  14.126  47.905  1.00 16.18           H
ATOM    242  CG2 THR A 268      54.131  15.591  46.530  1.00 16.18           C
ATOM    243 1HG2 THR A 268      54.809  14.822  46.157  1.00 16.18           H
ATOM    244 2HG2 THR A 268      54.568  16.574  46.363  1.00 16.18           H
ATOM    245 3HG2 THR A 268      53.189  15.532  45.983  1.00 16.18           H
ATOM    246  N   GLY A 269      56.877  17.138  48.376  1.00 11.08           N
ATOM    247  H   GLY A 269      57.367  16.405  47.867  1.00 11.08           H
ATOM    248  CA  GLY A 269      57.531  18.428  48.549  1.00 11.08           C
ATOM    249 1HA  GLY A 269      57.653  18.617  49.616  1.00 11.08           H
ATOM    250 2HA  GLY A 269      58.519  18.383  48.092  1.00 11.08           H
ATOM    251  C   GLY A 269      56.787  19.607  47.955  1.00 11.08           C
ATOM    252  O   GLY A 269      56.802  20.710  48.494  1.00 11.08           O
ATOM    253  N   SER A 270      56.072  19.363  46.870  1.00 29.40           N
ATOM    254  H   SER A 270      56.103  18.442  46.449  1.00 29.40           H
ATOM    255  CA  SER A 270      55.239  20.373  46.224  1.00 29.40           C
ATOM    256  HA  SER A 270      55.790  21.310  46.145  1.00 29.40           H
ATOM    257  C   SER A 270      53.921  20.656  46.946  1.00 29.40           C
ATOM    258  O   SER A 270      53.181  21.556  46.547  1.00 29.40           O
ATOM    259  CB  SER A 270      54.912  19.868  44.823  1.00 29.40           C
ATOM    260 1HB  SER A 270      54.285  20.592  44.303  1.00 29.40           H
ATOM    261 2HB  SER A 270      55.838  19.721  44.267  1.00 29.40           H
ATOM    262  OG  SER A 270      54.239  18.627  44.941  1.00 29.40           O
ATOM    263  HG  SER A 270      54.093  18.262  44.051  1.00 29.40           H
ATOM    264  N   GLU A 271      53.600  19.891  47.983  1.00 19.98           N
ATOM    265  H   GLU A 271      54.232  19.152  48.267  1.00 19.98           H
ATOM    266  CA  GLU A 271      52.336  20.049  48.714  1.00 19.98           C
ATOM    267  HA  GLU A 271      51.764  20.865  48.275  1.00 19.98           H
ATOM    268  C   GLU A 271      52.498  20.363  50.199  1.00 19.98           C
ATOM    269  O   GLU A 271      51.556  20.837  50.845  1.00 19.98           O
ATOM    270  CB  GLU A 271      51.501  18.777  48.591  1.00 19.98           C
ATOM    271 1HB  GLU A 271      52.051  17.950  49.039  1.00 19.98           H
ATOM    272 2HB  GLU A 271      50.583  18.931  49.156  1.00 19.98           H
ATOM    273  CG  GLU A 271      51.126  18.416  47.161  1.00 19.98           C
ATOM    274 1HG  GLU A 271      50.673  19.289  46.689  1.00 19.98           H
ATOM    275 2HG  GLU A 271      52.027  18.148  46.608  1.00 19.98           H
ATOM    276  CD  GLU A 271      50.143  17.262  47.088  1.00 19.98           C
ATOM    277  OE1 GLU A 271      49.552  17.047  46.005  1.00 19.98           O
ATOM    278  OE2 GLU A 271      49.926  16.555  48.102  1.00 19.98           O
ATOM    279  N   VAL A 272      53.673  20.097  50.750  1.00 33.17           N
ATOM    280  H   VAL A 272      54.406  19.655  50.208  1.00 33.17           H
ATOM    281  CA  VAL A 272      53.963  20.413  52.145  1.00 33.17           C
ATOM    282  HA  VAL A 272      53.380  21.288  52.423  1.00 33.17           H
ATOM    283  C   VAL A 272      55.444  20.785  52.228  1.00 33.17           C
ATOM    284  O   VAL A 272      56.282  20.170  51.567  1.00 33.17           O
ATOM    285  CB  VAL A 272      53.533  19.227  53.079  1.00 33.17           C
ATOM    286  HB  VAL A 272      52.511  18.965  52.809  1.00 33.17           H
ATOM    287  CG1 VAL A 272      54.383  17.967  52.888  1.00 33.17           C
ATOM    288 1HG1 VAL A 272      53.963  17.160  53.487  1.00 33.17           H
ATOM    289 2HG1 VAL A 272      55.413  18.148  53.191  1.00 33.17           H
ATOM    290 3HG1 VAL A 272      54.359  17.667  51.844  1.00 33.17           H
ATOM    291  CG2 VAL A 272      53.509  19.638  54.547  1.00 33.17           C
ATOM    292 1HG2 VAL A 272      52.830  20.481  54.680  1.00 33.17           H
ATOM    293 2HG2 VAL A 272      54.500  19.920  54.887  1.00 33.17           H
ATOM    294 3HG2 VAL A 272      53.144  18.809  55.155  1.00 33.17           H
ATOM    295  N   LEU A 273      55.776  21.803  53.013  1.00-17.00           N
ATOM    296  H   LEU A 273      55.044  22.296  53.517  1.00-17.00           H
ATOM    297  CA  LEU A 273      57.162  22.272  53.159  1.00-17.00           C
ATOM    298  HA  LEU A 273      57.665  22.219  52.194  1.00-17.00           H
ATOM    299  C   LEU A 273      57.953  21.411  54.148  1.00-17.00           C
ATOM    300  O   LEU A 273      59.160  21.565  54.341  1.00-17.00           O
ATOM    301  CB  LEU A 273      57.172  23.730  53.635  1.00-17.00           C
ATOM    302 1HB  LEU A 273      56.652  23.767  54.591  1.00-17.00           H
ATOM    303 2HB  LEU A 273      58.208  24.018  53.809  1.00-17.00           H
ATOM    304  CG  LEU A 273      56.551  24.795  52.716  1.00-17.00           C
ATOM    305  HG  LEU A 273      55.537  24.491  52.461  1.00-17.00           H
ATOM    306  CD1 LEU A 273      56.476  26.133  53.451  1.00-17.00           C
ATOM    307 1HD1 LEU A 273      55.992  26.873  52.812  1.00-17.00           H
ATOM    308 2HD1 LEU A 273      57.476  26.479  53.712  1.00-17.00           H
ATOM    309 3HD1 LEU A 273      55.882  26.020  54.359  1.00-17.00           H
ATOM    310  CD2 LEU A 273      57.345  24.977  51.421  1.00-17.00           C
ATOM    311 1HD2 LEU A 273      58.370  25.273  51.644  1.00-17.00           H
ATOM    312 2HD2 LEU A 273      56.875  25.745  50.807  1.00-17.00           H
ATOM    313 3HD2 LEU A 273      57.355  24.045  50.858  1.00-17.00           H
ATOM    314  N   ASP A 274      57.253  20.498  54.800  1.00 -4.31           N
ATOM    315  H   ASP A 274      56.268  20.417  54.606  1.00 -4.31           H
ATOM    316  CA  ASP A 274      57.842  19.642  55.830  1.00 -4.31           C
ATOM    317  HA  ASP A 274      58.348  20.278  56.555  1.00 -4.31           H
ATOM    318  C   ASP A 274      58.866  18.652  55.268  1.00 -4.31           C
ATOM    319  O   ASP A 274      59.812  18.279  55.955  1.00 -4.31           O
ATOM    320  CB  ASP A 274      56.712  18.891  56.540  1.00 -4.31           C
ATOM    321 1HB  ASP A 274      55.889  19.586  56.705  1.00 -4.31           H
ATOM    322 2HB  ASP A 274      56.360  18.085  55.896  1.00 -4.31           H
ATOM    323  CG  ASP A 274      57.120  18.325  57.894  1.00 -4.31           C
ATOM    324  OD1 ASP A 274      58.027  18.872  58.562  1.00 -4.31           O
ATOM    325  OD2 ASP A 274      56.439  17.379  58.354  1.00 -4.31           O
ATOM    326  N   LYS A 275      58.738  18.269  54.000  1.00  4.51           N
ATOM    327  H   LYS A 275      57.984  18.640  53.437  1.00  4.51           H
ATOM    328  CA  LYS A 275      59.717  17.351  53.399  1.00  4.51           C
ATOM    329  HA  LYS A 275      59.795  16.458  54.019  1.00  4.51           H
ATOM    330  C   LYS A 275      61.079  18.031  53.390  1.00  4.51           C
ATOM    331  O   LYS A 275      62.069  17.427  53.784  1.00  4.51           O
ATOM    332  CB  LYS A 275      59.344  16.947  51.965  1.00  4.51           C
ATOM    333 1HB  LYS A 275      58.340  16.525  51.955  1.00  4.51           H
ATOM    334 2HB  LYS A 275      59.344  17.841  51.348  1.00  4.51           H
ATOM    335  CG  LYS A 275      60.320  15.943  51.334  1.00  4.51           C
ATOM    336 1HG  LYS A 275      61.339  16.302  51.470  1.00  4.51           H
ATOM    337 2HG  LYS A 275      60.218  14.977  51.827  1.00  4.51           H
ATOM    338  CD  LYS A 275      60.088  15.791  49.839  1.00  4.51           C
ATOM    339 1HD  LYS A 275      59.077  15.422  49.664  1.00  4.51           H
ATOM    340 2HD  LYS A 275      60.199  16.767  49.366  1.00  4.51           H
ATOM    341  CE  LYS A 275      61.100  14.829  49.218  1.00  4.51           C
ATOM    342 1HE  LYS A 275      62.110  15.166  49.458  1.00  4.51           H
ATOM    343 2HE  LYS A 275      60.952  13.834  49.641  1.00  4.51           H
ATOM    344  NZ  LYS A 275      60.947  14.770  47.728  1.00  4.51           N
ATOM    345 1HZ  LYS A 275      59.998  14.515  47.482  1.00  4.51           H
ATOM    346 2HZ  LYS A 275      61.588  14.092  47.333  1.00  4.51           H
ATOM    347 3HZ  LYS A 275      61.154  15.675  47.323  1.00  4.51           H
ATOM    348  N   ASP A 276      61.129  19.288  52.978  1.00 -7.14           N
ATOM    349  H   ASP A 276      60.280  19.747  52.657  1.00 -7.14           H
ATOM    350  CA  ASP A 276      62.385  20.037  52.933  1.00 -7.14           C
ATOM    351  HA  ASP A 276      63.111  19.490  52.331  1.00 -7.14           H
ATOM    352  C   ASP A 276      62.963  20.223  54.328  1.00 -7.14           C
ATOM    353  O   ASP A 276      64.171  20.146  54.516  1.00 -7.14           O
ATOM    354  CB  ASP A 276      62.163  21.416  52.312  1.00 -7.14           C
ATOM    355 1HB  ASP A 276      61.696  21.301  51.334  1.00 -7.14           H
ATOM    356 2HB  ASP A 276      61.489  21.982  52.954  1.00 -7.14           H
ATOM    357  CG  ASP A 276      63.453  22.204  52.165  1.00 -7.14           C
ATOM    358  OD1 ASP A 276      64.357  21.814  51.382  1.00 -7.14           O
ATOM    359  OD2 ASP A 276      63.558  23.258  52.835  1.00 -7.14           O
ATOM    360  N   ALA A 277      62.106  20.415  55.321  1.00-22.42           N
ATOM    361  H   ALA A 277      61.114  20.446  55.129  1.00-22.42           H
ATOM    362  CA  ALA A 277      62.581  20.588  56.690  1.00-22.42           C
ATOM    363  HA  ALA A 277      63.296  21.410  56.703  1.00-22.42           H
ATOM    364  C   ALA A 277      63.298  19.329  57.189  1.00-22.42           C
ATOM    365  O   ALA A 277      64.383  19.409  57.779  1.00-22.42           O
ATOM    366  CB  ALA A 277      61.407  20.936  57.604  1.00-22.42           C
ATOM    367 1HB  ALA A 277      60.947  21.869  57.279  1.00-22.42           H
ATOM    368 2HB  ALA A 277      61.766  21.053  58.627  1.00-22.42           H
ATOM    369 3HB  ALA A 277      60.662  20.140  57.584  1.00-22.42           H
ATOM    370  N   VAL A 278      62.710  18.170  56.933  1.00-18.58           N
ATOM    371  H   VAL A 278      61.804  18.158  56.470  1.00-18.58           H
ATOM    372  CA  VAL A 278      63.316  16.900  57.338  1.00-18.58           C
ATOM    373  HA  VAL A 278      63.645  16.986  58.373  1.00-18.58           H
ATOM    374  C   VAL A 278      64.542  16.608  56.478  1.00-18.58           C
ATOM    375  O   VAL A 278      65.559  16.137  56.977  1.00-18.58           O
ATOM    376  CB  VAL A 278      62.296  15.731  57.248  1.00-18.58           C
ATOM    377  HB  VAL A 278      61.927  15.661  56.226  1.00-18.58           H
ATOM    378  CG1 VAL A 278      62.942  14.391  57.632  1.00-18.58           C
ATOM    379 1HG1 VAL A 278      62.181  13.616  57.716  1.00-18.58           H
ATOM    380 2HG1 VAL A 278      63.457  14.488  58.587  1.00-18.58           H
ATOM    381 3HG1 VAL A 278      63.661  14.093  56.868  1.00-18.58           H
ATOM    382  CG2 VAL A 278      61.110  15.992  58.181  1.00-18.58           C
ATOM    383 1HG2 VAL A 278      61.446  16.064  59.216  1.00-18.58           H
ATOM    384 2HG2 VAL A 278      60.394  15.177  58.095  1.00-18.58           H
ATOM    385 3HG2 VAL A 278      60.598  16.914  57.910  1.00-18.58           H
ATOM    386  N   LYS A 279      64.490  16.934  55.194  1.00-11.31           N
ATOM    387  H   LYS A 279      63.628  17.320  54.812  1.00-11.31           H
ATOM    388  CA  LYS A 279      65.630  16.727  54.294  1.00-11.31           C
ATOM    389  HA  LYS A 279      65.915  15.676  54.325  1.00-11.31           H
ATOM    390  C   LYS A 279      66.832  17.549  54.749  1.00-11.31           C
ATOM    391  O   LYS A 279      67.955  17.052  54.784  1.00-11.31           O
ATOM    392  CB  LYS A 279      65.199  17.092  52.871  1.00-11.31           C
ATOM    393 1HB  LYS A 279      64.259  16.578  52.671  1.00-11.31           H
ATOM    394 2HB  LYS A 279      65.017  18.165  52.823  1.00-11.31           H
ATOM    395  CG  LYS A 279      66.163  16.719  51.766  1.00-11.31           C
ATOM    396 1HG  LYS A 279      67.095  17.270  51.887  1.00-11.31           H
ATOM    397 2HG  LYS A 279      66.363  15.649  51.807  1.00-11.31           H
ATOM    398  CD  LYS A 279      65.527  17.062  50.427  1.00-11.31           C
ATOM    399 1HD  LYS A 279      64.565  16.554  50.349  1.00-11.31           H
ATOM    400 2HD  LYS A 279      65.362  18.139  50.378  1.00-11.31           H
ATOM    401  CE  LYS A 279      66.396  16.639  49.258  1.00-11.31           C
ATOM    402 1HE  LYS A 279      67.365  17.130  49.331  1.00-11.31           H
ATOM    403 2HE  LYS A 279      66.543  15.557  49.286  1.00-11.31           H
ATOM    404  NZ  LYS A 279      65.754  17.023  47.966  1.00-11.31           N
ATOM    405 1HZ  LYS A 279      66.363  16.779  47.194  1.00-11.31           H
ATOM    406 2HZ  LYS A 279      65.597  18.021  47.947  1.00-11.31           H
ATOM    407 3HZ  LYS A 279      64.870  16.539  47.852  1.00-11.31           H
ATOM    408  N   LYS A 280      66.599  18.776  55.192  1.00-25.36           N
ATOM    409  H   LYS A 280      65.662  19.166  55.116  1.00-25.36           H
ATOM    410  CA  LYS A 280      67.667  19.592  55.775  1.00-25.36           C
ATOM    411  HA  LYS A 280      68.521  19.584  55.097  1.00-25.36           H
ATOM    412  C   LYS A 280      68.154  19.058  57.111  1.00-25.36           C
ATOM    413  O   LYS A 280      69.346  19.101  57.373  1.00-25.36           O
ATOM    414  CB  LYS A 280      67.203  21.034  55.955  1.00-25.36           C
ATOM    415 1HB  LYS A 280      66.228  21.040  56.442  1.00-25.36           H
ATOM    416 2HB  LYS A 280      67.918  21.551  56.596  1.00-25.36           H
ATOM    417  CG  LYS A 280      67.120  21.780  54.645  1.00-25.36           C
ATOM    418 1HG  LYS A 280      68.107  21.804  54.190  1.00-25.36           H
ATOM    419 2HG  LYS A 280      66.433  21.270  53.971  1.00-25.36           H
ATOM    420  CD  LYS A 280      66.639  23.191  54.859  1.00-25.36           C
ATOM    421 1HD  LYS A 280      65.642  23.156  55.293  1.00-25.36           H
ATOM    422 2HD  LYS A 280      67.312  23.712  55.540  1.00-25.36           H
ATOM    423  CE  LYS A 280      66.596  23.919  53.531  1.00-25.36           C
ATOM    424 1HE  LYS A 280      67.612  24.023  53.145  1.00-25.36           H
ATOM    425 2HE  LYS A 280      66.019  23.322  52.822  1.00-25.36           H
ATOM    426  NZ  LYS A 280      65.964  25.268  53.655  1.00-25.36           N
ATOM    427 1HZ  LYS A 280      66.067  25.769  52.781  1.00-25.36           H
ATOM    428 2HZ  LYS A 280      66.416  25.795  54.392  1.00-25.36           H
ATOM    429 3HZ  LYS A 280      64.981  25.165  53.868  1.00-25.36           H
ATOM    430  N   MET A 281      67.273  18.522  57.939  1.00-12.81           N
ATOM    431  H   MET A 281      66.289  18.527  57.698  1.00-12.81           H
ATOM    432  CA  MET A 281      67.688  17.935  59.216  1.00-12.81           C
ATOM    433  HA  MET A 281      68.288  18.664  59.762  1.00-12.81           H
ATOM    434  C   MET A 281      68.540  16.678  58.999  1.00-12.81           C
ATOM    435  O   MET A 281      69.523  16.432  59.704  1.00-12.81           O
ATOM    436  CB  MET A 281      66.438  17.609  60.035  1.00-12.81           C
ATOM    437 1HB  MET A 281      65.837  18.516  60.111  1.00-12.81           H
ATOM    438 2HB  MET A 281      65.855  16.856  59.507  1.00-12.81           H
ATOM    439  CG  MET A 281      66.710  17.105  61.432  1.00-12.81           C
ATOM    440 1HG  MET A 281      67.253  16.162  61.381  1.00-12.81           H
ATOM    441 2HG  MET A 281      67.305  17.838  61.975  1.00-12.81           H
ATOM    442  SD  MET A 281      65.151  16.852  62.285  1.00-12.81           S
ATOM    443  CE  MET A 281      65.729  16.202  63.824  1.00-12.81           C
ATOM    444 1HE  MET A 281      66.251  15.258  63.658  1.00-12.81           H
ATOM    445 2HE  MET A 281      64.884  16.030  64.488  1.00-12.81           H
ATOM    446 3HE  MET A 281      66.411  16.911  64.292  1.00-12.81           H
ATOM    447  N   PHE A 282      68.199  15.908  57.977  1.00-30.79           N
ATOM    448  H   PHE A 282      67.352  16.118  57.456  1.00-30.79           H
ATOM    449  CA  PHE A 282      68.988  14.748  57.572  1.00-30.79           C
ATOM    450  HA  PHE A 282      69.176  14.120  58.443  1.00-30.79           H
ATOM    451  C   PHE A 282      70.334  15.203  57.006  1.00-30.79           C
ATOM    452  O   PHE A 282      71.362  14.603  57.289  1.00-30.79           O
ATOM    453  CB  PHE A 282      68.191  13.943  56.543  1.00-30.79           C
ATOM    454 1HB  PHE A 282      67.204  13.739  56.959  1.00-30.79           H
ATOM    455 2HB  PHE A 282      68.064  14.542  55.642  1.00-30.79           H
ATOM    456  CG  PHE A 282      68.821  12.632  56.164  1.00-30.79           C
ATOM    457  CD1 PHE A 282      68.645  11.491  56.970  1.00-30.79           C
ATOM    458  HD1 PHE A 282      68.109  11.568  57.902  1.00-30.79           H
ATOM    459  CD2 PHE A 282      69.550  12.516  54.969  1.00-30.79           C
ATOM    460  HD2 PHE A 282      69.723  13.388  54.354  1.00-30.79           H
ATOM    461  CE1 PHE A 282      69.152  10.230  56.567  1.00-30.79           C
ATOM    462  HE1 PHE A 282      69.003   9.361  57.191  1.00-30.79           H
ATOM    463  CE2 PHE A 282      70.042  11.261  54.542  1.00-30.79           C
ATOM    464  HE2 PHE A 282      70.573  11.186  53.606  1.00-30.79           H
ATOM    465  CZ  PHE A 282      69.841  10.113  55.342  1.00-30.79           C
ATOM    466  HZ  PHE A 282      70.222   9.153  55.024  1.00-30.79           H
ATOM    467  N   ALA A 283      70.354  16.317  56.285  1.00 -0.15           N
ATOM    468  H   ALA A 283      69.481  16.762  56.025  1.00 -0.15           H
ATOM    469  CA  ALA A 283      71.610  16.908  55.826  1.00 -0.15           C
ATOM    470  HA  ALA A 283      72.149  16.154  55.252  1.00 -0.15           H
ATOM    471  C   ALA A 283      72.513  17.332  56.994  1.00 -0.15           C
ATOM    472  O   ALA A 283      73.722  17.158  56.917  1.00 -0.15           O
ATOM    473  CB  ALA A 283      71.332  18.098  54.902  1.00 -0.15           C
ATOM    474 1HB  ALA A 283      70.623  17.807  54.125  1.00 -0.15           H
ATOM    475 2HB  ALA A 283      72.265  18.414  54.434  1.00 -0.15           H
ATOM    476 3HB  ALA A 283      70.926  18.931  55.467  1.00 -0.15           H
ATOM    477  N   VAL A 284      71.950  17.846  58.082  1.00-16.97           N
ATOM    478  H   VAL A 284      70.952  18.026  58.090  1.00-16.97           H
ATOM    479  CA  VAL A 284      72.744  18.169  59.279  1.00-16.97           C
ATOM    480  HA  VAL A 284      73.565  18.824  58.991  1.00-16.97           H
ATOM    481  C   VAL A 284      73.339  16.878  59.847  1.00-16.97           C
ATOM    482  O   VAL A 284      74.502  16.842  60.260  1.00-16.97           O
ATOM    483  CB  VAL A 284      71.896  18.892  60.387  1.00-16.97           C
ATOM    484  HB  VAL A 284      71.036  18.273  60.631  1.00-16.97           H
ATOM    485  CG1 VAL A 284      72.698  19.123  61.678  1.00-16.97           C
ATOM    486 1HG1 VAL A 284      72.090  19.671  62.399  1.00-16.97           H
ATOM    487 2HG1 VAL A 284      73.602  19.693  61.464  1.00-16.97           H
ATOM    488 3HG1 VAL A 284      72.974  18.169  62.125  1.00-16.97           H
ATOM    489  CG2 VAL A 284      71.392  20.254  59.900  1.00-16.97           C
ATOM    490 1HG2 VAL A 284      72.233  20.907  59.667  1.00-16.97           H
ATOM    491 2HG2 VAL A 284      70.786  20.722  60.676  1.00-16.97           H
ATOM    492 3HG2 VAL A 284      70.778  20.137  59.015  1.00-16.97           H
ATOM    493  N   GLY A 285      72.558  15.807  59.841  1.00  9.16           N
ATOM    494  H   GLY A 285      71.623  15.873  59.456  1.00  9.16           H
ATOM    495  CA  GLY A 285      72.996  14.537  60.401  1.00  9.16           C
ATOM    496 1HA  GLY A 285      73.438  14.727  61.378  1.00  9.16           H
ATOM    497 2HA  GLY A 285      72.114  13.913  60.552  1.00  9.16           H
ATOM    498  C   GLY A 285      73.994  13.725  59.596  1.00  9.16           C
ATOM    499  O   GLY A 285      74.587  12.795  60.143  1.00  9.16           O
ATOM    500  N   THR A 286      74.200  14.054  58.330  1.00  5.48           N
ATOM    501  H   THR A 286      73.734  14.866  57.945  1.00  5.48           H
ATOM    502  CA  THR A 286      75.059  13.284  57.424  1.00  5.48           C
ATOM    503  HA  THR A 286      75.366  12.349  57.890  1.00  5.48           H
ATOM    504  C   THR A 286      76.321  14.063  57.064  1.00  5.48           C
ATOM    505  O   THR A 286      76.461  15.239  57.420  1.00  5.48           O
ATOM    506  CB  THR A 286      74.290  12.950  56.126  1.00  5.48           C
ATOM    507  HB  THR A 286      74.975  12.549  55.380  1.00  5.48           H
ATOM    508  OG1 THR A 286      73.668  14.135  55.631  1.00  5.48           O
ATOM    509  HG1 THR A 286      72.824  14.231  56.093  1.00  5.48           H
ATOM    510  CG2 THR A 286      73.185  11.937  56.370  1.00  5.48           C
ATOM    511 1HG2 THR A 286      73.623  10.979  56.644  1.00  5.48           H
ATOM    512 2HG2 THR A 286      72.614  11.811  55.453  1.00  5.48           H
ATOM    513 3HG2 THR A 286      72.517  12.272  57.162  1.00  5.48           H
ATOM    514  N   ALA A 287      77.261  13.418  56.381  1.00 14.81           N
ATOM    515  H   ALA A 287      77.121  12.438  56.142  1.00 14.81           H
ATOM    516  CA  ALA A 287      78.502  14.077  55.978  1.00 14.81           C
ATOM    517  HA  ALA A 287      78.979  14.489  56.869  1.00 14.81           H
ATOM    518  C   ALA A 287      78.214  15.241  55.020  1.00 14.81           C
ATOM    519  O   ALA A 287      78.815  16.313  55.139  1.00 14.81           O
ATOM    520  CB  ALA A 287      79.451  13.060  55.339  1.00 14.81           C
ATOM    521 1HB  ALA A 287      79.672  12.267  56.055  1.00 14.81           H
ATOM    522 2HB  ALA A 287      80.384  13.553  55.063  1.00 14.81           H
ATOM    523 3HB  ALA A 287      78.996  12.622  54.449  1.00 14.81           H
ATOM    524  N   SER A 288      77.269  15.038  54.114  1.00 13.79           N
ATOM    525  H   SER A 288      76.915  14.105  53.953  1.00 13.79           H
ATOM    526  CA  SER A 288      76.597  16.111  53.383  1.00 13.79           C
ATOM    527  HA  SER A 288      76.296  16.901  54.070  1.00 13.79           H
ATOM    528  C   SER A 288      75.384  15.436  52.765  1.00 13.79           C
ATOM    529  O   SER A 288      75.366  14.203  52.653  1.00 13.79           O
ATOM    530  CB  SER A 288      77.456  16.695  52.257  1.00 13.79           C
ATOM    531 1HB  SER A 288      76.948  17.566  51.842  1.00 13.79           H
ATOM    532 2HB  SER A 288      78.420  17.009  52.658  1.00 13.79           H
ATOM    533  OG  SER A 288      77.655  15.746  51.225  1.00 13.79           O
ATOM    534  HG  SER A 288      78.227  16.149  50.547  1.00 13.79           H
ATOM    535  N   LEU A 289      74.420  16.217  52.300  1.00 13.04           N
ATOM    536  H   LEU A 289      74.484  17.224  52.429  1.00 13.04           H
ATOM    537  CA  LEU A 289      73.265  15.679  51.582  1.00 13.04           C
ATOM    538  HA  LEU A 289      72.817  14.875  52.168  1.00 13.04           H
ATOM    539  C   LEU A 289      73.698  15.124  50.225  1.00 13.04           C
ATOM    540  O   LEU A 289      73.126  14.168  49.709  1.00 13.04           O
ATOM    541  CB  LEU A 289      72.246  16.803  51.387  1.00 13.04           C
ATOM    542 1HB  LEU A 289      72.130  17.296  52.346  1.00 13.04           H
ATOM    543 2HB  LEU A 289      72.684  17.529  50.702  1.00 13.04           H
ATOM    544  CG  LEU A 289      70.838  16.469  50.875  1.00 13.04           C
ATOM    545  HG  LEU A 289      70.924  16.025  49.888  1.00 13.04           H
ATOM    546  CD1 LEU A 289      70.075  15.497  51.773  1.00 13.04           C
ATOM    547 1HD1 LEU A 289      69.986  15.897  52.783  1.00 13.04           H
ATOM    548 2HD1 LEU A 289      70.598  14.538  51.807  1.00 13.04           H
ATOM    549 3HD1 LEU A 289      69.081  15.328  51.363  1.00 13.04           H
ATOM    550  CD2 LEU A 289      70.057  17.773  50.746  1.00 13.04           C
ATOM    551 1HD2 LEU A 289      70.584  18.454  50.077  1.00 13.04           H
ATOM    552 2HD2 LEU A 289      69.941  18.244  51.723  1.00 13.04           H
ATOM    553 3HD2 LEU A 289      69.076  17.570  50.329  1.00 13.04           H
ATOM    554  N   GLY A 290      74.752  15.700  49.665  1.00 20.39           N
ATOM    555  H   GLY A 290      75.170  16.522  50.090  1.00 20.39           H
ATOM    556  CA  GLY A 290      75.330  15.187  48.435  1.00 20.39           C
ATOM    557 1HA  GLY A 290      74.562  15.167  47.662  1.00 20.39           H
ATOM    558 2HA  GLY A 290      76.127  15.861  48.124  1.00 20.39           H
ATOM    559  C   GLY A 290      75.908  13.793  48.578  1.00 20.39           C
ATOM    560  O   GLY A 290      75.852  12.998  47.642  1.00 20.39           O
ATOM    561  N   HIS A 291      76.461  13.458  49.736  1.00 14.39           N
ATOM    562  H   HIS A 291      76.535  14.138  50.485  1.00 14.39           H
ATOM    563  CA  HIS A 291      76.950  12.097  49.955  1.00 14.39           C
ATOM    564  HA  HIS A 291      77.496  11.765  49.072  1.00 14.39           H
ATOM    565  C   HIS A 291      75.790  11.129  50.178  1.00 14.39           C
ATOM    566  O   HIS A 291      75.884   9.961  49.801  1.00 14.39           O
ATOM    567  CB  HIS A 291      77.888  12.012  51.164  1.00 14.39           C
ATOM    568 1HB  HIS A 291      77.393  12.433  52.039  1.00 14.39           H
ATOM    569 2HB  HIS A 291      78.087  10.957  51.352  1.00 14.39           H
ATOM    570  CG  HIS A 291      79.208  12.692  50.964  1.00 14.39           C
ATOM    571  ND1 HIS A 291      80.115  12.355  49.986  1.00 14.39           N
ATOM    572  HD1 HIS A 291      80.001  11.639  49.275  1.00 14.39           H
ATOM    573  CD2 HIS A 291      79.820  13.672  51.680  1.00 14.39           C
ATOM    574  HD2 HIS A 291      79.388  14.167  52.538  1.00 14.39           H
ATOM    575  CE1 HIS A 291      81.193  13.123  50.131  1.00 14.39           C
ATOM    576  HE1 HIS A 291      82.064  13.081  49.486  1.00 14.39           H
ATOM    577  NE2 HIS A 291      81.073  13.932  51.166  1.00 14.39           N
ATOM    578  N   VAL A 292      74.714  11.587  50.805  1.00 24.25           N
ATOM    579  H   VAL A 292      74.667  12.560  51.084  1.00 24.25           H
ATOM    580  CA  VAL A 292      73.591  10.711  51.163  1.00 24.25           C
ATOM    581  HA  VAL A 292      73.753   9.744  50.693  1.00 24.25           H
ATOM    582  C   VAL A 292      72.241  11.255  50.656  1.00 24.25           C
ATOM    583  O   VAL A 292      71.505  11.919  51.395  1.00 24.25           O
ATOM    584  CB  VAL A 292      73.550  10.455  52.705  1.00 24.25           C
ATOM    585  HB  VAL A 292      73.163  11.340  53.206  1.00 24.25           H
ATOM    586  CG1 VAL A 292      72.660   9.255  53.024  1.00 24.25           C
ATOM    587 1HG1 VAL A 292      72.600   9.118  54.104  1.00 24.25           H
ATOM    588 2HG1 VAL A 292      73.062   8.351  52.565  1.00 24.25           H
ATOM    589 3HG1 VAL A 292      71.654   9.430  52.640  1.00 24.25           H
ATOM    590  CG2 VAL A 292      74.957  10.177  53.279  1.00 24.25           C
ATOM    591 1HG2 VAL A 292      74.877   9.883  54.326  1.00 24.25           H
ATOM    592 2HG2 VAL A 292      75.559  11.085  53.232  1.00 24.25           H
ATOM    593 3HG2 VAL A 292      75.446   9.383  52.718  1.00 24.25           H
ATOM    594  N   PRO A 293      71.914  11.029  49.370  1.00  3.92           N
ATOM    595  CA  PRO A 293      70.645  11.597  48.899  1.00  3.92           C
ATOM    596  HA  PRO A 293      70.633  12.666  49.104  1.00  3.92           H
ATOM    597  C   PRO A 293      69.370  10.975  49.476  1.00  3.92           C
ATOM    598  O   PRO A 293      69.248   9.759  49.656  1.00  3.92           O
ATOM    599  CB  PRO A 293      70.714  11.362  47.388  1.00  3.92           C
ATOM    600 1HB  PRO A 293      69.717  11.221  46.971  1.00  3.92           H
ATOM    601 2HB  PRO A 293      71.220  12.192  46.896  1.00  3.92           H
ATOM    602  CG  PRO A 293      71.529  10.126  47.257  1.00  3.92           C
ATOM    603 1HG  PRO A 293      70.932   9.249  47.510  1.00  3.92           H
ATOM    604 2HG  PRO A 293      71.942  10.030  46.255  1.00  3.92           H
ATOM    605  CD  PRO A 293      72.617  10.342  48.271  1.00  3.92           C
ATOM    606 1HD  PRO A 293      73.034   9.390  48.596  1.00  3.92           H
ATOM    607 2HD  PRO A 293      73.396  10.991  47.867  1.00  3.92           H
ATOM    608  N   VAL A 294      68.392  11.836  49.716  1.00  6.16           N
ATOM    609  H   VAL A 294      68.551  12.820  49.514  1.00  6.16           H
ATOM    610  CA  VAL A 294      67.074  11.452  50.225  1.00  6.16           C
ATOM    611  HA  VAL A 294      67.144  10.533  50.806  1.00  6.16           H
ATOM    612  C   VAL A 294      66.175  11.224  49.018  1.00  6.16           C
ATOM    613  O   VAL A 294      66.199  12.007  48.066  1.00  6.16           O
ATOM    614  CB  VAL A 294      66.487  12.584  51.122  1.00  6.16           C
ATOM    615  HB  VAL A 294      66.487  13.512  50.551  1.00  6.16           H
ATOM    616  CG1 VAL A 294      65.042  12.296  51.567  1.00  6.16           C
ATOM    617 1HG1 VAL A 294      64.374  12.340  50.706  1.00  6.16           H
ATOM    618 2HG1 VAL A 294      64.718  13.049  52.287  1.00  6.16           H
ATOM    619 3HG1 VAL A 294      64.975  11.308  52.025  1.00  6.16           H
ATOM    620  CG2 VAL A 294      67.366  12.778  52.358  1.00  6.16           C
ATOM    621 1HG2 VAL A 294      68.382  13.039  52.062  1.00  6.16           H
ATOM    622 2HG2 VAL A 294      67.401  11.857  52.943  1.00  6.16           H
ATOM    623 3HG2 VAL A 294      66.970  13.581  52.979  1.00  6.16           H
ATOM    624  N   LEU A 295      65.385  10.161  49.049  1.00  8.07           N
ATOM    625  H   LEU A 295      65.420   9.547  49.859  1.00  8.07           H
ATOM    626  CA  LEU A 295      64.451   9.842  47.972  1.00  8.07           C
ATOM    627  HA  LEU A 295      64.753  10.356  47.058  1.00  8.07           H
ATOM    628  C   LEU A 295      63.033  10.274  48.333  1.00  8.07           C
ATOM    629  O   LEU A 295      62.294  10.814  47.508  1.00  8.07           O
ATOM    630  CB  LEU A 295      64.460   8.331  47.726  1.00  8.07           C
ATOM    631 1HB  LEU A 295      64.068   7.843  48.618  1.00  8.07           H
ATOM    632 2HB  LEU A 295      63.773   8.122  46.906  1.00  8.07           H
ATOM    633  CG  LEU A 295      65.810   7.673  47.400  1.00  8.07           C
ATOM    634  HG  LEU A 295      66.493   7.843  48.231  1.00  8.07           H
ATOM    635  CD1 LEU A 295      65.589   6.178  47.274  1.00  8.07           C
ATOM    636 1HD1 LEU A 295      66.540   5.687  47.102  1.00  8.07           H
ATOM    637 2HD1 LEU A 295      64.918   5.964  46.440  1.00  8.07           H
ATOM    638 3HD1 LEU A 295      65.153   5.791  48.195  1.00  8.07           H
ATOM    639  CD2 LEU A 295      66.466   8.207  46.129  1.00  8.07           C
ATOM    640 1HD2 LEU A 295      67.394   7.668  45.939  1.00  8.07           H
ATOM    641 2HD2 LEU A 295      66.697   9.265  46.250  1.00  8.07           H
ATOM    642 3HD2 LEU A 295      65.795   8.081  45.277  1.00  8.07           H
ATOM    643  N   ASP A 296      62.650  10.048  49.580  1.00 31.35           N
ATOM    644  H   ASP A 296      63.290   9.620  50.241  1.00 31.35           H
ATOM    645  CA  ASP A 296      61.310  10.374  50.063  1.00 31.35           C
ATOM    646  HA  ASP A 296      60.966  11.317  49.639  1.00 31.35           H
ATOM    647  C   ASP A 296      61.364  10.480  51.580  1.00 31.35           C
ATOM    648  O   ASP A 296      62.272   9.928  52.206  1.00 31.35           O
ATOM    649  CB  ASP A 296      60.325   9.249  49.722  1.00 31.35           C
ATOM    650 1HB  ASP A 296      60.887   8.354  49.456  1.00 31.35           H
ATOM    651 2HB  ASP A 296      59.725   9.030  50.605  1.00 31.35           H
ATOM    652  CG  ASP A 296      59.375   9.603  48.594  1.00 31.35           C
ATOM    653  OD1 ASP A 296      58.811  10.718  48.577  1.00 31.35           O
ATOM    654  OD2 ASP A 296      59.121   8.729  47.732  1.00 31.35           O
ATOM    655  N   VAL A 297      60.367  11.121  52.168  1.00 -4.26           N
ATOM    656  H   VAL A 297      59.668  11.598  51.602  1.00 -4.26           H
ATOM    657  CA  VAL A 297      60.174  11.134  53.613  1.00 -4.26           C
ATOM    658  HA  VAL A 297      60.853  10.426  54.085  1.00 -4.26           H
ATOM    659  C   VAL A 297      58.733  10.683  53.843  1.00 -4.26           C
ATOM    660  O   VAL A 297      57.803  11.159  53.181  1.00 -4.26           O
ATOM    661  CB  VAL A 297      60.417  12.548  54.218  1.00 -4.26           C
ATOM    662  HB  VAL A 297      59.716  13.244  53.760  1.00 -4.26           H
ATOM    663  CG1 VAL A 297      60.192  12.547  55.736  1.00 -4.26           C
ATOM    664 1HG1 VAL A 297      60.360  13.547  56.132  1.00 -4.26           H
ATOM    665 2HG1 VAL A 297      60.873  11.845  56.221  1.00 -4.26           H
ATOM    666 3HG1 VAL A 297      59.164  12.263  55.964  1.00 -4.26           H
ATOM    667  CG2 VAL A 297      61.845  13.044  53.917  1.00 -4.26           C
ATOM    668 1HG2 VAL A 297      61.997  14.027  54.365  1.00 -4.26           H
ATOM    669 2HG2 VAL A 297      61.988  13.132  52.842  1.00 -4.26           H
ATOM    670 3HG2 VAL A 297      62.578  12.344  54.319  1.00 -4.26           H
ATOM    671  N   GLY A 298      58.550   9.762  54.775  1.00 -5.70           N
ATOM    672  H   GLY A 298      59.353   9.396  55.282  1.00 -5.70           H
ATOM    673  CA  GLY A 298      57.227   9.328  55.186  1.00 -5.70           C
ATOM    674 1HA  GLY A 298      56.451   9.749  54.548  1.00 -5.70           H
ATOM    675 2HA  GLY A 298      57.169   8.240  55.174  1.00 -5.70           H
ATOM    676  C   GLY A 298      57.061   9.828  56.603  1.00 -5.70           C
ATOM    677  O   GLY A 298      58.025   9.800  57.362  1.00 -5.70           O
ATOM    678  N   ARG A 299      55.882  10.298  56.974  1.00 -7.79           N
ATOM    679  H   ARG A 299      55.104  10.274  56.317  1.00 -7.79           H
ATOM    680  CA  ARG A 299      55.631  10.817  58.320  1.00 -7.79           C
ATOM    681  HA  ARG A 299      56.557  10.900  58.887  1.00 -7.79           H
ATOM    682  C   ARG A 299      54.730   9.800  58.988  1.00 -7.79           C
ATOM    683  O   ARG A 299      53.961   9.127  58.294  1.00 -7.79           O
ATOM    684  CB  ARG A 299      54.969  12.194  58.208  1.00 -7.79           C
ATOM    685 1HB  ARG A 299      55.617  12.810  57.588  1.00 -7.79           H
ATOM    686 2HB  ARG A 299      54.014  12.081  57.692  1.00 -7.79           H
ATOM    687  CG  ARG A 299      54.725  12.941  59.517  1.00 -7.79           C
ATOM    688 1HG  ARG A 299      53.945  12.438  60.085  1.00 -7.79           H
ATOM    689 2HG  ARG A 299      55.642  12.963  60.104  1.00 -7.79           H
ATOM    690  CD  ARG A 299      54.291  14.371  59.210  1.00 -7.79           C
ATOM    691 1HD  ARG A 299      55.071  14.849  58.617  1.00 -7.79           H
ATOM    692 2HD  ARG A 299      53.382  14.347  58.612  1.00 -7.79           H
ATOM    693  NE  ARG A 299      54.061  15.185  60.413  1.00 -7.79           N
ATOM    694  HE  ARG A 299      54.848  15.717  60.756  1.00 -7.79           H
ATOM    695  CZ  ARG A 299      52.914  15.327  61.061  1.00 -7.79           C
ATOM    696  NH1 ARG A 299      52.878  16.097  62.108  1.00 -7.79           N
ATOM    697 1HH1 ARG A 299      53.708  16.565  62.437  1.00 -7.79           H
ATOM    698 2HH1 ARG A 299      51.995  16.254  62.574  1.00 -7.79           H
ATOM    699  NH2 ARG A 299      51.782  14.789  60.680  1.00 -7.79           N
ATOM    700 1HH2 ARG A 299      51.748  14.217  59.851  1.00 -7.79           H
ATOM    701 2HH2 ARG A 299      50.946  14.967  61.210  1.00 -7.79           H
ATOM    702  N   PHE A 300      54.828   9.656  60.298  1.00  4.08           N
ATOM    703  H   PHE A 300      55.513  10.185  60.825  1.00  4.08           H
ATOM    704  CA  PHE A 300      53.896   8.800  61.021  1.00  4.08           C
ATOM    705  HA  PHE A 300      53.474   8.064  60.340  1.00  4.08           H
ATOM    706  C   PHE A 300      52.787   9.725  61.500  1.00  4.08           C
ATOM    707  O   PHE A 300      53.054  10.776  62.082  1.00  4.08           O
ATOM    708  CB  PHE A 300      54.598   8.066  62.158  1.00  4.08           C
ATOM    709 1HB  PHE A 300      54.947   8.798  62.886  1.00  4.08           H
ATOM    710 2HB  PHE A 300      53.876   7.410  62.641  1.00  4.08           H
ATOM    711  CG  PHE A 300      55.778   7.247  61.696  1.00  4.08           C
ATOM    712  CD1 PHE A 300      57.038   7.459  62.267  1.00  4.08           C
ATOM    713  HD1 PHE A 300      57.151   8.205  63.033  1.00  4.08           H
ATOM    714  CD2 PHE A 300      55.651   6.291  60.671  1.00  4.08           C
ATOM    715  HD2 PHE A 300      54.689   6.117  60.208  1.00  4.08           H
ATOM    716  CE1 PHE A 300      58.169   6.723  61.846  1.00  4.08           C
ATOM    717  HE1 PHE A 300      59.132   6.904  62.298  1.00  4.08           H
ATOM    718  CE2 PHE A 300      56.785   5.558  60.220  1.00  4.08           C
ATOM    719  HE2 PHE A 300      56.688   4.848  59.412  1.00  4.08           H
ATOM    720  CZ  PHE A 300      58.040   5.762  60.827  1.00  4.08           C
ATOM    721  HZ  PHE A 300      58.898   5.191  60.508  1.00  4.08           H
ATOM    722  N   SER A 301      51.556   9.391  61.154  1.00 34.76           N
ATOM    723  H   SER A 301      51.354   8.436  60.883  1.00 34.76           H
ATOM    724  CA  SER A 301      50.473  10.367  61.066  1.00 34.76           C
ATOM    725  HA  SER A 301      50.675  11.222  61.709  1.00 34.76           H
ATOM    726  C   SER A 301      49.164   9.716  61.471  1.00 34.76           C
ATOM    727  O   SER A 301      49.109   8.489  61.561  1.00 34.76           O
ATOM    728  CB  SER A 301      50.345  10.847  59.618  1.00 34.76           C
ATOM    729 1HB  SER A 301      50.019  10.015  58.993  1.00 34.76           H
ATOM    730 2HB  SER A 301      49.602  11.643  59.564  1.00 34.76           H
ATOM    731  OG  SER A 301      51.590  11.324  59.137  1.00 34.76           O
ATOM    732  HG  SER A 301      51.422  12.104  58.578  1.00 34.76           H
ATOM    733  N   SER A 302      48.130  10.527  61.648  1.00 57.94           N
ATOM    734  H   SER A 302      48.272  11.530  61.561  1.00 57.94           H
ATOM    735  CA  SER A 302      46.772  10.059  61.939  1.00 57.94           C
ATOM    736  HA  SER A 302      46.155  10.942  62.098  1.00 57.94           H
ATOM    737  C   SER A 302      46.658   9.221  63.219  1.00 57.94           C
ATOM    738  O   SER A 302      47.534   9.262  64.080  1.00 57.94           O
ATOM    739  CB  SER A 302      46.210   9.345  60.705  1.00 57.94           C
ATOM    740 1HB  SER A 302      46.738   8.403  60.564  1.00 57.94           H
ATOM    741 2HB  SER A 302      45.147   9.147  60.838  1.00 57.94           H
ATOM    742  OG  SER A 302      46.400  10.156  59.558  1.00 57.94           O
ATOM    743  HG  SER A 302      46.531   9.580  58.785  1.00 57.94           H
ATOM    744  N   GLU A 303      45.533   8.545  63.402  1.00  9.46           N
ATOM    745  H   GLU A 303      44.927   8.378  62.616  1.00  9.46           H
ATOM    746  CA  GLU A 303      45.067   8.112  64.722  1.00  9.46           C
ATOM    747  HA  GLU A 303      44.865   9.002  65.319  1.00  9.46           H
ATOM    748  C   GLU A 303      46.007   7.220  65.533  1.00  9.46           C
ATOM    749  O   GLU A 303      46.082   7.345  66.757  1.00  9.46           O
ATOM    750  CB  GLU A 303      43.766   7.326  64.547  1.00  9.46           C
ATOM    751 1HB  GLU A 303      43.989   6.429  63.971  1.00  9.46           H
ATOM    752 2HB  GLU A 303      43.419   7.016  65.531  1.00  9.46           H
ATOM    753  CG  GLU A 303      42.639   8.067  63.845  1.00  9.46           C
ATOM    754 1HG  GLU A 303      42.383   8.954  64.424  1.00  9.46           H
ATOM    755 2HG  GLU A 303      42.967   8.374  62.851  1.00  9.46           H
ATOM    756  CD  GLU A 303      41.411   7.187  63.698  1.00  9.46           C
ATOM    757  OE1 GLU A 303      40.858   6.728  64.723  1.00  9.46           O
ATOM    758  OE2 GLU A 303      40.989   6.904  62.558  1.00  9.46           O
ATOM    759  N   ILE A 304      46.715   6.313  64.877  1.00 14.03           N
ATOM    760  H   ILE A 304      46.652   6.260  63.862  1.00 14.03           H
ATOM    761  CA  ILE A 304      47.573   5.366  65.592  1.00 14.03           C
ATOM    762  HA  ILE A 304      47.030   4.976  66.452  1.00 14.03           H
ATOM    763  C   ILE A 304      48.805   6.116  66.089  1.00 14.03           C
ATOM    764  O   ILE A 304      49.282   5.908  67.210  1.00 14.03           O
ATOM    765  CB  ILE A 304      47.999   4.176  64.677  1.00 14.03           C
ATOM    766  HB  ILE A 304      48.578   4.583  63.851  1.00 14.03           H
ATOM    767  CG1 ILE A 304      46.774   3.457  64.073  1.00 14.03           C
ATOM    768 1HG1 ILE A 304      46.230   4.171  63.465  1.00 14.03           H
ATOM    769 2HG1 ILE A 304      47.141   2.679  63.404  1.00 14.03           H
ATOM    770  CG2 ILE A 304      48.889   3.171  65.428  1.00 14.03           C
ATOM    771 1HG2 ILE A 304      48.396   2.830  66.340  1.00 14.03           H
ATOM    772 2HG2 ILE A 304      49.843   3.631  65.689  1.00 14.03           H
ATOM    773 3HG2 ILE A 304      49.088   2.309  64.793  1.00 14.03           H
ATOM    774  CD1 ILE A 304      45.766   2.807  65.043  1.00 14.03           C
ATOM    775 1HD1 ILE A 304      46.257   2.042  65.643  1.00 14.03           H
ATOM    776 2HD1 ILE A 304      44.969   2.338  64.466  1.00 14.03           H
ATOM    777 3HD1 ILE A 304      45.328   3.560  65.698  1.00 14.03           H
ATOM    778  N   ALA A 305      49.306   7.029  65.267  1.00 -3.08           N
ATOM    779  H   ALA A 305      48.864   7.204  64.375  1.00 -3.08           H
ATOM    780  CA  ALA A 305      50.472   7.816  65.643  1.00 -3.08           C
ATOM    781  HA  ALA A 305      51.223   7.154  66.076  1.00 -3.08           H
ATOM    782  C   ALA A 305      50.073   8.847  66.699  1.00 -3.08           C
ATOM    783  O   ALA A 305      50.840   9.109  67.614  1.00 -3.08           O
ATOM    784  CB  ALA A 305      51.064   8.495  64.421  1.00 -3.08           C
ATOM    785 1HB  ALA A 305      51.315   7.746  63.668  1.00 -3.08           H
ATOM    786 2HB  ALA A 305      51.967   9.038  64.703  1.00 -3.08           H
ATOM    787 3HB  ALA A 305      50.341   9.196  64.002  1.00 -3.08           H
ATOM    788  N   GLU A 306      48.868   9.393  66.614  1.00 -0.69           N
ATOM    789  H   GLU A 306      48.271   9.181  65.818  1.00 -0.69           H
ATOM    790  CA  GLU A 306      48.379  10.307  67.648  1.00 -0.69           C
ATOM    791  HA  GLU A 306      49.074  11.141  67.752  1.00 -0.69           H
ATOM    792  C   GLU A 306      48.312   9.585  68.987  1.00 -0.69           C
ATOM    793  O   GLU A 306      48.710  10.142  70.007  1.00 -0.69           O
ATOM    794  CB  GLU A 306      46.983  10.851  67.332  1.00 -0.69           C
ATOM    795 1HB  GLU A 306      46.338  10.018  67.058  1.00 -0.69           H
ATOM    796 2HB  GLU A 306      46.588  11.300  68.243  1.00 -0.69           H
ATOM    797  CG  GLU A 306      46.928  11.908  66.243  1.00 -0.69           C
ATOM    798 1HG  GLU A 306      47.623  12.710  66.495  1.00 -0.69           H
ATOM    799 2HG  GLU A 306      47.231  11.472  65.293  1.00 -0.69           H
ATOM    800  CD  GLU A 306      45.531  12.492  66.105  1.00 -0.69           C
ATOM    801  OE1 GLU A 306      45.386  13.738  66.097  1.00 -0.69           O
ATOM    802  OE2 GLU A 306      44.547  11.723  66.022  1.00 -0.69           O
ATOM    803  N   ALA A 307      47.863   8.337  68.993  1.00-15.58           N
ATOM    804  H   ALA A 307      47.521   7.919  68.134  1.00-15.58           H
ATOM    805  CA  ALA A 307      47.817   7.561  70.227  1.00-15.58           C
ATOM    806  HA  ALA A 307      47.279   8.145  70.974  1.00-15.58           H
ATOM    807  C   ALA A 307      49.222   7.282  70.785  1.00-15.58           C
ATOM    808  O   ALA A 307      49.452   7.399  71.994  1.00-15.58           O
ATOM    809  CB  ALA A 307      47.047   6.262  69.984  1.00-15.58           C
ATOM    810 1HB  ALA A 307      47.522   5.680  69.196  1.00-15.58           H
ATOM    811 2HB  ALA A 307      46.023   6.496  69.691  1.00-15.58           H
ATOM    812 3HB  ALA A 307      47.022   5.673  70.901  1.00-15.58           H
ATOM    813  N   ARG A 308      50.180   6.968  69.920  1.00 -4.87           N
ATOM    814  H   ARG A 308      49.947   6.862  68.937  1.00 -4.87           H
ATOM    815  CA  ARG A 308      51.564   6.769  70.373  1.00 -4.87           C
ATOM    816  HA  ARG A 308      51.560   6.065  71.206  1.00 -4.87           H
ATOM    817  C   ARG A 308      52.174   8.071  70.894  1.00 -4.87           C
ATOM    818  O   ARG A 308      52.942   8.063  71.859  1.00 -4.87           O
ATOM    819  CB  ARG A 308      52.450   6.198  69.258  1.00 -4.87           C
ATOM    820 1HB  ARG A 308      52.353   6.817  68.369  1.00 -4.87           H
ATOM    821 2HB  ARG A 308      53.479   6.258  69.606  1.00 -4.87           H
ATOM    822  CG  ARG A 308      52.170   4.739  68.889  1.00 -4.87           C
ATOM    823 1HG  ARG A 308      52.080   4.167  69.812  1.00 -4.87           H
ATOM    824 2HG  ARG A 308      51.228   4.674  68.350  1.00 -4.87           H
ATOM    825  CD  ARG A 308      53.281   4.094  68.042  1.00 -4.87           C
ATOM    826 1HD  ARG A 308      54.236   4.232  68.549  1.00 -4.87           H
ATOM    827 2HD  ARG A 308      53.083   3.022  68.005  1.00 -4.87           H
ATOM    828  NE  ARG A 308      53.384   4.579  66.654  1.00 -4.87           N
ATOM    829  HE  ARG A 308      52.788   4.127  65.974  1.00 -4.87           H
ATOM    830  CZ  ARG A 308      54.206   5.510  66.187  1.00 -4.87           C
ATOM    831  NH1 ARG A 308      54.171   5.771  64.915  1.00 -4.87           N
ATOM    832 1HH1 ARG A 308      53.568   5.223  64.316  1.00 -4.87           H
ATOM    833 2HH1 ARG A 308      54.761   6.489  64.532  1.00 -4.87           H
ATOM    834  NH2 ARG A 308      55.051   6.193  66.915  1.00 -4.87           N
ATOM    835 1HH2 ARG A 308      55.166   5.976  67.896  1.00 -4.87           H
ATOM    836 2HH2 ARG A 308      55.595   6.934  66.500  1.00 -4.87           H
ATOM    837  N   LEU A 309      51.823   9.196  70.291  1.00-16.77           N
ATOM    838  H   LEU A 309      51.228   9.165  69.469  1.00-16.77           H
ATOM    839  CA  LEU A 309      52.309  10.493  70.760  1.00-16.77           C
ATOM    840  HA  LEU A 309      53.386  10.426  70.905  1.00-16.77           H
ATOM    841  C   LEU A 309      51.664  10.858  72.090  1.00-16.77           C
ATOM    842  O   LEU A 309      52.319  11.405  72.969  1.00-16.77           O
ATOM    843  CB  LEU A 309      52.012  11.594  69.737  1.00-16.77           C
ATOM    844 1HB  LEU A 309      52.392  11.276  68.767  1.00-16.77           H
ATOM    845 2HB  LEU A 309      50.932  11.699  69.653  1.00-16.77           H
ATOM    846  CG  LEU A 309      52.604  12.979  70.051  1.00-16.77           C
ATOM    847  HG  LEU A 309      52.236  13.304  71.022  1.00-16.77           H
ATOM    848  CD1 LEU A 309      54.133  12.972  70.091  1.00-16.77           C
ATOM    849 1HD1 LEU A 309      54.485  12.359  70.919  1.00-16.77           H
ATOM    850 2HD1 LEU A 309      54.503  13.986  70.237  1.00-16.77           H
ATOM    851 3HD1 LEU A 309      54.529  12.580  69.154  1.00-16.77           H
ATOM    852  CD2 LEU A 309      52.133  13.983  69.017  1.00-16.77           C
ATOM    853 1HD2 LEU A 309      52.530  14.971  69.254  1.00-16.77           H
ATOM    854 2HD2 LEU A 309      51.044  14.035  69.024  1.00-16.77           H
ATOM    855 3HD2 LEU A 309      52.474  13.688  68.023  1.00-16.77           H
ATOM    856  N   ALA A 310      50.396  10.516  72.265  1.00-19.49           N
ATOM    857  H   ALA A 310      49.882  10.076  71.508  1.00-19.49           H
ATOM    858  CA  ALA A 310      49.705  10.790  73.517  1.00-19.49           C
ATOM    859  HA  ALA A 310      49.776  11.857  73.726  1.00-19.49           H
ATOM    860  C   ALA A 310      50.392  10.039  74.657  1.00-19.49           C
ATOM    861  O   ALA A 310      50.614  10.611  75.722  1.00-19.49           O
ATOM    862  CB  ALA A 310      48.223  10.408  73.401  1.00-19.49           C
ATOM    863 1HB  ALA A 310      47.761  10.970  72.588  1.00-19.49           H
ATOM    864 2HB  ALA A 310      47.709  10.648  74.331  1.00-19.49           H
ATOM    865 3HB  ALA A 310      48.121   9.343  73.202  1.00-19.49           H
ATOM    866  N   LEU A 311      50.791   8.797  74.416  1.00-13.57           N
ATOM    867  H   LEU A 311      50.552   8.360  73.533  1.00-13.57           H
ATOM    868  CA  LEU A 311      51.560   8.036  75.404  1.00-13.57           C
ATOM    869  HA  LEU A 311      51.011   8.015  76.344  1.00-13.57           H
ATOM    870  C   LEU A 311      52.930   8.649  75.678  1.00-13.57           C
ATOM    871  O   LEU A 311      53.374   8.690  76.822  1.00-13.57           O
ATOM    872  CB  LEU A 311      51.785   6.605  74.915  1.00-13.57           C
ATOM    873 1HB  LEU A 311      52.109   6.653  73.877  1.00-13.57           H
ATOM    874 2HB  LEU A 311      52.605   6.187  75.493  1.00-13.57           H
ATOM    875  CG  LEU A 311      50.617   5.616  75.003  1.00-13.57           C
ATOM    876  HG  LEU A 311      49.740   6.062  74.537  1.00-13.57           H
ATOM    877  CD1 LEU A 311      50.977   4.355  74.243  1.00-13.57           C
ATOM    878 1HD1 LEU A 311      51.851   3.875  74.680  1.00-13.57           H
ATOM    879 2HD1 LEU A 311      51.181   4.596  73.201  1.00-13.57           H
ATOM    880 3HD1 LEU A 311      50.140   3.659  74.272  1.00-13.57           H
ATOM    881  CD2 LEU A 311      50.282   5.254  76.450  1.00-13.57           C
ATOM    882 1HD2 LEU A 311      49.445   4.557  76.465  1.00-13.57           H
ATOM    883 2HD2 LEU A 311      49.986   6.148  76.998  1.00-13.57           H
ATOM    884 3HD2 LEU A 311      51.140   4.793  76.940  1.00-13.57           H
ATOM    885  N   PHE A 312      53.590   9.139  74.639  1.00 -1.24           N
ATOM    886  H   PHE A 312      53.178   9.073  73.716  1.00 -1.24           H
ATOM    887  CA  PHE A 312      54.906   9.766  74.781  1.00 -1.24           C
ATOM    888  HA  PHE A 312      55.587   9.073  75.274  1.00 -1.24           H
ATOM    889  C   PHE A 312      54.801  11.021  75.639  1.00 -1.24           C
ATOM    890  O   PHE A 312      55.530  11.185  76.607  1.00 -1.24           O
ATOM    891  CB  PHE A 312      55.455  10.114  73.390  1.00 -1.24           C
ATOM    892 1HB  PHE A 312      55.515   9.201  72.800  1.00 -1.24           H
ATOM    893 2HB  PHE A 312      54.763  10.792  72.896  1.00 -1.24           H
ATOM    894  CG  PHE A 312      56.812  10.771  73.399  1.00 -1.24           C
ATOM    895  CD1 PHE A 312      57.979   9.997  73.295  1.00 -1.24           C
ATOM    896  HD1 PHE A 312      57.911   8.918  73.283  1.00 -1.24           H
ATOM    897  CD2 PHE A 312      56.928  12.175  73.443  1.00 -1.24           C
ATOM    898  HD2 PHE A 312      56.044  12.788  73.527  1.00 -1.24           H
ATOM    899  CE1 PHE A 312      59.249  10.614  73.177  1.00 -1.24           C
ATOM    900  HE1 PHE A 312      60.132  10.010  73.063  1.00 -1.24           H
ATOM    901  CE2 PHE A 312      58.197  12.803  73.364  1.00 -1.24           C
ATOM    902  HE2 PHE A 312      58.271  13.880  73.408  1.00 -1.24           H
ATOM    903  CZ  PHE A 312      59.359  12.019  73.217  1.00 -1.24           C
ATOM    904  HZ  PHE A 312      60.328  12.492  73.144  1.00 -1.24           H
ATOM    905  N   GLN A 313      53.866  11.901  75.318  1.00-23.82           N
ATOM    906  H   GLN A 313      53.246  11.710  74.534  1.00-23.82           H
ATOM    907  CA  GLN A 313      53.737  13.170  76.030  1.00-23.82           C
ATOM    908  HA  GLN A 313      54.730  13.609  76.134  1.00-23.82           H
ATOM    909  C   GLN A 313      53.187  12.972  77.446  1.00-23.82           C
ATOM    910  O   GLN A 313      53.562  13.696  78.370  1.00-23.82           O
ATOM    911  CB  GLN A 313      52.887  14.133  75.197  1.00-23.82           C
ATOM    912 1HB  GLN A 313      51.918  13.674  74.999  1.00-23.82           H
ATOM    913 2HB  GLN A 313      52.737  15.051  75.765  1.00-23.82           H
ATOM    914  CG  GLN A 313      53.575  14.482  73.867  1.00-23.82           C
ATOM    915 1HG  GLN A 313      54.559  14.896  74.085  1.00-23.82           H
ATOM    916 2HG  GLN A 313      53.713  13.577  73.279  1.00-23.82           H
ATOM    917  CD  GLN A 313      52.817  15.480  73.016  1.00-23.82           C
ATOM    918  OE1 GLN A 313      51.622  15.707  73.186  1.00-23.82           O
ATOM    919  NE2 GLN A 313      53.502  16.086  72.089  1.00-23.82           N
ATOM    920 1HE2 GLN A 313      53.044  16.750  71.486  1.00-23.82           H
ATOM    921 2HE2 GLN A 313      54.487  15.886  71.982  1.00-23.82           H
ATOM    922  N   LYS A 314      52.396  11.929  77.655  1.00-19.88           N
ATOM    923  H   LYS A 314      52.064  11.384  76.865  1.00-19.88           H
ATOM    924  CA  LYS A 314      51.999  11.522  79.007  1.00-19.88           C
ATOM    925  HA  LYS A 314      51.543  12.365  79.529  1.00-19.88           H
ATOM    926  C   LYS A 314      53.223  11.078  79.795  1.00-19.88           C
ATOM    927  O   LYS A 314      53.416  11.473  80.940  1.00-19.88           O
ATOM    928  CB  LYS A 314      50.992  10.374  78.905  1.00-19.88           C
ATOM    929 1HB  LYS A 314      50.137  10.732  78.333  1.00-19.88           H
ATOM    930 2HB  LYS A 314      51.453   9.560  78.348  1.00-19.88           H
ATOM    931  CG  LYS A 314      50.475   9.807  80.211  1.00-19.88           C
ATOM    932 1HG  LYS A 314      51.299   9.406  80.800  1.00-19.88           H
ATOM    933 2HG  LYS A 314      49.967  10.592  80.772  1.00-19.88           H
ATOM    934  CD  LYS A 314      49.492   8.694  79.887  1.00-19.88           C
ATOM    935 1HD  LYS A 314      48.723   9.090  79.223  1.00-19.88           H
ATOM    936 2HD  LYS A 314      50.015   7.885  79.375  1.00-19.88           H
ATOM    937  CE  LYS A 314      48.827   8.146  81.135  1.00-19.88           C
ATOM    938 1HE  LYS A 314      49.582   7.693  81.781  1.00-19.88           H
ATOM    939 2HE  LYS A 314      48.345   8.966  81.672  1.00-19.88           H
ATOM    940  NZ  LYS A 314      47.794   7.123  80.765  1.00-19.88           N
ATOM    941 1HZ  LYS A 314      47.044   7.563  80.243  1.00-19.88           H
ATOM    942 2HZ  LYS A 314      47.403   6.706  81.601  1.00-19.88           H
ATOM    943 3HZ  LYS A 314      48.205   6.394  80.197  1.00-19.88           H
ATOM    944  N   GLN A 315      54.088  10.291  79.177  1.00-14.66           N
ATOM    945  H   GLN A 315      53.910   9.976  78.230  1.00-14.66           H
ATOM    946  CA  GLN A 315      55.296   9.840  79.856  1.00-14.66           C
ATOM    947  HA  GLN A 315      54.997   9.420  80.817  1.00-14.66           H
ATOM    948  C   GLN A 315      56.238  11.015  80.141  1.00-14.66           C
ATOM    949  O   GLN A 315      56.856  11.036  81.198  1.00-14.66           O
ATOM    950  CB  GLN A 315      55.970   8.729  79.043  1.00-14.66           C
ATOM    951 1HB  GLN A 315      55.202   8.019  78.736  1.00-14.66           H
ATOM    952 2HB  GLN A 315      56.402   9.164  78.144  1.00-14.66           H
ATOM    953  CG  GLN A 315      57.057   7.954  79.790  1.00-14.66           C
ATOM    954 1HG  GLN A 315      57.533   7.265  79.093  1.00-14.66           H
ATOM    955 2HG  GLN A 315      57.812   8.651  80.151  1.00-14.66           H
ATOM    956  CD  GLN A 315      56.522   7.156  80.966  1.00-14.66           C
ATOM    957  OE1 GLN A 315      55.485   6.498  80.887  1.00-14.66           O
ATOM    958  NE2 GLN A 315      57.224   7.195  82.066  1.00-14.66           N
ATOM    959 1HE2 GLN A 315      56.913   6.660  82.864  1.00-14.66           H
ATOM    960 2HE2 GLN A 315      58.073   7.739  82.119  1.00-14.66           H
ATOM    961  N   VAL A 316      56.304  12.022  79.276  1.00-12.17           N
ATOM    962  H   VAL A 316      55.824  11.945  78.385  1.00-12.17           H
ATOM    963  CA  VAL A 316      57.072  13.248  79.563  1.00-12.17           C
ATOM    964  HA  VAL A 316      58.113  12.979  79.741  1.00-12.17           H
ATOM    965  C   VAL A 316      56.542  13.916  80.832  1.00-12.17           C
ATOM    966  O   VAL A 316      57.322  14.319  81.691  1.00-12.17           O
ATOM    967  CB  VAL A 316      57.018  14.283  78.384  1.00-12.17           C
ATOM    968  HB  VAL A 316      55.977  14.467  78.130  1.00-12.17           H
ATOM    969  CG1 VAL A 316      57.660  15.627  78.763  1.00-12.17           C
ATOM    970 1HG1 VAL A 316      58.685  15.473  79.106  1.00-12.17           H
ATOM    971 2HG1 VAL A 316      57.083  16.112  79.549  1.00-12.17           H
ATOM    972 3HG1 VAL A 316      57.670  16.289  77.896  1.00-12.17           H
ATOM    973  CG2 VAL A 316      57.736  13.749  77.145  1.00-12.17           C
ATOM    974 1HG2 VAL A 316      57.602  14.445  76.316  1.00-12.17           H
ATOM    975 2HG2 VAL A 316      57.334  12.785  76.851  1.00-12.17           H
ATOM    976 3HG2 VAL A 316      58.801  13.646  77.350  1.00-12.17           H
ATOM    977  N   GLU A 317      55.229  14.002  80.995  1.00-13.95           N
ATOM    978  H   GLU A 317      54.603  13.641  80.284  1.00-13.95           H
ATOM    979  CA  GLU A 317      54.664  14.642  82.184  1.00-13.95           C
ATOM    980  HA  GLU A 317      55.059  15.656  82.253  1.00-13.95           H
ATOM    981  C   GLU A 317      55.052  13.885  83.456  1.00-13.95           C
ATOM    982  O   GLU A 317      55.457  14.486  84.450  1.00-13.95           O
ATOM    983  CB  GLU A 317      53.140  14.709  82.065  1.00-13.95           C
ATOM    984 1HB  GLU A 317      52.889  15.154  81.103  1.00-13.95           H
ATOM    985 2HB  GLU A 317      52.740  13.697  82.090  1.00-13.95           H
ATOM    986  CG  GLU A 317      52.467  15.514  83.161  1.00-13.95           C
ATOM    987 1HG  GLU A 317      52.792  15.137  84.130  1.00-13.95           H
ATOM    988 2HG  GLU A 317      52.771  16.559  83.072  1.00-13.95           H
ATOM    989  CD  GLU A 317      50.956  15.419  83.089  1.00-13.95           C
ATOM    990  OE1 GLU A 317      50.316  15.071  84.108  1.00-13.95           O
ATOM    991  OE2 GLU A 317      50.372  15.696  82.020  1.00-13.95           O
ATOM    992  N   ILE A 318      54.986  12.562  83.407  1.00-15.07           N
ATOM    993  H   ILE A 318      54.653  12.119  82.555  1.00-15.07           H
ATOM    994  CA  ILE A 318      55.355  11.715  84.548  1.00-15.07           C
ATOM    995  HA  ILE A 318      54.792  12.028  85.427  1.00-15.07           H
ATOM    996  C   ILE A 318      56.848  11.899  84.846  1.00-15.07           C
ATOM    997  O   ILE A 318      57.269  12.005  86.002  1.00-15.07           O
ATOM    998  CB  ILE A 318      55.027  10.214  84.243  1.00-15.07           C
ATOM    999  HB  ILE A 318      55.535   9.933  83.320  1.00-15.07           H
ATOM   1000  CG1 ILE A 318      53.506  10.031  84.044  1.00-15.07           C
ATOM   1001 1HG1 ILE A 318      53.018  10.137  85.013  1.00-15.07           H
ATOM   1002 2HG1 ILE A 318      53.129  10.823  83.401  1.00-15.07           H
ATOM   1003  CG2 ILE A 318      55.519   9.277  85.377  1.00-15.07           C
ATOM   1004 1HG2 ILE A 318      55.008   9.517  86.312  1.00-15.07           H
ATOM   1005 2HG2 ILE A 318      56.594   9.381  85.518  1.00-15.07           H
ATOM   1006 3HG2 ILE A 318      55.316   8.238  85.119  1.00-15.07           H
ATOM   1007  CD1 ILE A 318      53.071   8.691  83.423  1.00-15.07           C
ATOM   1008 1HD1 ILE A 318      51.994   8.710  83.255  1.00-15.07           H
ATOM   1009 2HD1 ILE A 318      53.306   7.866  84.095  1.00-15.07           H
ATOM   1010 3HD1 ILE A 318      53.577   8.541  82.468  1.00-15.07           H
ATOM   1011  N   THR A 319      57.653  11.993  83.801  1.00  8.75           N
ATOM   1012  H   THR A 319      57.261  11.918  82.868  1.00  8.75           H
ATOM   1013  CA  THR A 319      59.096  12.184  83.944  1.00  8.75           C
ATOM   1014  HA  THR A 319      59.484  11.399  84.592  1.00  8.75           H
ATOM   1015  C   THR A 319      59.420  13.537  84.587  1.00  8.75           C
ATOM   1016  O   THR A 319      60.247  13.619  85.499  1.00  8.75           O
ATOM   1017  CB  THR A 319      59.780  12.067  82.562  1.00  8.75           C
ATOM   1018  HB  THR A 319      59.486  12.902  81.926  1.00  8.75           H
ATOM   1019  OG1 THR A 319      59.389  10.840  81.943  1.00  8.75           O
ATOM   1020  HG1 THR A 319      58.471  10.937  81.635  1.00  8.75           H
ATOM   1021  CG2 THR A 319      61.264  12.009  82.662  1.00  8.75           C
ATOM   1022 1HG2 THR A 319      61.678  11.824  81.673  1.00  8.75           H
ATOM   1023 2HG2 THR A 319      61.563  11.201  83.330  1.00  8.75           H
ATOM   1024 3HG2 THR A 319      61.646  12.955  83.035  1.00  8.75           H
ATOM   1025  N   LYS A 320      58.737  14.595  84.166  1.00  1.85           N
ATOM   1026  H   LYS A 320      58.073  14.489  83.400  1.00  1.85           H
ATOM   1027  CA  LYS A 320      58.921  15.925  84.761  1.00  1.85           C
ATOM   1028  HA  LYS A 320      59.988  16.142  84.807  1.00  1.85           H
ATOM   1029  C   LYS A 320      58.392  16.016  86.192  1.00  1.85           C
ATOM   1030  O   LYS A 320      58.923  16.773  87.006  1.00  1.85           O
ATOM   1031  CB  LYS A 320      58.259  17.002  83.897  1.00  1.85           C
ATOM   1032 1HB  LYS A 320      57.241  16.693  83.658  1.00  1.85           H
ATOM   1033 2HB  LYS A 320      58.213  17.920  84.480  1.00  1.85           H
ATOM   1034  CG  LYS A 320      59.012  17.320  82.609  1.00  1.85           C
ATOM   1035 1HG  LYS A 320      60.025  17.626  82.869  1.00  1.85           H
ATOM   1036 2HG  LYS A 320      59.058  16.436  81.974  1.00  1.85           H
ATOM   1037  CD  LYS A 320      58.341  18.458  81.850  1.00  1.85           C
ATOM   1038 1HD  LYS A 320      57.345  18.143  81.534  1.00  1.85           H
ATOM   1039 2HD  LYS A 320      58.249  19.319  82.512  1.00  1.85           H
ATOM   1040  CE  LYS A 320      59.162  18.865  80.629  1.00  1.85           C
ATOM   1041 1HE  LYS A 320      60.153  19.189  80.957  1.00  1.85           H
ATOM   1042 2HE  LYS A 320      59.281  18.002  79.973  1.00  1.85           H
ATOM   1043  NZ  LYS A 320      58.503  19.979  79.868  1.00  1.85           N
ATOM   1044 1HZ  LYS A 320      59.112  20.306  79.130  1.00  1.85           H
ATOM   1045 2HZ  LYS A 320      58.301  20.756  80.487  1.00  1.85           H
ATOM   1046 3HZ  LYS A 320      57.635  19.651  79.457  1.00  1.85           H
ATOM   1047  N   LYS A 321      57.380  15.236  86.545  1.00-25.43           N
ATOM   1048  H   LYS A 321      56.910  14.672  85.843  1.00-25.43           H
ATOM   1049  CA  LYS A 321      56.928  15.181  87.942  1.00-25.43           C
ATOM   1050  HA  LYS A 321      56.844  16.194  88.337  1.00-25.43           H
ATOM   1051  C   LYS A 321      57.922  14.437  88.821  1.00-25.43           C
ATOM   1052  O   LYS A 321      58.019  14.709  90.016  1.00-25.43           O
ATOM   1053  CB  LYS A 321      55.565  14.506  88.053  1.00-25.43           C
ATOM   1054 1HB  LYS A 321      55.585  13.572  87.493  1.00-25.43           H
ATOM   1055 2HB  LYS A 321      55.378  14.277  89.103  1.00-25.43           H
ATOM   1056  CG  LYS A 321      54.429  15.372  87.554  1.00-25.43           C
ATOM   1057 1HG  LYS A 321      54.385  16.284  88.148  1.00-25.43           H
ATOM   1058 2HG  LYS A 321      54.593  15.637  86.512  1.00-25.43           H
ATOM   1059  CD  LYS A 321      53.125  14.630  87.673  1.00-25.43           C
ATOM   1060 1HD  LYS A 321      53.191  13.712  87.091  1.00-25.43           H
ATOM   1061 2HD  LYS A 321      52.947  14.381  88.720  1.00-25.43           H
ATOM   1062  CE  LYS A 321      51.978  15.465  87.152  1.00-25.43           C
ATOM   1063 1HE  LYS A 321      51.930  16.403  87.709  1.00-25.43           H
ATOM   1064 2HE  LYS A 321      52.152  15.693  86.100  1.00-25.43           H
ATOM   1065  NZ  LYS A 321      50.681  14.736  87.294  1.00-25.43           N
ATOM   1066 1HZ  LYS A 321      50.755  13.802  86.907  1.00-25.43           H
ATOM   1067 2HZ  LYS A 321      49.950  15.232  86.803  1.00-25.43           H
ATOM   1068 3HZ  LYS A 321      50.433  14.660  88.272  1.00-25.43           H
ATOM   1069  N   HIS A 322      58.673  13.511  88.246  1.00 -1.55           N
ATOM   1070  H   HIS A 322      58.516  13.260  87.279  1.00 -1.55           H
ATOM   1071  CA  HIS A 322      59.720  12.838  89.003  1.00 -1.55           C
ATOM   1072  HA  HIS A 322      59.326  12.596  89.989  1.00 -1.55           H
ATOM   1073  C   HIS A 322      60.937  13.751  89.190  1.00 -1.55           C
ATOM   1074  O   HIS A 322      61.408  13.943  90.317  1.00 -1.55           O
ATOM   1075  CB  HIS A 322      60.122  11.532  88.321  1.00 -1.55           C
ATOM   1076 1HB  HIS A 322      59.224  10.935  88.161  1.00 -1.55           H
ATOM   1077 2HB  HIS A 322      60.567  11.751  87.351  1.00 -1.55           H
ATOM   1078  CG  HIS A 322      61.092  10.726  89.122  1.00 -1.55           C
ATOM   1079  ND1 HIS A 322      60.805  10.152  90.339  1.00 -1.55           N
ATOM   1080  HD1 HIS A 322      59.916  10.194  90.830  1.00 -1.55           H
ATOM   1081  CD2 HIS A 322      62.394  10.425  88.888  1.00 -1.55           C
ATOM   1082  HD2 HIS A 322      62.951  10.734  88.014  1.00 -1.55           H
ATOM   1083  CE1 HIS A 322      61.903   9.534  90.773  1.00 -1.55           C
ATOM   1084  HE1 HIS A 322      61.967   8.988  91.705  1.00 -1.55           H
ATOM   1085  NE2 HIS A 322      62.905   9.680  89.928  1.00 -1.55           N
ATOM   1086  N   ARG A 323      61.415  14.357  88.109  1.00 22.37           N
ATOM   1087  H   ARG A 323      61.012  14.147  87.198  1.00 22.37           H
ATOM   1088  CA  ARG A 323      62.489  15.358  88.171  1.00 22.37           C
ATOM   1089  HA  ARG A 323      62.442  15.853  89.137  1.00 22.37           H
ATOM   1090  C   ARG A 323      62.244  16.400  87.085  1.00 22.37           C
ATOM   1091  O   ARG A 323      62.140  16.062  85.909  1.00 22.37           O
ATOM   1092  CB  ARG A 323      63.864  14.689  88.035  1.00 22.37           C
ATOM   1093 1HB  ARG A 323      63.953  13.933  88.816  1.00 22.37           H
ATOM   1094 2HB  ARG A 323      63.920  14.186  87.077  1.00 22.37           H
ATOM   1095  CG  ARG A 323      65.051  15.637  88.148  1.00 22.37           C
ATOM   1096 1HG  ARG A 323      65.017  16.352  87.327  1.00 22.37           H
ATOM   1097 2HG  ARG A 323      64.991  16.178  89.091  1.00 22.37           H
ATOM   1098  CD  ARG A 323      66.373  14.875  88.092  1.00 22.37           C
ATOM   1099 1HD  ARG A 323      66.399  14.160  88.915  1.00 22.37           H
ATOM   1100 2HD  ARG A 323      66.429  14.322  87.154  1.00 22.37           H
ATOM   1101  NE  ARG A 323      67.532  15.776  88.201  1.00 22.37           N
ATOM   1102  HE  ARG A 323      67.853  15.983  89.132  1.00 22.37           H
ATOM   1103  CZ  ARG A 323      68.188  16.347  87.198  1.00 22.37           C
ATOM   1104  NH1 ARG A 323      69.186  17.134  87.470  1.00 22.37           N
ATOM   1105 1HH1 ARG A 323      69.498  17.249  88.424  1.00 22.37           H
ATOM   1106 2HH1 ARG A 323      69.649  17.644  86.729  1.00 22.37           H
ATOM   1107  NH2 ARG A 323      67.883  16.186  85.938  1.00 22.37           N
ATOM   1108 1HH2 ARG A 323      67.078  15.629  85.678  1.00 22.37           H
ATOM   1109 2HH2 ARG A 323      68.443  16.624  85.224  1.00 22.37           H
ATOM   1110  N   GLY A 324      62.103  17.655  87.484  1.00  8.03           N
ATOM   1111  H   GLY A 324      62.277  17.892  88.457  1.00  8.03           H
ATOM   1112  CA  GLY A 324      61.617  18.693  86.582  1.00  8.03           C
ATOM   1113 1HA  GLY A 324      60.675  18.353  86.155  1.00  8.03           H
ATOM   1114 2HA  GLY A 324      61.406  19.583  87.174  1.00  8.03           H
ATOM   1115  C   GLY A 324      62.503  19.110  85.426  1.00  8.03           C
ATOM   1116  O   GLY A 324      62.001  19.587  84.410  1.00  8.03           O
ATOM   1117  N   ASP A 325      63.808  18.917  85.543  1.00  2.46           N
ATOM   1118  H   ASP A 325      64.164  18.511  86.400  1.00  2.46           H
ATOM   1119  CA  ASP A 325      64.779  19.330  84.517  1.00  2.46           C
ATOM   1120  HA  ASP A 325      64.544  20.353  84.217  1.00  2.46           H
ATOM   1121  C   ASP A 325      64.792  18.459  83.248  1.00  2.46           C
ATOM   1122  O   ASP A 325      65.661  18.596  82.392  1.00  2.46           O
ATOM   1123  CB  ASP A 325      66.173  19.314  85.152  1.00  2.46           C
ATOM   1124 1HB  ASP A 325      66.095  19.668  86.179  1.00  2.46           H
ATOM   1125 2HB  ASP A 325      66.533  18.289  85.164  1.00  2.46           H
ATOM   1126  CG  ASP A 325      67.179  20.191  84.421  1.00  2.46           C
ATOM   1127  OD1 ASP A 325      66.959  21.419  84.312  1.00  2.46           O
ATOM   1128  OD2 ASP A 325      68.260  19.682  84.038  1.00  2.46           O
ATOM   1129  N   ALA A 326      63.845  17.536  83.137  1.00 45.55           N
ATOM   1130  H   ALA A 326      63.151  17.462  83.866  1.00 45.55           H
ATOM   1131  CA  ALA A 326      63.757  16.626  81.997  1.00 45.55           C
ATOM   1132  HA  ALA A 326      64.700  16.083  81.930  1.00 45.55           H
ATOM   1133  C   ALA A 326      63.520  17.321  80.646  1.00 45.55           C
ATOM   1134  O   ALA A 326      62.723  18.256  80.544  1.00 45.55           O
ATOM   1135  CB  ALA A 326      62.636  15.625  82.261  1.00 45.55           C
ATOM   1136 1HB  ALA A 326      62.829  15.093  83.191  1.00 45.55           H
ATOM   1137 2HB  ALA A 326      62.574  14.914  81.438  1.00 45.55           H
ATOM   1138 3HB  ALA A 326      61.687  16.152  82.339  1.00 45.55           H
ATOM   1139  N   ASN A 327      64.191  16.824  79.616  1.00 16.91           N
ATOM   1140  H   ASN A 327      64.842  16.062  79.776  1.00 16.91           H
ATOM   1141  CA  ASN A 327      64.083  17.323  78.245  1.00 16.91           C
ATOM   1142  HA  ASN A 327      63.263  18.036  78.165  1.00 16.91           H
ATOM   1143  C   ASN A 327      63.823  16.169  77.276  1.00 16.91           C
ATOM   1144  O   ASN A 327      63.897  14.989  77.658  1.00 16.91           O
ATOM   1145  CB  ASN A 327      65.395  18.018  77.856  1.00 16.91           C
ATOM   1146 1HB  ASN A 327      66.233  17.404  78.186  1.00 16.91           H
ATOM   1147 2HB  ASN A 327      65.453  18.128  76.775  1.00 16.91           H
ATOM   1148  CG  ASN A 327      65.523  19.387  78.459  1.00 16.91           C
ATOM   1149  OD1 ASN A 327      66.269  19.600  79.405  1.00 16.91           O
ATOM   1150  ND2 ASN A 327      64.824  20.336  77.905  1.00 16.91           N
ATOM   1151 1HD2 ASN A 327      64.903  21.274  78.264  1.00 16.91           H
ATOM   1152 2HD2 ASN A 327      64.217  20.129  77.124  1.00 16.91           H
ATOM   1153  N   VAL A 328      63.568  16.510  76.020  1.00 14.75           N
ATOM   1154  H   VAL A 328      63.459  17.494  75.787  1.00 14.75           H
ATOM   1155  CA  VAL A 328      63.497  15.547  74.918  1.00 14.75           C
ATOM   1156  HA  VAL A 328      63.776  14.560  75.281  1.00 14.75           H
ATOM   1157  C   VAL A 328      64.521  15.964  73.859  1.00 14.75           C
ATOM   1158  O   VAL A 328      64.907  17.137  73.775  1.00 14.75           O
ATOM   1159  CB  VAL A 328      62.064  15.453  74.291  1.00 14.75           C
ATOM   1160  HB  VAL A 328      62.111  14.788  73.429  1.00 14.75           H
ATOM   1161  CG1 VAL A 328      61.057  14.862  75.283  1.00 14.75           C
ATOM   1162 1HG1 VAL A 328      60.066  14.833  74.831  1.00 14.75           H
ATOM   1163 2HG1 VAL A 328      61.011  15.466  76.189  1.00 14.75           H
ATOM   1164 3HG1 VAL A 328      61.345  13.848  75.538  1.00 14.75           H
ATOM   1165  CG2 VAL A 328      61.548  16.820  73.825  1.00 14.75           C
ATOM   1166 1HG2 VAL A 328      60.595  16.695  73.309  1.00 14.75           H
ATOM   1167 2HG2 VAL A 328      62.257  17.282  73.143  1.00 14.75           H
ATOM   1168 3HG2 VAL A 328      61.391  17.478  74.680  1.00 14.75           H
ATOM   1169  N   ARG A 329      64.966  15.017  73.046  1.00 -1.95           N
ATOM   1170  H   ARG A 329      64.622  14.066  73.164  1.00 -1.95           H
ATOM   1171  CA  ARG A 329      65.899  15.275  71.939  1.00 -1.95           C
ATOM   1172  HA  ARG A 329      65.917  16.332  71.677  1.00 -1.95           H
ATOM   1173  C   ARG A 329      65.386  14.490  70.757  1.00 -1.95           C
ATOM   1174  O   ARG A 329      64.595  13.571  70.949  1.00 -1.95           O
ATOM   1175  CB  ARG A 329      67.319  14.787  72.254  1.00 -1.95           C
ATOM   1176 1HB  ARG A 329      67.260  13.767  72.636  1.00 -1.95           H
ATOM   1177 2HB  ARG A 329      67.895  14.768  71.330  1.00 -1.95           H
ATOM   1178  CG  ARG A 329      68.078  15.644  73.244  1.00 -1.95           C
ATOM   1179 1HG  ARG A 329      68.183  16.656  72.856  1.00 -1.95           H
ATOM   1180 2HG  ARG A 329      67.521  15.678  74.179  1.00 -1.95           H
ATOM   1181  CD  ARG A 329      69.457  15.062  73.502  1.00 -1.95           C
ATOM   1182 1HD  ARG A 329      69.365  13.983  73.635  1.00 -1.95           H
ATOM   1183 2HD  ARG A 329      70.108  15.262  72.648  1.00 -1.95           H
ATOM   1184  NE  ARG A 329      70.025  15.639  74.726  1.00 -1.95           N
ATOM   1185  HE  ARG A 329      69.435  16.275  75.249  1.00 -1.95           H
ATOM   1186  CZ  ARG A 329      71.230  15.420  75.227  1.00 -1.95           C
ATOM   1187  NH1 ARG A 329      71.535  16.042  76.326  1.00 -1.95           N
ATOM   1188 1HH1 ARG A 329      70.850  16.649  76.750  1.00 -1.95           H
ATOM   1189 2HH1 ARG A 329      72.448  15.941  76.741  1.00 -1.95           H
ATOM   1190  NH2 ARG A 329      72.130  14.648  74.676  1.00 -1.95           N
ATOM   1191 1HH2 ARG A 329      71.920  14.177  73.809  1.00 -1.95           H
ATOM   1192 2HH2 ARG A 329      73.031  14.545  75.108  1.00 -1.95           H
ATOM   1193  N   TYR A 330      65.868  14.797  69.567  1.00-13.56           N
ATOM   1194  H   TYR A 330      66.501  15.584  69.467  1.00-13.56           H
ATOM   1195  CA  TYR A 330      65.613  13.956  68.406  1.00-13.56           C
ATOM   1196  HA  TYR A 330      64.730  13.349  68.579  1.00-13.56           H
ATOM   1197  C   TYR A 330      66.815  13.032  68.240  1.00-13.56           C
ATOM   1198  O   TYR A 330      67.934  13.373  68.638  1.00-13.56           O
ATOM   1199  CB  TYR A 330      65.397  14.778  67.139  1.00-13.56           C
ATOM   1200 1HB  TYR A 330      66.255  15.433  66.994  1.00-13.56           H
ATOM   1201 2HB  TYR A 330      65.347  14.094  66.295  1.00-13.56           H
ATOM   1202  CG  TYR A 330      64.131  15.611  67.132  1.00-13.56           C
ATOM   1203  CD1 TYR A 330      64.154  16.968  67.515  1.00-13.56           C
ATOM   1204  HD1 TYR A 330      65.078  17.415  67.856  1.00-13.56           H
ATOM   1205  CD2 TYR A 330      62.906  15.058  66.698  1.00-13.56           C
ATOM   1206  HD2 TYR A 330      62.860  14.015  66.417  1.00-13.56           H
ATOM   1207  CE1 TYR A 330      62.980  17.766  67.444  1.00-13.56           C
ATOM   1208  HE1 TYR A 330      63.009  18.807  67.732  1.00-13.56           H
ATOM   1209  CE2 TYR A 330      61.730  15.859  66.616  1.00-13.56           C
ATOM   1210  HE2 TYR A 330      60.799  15.429  66.277  1.00-13.56           H
ATOM   1211  CZ  TYR A 330      61.785  17.206  66.990  1.00-13.56           C
ATOM   1212  OH  TYR A 330      60.672  18.003  66.924  1.00-13.56           O
ATOM   1213  HH  TYR A 330      59.898  17.544  66.575  1.00-13.56           H
ATOM   1214  N   ALA A 331      66.582  11.860  67.674  1.00  3.50           N
ATOM   1215  H   ALA A 331      65.649  11.664  67.321  1.00  3.50           H
ATOM   1216  CA  ALA A 331      67.604  10.835  67.499  1.00  3.50           C
ATOM   1217  HA  ALA A 331      68.591  11.294  67.435  1.00  3.50           H
ATOM   1218  C   ALA A 331      67.309  10.115  66.184  1.00  3.50           C
ATOM   1219  O   ALA A 331      66.222  10.276  65.615  1.00  3.50           O
ATOM   1220  CB  ALA A 331      67.567   9.863  68.687  1.00  3.50           C
ATOM   1221 1HB  ALA A 331      68.334   9.098  68.562  1.00  3.50           H
ATOM   1222 2HB  ALA A 331      66.587   9.388  68.748  1.00  3.50           H
ATOM   1223 3HB  ALA A 331      67.763  10.409  69.612  1.00  3.50           H
ATOM   1224  N   TRP A 332      68.256   9.321  65.717  1.00 -7.69           N
ATOM   1225  H   TRP A 332      69.114   9.196  66.251  1.00 -7.69           H
ATOM   1226  CA  TRP A 332      68.131   8.582  64.466  1.00 -7.69           C
ATOM   1227  HA  TRP A 332      67.144   8.733  64.033  1.00 -7.69           H
ATOM   1228  C   TRP A 332      68.339   7.096  64.731  1.00 -7.69           C
ATOM   1229  O   TRP A 332      69.107   6.717  65.624  1.00 -7.69           O
ATOM   1230  CB  TRP A 332      69.198   9.057  63.477  1.00 -7.69           C
ATOM   1231 1HB  TRP A 332      70.180   8.935  63.935  1.00 -7.69           H
ATOM   1232 2HB  TRP A 332      69.155   8.421  62.595  1.00 -7.69           H
ATOM   1233  CG  TRP A 332      69.047  10.490  63.034  1.00 -7.69           C
ATOM   1234  CD1 TRP A 332      69.745  11.568  63.483  1.00 -7.69           C
ATOM   1235  HD1 TRP A 332      70.480  11.526  64.277  1.00 -7.69           H
ATOM   1236  CD2 TRP A 332      68.199  10.997  61.986  1.00 -7.69           C
ATOM   1237  NE1 TRP A 332      69.419  12.704  62.794  1.00 -7.69           N
ATOM   1238  HE1 TRP A 332      69.825  13.623  62.960  1.00 -7.69           H
ATOM   1239  CE2 TRP A 332      68.485  12.387  61.848  1.00 -7.69           C
ATOM   1240  CE3 TRP A 332      67.227  10.419  61.145  1.00 -7.69           C
ATOM   1241  HE3 TRP A 332      66.975   9.375  61.240  1.00 -7.69           H
ATOM   1242  CZ2 TRP A 332      67.851  13.196  60.883  1.00 -7.69           C
ATOM   1243  HZ2 TRP A 332      68.095  14.243  60.796  1.00 -7.69           H
ATOM   1244  CZ3 TRP A 332      66.595  11.225  60.166  1.00 -7.69           C
ATOM   1245  HZ3 TRP A 332      65.858  10.785  59.512  1.00 -7.69           H
ATOM   1246  CH2 TRP A 332      66.919  12.610  60.047  1.00 -7.69           C
ATOM   1247  HH2 TRP A 332      66.420  13.212  59.300  1.00 -7.69           H
ATOM   1248  N   LEU A 333      67.684   6.258  63.942  1.00 18.78           N
ATOM   1249  H   LEU A 333      66.987   6.621  63.297  1.00 18.78           H
ATOM   1250  CA  LEU A 333      67.921   4.816  63.970  1.00 18.78           C
ATOM   1251  HA  LEU A 333      68.903   4.636  64.401  1.00 18.78           H
ATOM   1252  C   LEU A 333      67.863   4.197  62.568  1.00 18.78           C
ATOM   1253  O   LEU A 333      66.789   4.141  61.964  1.00 18.78           O
ATOM   1254  CB  LEU A 333      66.875   4.141  64.863  1.00 18.78           C
ATOM   1255 1HB  LEU A 333      66.929   4.597  65.851  1.00 18.78           H
ATOM   1256 2HB  LEU A 333      65.889   4.353  64.449  1.00 18.78           H
ATOM   1257  CG  LEU A 333      66.998   2.617  65.026  1.00 18.78           C
ATOM   1258  HG  LEU A 333      66.909   2.156  64.045  1.00 18.78           H
ATOM   1259  CD1 LEU A 333      68.319   2.178  65.644  1.00 18.78           C
ATOM   1260 1HD1 LEU A 333      68.462   2.652  66.618  1.00 18.78           H
ATOM   1261 2HD1 LEU A 333      69.149   2.442  64.992  1.00 18.78           H
ATOM   1262 3HD1 LEU A 333      68.323   1.097  65.772  1.00 18.78           H
ATOM   1263  CD2 LEU A 333      65.856   2.112  65.880  1.00 18.78           C
ATOM   1264 1HD2 LEU A 333      65.894   1.025  65.935  1.00 18.78           H
ATOM   1265 2HD2 LEU A 333      64.906   2.405  65.434  1.00 18.78           H
ATOM   1266 3HD2 LEU A 333      65.927   2.524  66.888  1.00 18.78           H
ATOM   1267  N   PRO A 334      69.001   3.738  62.016  1.00 22.54           N
ATOM   1268  CA  PRO A 334      68.849   2.958  60.778  1.00 22.54           C
ATOM   1269  HA  PRO A 334      68.291   3.521  60.032  1.00 22.54           H
ATOM   1270  C   PRO A 334      68.135   1.632  61.063  1.00 22.54           C
ATOM   1271  O   PRO A 334      68.358   1.021  62.113  1.00 22.54           O
ATOM   1272  CB  PRO A 334      70.297   2.766  60.321  1.00 22.54           C
ATOM   1273 1HB  PRO A 334      70.424   1.818  59.801  1.00 22.54           H
ATOM   1274 2HB  PRO A 334      70.597   3.597  59.682  1.00 22.54           H
ATOM   1275  CG  PRO A 334      71.083   2.793  61.593  1.00 22.54           C
ATOM   1276 1HG  PRO A 334      71.015   1.829  62.096  1.00 22.54           H
ATOM   1277 2HG  PRO A 334      72.122   3.056  61.409  1.00 22.54           H
ATOM   1278  CD  PRO A 334      70.417   3.841  62.423  1.00 22.54           C
ATOM   1279 1HD  PRO A 334      70.545   3.621  63.483  1.00 22.54           H
ATOM   1280 2HD  PRO A 334      70.808   4.830  62.179  1.00 22.54           H
ATOM   1281  N   ALA A 335      67.246   1.195  60.178  1.00 28.33           N
ATOM   1282  H   ALA A 335      67.101   1.688  59.302  1.00 28.33           H
ATOM   1283  CA  ALA A 335      66.412   0.025  60.462  1.00 28.33           C
ATOM   1284  HA  ALA A 335      66.967  -0.646  61.117  1.00 28.33           H
ATOM   1285  C   ALA A 335      66.039  -0.785  59.219  1.00 28.33           C
ATOM   1286  O   ALA A 335      65.986  -0.254  58.106  1.00 28.33           O
ATOM   1287  CB  ALA A 335      65.142   0.487  61.202  1.00 28.33           C
ATOM   1288 1HB  ALA A 335      65.419   1.010  62.119  1.00 28.33           H
ATOM   1289 2HB  ALA A 335      64.525  -0.375  61.459  1.00 28.33           H
ATOM   1290 3HB  ALA A 335      64.565   1.161  60.568  1.00 28.33           H
ATOM   1291  N   LYS A 336      65.761  -2.069  59.411  1.00 11.91           N
ATOM   1292  H   LYS A 336      65.781  -2.441  60.361  1.00 11.91           H
ATOM   1293  CA  LYS A 336      65.412  -2.964  58.305  1.00 11.91           C
ATOM   1294  HA  LYS A 336      66.200  -2.934  57.552  1.00 11.91           H
ATOM   1295  C   LYS A 336      64.100  -2.547  57.659  1.00 11.91           C
ATOM   1296  O   LYS A 336      63.197  -2.074  58.347  1.00 11.91           O
ATOM   1297  CB  LYS A 336      65.223  -4.402  58.799  1.00 11.91           C
ATOM   1298 1HB  LYS A 336      64.410  -4.424  59.524  1.00 11.91           H
ATOM   1299 2HB  LYS A 336      64.917  -4.994  57.938  1.00 11.91           H
ATOM   1300  CG  LYS A 336      66.436  -5.083  59.416  1.00 11.91           C
ATOM   1301 1HG  LYS A 336      67.308  -4.906  58.792  1.00 11.91           H
ATOM   1302 2HG  LYS A 336      66.625  -4.690  60.415  1.00 11.91           H
ATOM   1303  CD  LYS A 336      66.165  -6.584  59.478  1.00 11.91           C
ATOM   1304 1HD  LYS A 336      65.294  -6.768  60.108  1.00 11.91           H
ATOM   1305 2HD  LYS A 336      65.951  -6.935  58.469  1.00 11.91           H
ATOM   1306  CE  LYS A 336      67.348  -7.374  60.014  1.00 11.91           C
ATOM   1307 1HE  LYS A 336      68.240  -7.123  59.435  1.00 11.91           H
ATOM   1308 2HE  LYS A 336      67.517  -7.110  61.059  1.00 11.91           H
ATOM   1309  NZ  LYS A 336      67.090  -8.847  59.899  1.00 11.91           N
ATOM   1310 1HZ  LYS A 336      66.239  -9.094  60.391  1.00 11.91           H
ATOM   1311 2HZ  LYS A 336      67.865  -9.362  60.299  1.00 11.91           H
ATOM   1312 3HZ  LYS A 336      66.994  -9.104  58.923  1.00 11.91           H
ATOM   1313  N   ARG A 337      63.940  -2.777  56.365  1.00 13.30           N
ATOM   1314  H   ARG A 337      64.714  -3.139  55.814  1.00 13.30           H
ATOM   1315  CA  ARG A 337      62.651  -2.519  55.713  1.00 13.30           C
ATOM   1316  HA  ARG A 337      62.400  -1.462  55.816  1.00 13.30           H
ATOM   1317  C   ARG A 337      61.523  -3.319  56.360  1.00 13.30           C
ATOM   1318  O   ARG A 337      60.427  -2.805  56.561  1.00 13.30           O
ATOM   1319  CB  ARG A 337      62.749  -2.879  54.224  1.00 13.30           C
ATOM   1320 1HB  ARG A 337      63.381  -2.140  53.731  1.00 13.30           H
ATOM   1321 2HB  ARG A 337      63.242  -3.846  54.145  1.00 13.30           H
ATOM   1322  CG  ARG A 337      61.412  -2.980  53.481  1.00 13.30           C
ATOM   1323 1HG  ARG A 337      61.589  -3.385  52.488  1.00 13.30           H
ATOM   1324 2HG  ARG A 337      60.753  -3.674  54.002  1.00 13.30           H
ATOM   1325  CD  ARG A 337      60.711  -1.639  53.357  1.00 13.30           C
ATOM   1326 1HD  ARG A 337      60.568  -1.201  54.346  1.00 13.30           H
ATOM   1327 2HD  ARG A 337      61.336  -0.975  52.766  1.00 13.30           H
ATOM   1328  NE  ARG A 337      59.410  -1.782  52.696  1.00 13.30           N
ATOM   1329  HE  ARG A 337      59.397  -1.662  51.692  1.00 13.30           H
ATOM   1330  CZ  ARG A 337      58.252  -2.042  53.285  1.00 13.30           C
ATOM   1331  NH1 ARG A 337      57.178  -2.097  52.556  1.00 13.30           N
ATOM   1332 1HH1 ARG A 337      57.223  -1.956  51.561  1.00 13.30           H
ATOM   1333 2HH1 ARG A 337      56.293  -2.276  53.009  1.00 13.30           H
ATOM   1334  NH2 ARG A 337      58.109  -2.250  54.568  1.00 13.30           N
ATOM   1335 1HH2 ARG A 337      58.910  -2.269  55.180  1.00 13.30           H
ATOM   1336 2HH2 ARG A 337      57.184  -2.419  54.937  1.00 13.30           H
ATOM   1337  N   GLU A 338      61.791  -4.572  56.689  1.00 12.93           N
ATOM   1338  H   GLU A 338      62.718  -4.944  56.521  1.00 12.93           H
ATOM   1339  CA  GLU A 338      60.750  -5.477  57.183  1.00 12.93           C
ATOM   1340  HA  GLU A 338      59.933  -5.459  56.461  1.00 12.93           H
ATOM   1341  C   GLU A 338      60.127  -5.141  58.542  1.00 12.93           C
ATOM   1342  O   GLU A 338      59.092  -5.702  58.892  1.00 12.93           O
ATOM   1343  CB  GLU A 338      61.298  -6.907  57.204  1.00 12.93           C
ATOM   1344 1HB  GLU A 338      60.470  -7.604  57.329  1.00 12.93           H
ATOM   1345 2HB  GLU A 338      61.757  -7.098  56.235  1.00 12.93           H
ATOM   1346  CG  GLU A 338      62.330  -7.181  58.291  1.00 12.93           C
ATOM   1347 1HG  GLU A 338      63.024  -6.344  58.340  1.00 12.93           H
ATOM   1348 2HG  GLU A 338      61.827  -7.272  59.254  1.00 12.93           H
ATOM   1349  CD  GLU A 338      63.122  -8.441  58.006  1.00 12.93           C
ATOM   1350  OE1 GLU A 338      62.938  -9.469  58.692  1.00 12.93           O
ATOM   1351  OE2 GLU A 338      63.970  -8.408  57.084  1.00 12.93           O
ATOM   1352  N   VAL A 339      60.709  -4.229  59.312  1.00 -4.31           N
ATOM   1353  H   VAL A 339      61.548  -3.759  59.002  1.00 -4.31           H
ATOM   1354  CA  VAL A 339      60.138  -3.869  60.617  1.00 -4.31           C
ATOM   1355  HA  VAL A 339      59.457  -4.658  60.933  1.00 -4.31           H
ATOM   1356  C   VAL A 339      59.315  -2.585  60.536  1.00 -4.31           C
ATOM   1357  O   VAL A 339      58.731  -2.151  61.525  1.00 -4.31           O
ATOM   1358  CB  VAL A 339      61.220  -3.751  61.734  1.00 -4.31           C
ATOM   1359  HB  VAL A 339      60.712  -3.543  62.674  1.00 -4.31           H
ATOM   1360  CG1 VAL A 339      61.981  -5.080  61.887  1.00 -4.31           C
ATOM   1361 1HG1 VAL A 339      62.668  -5.012  62.731  1.00 -4.31           H
ATOM   1362 2HG1 VAL A 339      62.547  -5.310  60.986  1.00 -4.31           H
ATOM   1363 3HG1 VAL A 339      61.274  -5.887  62.082  1.00 -4.31           H
ATOM   1364  CG2 VAL A 339      62.221  -2.620  61.477  1.00 -4.31           C
ATOM   1365 1HG2 VAL A 339      62.852  -2.494  62.356  1.00 -4.31           H
ATOM   1366 2HG2 VAL A 339      61.699  -1.681  61.298  1.00 -4.31           H
ATOM   1367 3HG2 VAL A 339      62.854  -2.856  60.627  1.00 -4.31           H
ATOM   1368  N   LEU A 340      59.266  -1.958  59.367  1.00 -5.04           N
ATOM   1369  H   LEU A 340      59.671  -2.386  58.543  1.00 -5.04           H
ATOM   1370  CA  LEU A 340      58.646  -0.638  59.244  1.00 -5.04           C
ATOM   1371  HA  LEU A 340      59.165   0.038  59.921  1.00 -5.04           H
ATOM   1372  C   LEU A 340      57.173  -0.605  59.645  1.00 -5.04           C
ATOM   1373  O   LEU A 340      56.753   0.317  60.336  1.00 -5.04           O
ATOM   1374  CB  LEU A 340      58.812  -0.117  57.812  1.00 -5.04           C
ATOM   1375 1HB  LEU A 340      59.875  -0.147  57.571  1.00 -5.04           H
ATOM   1376 2HB  LEU A 340      58.304  -0.813  57.145  1.00 -5.04           H
ATOM   1377  CG  LEU A 340      58.291   1.295  57.488  1.00 -5.04           C
ATOM   1378  HG  LEU A 340      57.211   1.305  57.630  1.00 -5.04           H
ATOM   1379  CD1 LEU A 340      58.896   2.381  58.379  1.00 -5.04           C
ATOM   1380 1HD1 LEU A 340      58.522   3.357  58.071  1.00 -5.04           H
ATOM   1381 2HD1 LEU A 340      59.983   2.367  58.306  1.00 -5.04           H
ATOM   1382 3HD1 LEU A 340      58.603   2.218  59.416  1.00 -5.04           H
ATOM   1383  CD2 LEU A 340      58.580   1.614  56.021  1.00 -5.04           C
ATOM   1384 1HD2 LEU A 340      58.169   2.594  55.771  1.00 -5.04           H
ATOM   1385 2HD2 LEU A 340      58.110   0.868  55.379  1.00 -5.04           H
ATOM   1386 3HD2 LEU A 340      59.657   1.621  55.840  1.00 -5.04           H
ATOM   1387  N   SER A 341      56.387  -1.607  59.281  1.00  0.06           N
ATOM   1388  H   SER A 341      56.761  -2.376  58.731  1.00  0.06           H
ATOM   1389  CA  SER A 341      54.972  -1.604  59.655  1.00  0.06           C
ATOM   1390  HA  SER A 341      54.534  -0.669  59.309  1.00  0.06           H
ATOM   1391  C   SER A 341      54.803  -1.678  61.169  1.00  0.06           C
ATOM   1392  O   SER A 341      53.948  -0.992  61.734  1.00  0.06           O
ATOM   1393  CB  SER A 341      54.222  -2.763  59.000  1.00  0.06           C
ATOM   1394 1HB  SER A 341      54.608  -3.705  59.386  1.00  0.06           H
ATOM   1395 2HB  SER A 341      53.162  -2.689  59.246  1.00  0.06           H
ATOM   1396  OG  SER A 341      54.387  -2.738  57.592  1.00  0.06           O
ATOM   1397  HG  SER A 341      53.658  -3.241  57.194  1.00  0.06           H
ATOM   1398  N   ALA A 342      55.647  -2.453  61.839  1.00 -9.26           N
ATOM   1399  H   ALA A 342      56.329  -3.010  61.333  1.00 -9.26           H
ATOM   1400  CA  ALA A 342      55.616  -2.524  63.297  1.00 -9.26           C
ATOM   1401  HA  ALA A 342      54.596  -2.755  63.609  1.00 -9.26           H
ATOM   1402  C   ALA A 342      56.007  -1.177  63.918  1.00 -9.26           C
ATOM   1403  O   ALA A 342      55.390  -0.743  64.885  1.00 -9.26           O
ATOM   1404  CB  ALA A 342      56.543  -3.639  63.790  1.00 -9.26           C
ATOM   1405 1HB  ALA A 342      56.476  -3.714  64.875  1.00 -9.26           H
ATOM   1406 2HB  ALA A 342      57.575  -3.426  63.509  1.00 -9.26           H
ATOM   1407 3HB  ALA A 342      56.238  -4.589  63.349  1.00 -9.26           H
ATOM   1408  N   VAL A 343      56.988  -0.491  63.350  1.00  0.85           N
ATOM   1409  H   VAL A 343      57.486  -0.896  62.561  1.00  0.85           H
ATOM   1410  CA  VAL A 343      57.385   0.835  63.841  1.00  0.85           C
ATOM   1411  HA  VAL A 343      57.592   0.758  64.907  1.00  0.85           H
ATOM   1412  C   VAL A 343      56.237   1.835  63.671  1.00  0.85           C
ATOM   1413  O   VAL A 343      55.945   2.606  64.590  1.00  0.85           O
ATOM   1414  CB  VAL A 343      58.685   1.326  63.130  1.00  0.85           C
ATOM   1415  HB  VAL A 343      58.532   1.294  62.052  1.00  0.85           H
ATOM   1416  CG1 VAL A 343      59.059   2.762  63.519  1.00  0.85           C
ATOM   1417 1HG1 VAL A 343      59.976   3.049  63.003  1.00  0.85           H
ATOM   1418 2HG1 VAL A 343      59.214   2.829  64.595  1.00  0.85           H
ATOM   1419 3HG1 VAL A 343      58.270   3.451  63.219  1.00  0.85           H
ATOM   1420  CG2 VAL A 343      59.859   0.403  63.493  1.00  0.85           C
ATOM   1421 1HG2 VAL A 343      60.007   0.394  64.571  1.00  0.85           H
ATOM   1422 2HG2 VAL A 343      60.770   0.752  63.005  1.00  0.85           H
ATOM   1423 3HG2 VAL A 343      59.662  -0.612  63.162  1.00  0.85           H
ATOM   1424  N   MET A 344      55.529   1.788  62.548  1.00  2.65           N
ATOM   1425  H   MET A 344      55.796   1.133  61.817  1.00  2.65           H
ATOM   1426  CA  MET A 344      54.384   2.680  62.333  1.00  2.65           C
ATOM   1427  HA  MET A 344      54.716   3.715  62.416  1.00  2.65           H
ATOM   1428  C   MET A 344      53.287   2.439  63.369  1.00  2.65           C
ATOM   1429  O   MET A 344      52.693   3.384  63.899  1.00  2.65           O
ATOM   1430  CB  MET A 344      53.755   2.448  60.952  1.00  2.65           C
ATOM   1431 1HB  MET A 344      53.485   1.398  60.873  1.00  2.65           H
ATOM   1432 2HB  MET A 344      52.842   3.037  60.888  1.00  2.65           H
ATOM   1433  CG  MET A 344      54.623   2.798  59.760  1.00  2.65           C
ATOM   1434 1HG  MET A 344      54.804   3.868  59.751  1.00  2.65           H
ATOM   1435 2HG  MET A 344      55.576   2.284  59.848  1.00  2.65           H
ATOM   1436  SD  MET A 344      53.852   2.314  58.203  1.00  2.65           S
ATOM   1437  CE  MET A 344      52.743   3.695  57.895  1.00  2.65           C
ATOM   1438 1HE  MET A 344      53.326   4.608  57.764  1.00  2.65           H
ATOM   1439 2HE  MET A 344      52.059   3.820  58.733  1.00  2.65           H
ATOM   1440 3HE  MET A 344      52.168   3.506  56.989  1.00  2.65           H
ATOM   1441  N   MET A 345      52.995   1.173  63.638  1.00  1.24           N
ATOM   1442  H   MET A 345      53.518   0.429  63.186  1.00  1.24           H
ATOM   1443  CA  MET A 345      51.868   0.825  64.502  1.00  1.24           C
ATOM   1444  HA  MET A 345      51.075   1.549  64.330  1.00  1.24           H
ATOM   1445  C   MET A 345      52.153   0.818  66.000  1.00  1.24           C
ATOM   1446  O   MET A 345      51.319   1.260  66.784  1.00  1.24           O
ATOM   1447  CB  MET A 345      51.337  -0.562  64.127  1.00  1.24           C
ATOM   1448 1HB  MET A 345      52.149  -1.283  64.220  1.00  1.24           H
ATOM   1449 2HB  MET A 345      50.558  -0.833  64.838  1.00  1.24           H
ATOM   1450  CG  MET A 345      50.759  -0.657  62.719  1.00  1.24           C
ATOM   1451 1HG  MET A 345      51.535  -0.400  62.002  1.00  1.24           H
ATOM   1452 2HG  MET A 345      50.448  -1.687  62.536  1.00  1.24           H
ATOM   1453  SD  MET A 345      49.349   0.435  62.449  1.00  1.24           S
ATOM   1454  CE  MET A 345      48.041  -0.351  63.413  1.00  1.24           C
ATOM   1455 1HE  MET A 345      48.294  -0.328  64.473  1.00  1.24           H
ATOM   1456 2HE  MET A 345      47.919  -1.387  63.094  1.00  1.24           H
ATOM   1457 3HE  MET A 345      47.101   0.182  63.259  1.00  1.24           H
ATOM   1458  N   GLN A 346      53.286   0.265  66.404  1.00 -1.83           N
ATOM   1459  H   GLN A 346      53.957  -0.062  65.713  1.00 -1.83           H
ATOM   1460  CA  GLN A 346      53.575  -0.011  67.816  1.00 -1.83           C
ATOM   1461  HA  GLN A 346      52.774   0.392  68.436  1.00 -1.83           H
ATOM   1462  C   GLN A 346      54.891   0.593  68.301  1.00 -1.83           C
ATOM   1463  O   GLN A 346      55.230   0.473  69.481  1.00 -1.83           O
ATOM   1464  CB  GLN A 346      53.638  -1.527  68.034  1.00 -1.83           C
ATOM   1465 1HB  GLN A 346      54.443  -1.927  67.418  1.00 -1.83           H
ATOM   1466 2HB  GLN A 346      53.876  -1.715  69.081  1.00 -1.83           H
ATOM   1467  CG  GLN A 346      52.351  -2.279  67.700  1.00 -1.83           C
ATOM   1468 1HG  GLN A 346      51.530  -1.851  68.274  1.00 -1.83           H
ATOM   1469 2HG  GLN A 346      52.131  -2.165  66.640  1.00 -1.83           H
ATOM   1470  CD  GLN A 346      52.444  -3.759  68.011  1.00 -1.83           C
ATOM   1471  OE1 GLN A 346      53.522  -4.305  68.229  1.00 -1.83           O
ATOM   1472  NE2 GLN A 346      51.322  -4.419  68.051  1.00 -1.83           N
ATOM   1473 1HE2 GLN A 346      51.356  -5.411  68.225  1.00 -1.83           H
ATOM   1474 2HE2 GLN A 346      50.445  -3.946  67.897  1.00 -1.83           H
ATOM   1475  N   GLY A 347      55.642   1.226  67.411  1.00 16.82           N
ATOM   1476  H   GLY A 347      55.355   1.288  66.442  1.00 16.82           H
ATOM   1477  CA  GLY A 347      56.913   1.814  67.798  1.00 16.82           C
ATOM   1478 1HA  GLY A 347      57.205   2.559  67.059  1.00 16.82           H
ATOM   1479 2HA  GLY A 347      56.793   2.311  68.760  1.00 16.82           H
ATOM   1480  C   GLY A 347      58.024   0.788  67.925  1.00 16.82           C
ATOM   1481  O   GLY A 347      57.918  -0.336  67.423  1.00 16.82           O
ATOM   1482  N   LEU A 348      59.105   1.172  68.586  1.00 -2.08           N
ATOM   1483  H   LEU A 348      59.125   2.103  68.995  1.00 -2.08           H
ATOM   1484  CA  LEU A 348      60.259   0.298  68.808  1.00 -2.08           C
ATOM   1485  HA  LEU A 348      60.382  -0.384  67.966  1.00 -2.08           H
ATOM   1486  C   LEU A 348      60.038  -0.517  70.079  1.00 -2.08           C
ATOM   1487  O   LEU A 348      59.207  -0.138  70.906  1.00 -2.08           O
ATOM   1488  CB  LEU A 348      61.524   1.149  68.967  1.00 -2.08           C
ATOM   1489 1HB  LEU A 348      61.382   1.798  69.831  1.00 -2.08           H
ATOM   1490 2HB  LEU A 348      62.362   0.485  69.179  1.00 -2.08           H
ATOM   1491  CG  LEU A 348      61.910   2.034  67.770  1.00 -2.08           C
ATOM   1492  HG  LEU A 348      61.063   2.670  67.513  1.00 -2.08           H
ATOM   1493  CD1 LEU A 348      63.068   2.934  68.166  1.00 -2.08           C
ATOM   1494 1HD1 LEU A 348      63.305   3.613  67.345  1.00 -2.08           H
ATOM   1495 2HD1 LEU A 348      63.949   2.336  68.404  1.00 -2.08           H
ATOM   1496 3HD1 LEU A 348      62.790   3.522  69.036  1.00 -2.08           H
ATOM   1497  CD2 LEU A 348      62.292   1.219  66.538  1.00 -2.08           C
ATOM   1498 1HD2 LEU A 348      62.521   1.889  65.710  1.00 -2.08           H
ATOM   1499 2HD2 LEU A 348      61.466   0.577  66.244  1.00 -2.08           H
ATOM   1500 3HD2 LEU A 348      63.165   0.600  66.752  1.00 -2.08           H
ATOM   1501  N   GLY A 349      60.783  -1.599  70.259  1.00  3.85           N
ATOM   1502  H   GLY A 349      61.476  -1.865  69.565  1.00  3.85           H
ATOM   1503  CA  GLY A 349      60.653  -2.426  71.452  1.00  3.85           C
ATOM   1504 1HA  GLY A 349      60.240  -1.826  72.262  1.00  3.85           H
ATOM   1505 2HA  GLY A 349      59.968  -3.250  71.250  1.00  3.85           H
ATOM   1506  C   GLY A 349      61.978  -2.992  71.922  1.00  3.85           C
ATOM   1507  O   GLY A 349      62.947  -3.032  71.163  1.00  3.85           O
ATOM   1508  N   VAL A 350      62.046  -3.378  73.188  1.00 16.77           N
ATOM   1509  H   VAL A 350      61.213  -3.311  73.769  1.00 16.77           H
ATOM   1510  CA  VAL A 350      63.280  -3.872  73.807  1.00 16.77           C
ATOM   1511  HA  VAL A 350      64.083  -3.180  73.561  1.00 16.77           H
ATOM   1512  C   VAL A 350      63.652  -5.258  73.261  1.00 16.77           C
ATOM   1513  O   VAL A 350      62.775  -6.027  72.846  1.00 16.77           O
ATOM   1514  CB  VAL A 350      63.106  -3.869  75.364  1.00 16.77           C
ATOM   1515  HB  VAL A 350      62.641  -2.920  75.625  1.00 16.77           H
ATOM   1516  CG1 VAL A 350      62.178  -4.987  75.860  1.00 16.77           C
ATOM   1517 1HG1 VAL A 350      62.632  -5.965  75.690  1.00 16.77           H
ATOM   1518 2HG1 VAL A 350      61.221  -4.944  75.340  1.00 16.77           H
ATOM   1519 3HG1 VAL A 350      62.000  -4.866  76.926  1.00 16.77           H
ATOM   1520  CG2 VAL A 350      64.443  -3.917  76.093  1.00 16.77           C
ATOM   1521 1HG2 VAL A 350      65.093  -3.130  75.714  1.00 16.77           H
ATOM   1522 2HG2 VAL A 350      64.921  -4.887  75.958  1.00 16.77           H
ATOM   1523 3HG2 VAL A 350      64.281  -3.745  77.158  1.00 16.77           H
ATOM   1524  N   GLY A 351      64.935  -5.596  73.246  1.00 19.18           N
ATOM   1525  H   GLY A 351      65.645  -4.934  73.530  1.00 19.18           H
ATOM   1526  CA  GLY A 351      65.369  -6.929  72.850  1.00 19.18           C
ATOM   1527 1HA  GLY A 351      65.394  -7.567  73.734  1.00 19.18           H
ATOM   1528 2HA  GLY A 351      64.663  -7.354  72.137  1.00 19.18           H
ATOM   1529  C   GLY A 351      66.741  -6.937  72.211  1.00 19.18           C
ATOM   1530  O   GLY A 351      67.298  -5.882  71.906  1.00 19.18           O
ATOM   1531  N   GLY A 352      67.281  -8.128  72.007  1.00 13.93           N
ATOM   1532  H   GLY A 352      66.772  -8.960  72.288  1.00 13.93           H
ATOM   1533  CA  GLY A 352      68.575  -8.297  71.363  1.00 13.93           C
ATOM   1534 1HA  GLY A 352      69.224  -7.456  71.604  1.00 13.93           H
ATOM   1535 2HA  GLY A 352      69.039  -9.213  71.728  1.00 13.93           H
ATOM   1536  C   GLY A 352      68.428  -8.397  69.858  1.00 13.93           C
ATOM   1537  O   GLY A 352      67.308  -8.333  69.336  1.00 13.93           O
ATOM   1538  N   ALA A 353      69.537  -8.566  69.153  1.00 23.69           N
ATOM   1539  H   ALA A 353      70.434  -8.638  69.626  1.00 23.69           H
ATOM   1540  CA  ALA A 353      69.535  -8.667  67.696  1.00 23.69           C
ATOM   1541  HA  ALA A 353      68.568  -9.039  67.354  1.00 23.69           H
ATOM   1542  C   ALA A 353      70.614  -9.658  67.250  1.00 23.69           C
ATOM   1543  O   ALA A 353      71.527  -9.976  68.015  1.00 23.69           O
ATOM   1544  CB  ALA A 353      69.770  -7.278  67.103  1.00 23.69           C
ATOM   1545 1HB  ALA A 353      70.687  -6.853  67.513  1.00 23.69           H
ATOM   1546 2HB  ALA A 353      68.931  -6.631  67.350  1.00 23.69           H
ATOM   1547 3HB  ALA A 353      69.860  -7.340  66.019  1.00 23.69           H
ATOM   1548  N   PHE A 354      70.494 -10.151  66.026  1.00-33.20           N
ATOM   1549  H   PHE A 354      69.732  -9.827  65.438  1.00-33.20           H
ATOM   1550  CA  PHE A 354      71.441 -11.112  65.457  1.00-33.20           C
ATOM   1551  HA  PHE A 354      71.873 -11.718  66.252  1.00-33.20           H
ATOM   1552  C   PHE A 354      72.557 -10.369  64.734  1.00-33.20           C
ATOM   1553  O   PHE A 354      73.677 -10.862  64.591  1.00-33.20           O
ATOM   1554  CB  PHE A 354      70.727 -12.027  64.465  1.00-33.20           C
ATOM   1555 1HB  PHE A 354      70.349 -11.423  63.643  1.00-33.20           H
ATOM   1556 2HB  PHE A 354      71.451 -12.737  64.064  1.00-33.20           H
ATOM   1557  CG  PHE A 354      69.581 -12.791  65.068  1.00-33.20           C
ATOM   1558  CD1 PHE A 354      68.256 -12.339  64.907  1.00-33.20           C
ATOM   1559  HD1 PHE A 354      68.059 -11.431  64.353  1.00-33.20           H
ATOM   1560  CD2 PHE A 354      69.816 -13.979  65.783  1.00-33.20           C
ATOM   1561  HD2 PHE A 354      70.827 -14.343  65.908  1.00-33.20           H
ATOM   1562  CE1 PHE A 354      67.170 -13.066  65.454  1.00-33.20           C
ATOM   1563  HE1 PHE A 354      66.158 -12.714  65.318  1.00-33.20           H
ATOM   1564  CE2 PHE A 354      68.739 -14.718  66.336  1.00-33.20           C
ATOM   1565  HE2 PHE A 354      68.932 -15.629  66.883  1.00-33.20           H
ATOM   1566  CZ  PHE A 354      67.413 -14.256  66.174  1.00-33.20           C
ATOM   1567  HZ  PHE A 354      66.591 -14.812  66.599  1.00-33.20           H
ATOM   1568  N   ILE A 355      72.251  -9.149  64.322  1.00 10.14           N
ATOM   1569  H   ILE A 355      71.288  -8.839  64.361  1.00 10.14           H
ATOM   1570  CA  ILE A 355      73.272  -8.176  63.945  1.00 10.14           C
ATOM   1571  HA  ILE A 355      74.088  -8.653  63.405  1.00 10.14           H
ATOM   1572  C   ILE A 355      73.740  -7.696  65.317  1.00 10.14           C
ATOM   1573  O   ILE A 355      72.900  -7.385  66.163  1.00 10.14           O
ATOM   1574  CB  ILE A 355      72.667  -7.004  63.107  1.00 10.14           C
ATOM   1575  HB  ILE A 355      71.867  -6.548  63.691  1.00 10.14           H
ATOM   1576  CG1 ILE A 355      72.060  -7.545  61.796  1.00 10.14           C
ATOM   1577 1HG1 ILE A 355      72.874  -7.831  61.128  1.00 10.14           H
ATOM   1578 2HG1 ILE A 355      71.479  -8.441  62.011  1.00 10.14           H
ATOM   1579  CG2 ILE A 355      73.738  -5.922  62.801  1.00 10.14           C
ATOM   1580 1HG2 ILE A 355      73.292  -5.095  62.249  1.00 10.14           H
ATOM   1581 2HG2 ILE A 355      74.548  -6.350  62.207  1.00 10.14           H
ATOM   1582 3HG2 ILE A 355      74.146  -5.524  63.729  1.00 10.14           H
ATOM   1583  CD1 ILE A 355      71.132  -6.572  61.056  1.00 10.14           C
ATOM   1584 1HD1 ILE A 355      70.301  -6.290  61.703  1.00 10.14           H
ATOM   1585 2HD1 ILE A 355      70.741  -7.059  60.163  1.00 10.14           H
ATOM   1586 3HD1 ILE A 355      71.680  -5.681  60.759  1.00 10.14           H
ATOM   1587  N   ARG A 356      75.038  -7.664  65.588  1.00 -9.62           N
ATOM   1588  H   ARG A 356      75.709  -7.946  64.877  1.00 -9.62           H
ATOM   1589  CA  ARG A 356      75.511  -7.224  66.906  1.00 -9.62           C
ATOM   1590  HA  ARG A 356      74.962  -7.775  67.671  1.00 -9.62           H
ATOM   1591  C   ARG A 356      75.237  -5.735  67.100  1.00 -9.62           C
ATOM   1592  O   ARG A 356      75.044  -4.991  66.131  1.00 -9.62           O
ATOM   1593  CB  ARG A 356      77.008  -7.520  67.088  1.00 -9.62           C
ATOM   1594 1HB  ARG A 356      77.251  -7.401  68.144  1.00 -9.62           H
ATOM   1595 2HB  ARG A 356      77.194  -8.558  66.814  1.00 -9.62           H
ATOM   1596  CG  ARG A 356      77.952  -6.622  66.294  1.00 -9.62           C
ATOM   1597 1HG  ARG A 356      77.722  -6.695  65.233  1.00 -9.62           H
ATOM   1598 2HG  ARG A 356      77.813  -5.592  66.618  1.00 -9.62           H
ATOM   1599  CD  ARG A 356      79.405  -6.993  66.516  1.00 -9.62           C
ATOM   1600 1HD  ARG A 356      79.595  -7.035  67.590  1.00 -9.62           H
ATOM   1601 2HD  ARG A 356      79.599  -7.973  66.085  1.00 -9.62           H
ATOM   1602  NE  ARG A 356      80.298  -5.992  65.918  1.00 -9.62           N
ATOM   1603  HE  ARG A 356      80.622  -5.250  66.525  1.00 -9.62           H
ATOM   1604  CZ  ARG A 356      80.735  -5.962  64.667  1.00 -9.62           C
ATOM   1605  NH1 ARG A 356      81.412  -4.924  64.281  1.00 -9.62           N
ATOM   1606 1HH1 ARG A 356      81.513  -4.129  64.896  1.00 -9.62           H
ATOM   1607 2HH1 ARG A 356      81.820  -4.922  63.358  1.00 -9.62           H
ATOM   1608  NH2 ARG A 356      80.545  -6.905  63.782  1.00 -9.62           N
ATOM   1609 1HH2 ARG A 356      80.022  -7.737  64.017  1.00 -9.62           H
ATOM   1610 2HH2 ARG A 356      80.935  -6.795  62.860  1.00 -9.62           H
ATOM   1611  N   LYS A 357      75.268  -5.288  68.343  1.00 32.51           N
ATOM   1612  H   LYS A 357      75.378  -5.948  69.109  1.00 32.51           H
ATOM   1613  CA  LYS A 357      75.215  -3.866  68.688  1.00 32.51           C
ATOM   1614  HA  LYS A 357      75.693  -3.268  67.911  1.00 32.51           H
ATOM   1615  C   LYS A 357      76.052  -3.783  69.953  1.00 32.51           C
ATOM   1616  O   LYS A 357      76.345  -4.830  70.535  1.00 32.51           O
ATOM   1617  CB  LYS A 357      73.765  -3.392  68.867  1.00 32.51           C
ATOM   1618 1HB  LYS A 357      73.768  -2.342  69.158  1.00 32.51           H
ATOM   1619 2HB  LYS A 357      73.277  -3.468  67.897  1.00 32.51           H
ATOM   1620  CG  LYS A 357      72.928  -4.183  69.865  1.00 32.51           C
ATOM   1621 1HG  LYS A 357      72.983  -5.246  69.635  1.00 32.51           H
ATOM   1622 2HG  LYS A 357      73.311  -4.011  70.870  1.00 32.51           H
ATOM   1623  CD  LYS A 357      71.470  -3.756  69.800  1.00 32.51           C
ATOM   1624 1HD  LYS A 357      71.404  -2.683  69.977  1.00 32.51           H
ATOM   1625 2HD  LYS A 357      71.073  -3.976  68.807  1.00 32.51           H
ATOM   1626  CE  LYS A 357      70.645  -4.491  70.846  1.00 32.51           C
ATOM   1627 1HE  LYS A 357      70.687  -5.564  70.647  1.00 32.51           H
ATOM   1628 2HE  LYS A 357      71.063  -4.299  71.836  1.00 32.51           H
ATOM   1629  NZ  LYS A 357      69.224  -4.033  70.821  1.00 32.51           N
ATOM   1630 1HZ  LYS A 357      68.834  -4.153  69.892  1.00 32.51           H
ATOM   1631 2HZ  LYS A 357      69.163  -3.052  71.069  1.00 32.51           H
ATOM   1632 3HZ  LYS A 357      68.668  -4.573  71.475  1.00 32.51           H
ATOM   1633  N   SER A 358      76.470  -2.594  70.356  1.00 17.86           N
ATOM   1634  H   SER A 358      76.211  -1.767  69.831  1.00 17.86           H
ATOM   1635  CA  SER A 358      77.347  -2.437  71.519  1.00 17.86           C
ATOM   1636  HA  SER A 358      78.283  -2.955  71.314  1.00 17.86           H
ATOM   1637  C   SER A 358      76.739  -3.034  72.787  1.00 17.86           C
ATOM   1638  O   SER A 358      75.513  -3.040  72.947  1.00 17.86           O
ATOM   1639  CB  SER A 358      77.652  -0.958  71.749  1.00 17.86           C
ATOM   1640 1HB  SER A 358      76.729  -0.436  72.002  1.00 17.86           H
ATOM   1641 2HB  SER A 358      78.358  -0.860  72.574  1.00 17.86           H
ATOM   1642  OG  SER A 358      78.211  -0.382  70.578  1.00 17.86           O
ATOM   1643  HG  SER A 358      78.637   0.455  70.826  1.00 17.86           H
ATOM   1644  N   ILE A 359      77.576  -3.550  73.679  1.00 -5.10           N
ATOM   1645  H   ILE A 359      78.578  -3.478  73.508  1.00 -5.10           H
ATOM   1646  CA  ILE A 359      77.126  -4.248  74.893  1.00 -5.10           C
ATOM   1647  HA  ILE A 359      76.235  -4.813  74.617  1.00 -5.10           H
ATOM   1648  C   ILE A 359      76.672  -3.316  76.028  1.00 -5.10           C
ATOM   1649  O   ILE A 359      77.200  -3.293  77.140  1.00 -5.10           O
ATOM   1650  CB  ILE A 359      78.165  -5.311  75.375  1.00 -5.10           C
ATOM   1651  HB  ILE A 359      77.807  -5.719  76.320  1.00 -5.10           H
ATOM   1652  CG1 ILE A 359      79.569  -4.710  75.600  1.00 -5.10           C
ATOM   1653 1HG1 ILE A 359      80.039  -4.555  74.632  1.00 -5.10           H
ATOM   1654 2HG1 ILE A 359      79.469  -3.742  76.087  1.00 -5.10           H
ATOM   1655  CG2 ILE A 359      78.232  -6.468  74.348  1.00 -5.10           C
ATOM   1656 1HG2 ILE A 359      78.852  -7.277  74.736  1.00 -5.10           H
ATOM   1657 2HG2 ILE A 359      78.652  -6.121  73.403  1.00 -5.10           H
ATOM   1658 3HG2 ILE A 359      77.231  -6.863  74.168  1.00 -5.10           H
ATOM   1659  CD1 ILE A 359      80.510  -5.568  76.452  1.00 -5.10           C
ATOM   1660 1HD1 ILE A 359      81.451  -5.036  76.595  1.00 -5.10           H
ATOM   1661 2HD1 ILE A 359      80.714  -6.515  75.953  1.00 -5.10           H
ATOM   1662 3HD1 ILE A 359      80.057  -5.758  77.426  1.00 -5.10           H
ATOM   1663  N   TYR A 360      75.659  -2.521  75.730  1.00 23.71           N
ATOM   1664  H   TYR A 360      75.267  -2.574  74.797  1.00 23.71           H
ATOM   1665  CA  TYR A 360      75.101  -1.552  76.673  1.00 23.71           C
ATOM   1666  HA  TYR A 360      75.909  -1.082  77.233  1.00 23.71           H
ATOM   1667  C   TYR A 360      74.114  -2.159  77.675  1.00 23.71           C
ATOM   1668  O   TYR A 360      73.665  -1.476  78.595  1.00 23.71           O
ATOM   1669  CB  TYR A 360      74.345  -0.481  75.888  1.00 23.71           C
ATOM   1670 1HB  TYR A 360      73.586  -0.985  75.295  1.00 23.71           H
ATOM   1671 2HB  TYR A 360      73.837   0.167  76.603  1.00 23.71           H
ATOM   1672  CG  TYR A 360      75.142   0.417  74.957  1.00 23.71           C
ATOM   1673  CD1 TYR A 360      74.455   1.178  73.991  1.00 23.71           C
ATOM   1674  HD1 TYR A 360      73.384   1.073  73.887  1.00 23.71           H
ATOM   1675  CD2 TYR A 360      76.546   0.580  75.063  1.00 23.71           C
ATOM   1676  HD2 TYR A 360      77.118   0.020  75.789  1.00 23.71           H
ATOM   1677  CE1 TYR A 360      75.136   2.101  73.166  1.00 23.71           C
ATOM   1678  HE1 TYR A 360      74.587   2.693  72.450  1.00 23.71           H
ATOM   1679  CE2 TYR A 360      77.231   1.509  74.231  1.00 23.71           C
ATOM   1680  HE2 TYR A 360      78.300   1.638  74.327  1.00 23.71           H
ATOM   1681  CZ  TYR A 360      76.515   2.263  73.297  1.00 23.71           C
ATOM   1682  OH  TYR A 360      77.151   3.173  72.497  1.00 23.71           O
ATOM   1683  HH  TYR A 360      78.086   3.261  72.704  1.00 23.71           H
ATOM   1684  N   GLY A 361      73.766  -3.427  77.500  1.00 22.50           N
ATOM   1685  H   GLY A 361      74.187  -3.970  76.760  1.00 22.50           H
ATOM   1686  CA  GLY A 361      72.766  -4.067  78.346  1.00 22.50           C
ATOM   1687 1HA  GLY A 361      73.024  -5.119  78.455  1.00 22.50           H
ATOM   1688 2HA  GLY A 361      72.781  -3.612  79.337  1.00 22.50           H
ATOM   1689  C   GLY A 361      71.354  -3.989  77.793  1.00 22.50           C
ATOM   1690  O   GLY A 361      71.152  -3.687  76.608  1.00 22.50           O
ATOM   1691  N   VAL A 362      70.378  -4.298  78.636  1.00-10.95           N
ATOM   1692  H   VAL A 362      70.615  -4.552  79.588  1.00-10.95           H
ATOM   1693  CA  VAL A 362      68.957  -4.270  78.273  1.00-10.95           C
ATOM   1694  HA  VAL A 362      68.810  -4.834  77.354  1.00-10.95           H
ATOM   1695  C   VAL A 362      68.521  -2.823  78.047  1.00-10.95           C
ATOM   1696  O   VAL A 362      68.833  -1.942  78.856  1.00-10.95           O
ATOM   1697  CB  VAL A 362      68.091  -4.906  79.413  1.00-10.95           C
ATOM   1698  HB  VAL A 362      68.289  -4.366  80.338  1.00-10.95           H
ATOM   1699  CG1 VAL A 362      66.582  -4.829  79.127  1.00-10.95           C
ATOM   1700 1HG1 VAL A 362      66.031  -5.323  79.928  1.00-10.95           H
ATOM   1701 2HG1 VAL A 362      66.349  -5.316  78.181  1.00-10.95           H
ATOM   1702 3HG1 VAL A 362      66.260  -3.789  79.088  1.00-10.95           H
ATOM   1703  CG2 VAL A 362      68.479  -6.376  79.619  1.00-10.95           C
ATOM   1704 1HG2 VAL A 362      69.525  -6.450  79.904  1.00-10.95           H
ATOM   1705 2HG2 VAL A 362      68.317  -6.944  78.701  1.00-10.95           H
ATOM   1706 3HG2 VAL A 362      67.877  -6.807  80.421  1.00-10.95           H
ATOM   1707  N   GLY A 363      67.791  -2.586  76.966  1.00 31.26           N
ATOM   1708  H   GLY A 363      67.594  -3.337  76.316  1.00 31.26           H
ATOM   1709  CA  GLY A 363      67.252  -1.270  76.657  1.00 31.26           C
ATOM   1710 1HA  GLY A 363      66.256  -1.166  77.085  1.00 31.26           H
ATOM   1711 2HA  GLY A 363      67.899  -0.496  77.066  1.00 31.26           H
ATOM   1712  C   GLY A 363      67.173  -1.106  75.154  1.00 31.26           C
ATOM   1713  O   GLY A 363      67.528  -2.053  74.445  1.00 31.26           O
ATOM   1714  N   ILE A 364      66.732   0.043  74.660  1.00 14.02           N
ATOM   1715  H   ILE A 364      66.448   0.776  75.301  1.00 14.02           H
ATOM   1716  CA  ILE A 364      66.646   0.290  73.212  1.00 14.02           C
ATOM   1717  HA  ILE A 364      66.821  -0.644  72.682  1.00 14.02           H
ATOM   1718  C   ILE A 364      67.728   1.283  72.788  1.00 14.02           C
ATOM   1719  O   ILE A 364      67.753   2.426  73.247  1.00 14.02           O
ATOM   1720  CB  ILE A 364      65.250   0.829  72.777  1.00 14.02           C
ATOM   1721  HB  ILE A 364      65.066   1.770  73.294  1.00 14.02           H
ATOM   1722  CG1 ILE A 364      64.147  -0.174  73.163  1.00 14.02           C
ATOM   1723 1HG1 ILE A 364      64.228  -1.042  72.510  1.00 14.02           H
ATOM   1724 2HG1 ILE A 364      64.309  -0.513  74.183  1.00 14.02           H
ATOM   1725  CG2 ILE A 364      65.205   1.076  71.238  1.00 14.02           C
ATOM   1726 1HG2 ILE A 364      64.225   1.442  70.939  1.00 14.02           H
ATOM   1727 2HG2 ILE A 364      65.419   0.151  70.700  1.00 14.02           H
ATOM   1728 3HG2 ILE A 364      65.943   1.830  70.957  1.00 14.02           H
ATOM   1729  CD1 ILE A 364      62.719   0.369  73.087  1.00 14.02           C
ATOM   1730 1HD1 ILE A 364      62.029  -0.380  73.471  1.00 14.02           H
ATOM   1731 2HD1 ILE A 364      62.454   0.595  72.055  1.00 14.02           H
ATOM   1732 3HD1 ILE A 364      62.635   1.271  73.695  1.00 14.02           H
ATOM   1733  N   HIS A 365      68.625   0.831  71.925  1.00  8.22           N
ATOM   1734  H   HIS A 365      68.551  -0.129  71.606  1.00  8.22           H
ATOM   1735  CA  HIS A 365      69.729   1.641  71.401  1.00  8.22           C
ATOM   1736  HA  HIS A 365      70.242   2.145  72.220  1.00  8.22           H
ATOM   1737  C   HIS A 365      69.238   2.680  70.391  1.00  8.22           C
ATOM   1738  O   HIS A 365      68.342   2.384  69.596  1.00  8.22           O
ATOM   1739  CB  HIS A 365      70.710   0.742  70.636  1.00  8.22           C
ATOM   1740 1HB  HIS A 365      70.148   0.160  69.905  1.00  8.22           H
ATOM   1741 2HB  HIS A 365      71.407   1.379  70.100  1.00  8.22           H
ATOM   1742  CG  HIS A 365      71.506  -0.198  71.489  1.00  8.22           C
ATOM   1743  ND1 HIS A 365      70.932  -1.127  72.335  1.00  8.22           N
ATOM   1744  CD2 HIS A 365      72.852  -0.414  71.515  1.00  8.22           C
ATOM   1745  HD2 HIS A 365      73.570   0.144  70.928  1.00  8.22           H
ATOM   1746  CE1 HIS A 365      71.972  -1.825  72.881  1.00  8.22           C
ATOM   1747  HE1 HIS A 365      71.853  -2.611  73.616  1.00  8.22           H
ATOM   1748  NE2 HIS A 365      73.165  -1.435  72.376  1.00  8.22           N
ATOM   1749  HE2 HIS A 365      74.079  -1.825  72.583  1.00  8.22           H
ATOM   1750  N   LEU A 366      69.847   3.861  70.383  1.00-19.69           N
ATOM   1751  H   LEU A 366      70.546   4.061  71.094  1.00-19.69           H
ATOM   1752  CA  LEU A 366      69.587   4.907  69.382  1.00-19.69           C
ATOM   1753  HA  LEU A 366      69.192   4.465  68.467  1.00-19.69           H
ATOM   1754  C   LEU A 366      70.905   5.618  69.069  1.00-19.69           C
ATOM   1755  O   LEU A 366      71.840   5.546  69.869  1.00-19.69           O
ATOM   1756  CB  LEU A 366      68.592   5.942  69.923  1.00-19.69           C
ATOM   1757 1HB  LEU A 366      68.985   6.305  70.869  1.00-19.69           H
ATOM   1758 2HB  LEU A 366      68.578   6.783  69.231  1.00-19.69           H
ATOM   1759  CG  LEU A 366      67.130   5.523  70.153  1.00-19.69           C
ATOM   1760  HG  LEU A 366      67.108   4.637  70.787  1.00-19.69           H
ATOM   1761  CD1 LEU A 366      66.399   6.641  70.880  1.00-19.69           C
ATOM   1762 1HD1 LEU A 366      65.375   6.334  71.086  1.00-19.69           H
ATOM   1763 2HD1 LEU A 366      66.389   7.545  70.274  1.00-19.69           H
ATOM   1764 3HD1 LEU A 366      66.898   6.843  71.828  1.00-19.69           H
ATOM   1765  CD2 LEU A 366      66.403   5.210  68.843  1.00-19.69           C
ATOM   1766 1HD2 LEU A 366      65.362   4.966  69.049  1.00-19.69           H
ATOM   1767 2HD2 LEU A 366      66.869   4.345  68.370  1.00-19.69           H
ATOM   1768 3HD2 LEU A 366      66.452   6.063  68.165  1.00-19.69           H
ATOM   1769  N   THR A 367      70.972   6.342  67.958  1.00-17.65           N
ATOM   1770  H   THR A 367      70.166   6.400  67.343  1.00-17.65           H
ATOM   1771  CA  THR A 367      72.170   7.110  67.585  1.00-17.65           C
ATOM   1772  HA  THR A 367      72.916   7.024  68.372  1.00-17.65           H
ATOM   1773  C   THR A 367      71.819   8.588  67.422  1.00-17.65           C
ATOM   1774  O   THR A 367      70.656   8.925  67.204  1.00-17.65           O
ATOM   1775  CB  THR A 367      72.797   6.589  66.267  1.00-17.65           C
ATOM   1776  HB  THR A 367      73.685   7.178  66.038  1.00-17.65           H
ATOM   1777  OG1 THR A 367      71.864   6.708  65.188  1.00-17.65           O
ATOM   1778  HG1 THR A 367      70.968   6.593  65.534  1.00-17.65           H
ATOM   1779  CG2 THR A 367      73.186   5.124  66.365  1.00-17.65           C
ATOM   1780 1HG2 THR A 367      73.840   4.972  67.225  1.00-17.65           H
ATOM   1781 2HG2 THR A 367      73.723   4.837  65.461  1.00-17.65           H
ATOM   1782 3HG2 THR A 367      72.297   4.501  66.465  1.00-17.65           H
ATOM   1783  N   ALA A 368      72.792   9.479  67.555  1.00  7.31           N
ATOM   1784  H   ALA A 368      73.737   9.162  67.762  1.00  7.31           H
ATOM   1785  CA  ALA A 368      72.533  10.916  67.469  1.00  7.31           C
ATOM   1786  HA  ALA A 368      71.541  11.114  67.880  1.00  7.31           H
ATOM   1787  C   ALA A 368      72.559  11.464  66.034  1.00  7.31           C
ATOM   1788  O   ALA A 368      71.865  12.442  65.737  1.00  7.31           O
ATOM   1789  CB  ALA A 368      73.556  11.666  68.332  1.00  7.31           C
ATOM   1790 1HB  ALA A 368      73.543  11.273  69.350  1.00  7.31           H
ATOM   1791 2HB  ALA A 368      73.301  12.726  68.361  1.00  7.31           H
ATOM   1792 3HB  ALA A 368      74.554  11.551  67.909  1.00  7.31           H
ATOM   1793  N   ALA A 369      73.375  10.865  65.174  1.00 26.34           N
ATOM   1794  H   ALA A 369      73.912  10.065  65.484  1.00 26.34           H
ATOM   1795  CA  ALA A 369      73.585  11.307  63.790  1.00 26.34           C
ATOM   1796  HA  ALA A 369      72.663  11.728  63.387  1.00 26.34           H
ATOM   1797  C   ALA A 369      73.990  10.092  62.937  1.00 26.34           C
ATOM   1798  O   ALA A 369      74.204   9.005  63.478  1.00 26.34           O
ATOM   1799  CB  ALA A 369      74.687  12.382  63.761  1.00 26.34           C
ATOM   1800 1HB  ALA A 369      74.834  12.737  62.743  1.00 26.34           H
ATOM   1801 2HB  ALA A 369      75.622  11.967  64.135  1.00 26.34           H
ATOM   1802 3HB  ALA A 369      74.395  13.225  64.387  1.00 26.34           H
ATOM   1803  N   ASP A 370      74.118  10.257  61.628  1.00 52.66           N
ATOM   1804  H   ASP A 370      73.997  11.176  61.217  1.00 52.66           H
ATOM   1805  CA  ASP A 370      74.473   9.151  60.732  1.00 52.66           C
ATOM   1806  HA  ASP A 370      73.912   8.261  61.017  1.00 52.66           H
ATOM   1807  C   ASP A 370      75.965   8.806  60.735  1.00 52.66           C
ATOM   1808  O   ASP A 370      76.822   9.678  60.568  1.00 52.66           O
ATOM   1809  CB  ASP A 370      74.106   9.515  59.293  1.00 52.66           C
ATOM   1810 1HB  ASP A 370      73.041   9.742  59.233  1.00 52.66           H
ATOM   1811 2HB  ASP A 370      74.665  10.405  59.010  1.00 52.66           H
ATOM   1812  CG  ASP A 370      74.453   8.414  58.310  1.00 52.66           C
ATOM   1813  OD1 ASP A 370      74.953   8.731  57.212  1.00 52.66           O
ATOM   1814  OD2 ASP A 370      74.241   7.215  58.619  1.00 52.66           O
ATOM   1815  N   CYS A 371      76.267   7.522  60.859  1.00 -5.45           N
ATOM   1816  H   CYS A 371      75.523   6.860  61.029  1.00 -5.45           H
ATOM   1817  CA  CYS A 371      77.621   6.994  60.687  1.00 -5.45           C
ATOM   1818  HA  CYS A 371      78.301   7.793  60.397  1.00 -5.45           H
ATOM   1819  C   CYS A 371      77.569   5.933  59.580  1.00 -5.45           C
ATOM   1820  O   CYS A 371      77.301   4.762  59.860  1.00 -5.45           O
ATOM   1821  CB  CYS A 371      78.110   6.393  62.006  1.00 -5.45           C
ATOM   1822 1HB  CYS A 371      77.411   5.617  62.326  1.00 -5.45           H
ATOM   1823 2HB  CYS A 371      79.084   5.935  61.841  1.00 -5.45           H
ATOM   1824  SG  CYS A 371      78.260   7.629  63.322  1.00 -5.45           S
ATOM   1825  HG  CYS A 371      79.018   8.492  62.631  1.00 -5.45           H
ATOM   1826  N   PRO A 372      77.730   6.326  58.304  1.00 10.62           N
ATOM   1827  CA  PRO A 372      77.089   5.534  57.246  1.00 10.62           C
ATOM   1828  HA  PRO A 372      76.023   5.468  57.457  1.00 10.62           H
ATOM   1829  C   PRO A 372      77.590   4.116  56.991  1.00 10.62           C
ATOM   1830  O   PRO A 372      76.800   3.285  56.526  1.00 10.62           O
ATOM   1831  CB  PRO A 372      77.293   6.404  56.002  1.00 10.62           C
ATOM   1832 1HB  PRO A 372      77.390   5.791  55.106  1.00 10.62           H
ATOM   1833 2HB  PRO A 372      76.468   7.105  55.890  1.00 10.62           H
ATOM   1834  CG  PRO A 372      78.537   7.152  56.286  1.00 10.62           C
ATOM   1835 1HG  PRO A 372      79.409   6.512  56.144  1.00 10.62           H
ATOM   1836 2HG  PRO A 372      78.607   8.042  55.663  1.00 10.62           H
ATOM   1837  CD  PRO A 372      78.372   7.523  57.734  1.00 10.62           C
ATOM   1838 1HD  PRO A 372      79.339   7.708  58.198  1.00 10.62           H
ATOM   1839 2HD  PRO A 372      77.715   8.389  57.838  1.00 10.62           H
ATOM   1840  N   TYR A 373      78.842   3.789  57.295  1.00 -3.47           N
ATOM   1841  H   TYR A 373      79.473   4.482  57.689  1.00 -3.47           H
ATOM   1842  CA  TYR A 373      79.324   2.421  57.084  1.00 -3.47           C
ATOM   1843  HA  TYR A 373      79.062   2.091  56.080  1.00 -3.47           H
ATOM   1844  C   TYR A 373      78.655   1.502  58.094  1.00 -3.47           C
ATOM   1845  O   TYR A 373      78.271   0.372  57.788  1.00 -3.47           O
ATOM   1846  CB  TYR A 373      80.840   2.312  57.268  1.00 -3.47           C
ATOM   1847 1HB  TYR A 373      81.121   2.756  58.223  1.00 -3.47           H
ATOM   1848 2HB  TYR A 373      81.104   1.255  57.294  1.00 -3.47           H
ATOM   1849  CG  TYR A 373      81.642   2.963  56.162  1.00 -3.47           C
ATOM   1850  CD1 TYR A 373      82.240   4.226  56.342  1.00 -3.47           C
ATOM   1851  HD1 TYR A 373      82.139   4.738  57.286  1.00 -3.47           H
ATOM   1852  CD2 TYR A 373      81.819   2.308  54.925  1.00 -3.47           C
ATOM   1853  HD2 TYR A 373      81.386   1.329  54.767  1.00 -3.47           H
ATOM   1854  CE1 TYR A 373      82.992   4.832  55.300  1.00 -3.47           C
ATOM   1855  HE1 TYR A 373      83.447   5.800  55.449  1.00 -3.47           H
ATOM   1856  CE2 TYR A 373      82.567   2.917  53.879  1.00 -3.47           C
ATOM   1857  HE2 TYR A 373      82.689   2.411  52.933  1.00 -3.47           H
ATOM   1858  CZ  TYR A 373      83.144   4.173  54.078  1.00 -3.47           C
ATOM   1859  OH  TYR A 373      83.851   4.760  53.061  1.00 -3.47           O
ATOM   1860  HH  TYR A 373      83.850   4.227  52.263  1.00 -3.47           H
ATOM   1861  N   PHE A 374      78.492   2.013  59.304  1.00  5.19           N
ATOM   1862  H   PHE A 374      78.800   2.958  59.493  1.00  5.19           H
ATOM   1863  CA  PHE A 374      77.868   1.253  60.375  1.00  5.19           C
ATOM   1864  HA  PHE A 374      78.250   0.232  60.363  1.00  5.19           H
ATOM   1865  C   PHE A 374      76.361   1.212  60.157  1.00  5.19           C
ATOM   1866  O   PHE A 374      75.739   0.164  60.297  1.00  5.19           O
ATOM   1867  CB  PHE A 374      78.203   1.891  61.723  1.00  5.19           C
ATOM   1868 1HB  PHE A 374      77.814   2.908  61.745  1.00  5.19           H
ATOM   1869 2HB  PHE A 374      77.704   1.317  62.501  1.00  5.19           H
ATOM   1870  CG  PHE A 374      79.680   1.927  62.020  1.00  5.19           C
ATOM   1871  CD1 PHE A 374      80.433   3.092  61.787  1.00  5.19           C
ATOM   1872  HD1 PHE A 374      79.949   3.975  61.401  1.00  5.19           H
ATOM   1873  CD2 PHE A 374      80.330   0.789  62.526  1.00  5.19           C
ATOM   1874  HD2 PHE A 374      79.765  -0.108  62.713  1.00  5.19           H
ATOM   1875  CE1 PHE A 374      81.827   3.124  62.058  1.00  5.19           C
ATOM   1876  HE1 PHE A 374      82.395   4.024  61.879  1.00  5.19           H
ATOM   1877  CE2 PHE A 374      81.719   0.804  62.807  1.00  5.19           C
ATOM   1878  HE2 PHE A 374      82.203  -0.077  63.205  1.00  5.19           H
ATOM   1879  CZ  PHE A 374      82.468   1.976  62.575  1.00  5.19           C
ATOM   1880  HZ  PHE A 374      83.527   1.997  62.796  1.00  5.19           H
ATOM   1881  N   SER A 375      75.783   2.329  59.731  1.00-10.97           N
ATOM   1882  H   SER A 375      76.344   3.168  59.612  1.00-10.97           H
ATOM   1883  CA  SER A 375      74.344   2.412  59.482  1.00-10.97           C
ATOM   1884  HA  SER A 375      73.824   2.221  60.417  1.00-10.97           H
ATOM   1885  C   SER A 375      73.874   1.385  58.465  1.00-10.97           C
ATOM   1886  O   SER A 375      72.818   0.774  58.641  1.00-10.97           O
ATOM   1887  CB  SER A 375      73.964   3.802  58.965  1.00-10.97           C
ATOM   1888 1HB  SER A 375      74.471   3.978  58.017  1.00-10.97           H
ATOM   1889 2HB  SER A 375      72.887   3.844  58.800  1.00-10.97           H
ATOM   1890  OG  SER A 375      74.340   4.815  59.882  1.00-10.97           O
ATOM   1891  HG  SER A 375      74.230   5.682  59.436  1.00-10.97           H
ATOM   1892  N   ALA A 376      74.692   1.157  57.443  1.00 12.96           N
ATOM   1893  H   ALA A 376      75.569   1.659  57.391  1.00 12.96           H
ATOM   1894  CA  ALA A 376      74.365   0.231  56.364  1.00 12.96           C
ATOM   1895  HA  ALA A 376      73.464   0.588  55.867  1.00 12.96           H
ATOM   1896  C   ALA A 376      74.087  -1.189  56.857  1.00 12.96           C
ATOM   1897  O   ALA A 376      73.281  -1.909  56.266  1.00 12.96           O
ATOM   1898  CB  ALA A 376      75.501   0.221  55.340  1.00 12.96           C
ATOM   1899 1HB  ALA A 376      76.423  -0.130  55.805  1.00 12.96           H
ATOM   1900 2HB  ALA A 376      75.654   1.226  54.951  1.00 12.96           H
ATOM   1901 3HB  ALA A 376      75.242  -0.442  54.513  1.00 12.96           H
ATOM   1902  N   ARG A 377      74.742  -1.585  57.941  1.00 -3.97           N
ATOM   1903  H   ARG A 377      75.364  -0.933  58.407  1.00 -3.97           H
ATOM   1904  CA  ARG A 377      74.591  -2.932  58.494  1.00 -3.97           C
ATOM   1905  HA  ARG A 377      74.745  -3.666  57.703  1.00 -3.97           H
ATOM   1906  C   ARG A 377      73.192  -3.128  59.059  1.00 -3.97           C
ATOM   1907  O   ARG A 377      72.587  -4.183  58.888  1.00 -3.97           O
ATOM   1908  CB  ARG A 377      75.635  -3.151  59.597  1.00 -3.97           C
ATOM   1909 1HB  ARG A 377      75.466  -2.417  60.385  1.00 -3.97           H
ATOM   1910 2HB  ARG A 377      75.501  -4.146  60.024  1.00 -3.97           H
ATOM   1911  CG  ARG A 377      77.079  -3.013  59.105  1.00 -3.97           C
ATOM   1912 1HG  ARG A 377      77.309  -3.836  58.427  1.00 -3.97           H
ATOM   1913 2HG  ARG A 377      77.195  -2.073  58.568  1.00 -3.97           H
ATOM   1914  CD  ARG A 377      78.068  -3.010  60.256  1.00 -3.97           C
ATOM   1915 1HD  ARG A 377      77.807  -2.203  60.941  1.00 -3.97           H
ATOM   1916 2HD  ARG A 377      78.008  -3.961  60.786  1.00 -3.97           H
ATOM   1917  NE  ARG A 377      79.441  -2.809  59.768  1.00 -3.97           N
ATOM   1918  HE  ARG A 377      79.577  -2.784  58.766  1.00 -3.97           H
ATOM   1919  CZ  ARG A 377      80.530  -2.677  60.510  1.00 -3.97           C
ATOM   1920  NH1 ARG A 377      81.674  -2.542  59.908  1.00 -3.97           N
ATOM   1921 1HH1 ARG A 377      81.706  -2.555  58.897  1.00 -3.97           H
ATOM   1922 2HH1 ARG A 377      82.510  -2.421  60.456  1.00 -3.97           H
ATOM   1923  NH2 ARG A 377      80.530  -2.639  61.813  1.00 -3.97           N
ATOM   1924 1HH2 ARG A 377      79.657  -2.649  62.321  1.00 -3.97           H
ATOM   1925 2HH2 ARG A 377      81.411  -2.586  62.306  1.00 -3.97           H
ATOM   1926  N   TYR A 378      72.670  -2.104  59.717  1.00 42.64           N
ATOM   1927  H   TYR A 378      73.201  -1.249  59.804  1.00 42.64           H
ATOM   1928  CA  TYR A 378      71.356  -2.189  60.352  1.00 42.64           C
ATOM   1929  HA  TYR A 378      71.248  -3.178  60.797  1.00 42.64           H
ATOM   1930  C   TYR A 378      70.206  -1.965  59.375  1.00 42.64           C
ATOM   1931  O   TYR A 378      69.158  -2.606  59.485  1.00 42.64           O
ATOM   1932  CB  TYR A 378      71.246  -1.142  61.459  1.00 42.64           C
ATOM   1933 1HB  TYR A 378      71.273  -0.156  61.002  1.00 42.64           H
ATOM   1934 2HB  TYR A 378      70.288  -1.262  61.964  1.00 42.64           H
ATOM   1935  CG  TYR A 378      72.359  -1.222  62.480  1.00 42.64           C
ATOM   1936  CD1 TYR A 378      73.432  -0.309  62.438  1.00 42.64           C
ATOM   1937  HD1 TYR A 378      73.455   0.462  61.683  1.00 42.64           H
ATOM   1938  CD2 TYR A 378      72.360  -2.211  63.485  1.00 42.64           C
ATOM   1939  HD2 TYR A 378      71.551  -2.927  63.542  1.00 42.64           H
ATOM   1940  CE1 TYR A 378      74.497  -0.390  63.370  1.00 42.64           C
ATOM   1941  HE1 TYR A 378      75.316   0.310  63.314  1.00 42.64           H
ATOM   1942  CE2 TYR A 378      73.426  -2.286  64.426  1.00 42.64           C
ATOM   1943  HE2 TYR A 378      73.434  -3.045  65.188  1.00 42.64           H
ATOM   1944  CZ  TYR A 378      74.480  -1.377  64.358  1.00 42.64           C
ATOM   1945  OH  TYR A 378      75.487  -1.462  65.285  1.00 42.64           O
ATOM   1946  HH  TYR A 378      76.174  -0.791  65.145  1.00 42.64           H
ATOM   1947  N   CYS A 379      70.383  -1.051  58.428  1.00 29.83           N
ATOM   1948  H   CYS A 379      71.259  -0.541  58.370  1.00 29.83           H
ATOM   1949  CA  CYS A 379      69.330  -0.738  57.464  1.00 29.83           C
ATOM   1950  HA  CYS A 379      68.376  -0.858  57.971  1.00 29.83           H
ATOM   1951  C   CYS A 379      69.306  -1.714  56.281  1.00 29.83           C
ATOM   1952  O   CYS A 379      69.672  -1.378  55.154  1.00 29.83           O
ATOM   1953  CB  CYS A 379      69.401   0.733  57.021  1.00 29.83           C
ATOM   1954 1HB  CYS A 379      68.555   0.926  56.363  1.00 29.83           H
ATOM   1955 2HB  CYS A 379      69.271   1.357  57.903  1.00 29.83           H
ATOM   1956  SG  CYS A 379      70.894   1.276  56.176  1.00 29.83           S
ATOM   1957  HG  CYS A 379      70.825   0.366  55.195  1.00 29.83           H
ATOM   1958  N   ASP A 380      68.858  -2.934  56.549  1.00 24.19           N
ATOM   1959  H   ASP A 380      68.645  -3.174  57.510  1.00 24.19           H
ATOM   1960  CA  ASP A 380      68.631  -3.926  55.492  1.00 24.19           C
ATOM   1961  HA  ASP A 380      69.571  -4.122  54.979  1.00 24.19           H
ATOM   1962  C   ASP A 380      67.623  -3.390  54.480  1.00 24.19           C
ATOM   1963  O   ASP A 380      66.534  -2.927  54.852  1.00 24.19           O
ATOM   1964  CB  ASP A 380      68.085  -5.230  56.066  1.00 24.19           C
ATOM   1965 1HB  ASP A 380      68.762  -5.602  56.835  1.00 24.19           H
ATOM   1966 2HB  ASP A 380      67.118  -5.022  56.520  1.00 24.19           H
ATOM   1967  CG  ASP A 380      67.880  -6.294  55.006  1.00 24.19           C
ATOM   1968  OD1 ASP A 380      68.723  -6.461  54.099  1.00 24.19           O
ATOM   1969  OD2 ASP A 380      66.851  -7.001  55.076  1.00 24.19           O
ATOM   1970  N   VAL A 381      68.024  -3.395  53.218  1.00  5.56           N
ATOM   1971  H   VAL A 381      68.911  -3.824  52.984  1.00  5.56           H
ATOM   1972  CA  VAL A 381      67.286  -2.719  52.152  1.00  5.56           C
ATOM   1973  HA  VAL A 381      66.931  -1.767  52.545  1.00  5.56           H
ATOM   1974  C   VAL A 381      66.067  -3.470  51.626  1.00  5.56           C
ATOM   1975  O   VAL A 381      65.916  -4.683  51.823  1.00  5.56           O
ATOM   1976  CB  VAL A 381      68.228  -2.405  50.954  1.00  5.56           C
ATOM   1977  HB  VAL A 381      67.652  -1.873  50.201  1.00  5.56           H
ATOM   1978  CG1 VAL A 381      69.367  -1.492  51.398  1.00  5.56           C
ATOM   1979 1HG1 VAL A 381      69.948  -1.180  50.531  1.00  5.56           H
ATOM   1980 2HG1 VAL A 381      70.022  -2.002  52.105  1.00  5.56           H
ATOM   1981 3HG1 VAL A 381      68.948  -0.607  51.875  1.00  5.56           H
ATOM   1982  CG2 VAL A 381      68.810  -3.674  50.311  1.00  5.56           C
ATOM   1983 1HG2 VAL A 381      68.002  -4.313  49.954  1.00  5.56           H
ATOM   1984 2HG2 VAL A 381      69.419  -4.225  51.027  1.00  5.56           H
ATOM   1985 3HG2 VAL A 381      69.433  -3.398  49.460  1.00  5.56           H
ATOM   1986  N   ASP A 382      65.210  -2.735  50.930  1.00 13.58           N
ATOM   1987  H   ASP A 382      65.394  -1.746  50.816  1.00 13.58           H
ATOM   1988  CA  ASP A 382      64.042  -3.304  50.254  1.00 13.58           C
ATOM   1989  HA  ASP A 382      63.696  -4.157  50.839  1.00 13.58           H
ATOM   1990  C   ASP A 382      64.407  -3.811  48.852  1.00 13.58           C
ATOM   1991  O   ASP A 382      65.576  -3.763  48.459  1.00 13.58           O
ATOM   1992  CB  ASP A 382      62.891  -2.285  50.216  1.00 13.58           C
ATOM   1993 1HB  ASP A 382      61.965  -2.808  49.993  1.00 13.58           H
ATOM   1994 2HB  ASP A 382      62.799  -1.831  51.198  1.00 13.58           H
ATOM   1995  CG  ASP A 382      63.057  -1.187  49.185  1.00 13.58           C
ATOM   1996  OD1 ASP A 382      64.130  -0.995  48.585  1.00 13.58           O
ATOM   1997  OD2 ASP A 382      62.043  -0.490  48.964  1.00 13.58           O
ATOM   1998  N   GLU A 383      63.435  -4.271  48.073  1.00  2.88           N
ATOM   1999  H   GLU A 383      62.485  -4.325  48.439  1.00  2.88           H
ATOM   2000  CA  GLU A 383      63.687  -4.764  46.711  1.00  2.88           C
ATOM   2001  HA  GLU A 383      64.392  -5.592  46.788  1.00  2.88           H
ATOM   2002  C   GLU A 383      64.315  -3.739  45.756  1.00  2.88           C
ATOM   2003  O   GLU A 383      64.935  -4.112  44.755  1.00  2.88           O
ATOM   2004  CB  GLU A 383      62.392  -5.322  46.089  1.00  2.88           C
ATOM   2005 1HB  GLU A 383      62.658  -5.846  45.171  1.00  2.88           H
ATOM   2006 2HB  GLU A 383      61.967  -6.051  46.779  1.00  2.88           H
ATOM   2007  CG  GLU A 383      61.310  -4.286  45.747  1.00  2.88           C
ATOM   2008 1HG  GLU A 383      61.033  -3.749  46.654  1.00  2.88           H
ATOM   2009 2HG  GLU A 383      61.718  -3.571  45.032  1.00  2.88           H
ATOM   2010  CD  GLU A 383      60.058  -4.916  45.138  1.00  2.88           C
ATOM   2011  OE1 GLU A 383      59.182  -5.397  45.891  1.00  2.88           O
ATOM   2012  OE2 GLU A 383      59.907  -4.915  43.893  1.00  2.88           O
ATOM   2013  N   ASN A 384      64.180  -2.453  46.055  1.00 14.37           N
ATOM   2014  H   ASN A 384      63.712  -2.190  46.916  1.00 14.37           H
ATOM   2015  CA  ASN A 384      64.694  -1.372  45.212  1.00 14.37           C
ATOM   2016  HA  ASN A 384      64.809  -1.731  44.189  1.00 14.37           H
ATOM   2017  C   ASN A 384      66.062  -0.887  45.708  1.00 14.37           C
ATOM   2018  O   ASN A 384      66.699  -0.028  45.096  1.00 14.37           O
ATOM   2019  CB  ASN A 384      63.668  -0.231  45.223  1.00 14.37           C
ATOM   2020 1HB  ASN A 384      62.689  -0.643  44.985  1.00 14.37           H
ATOM   2021 2HB  ASN A 384      63.618   0.201  46.217  1.00 14.37           H
ATOM   2022  CG  ASN A 384      63.986   0.856  44.226  1.00 14.37           C
ATOM   2023  OD1 ASN A 384      64.513   1.913  44.565  1.00 14.37           O
ATOM   2024  ND2 ASN A 384      63.652   0.616  42.994  1.00 14.37           N
ATOM   2025 1HD2 ASN A 384      63.878   1.289  42.277  1.00 14.37           H
ATOM   2026 2HD2 ASN A 384      63.158  -0.233  42.764  1.00 14.37           H
ATOM   2027  N   GLY A 385      66.531  -1.442  46.816  1.00 -9.89           N
ATOM   2028  H   GLY A 385      65.986  -2.150  47.301  1.00 -9.89           H
ATOM   2029  CA  GLY A 385      67.815  -1.046  47.374  1.00 -9.89           C
ATOM   2030 1HA  GLY A 385      68.186  -1.857  47.998  1.00 -9.89           H
ATOM   2031 2HA  GLY A 385      68.528  -0.880  46.566  1.00 -9.89           H
ATOM   2032  C   GLY A 385      67.734   0.212  48.218  1.00 -9.89           C
ATOM   2033  O   GLY A 385      68.748   0.864  48.476  1.00 -9.89           O
ATOM   2034  N   VAL A 386      66.533   0.588  48.629  1.00 -5.90           N
ATOM   2035  H   VAL A 386      65.719   0.013  48.414  1.00 -5.90           H
ATOM   2036  CA  VAL A 386      66.324   1.790  49.437  1.00 -5.90           C
ATOM   2037  HA  VAL A 386      66.944   2.601  49.060  1.00 -5.90           H
ATOM   2038  C   VAL A 386      66.734   1.461  50.863  1.00 -5.90           C
ATOM   2039  O   VAL A 386      66.350   0.420  51.402  1.00 -5.90           O
ATOM   2040  CB  VAL A 386      64.832   2.225  49.417  1.00 -5.90           C
ATOM   2041  HB  VAL A 386      64.225   1.404  49.789  1.00 -5.90           H
ATOM   2042  CG1 VAL A 386      64.570   3.451  50.291  1.00 -5.90           C
ATOM   2043 1HG1 VAL A 386      63.531   3.761  50.178  1.00 -5.90           H
ATOM   2044 2HG1 VAL A 386      65.230   4.272  50.007  1.00 -5.90           H
ATOM   2045 3HG1 VAL A 386      64.734   3.201  51.339  1.00 -5.90           H
ATOM   2046  CG2 VAL A 386      64.395   2.532  47.994  1.00 -5.90           C
ATOM   2047 1HG2 VAL A 386      63.327   2.750  47.981  1.00 -5.90           H
ATOM   2048 2HG2 VAL A 386      64.572   1.674  47.355  1.00 -5.90           H
ATOM   2049 3HG2 VAL A 386      64.943   3.385  47.601  1.00 -5.90           H
ATOM   2050  N   ARG A 387      67.507   2.350  51.468  1.00 -1.95           N
ATOM   2051  H   ARG A 387      67.787   3.191  50.969  1.00 -1.95           H
ATOM   2052  CA  ARG A 387      67.905   2.242  52.867  1.00 -1.95           C
ATOM   2053  HA  ARG A 387      67.866   1.203  53.199  1.00 -1.95           H
ATOM   2054  C   ARG A 387      66.894   3.078  53.638  1.00 -1.95           C
ATOM   2055  O   ARG A 387      66.432   4.102  53.131  1.00 -1.95           O
ATOM   2056  CB  ARG A 387      69.315   2.811  53.047  1.00 -1.95           C
ATOM   2057 1HB  ARG A 387      69.298   3.866  52.774  1.00 -1.95           H
ATOM   2058 2HB  ARG A 387      69.588   2.733  54.097  1.00 -1.95           H
ATOM   2059  CG  ARG A 387      70.379   2.122  52.203  1.00 -1.95           C
ATOM   2060 1HG  ARG A 387      70.357   1.054  52.407  1.00 -1.95           H
ATOM   2061 2HG  ARG A 387      70.157   2.286  51.150  1.00 -1.95           H
ATOM   2062  CD  ARG A 387      71.782   2.635  52.488  1.00 -1.95           C
ATOM   2063 1HD  ARG A 387      71.793   3.721  52.397  1.00 -1.95           H
ATOM   2064 2HD  ARG A 387      72.062   2.356  53.505  1.00 -1.95           H
ATOM   2065  NE  ARG A 387      72.739   2.058  51.531  1.00 -1.95           N
ATOM   2066  HE  ARG A 387      72.341   1.575  50.736  1.00 -1.95           H
ATOM   2067  CZ  ARG A 387      74.063   2.118  51.601  1.00 -1.95           C
ATOM   2068  NH1 ARG A 387      74.764   1.614  50.626  1.00 -1.95           N
ATOM   2069 1HH1 ARG A 387      74.303   1.255  49.809  1.00 -1.95           H
ATOM   2070 2HH1 ARG A 387      75.772   1.599  50.681  1.00 -1.95           H
ATOM   2071  NH2 ARG A 387      74.714   2.637  52.606  1.00 -1.95           N
ATOM   2072 1HH2 ARG A 387      74.213   3.029  53.393  1.00 -1.95           H
ATOM   2073 2HH2 ARG A 387      75.723   2.644  52.620  1.00 -1.95           H
ATOM   2074  N   TYR A 388      66.537   2.653  54.837  1.00-15.04           N
ATOM   2075  H   TYR A 388      66.927   1.790  55.200  1.00-15.04           H
ATOM   2076  CA  TYR A 388      65.530   3.344  55.642  1.00-15.04           C
ATOM   2077  HA  TYR A 388      65.206   4.252  55.136  1.00-15.04           H
ATOM   2078  C   TYR A 388      66.125   3.729  56.994  1.00-15.04           C
ATOM   2079  O   TYR A 388      66.785   2.917  57.654  1.00-15.04           O
ATOM   2080  CB  TYR A 388      64.316   2.427  55.853  1.00-15.04           C
ATOM   2081 1HB  TYR A 388      64.666   1.499  56.303  1.00-15.04           H
ATOM   2082 2HB  TYR A 388      63.639   2.909  56.557  1.00-15.04           H
ATOM   2083  CG  TYR A 388      63.529   2.083  54.597  1.00-15.04           C
ATOM   2084  CD1 TYR A 388      64.025   1.167  53.642  1.00-15.04           C
ATOM   2085  HD1 TYR A 388      64.981   0.688  53.795  1.00-15.04           H
ATOM   2086  CD2 TYR A 388      62.260   2.653  54.370  1.00-15.04           C
ATOM   2087  HD2 TYR A 388      61.840   3.338  55.091  1.00-15.04           H
ATOM   2088  CE1 TYR A 388      63.298   0.877  52.459  1.00-15.04           C
ATOM   2089  HE1 TYR A 388      63.713   0.205  51.726  1.00-15.04           H
ATOM   2090  CE2 TYR A 388      61.515   2.332  53.203  1.00-15.04           C
ATOM   2091  HE2 TYR A 388      60.535   2.758  53.051  1.00-15.04           H
ATOM   2092  CZ  TYR A 388      62.055   1.473  52.245  1.00-15.04           C
ATOM   2093  OH  TYR A 388      61.345   1.213  51.099  1.00-15.04           O
ATOM   2094  HH  TYR A 388      61.817   0.653  50.467  1.00-15.04           H
ATOM   2095  N   MET A 389      65.884   4.962  57.417  1.00 -9.45           N
ATOM   2096  H   MET A 389      65.368   5.606  56.821  1.00 -9.45           H
ATOM   2097  CA  MET A 389      66.322   5.439  58.730  1.00 -9.45           C
ATOM   2098  HA  MET A 389      66.618   4.591  59.344  1.00 -9.45           H
ATOM   2099  C   MET A 389      65.152   6.129  59.409  1.00 -9.45           C
ATOM   2100  O   MET A 389      64.492   6.979  58.820  1.00 -9.45           O
ATOM   2101  CB  MET A 389      67.510   6.396  58.599  1.00 -9.45           C
ATOM   2102 1HB  MET A 389      68.294   5.881  58.051  1.00 -9.45           H
ATOM   2103 2HB  MET A 389      67.201   7.272  58.026  1.00 -9.45           H
ATOM   2104  CG  MET A 389      68.094   6.857  59.927  1.00 -9.45           C
ATOM   2105 1HG  MET A 389      67.319   7.377  60.489  1.00 -9.45           H
ATOM   2106 2HG  MET A 389      68.417   5.988  60.496  1.00 -9.45           H
ATOM   2107  SD  MET A 389      69.501   7.967  59.715  1.00 -9.45           S
ATOM   2108  CE  MET A 389      70.813   6.871  59.126  1.00 -9.45           C
ATOM   2109 1HE  MET A 389      70.997   6.085  59.860  1.00 -9.45           H
ATOM   2110 2HE  MET A 389      71.727   7.448  58.987  1.00 -9.45           H
ATOM   2111 3HE  MET A 389      70.529   6.426  58.173  1.00 -9.45           H
ATOM   2112  N   VAL A 390      64.867   5.729  60.634  1.00-27.09           N
ATOM   2113  H   VAL A 390      65.454   5.034  61.088  1.00-27.09           H
ATOM   2114  CA  VAL A 390      63.741   6.258  61.389  1.00-27.09           C
ATOM   2115  HA  VAL A 390      62.939   6.533  60.705  1.00-27.09           H
ATOM   2116  C   VAL A 390      64.232   7.493  62.137  1.00-27.09           C
ATOM   2117  O   VAL A 390      65.279   7.455  62.789  1.00-27.09           O
ATOM   2118  CB  VAL A 390      63.214   5.189  62.383  1.00-27.09           C
ATOM   2119  HB  VAL A 390      63.993   4.972  63.113  1.00-27.09           H
ATOM   2120  CG1 VAL A 390      61.968   5.677  63.115  1.00-27.09           C
ATOM   2121 1HG1 VAL A 390      61.167   5.873  62.401  1.00-27.09           H
ATOM   2122 2HG1 VAL A 390      62.187   6.591  63.664  1.00-27.09           H
ATOM   2123 3HG1 VAL A 390      61.641   4.917  63.825  1.00-27.09           H
ATOM   2124  CG2 VAL A 390      62.879   3.884  61.640  1.00-27.09           C
ATOM   2125 1HG2 VAL A 390      62.454   3.159  62.335  1.00-27.09           H
ATOM   2126 2HG2 VAL A 390      63.782   3.448  61.215  1.00-27.09           H
ATOM   2127 3HG2 VAL A 390      62.159   4.072  60.841  1.00-27.09           H
ATOM   2128  N   LEU A 391      63.480   8.579  62.056  1.00  0.05           N
ATOM   2129  H   LEU A 391      62.628   8.548  61.503  1.00  0.05           H
ATOM   2130  CA  LEU A 391      63.756   9.790  62.821  1.00  0.05           C
ATOM   2131  HA  LEU A 391      64.803   9.824  63.122  1.00  0.05           H
ATOM   2132  C   LEU A 391      62.844   9.672  64.034  1.00  0.05           C
ATOM   2133  O   LEU A 391      61.639   9.466  63.876  1.00  0.05           O
ATOM   2134  CB  LEU A 391      63.408  11.022  61.979  1.00  0.05           C
ATOM   2135 1HB  LEU A 391      63.818  10.841  60.986  1.00  0.05           H
ATOM   2136 2HB  LEU A 391      62.327  11.063  61.877  1.00  0.05           H
ATOM   2137  CG  LEU A 391      63.899  12.413  62.413  1.00  0.05           C
ATOM   2138  HG  LEU A 391      64.972  12.355  62.581  1.00  0.05           H
ATOM   2139  CD1 LEU A 391      63.655  13.390  61.269  1.00  0.05           C
ATOM   2140 1HD1 LEU A 391      64.125  13.020  60.359  1.00  0.05           H
ATOM   2141 2HD1 LEU A 391      64.100  14.352  61.513  1.00  0.05           H
ATOM   2142 3HD1 LEU A 391      62.589  13.523  61.092  1.00  0.05           H
ATOM   2143  CD2 LEU A 391      63.244  12.963  63.678  1.00  0.05           C
ATOM   2144 1HD2 LEU A 391      63.593  13.980  63.852  1.00  0.05           H
ATOM   2145 2HD2 LEU A 391      63.534  12.362  64.536  1.00  0.05           H
ATOM   2146 3HD2 LEU A 391      62.160  12.967  63.576  1.00  0.05           H
ATOM   2147  N   CYS A 392      63.394   9.769  65.233  1.00-10.82           N
ATOM   2148  H   CYS A 392      64.389   9.961  65.315  1.00-10.82           H
ATOM   2149  CA  CYS A 392      62.617   9.638  66.463  1.00-10.82           C
ATOM   2150  HA  CYS A 392      61.564   9.485  66.237  1.00-10.82           H
ATOM   2151  C   CYS A 392      62.763  10.891  67.309  1.00-10.82           C
ATOM   2152  O   CYS A 392      63.756  11.597  67.175  1.00-10.82           O
ATOM   2153  CB  CYS A 392      63.146   8.454  67.274  1.00-10.82           C
ATOM   2154 1HB  CYS A 392      64.181   8.662  67.550  1.00-10.82           H
ATOM   2155 2HB  CYS A 392      62.560   8.376  68.190  1.00-10.82           H
ATOM   2156  SG  CYS A 392      63.089   6.868  66.410  1.00-10.82           S
ATOM   2157  HG  CYS A 392      63.907   7.212  65.406  1.00-10.82           H
ATOM   2158  N   ARG A 393      61.851  11.099  68.247  1.00-11.56           N
ATOM   2159  H   ARG A 393      61.008  10.527  68.262  1.00-11.56           H
ATOM   2160  CA  ARG A 393      62.062  12.027  69.358  1.00-11.56           C
ATOM   2161  HA  ARG A 393      63.041  12.490  69.271  1.00-11.56           H
ATOM   2162  C   ARG A 393      62.043  11.119  70.578  1.00-11.56           C
ATOM   2163  O   ARG A 393      61.303  10.135  70.588  1.00-11.56           O
ATOM   2164  CB  ARG A 393      60.986  13.119  69.390  1.00-11.56           C
ATOM   2165 1HB  ARG A 393      60.754  13.387  68.360  1.00-11.56           H
ATOM   2166 2HB  ARG A 393      60.083  12.726  69.856  1.00-11.56           H
ATOM   2167  CG  ARG A 393      61.433  14.394  70.108  1.00-11.56           C
ATOM   2168 1HG  ARG A 393      61.614  14.185  71.161  1.00-11.56           H
ATOM   2169 2HG  ARG A 393      62.362  14.733  69.651  1.00-11.56           H
ATOM   2170  CD  ARG A 393      60.404  15.510  69.975  1.00-11.56           C
ATOM   2171 1HD  ARG A 393      60.063  15.547  68.940  1.00-11.56           H
ATOM   2172 2HD  ARG A 393      59.550  15.291  70.618  1.00-11.56           H
ATOM   2173  NE  ARG A 393      60.974  16.822  70.324  1.00-11.56           N
ATOM   2174  HE  ARG A 393      61.944  16.842  70.616  1.00-11.56           H
ATOM   2175  CZ  ARG A 393      60.352  17.993  70.271  1.00-11.56           C
ATOM   2176  NH1 ARG A 393      61.001  19.062  70.635  1.00-11.56           N
ATOM   2177 1HH1 ARG A 393      61.952  18.986  70.960  1.00-11.56           H
ATOM   2178 2HH1 ARG A 393      60.556  19.967  70.591  1.00-11.56           H
ATOM   2179  NH2 ARG A 393      59.129  18.148  69.840  1.00-11.56           N
ATOM   2180 1HH2 ARG A 393      58.625  17.359  69.464  1.00-11.56           H
ATOM   2181 2HH2 ARG A 393      58.695  19.059  69.867  1.00-11.56           H
ATOM   2182  N   VAL A 394      62.904  11.378  71.546  1.00  1.84           N
ATOM   2183  H   VAL A 394      63.488  12.209  71.486  1.00  1.84           H
ATOM   2184  CA  VAL A 394      63.117  10.481  72.680  1.00  1.84           C
ATOM   2185  HA  VAL A 394      62.276   9.795  72.761  1.00  1.84           H
ATOM   2186  C   VAL A 394      63.174  11.282  73.978  1.00  1.84           C
ATOM   2187  O   VAL A 394      63.714  12.391  74.016  1.00  1.84           O
ATOM   2188  CB  VAL A 394      64.404   9.621  72.442  1.00  1.84           C
ATOM   2189  HB  VAL A 394      64.237   9.033  71.539  1.00  1.84           H
ATOM   2190  CG1 VAL A 394      65.657  10.482  72.192  1.00  1.84           C
ATOM   2191 1HG1 VAL A 394      66.527   9.839  72.058  1.00  1.84           H
ATOM   2192 2HG1 VAL A 394      65.837  11.146  73.038  1.00  1.84           H
ATOM   2193 3HG1 VAL A 394      65.531  11.079  71.290  1.00  1.84           H
ATOM   2194  CG2 VAL A 394      64.654   8.648  73.591  1.00  1.84           C
ATOM   2195 1HG2 VAL A 394      65.465   7.973  73.330  1.00  1.84           H
ATOM   2196 2HG2 VAL A 394      63.756   8.060  73.785  1.00  1.84           H
ATOM   2197 3HG2 VAL A 394      64.928   9.192  74.496  1.00  1.84           H
ATOM   2198  N   ILE A 395      62.589  10.725  75.030  1.00  3.20           N
ATOM   2199  H   ILE A 395      62.121   9.830  74.917  1.00  3.20           H
ATOM   2200  CA  ILE A 395      62.651  11.304  76.369  1.00  3.20           C
ATOM   2201  HA  ILE A 395      62.484  12.375  76.305  1.00  3.20           H
ATOM   2202  C   ILE A 395      64.053  11.061  76.913  1.00  3.20           C
ATOM   2203  O   ILE A 395      64.512   9.918  76.992  1.00  3.20           O
ATOM   2204  CB  ILE A 395      61.592  10.668  77.323  1.00  3.20           C
ATOM   2205  HB  ILE A 395      61.793   9.599  77.402  1.00  3.20           H
ATOM   2206  CG1 ILE A 395      60.188  10.850  76.721  1.00  3.20           C
ATOM   2207 1HG1 ILE A 395      60.006  11.916  76.595  1.00  3.20           H
ATOM   2208 2HG1 ILE A 395      60.168  10.391  75.736  1.00  3.20           H
ATOM   2209  CG2 ILE A 395      61.680  11.287  78.743  1.00  3.20           C
ATOM   2210 1HG2 ILE A 395      61.475  12.359  78.705  1.00  3.20           H
ATOM   2211 2HG2 ILE A 395      62.670  11.118  79.163  1.00  3.20           H
ATOM   2212 3HG2 ILE A 395      60.958  10.813  79.410  1.00  3.20           H
ATOM   2213  CD1 ILE A 395      59.034  10.258  77.517  1.00  3.20           C
ATOM   2214 1HD1 ILE A 395      58.857  10.849  78.416  1.00  3.20           H
ATOM   2215 2HD1 ILE A 395      59.256   9.231  77.798  1.00  3.20           H
ATOM   2216 3HD1 ILE A 395      58.133  10.275  76.902  1.00  3.20           H
ATOM   2217  N   MET A 396      64.737  12.131  77.291  1.00 11.64           N
ATOM   2218  H   MET A 396      64.344  13.058  77.169  1.00 11.64           H
ATOM   2219  CA  MET A 396      66.060  11.997  77.895  1.00 11.64           C
ATOM   2220  HA  MET A 396      66.539  11.094  77.517  1.00 11.64           H
ATOM   2221  C   MET A 396      65.911  11.862  79.406  1.00 11.64           C
ATOM   2222  O   MET A 396      66.602  11.079  80.049  1.00 11.64           O
ATOM   2223  CB  MET A 396      66.928  13.201  77.542  1.00 11.64           C
ATOM   2224 1HB  MET A 396      66.474  14.101  77.949  1.00 11.64           H
ATOM   2225 2HB  MET A 396      67.900  13.067  78.005  1.00 11.64           H
ATOM   2226  CG  MET A 396      67.118  13.404  76.051  1.00 11.64           C
ATOM   2227 1HG  MET A 396      66.164  13.694  75.612  1.00 11.64           H
ATOM   2228 2HG  MET A 396      67.821  14.224  75.910  1.00 11.64           H
ATOM   2229  SD  MET A 396      67.727  11.946  75.169  1.00 11.64           S
ATOM   2230  CE  MET A 396      69.377  11.716  75.827  1.00 11.64           C
ATOM   2231 1HE  MET A 396      69.832  10.844  75.356  1.00 11.64           H
ATOM   2232 2HE  MET A 396      69.329  11.547  76.903  1.00 11.64           H
ATOM   2233 3HE  MET A 396      69.984  12.596  75.625  1.00 11.64           H
ATOM   2234  N   GLY A 397      64.945  12.582  79.961  1.00 23.14           N
ATOM   2235  H   GLY A 397      64.454  13.270  79.409  1.00 23.14           H
ATOM   2236  CA  GLY A 397      64.577  12.384  81.353  1.00 23.14           C
ATOM   2237 1HA  GLY A 397      63.736  13.027  81.596  1.00 23.14           H
ATOM   2238 2HA  GLY A 397      64.254  11.351  81.462  1.00 23.14           H
ATOM   2239  C   GLY A 397      65.676  12.622  82.368  1.00 23.14           C
ATOM   2240  O   GLY A 397      66.457  13.581  82.279  1.00 23.14           O
ATOM   2241  N   ASN A 398      65.752  11.732  83.345  1.00 15.40           N
ATOM   2242  H   ASN A 398      65.059  10.989  83.395  1.00 15.40           H
ATOM   2243  CA  ASN A 398      66.861  11.718  84.293  1.00 15.40           C
ATOM   2244  HA  ASN A 398      67.221  12.732  84.469  1.00 15.40           H
ATOM   2245  C   ASN A 398      67.962  10.899  83.626  1.00 15.40           C
ATOM   2246  O   ASN A 398      67.884   9.672  83.581  1.00 15.40           O
ATOM   2247  CB  ASN A 398      66.427  11.097  85.623  1.00 15.40           C
ATOM   2248 1HB  ASN A 398      65.547  11.623  85.986  1.00 15.40           H
ATOM   2249 2HB  ASN A 398      66.163  10.052  85.468  1.00 15.40           H
ATOM   2250  CG  ASN A 398      67.499  11.180  86.680  1.00 15.40           C
ATOM   2251  OD1 ASN A 398      68.402  12.010  86.625  1.00 15.40           O
ATOM   2252  ND2 ASN A 398      67.399  10.337  87.666  1.00 15.40           N
ATOM   2253 1HD2 ASN A 398      68.039  10.403  88.442  1.00 15.40           H
ATOM   2254 2HD2 ASN A 398      66.693   9.619  87.647  1.00 15.40           H
ATOM   2255  N   MET A 399      68.932  11.575  83.031  1.00  8.03           N
ATOM   2256  H   MET A 399      68.949  12.586  83.093  1.00  8.03           H
ATOM   2257  CA  MET A 399      69.998  10.910  82.288  1.00  8.03           C
ATOM   2258  HA  MET A 399      69.591  10.061  81.741  1.00  8.03           H
ATOM   2259  C   MET A 399      71.086  10.418  83.230  1.00  8.03           C
ATOM   2260  O   MET A 399      71.290  10.970  84.315  1.00  8.03           O
ATOM   2261  CB  MET A 399      70.636  11.886  81.296  1.00  8.03           C
ATOM   2262 1HB  MET A 399      70.978  12.762  81.847  1.00  8.03           H
ATOM   2263 2HB  MET A 399      71.501  11.407  80.838  1.00  8.03           H
ATOM   2264  CG  MET A 399      69.700  12.324  80.184  1.00  8.03           C
ATOM   2265 1HG  MET A 399      69.393  11.440  79.625  1.00  8.03           H
ATOM   2266 2HG  MET A 399      68.813  12.790  80.613  1.00  8.03           H
ATOM   2267  SD  MET A 399      70.481  13.493  79.047  1.00  8.03           S
ATOM   2268  CE  MET A 399      70.388  15.024  79.973  1.00  8.03           C
ATOM   2269 1HE  MET A 399      69.345  15.267  80.179  1.00  8.03           H
ATOM   2270 2HE  MET A 399      70.834  15.829  79.391  1.00  8.03           H
ATOM   2271 3HE  MET A 399      70.931  14.923  80.914  1.00  8.03           H
ATOM   2272  N   GLU A 400      71.843   9.431  82.786  1.00 24.96           N
ATOM   2273  H   GLU A 400      71.631   8.992  81.895  1.00 24.96           H
ATOM   2274  CA  GLU A 400      73.025   8.969  83.502  1.00 24.96           C
ATOM   2275  HA  GLU A 400      73.397   9.756  84.156  1.00 24.96           H
ATOM   2276  C   GLU A 400      74.075   8.671  82.439  1.00 24.96           C
ATOM   2277  O   GLU A 400      73.714   8.380  81.297  1.00 24.96           O
ATOM   2278  CB  GLU A 400      72.659   7.736  84.339  1.00 24.96           C
ATOM   2279 1HB  GLU A 400      71.830   8.025  84.977  1.00 24.96           H
ATOM   2280 2HB  GLU A 400      72.314   6.944  83.673  1.00 24.96           H
ATOM   2281  CG  GLU A 400      73.756   7.176  85.235  1.00 24.96           C
ATOM   2282 1HG  GLU A 400      73.356   6.343  85.814  1.00 24.96           H
ATOM   2283 2HG  GLU A 400      74.558   6.796  84.607  1.00 24.96           H
ATOM   2284  CD  GLU A 400      74.337   8.219  86.174  1.00 24.96           C
ATOM   2285  OE1 GLU A 400      73.749   8.517  87.236  1.00 24.96           O
ATOM   2286  OE2 GLU A 400      75.425   8.758  85.858  1.00 24.96           O
ATOM   2287  N   LEU A 401      75.354   8.746  82.784  1.00  0.89           N
ATOM   2288  H   LEU A 401      75.608   9.026  83.724  1.00  0.89           H
ATOM   2289  CA  LEU A 401      76.402   8.313  81.866  1.00  0.89           C
ATOM   2290  HA  LEU A 401      76.278   8.803  80.900  1.00  0.89           H
ATOM   2291  C   LEU A 401      76.203   6.812  81.704  1.00  0.89           C
ATOM   2292  O   LEU A 401      76.068   6.082  82.689  1.00  0.89           O
ATOM   2293  CB  LEU A 401      77.794   8.610  82.436  1.00  0.89           C
ATOM   2294 1HB  LEU A 401      77.878   9.687  82.580  1.00  0.89           H
ATOM   2295 2HB  LEU A 401      77.854   8.138  83.416  1.00  0.89           H
ATOM   2296  CG  LEU A 401      79.011   8.133  81.620  1.00  0.89           C
ATOM   2297  HG  LEU A 401      78.941   7.053  81.500  1.00  0.89           H
ATOM   2298  CD1 LEU A 401      79.106   8.763  80.229  1.00  0.89           C
ATOM   2299 1HD1 LEU A 401      79.110   9.848  80.304  1.00  0.89           H
ATOM   2300 2HD1 LEU A 401      78.262   8.450  79.620  1.00  0.89           H
ATOM   2301 3HD1 LEU A 401      80.020   8.433  79.735  1.00  0.89           H
ATOM   2302  CD2 LEU A 401      80.290   8.437  82.396  1.00  0.89           C
ATOM   2303 1HD2 LEU A 401      81.150   8.049  81.849  1.00  0.89           H
ATOM   2304 2HD2 LEU A 401      80.256   7.955  83.374  1.00  0.89           H
ATOM   2305 3HD2 LEU A 401      80.404   9.513  82.527  1.00  0.89           H
ATOM   2306  N   LEU A 402      76.140   6.358  80.465  1.00 17.37           N
ATOM   2307  H   LEU A 402      76.243   7.007  79.689  1.00 17.37           H
ATOM   2308  CA  LEU A 402      75.918   4.953  80.163  1.00 17.37           C
ATOM   2309  HA  LEU A 402      75.024   4.611  80.681  1.00 17.37           H
ATOM   2310  C   LEU A 402      77.132   4.163  80.645  1.00 17.37           C
ATOM   2311  O   LEU A 402      78.262   4.477  80.261  1.00 17.37           O
ATOM   2312  CB  LEU A 402      75.726   4.832  78.649  1.00 17.37           C
ATOM   2313 1HB  LEU A 402      75.046   5.633  78.369  1.00 17.37           H
ATOM   2314 2HB  LEU A 402      76.680   5.060  78.179  1.00 17.37           H
ATOM   2315  CG  LEU A 402      75.175   3.566  77.988  1.00 17.37           C
ATOM   2316  HG  LEU A 402      74.192   3.367  78.411  1.00 17.37           H
ATOM   2317  CD1 LEU A 402      75.015   3.880  76.501  1.00 17.37           C
ATOM   2318 1HD1 LEU A 402      74.523   3.046  76.006  1.00 17.37           H
ATOM   2319 2HD1 LEU A 402      75.990   4.043  76.038  1.00 17.37           H
ATOM   2320 3HD1 LEU A 402      74.396   4.768  76.363  1.00 17.37           H
ATOM   2321  CD2 LEU A 402      76.028   2.316  78.164  1.00 17.37           C
ATOM   2322 1HD2 LEU A 402      76.062   2.028  79.211  1.00 17.37           H
ATOM   2323 2HD2 LEU A 402      77.040   2.493  77.796  1.00 17.37           H
ATOM   2324 3HD2 LEU A 402      75.585   1.497  77.606  1.00 17.37           H
ATOM   2325  N   ARG A 403      76.909   3.166  81.492  1.00 36.36           N
ATOM   2326  H   ARG A 403      75.963   2.992  81.816  1.00 36.36           H
ATOM   2327  CA  ARG A 403      77.967   2.281  81.991  1.00 36.36           C
ATOM   2328  HA  ARG A 403      78.856   2.375  81.365  1.00 36.36           H
ATOM   2329  C   ARG A 403      77.453   0.850  81.906  1.00 36.36           C
ATOM   2330  O   ARG A 403      76.238   0.631  81.928  1.00 36.36           O
ATOM   2331  CB  ARG A 403      78.330   2.629  83.444  1.00 36.36           C
ATOM   2332 1HB  ARG A 403      77.438   2.521  84.061  1.00 36.36           H
ATOM   2333 2HB  ARG A 403      79.077   1.916  83.792  1.00 36.36           H
ATOM   2334  CG  ARG A 403      78.893   4.043  83.622  1.00 36.36           C
ATOM   2335 1HG  ARG A 403      79.731   4.175  82.937  1.00 36.36           H
ATOM   2336 2HG  ARG A 403      78.124   4.768  83.369  1.00 36.36           H
ATOM   2337  CD  ARG A 403      79.382   4.327  85.043  1.00 36.36           C
ATOM   2338 1HD  ARG A 403      80.173   3.615  85.280  1.00 36.36           H
ATOM   2339 2HD  ARG A 403      79.810   5.330  85.076  1.00 36.36           H
ATOM   2340  NE  ARG A 403      78.335   4.212  86.071  1.00 36.36           N
ATOM   2341  HE  ARG A 403      78.278   3.326  86.563  1.00 36.36           H
ATOM   2342  CZ  ARG A 403      77.480   5.147  86.462  1.00 36.36           C
ATOM   2343  NH1 ARG A 403      76.713   4.878  87.479  1.00 36.36           N
ATOM   2344 1HH1 ARG A 403      76.803   3.991  87.957  1.00 36.36           H
ATOM   2345 2HH1 ARG A 403      76.031   5.547  87.802  1.00 36.36           H
ATOM   2346  NH2 ARG A 403      77.358   6.314  85.880  1.00 36.36           N
ATOM   2347 1HH2 ARG A 403      77.905   6.517  85.065  1.00 36.36           H
ATOM   2348 2HH2 ARG A 403      76.711   7.002  86.234  1.00 36.36           H
ATOM   2349  N   GLY A 404      78.363  -0.108  81.820  1.00 18.64           N
ATOM   2350  H   GLY A 404      79.346   0.139  81.761  1.00 18.64           H
ATOM   2351  CA  GLY A 404      77.990  -1.516  81.815  1.00 18.64           C
ATOM   2352 1HA  GLY A 404      77.086  -1.657  81.222  1.00 18.64           H
ATOM   2353 2HA  GLY A 404      78.797  -2.094  81.368  1.00 18.64           H
ATOM   2354  C   GLY A 404      77.747  -2.032  83.220  1.00 18.64           C
ATOM   2355  O   GLY A 404      76.979  -2.970  83.446  1.00 18.64           O
ATOM   2356  N   ASP A 405      78.399  -1.405  84.187  1.00 14.65           N
ATOM   2357  H   ASP A 405      79.043  -0.657  83.955  1.00 14.65           H
ATOM   2358  CA  ASP A 405      78.210  -1.744  85.596  1.00 14.65           C
ATOM   2359  HA  ASP A 405      78.303  -2.820  85.720  1.00 14.65           H
ATOM   2360  C   ASP A 405      76.832  -1.325  86.103  1.00 14.65           C
ATOM   2361  O   ASP A 405      76.496  -0.133  86.134  1.00 14.65           O
ATOM   2362  CB  ASP A 405      79.277  -1.063  86.449  1.00 14.65           C
ATOM   2363 1HB  ASP A 405      80.262  -1.422  86.152  1.00 14.65           H
ATOM   2364 2HB  ASP A 405      79.232   0.010  86.268  1.00 14.65           H
ATOM   2365  CG  ASP A 405      79.071  -1.309  87.931  1.00 14.65           C
ATOM   2366  OD1 ASP A 405      79.241  -0.352  88.718  1.00 14.65           O
ATOM   2367  OD2 ASP A 405      78.730  -2.443  88.344  1.00 14.65           O
ATOM   2368  N   LYS A 406      76.047  -2.315  86.508  1.00 19.64           N
ATOM   2369  H   LYS A 406      76.389  -3.271  86.458  1.00 19.64           H
ATOM   2370  CA  LYS A 406      74.689  -2.117  87.015  1.00 19.64           C
ATOM   2371  HA  LYS A 406      74.538  -1.077  87.302  1.00 19.64           H
ATOM   2372  C   LYS A 406      74.460  -3.001  88.225  1.00 19.64           C
ATOM   2373  O   LYS A 406      75.049  -4.081  88.319  1.00 19.64           O
ATOM   2374  CB  LYS A 406      73.676  -2.533  85.942  1.00 19.64           C
ATOM   2375 1HB  LYS A 406      73.904  -3.558  85.649  1.00 19.64           H
ATOM   2376 2HB  LYS A 406      72.679  -2.525  86.381  1.00 19.64           H
ATOM   2377  CG  LYS A 406      73.646  -1.674  84.684  1.00 19.64           C
ATOM   2378 1HG  LYS A 406      74.644  -1.608  84.253  1.00 19.64           H
ATOM   2379 2HG  LYS A 406      72.984  -2.147  83.960  1.00 19.64           H
ATOM   2380  CD  LYS A 406      73.125  -0.287  84.968  1.00 19.64           C
ATOM   2381 1HD  LYS A 406      72.157  -0.372  85.457  1.00 19.64           H
ATOM   2382 2HD  LYS A 406      73.813   0.238  85.630  1.00 19.64           H
ATOM   2383  CE  LYS A 406      72.964   0.501  83.689  1.00 19.64           C
ATOM   2384 1HE  LYS A 406      73.932   0.599  83.193  1.00 19.64           H
ATOM   2385 2HE  LYS A 406      72.273  -0.025  83.026  1.00 19.64           H
ATOM   2386  NZ  LYS A 406      72.419   1.849  84.015  1.00 19.64           N
ATOM   2387 1HZ  LYS A 406      71.564   1.747  84.552  1.00 19.64           H
ATOM   2388 2HZ  LYS A 406      72.228   2.354  83.159  1.00 19.64           H
ATOM   2389 3HZ  LYS A 406      73.101   2.365  84.557  1.00 19.64           H
ATOM   2390  N   ALA A 407      73.563  -2.580  89.105  1.00 38.18           N
ATOM   2391  H   ALA A 407      73.143  -1.668  88.993  1.00 38.18           H
ATOM   2392  CA  ALA A 407      73.104  -3.430  90.196  1.00 38.18           C
ATOM   2393  HA  ALA A 407      73.963  -3.825  90.741  1.00 38.18           H
ATOM   2394  C   ALA A 407      72.327  -4.597  89.574  1.00 38.18           C
ATOM   2395  O   ALA A 407      71.863  -4.504  88.435  1.00 38.18           O
ATOM   2396  CB  ALA A 407      72.226  -2.622  91.152  1.00 38.18           C
ATOM   2397 1HB  ALA A 407      71.337  -2.262  90.633  1.00 38.18           H
ATOM   2398 2HB  ALA A 407      72.791  -1.772  91.537  1.00 38.18           H
ATOM   2399 3HB  ALA A 407      71.927  -3.250  91.990  1.00 38.18           H
ATOM   2400  N   GLN A 408      72.187  -5.685  90.313  1.00  4.71           N
ATOM   2401  H   GLN A 408      72.536  -5.689  91.272  1.00  4.71           H
ATOM   2402  CA  GLN A 408      71.607  -6.925  89.797  1.00  4.71           C
ATOM   2403  HA  GLN A 408      71.276  -6.772  88.770  1.00  4.71           H
ATOM   2404  C   GLN A 408      70.388  -7.358  90.616  1.00  4.71           C
ATOM   2405  O   GLN A 408      70.019  -8.535  90.634  1.00  4.71           O
ATOM   2406  CB  GLN A 408      72.690  -8.016  89.812  1.00  4.71           C
ATOM   2407 1HB  GLN A 408      73.025  -8.145  90.841  1.00  4.71           H
ATOM   2408 2HB  GLN A 408      72.255  -8.955  89.476  1.00  4.71           H
ATOM   2409  CG  GLN A 408      73.920  -7.722  88.940  1.00  4.71           C
ATOM   2410 1HG  GLN A 408      74.356  -6.767  89.230  1.00  4.71           H
ATOM   2411 2HG  GLN A 408      74.663  -8.501  89.111  1.00  4.71           H
ATOM   2412  CD  GLN A 408      73.602  -7.696  87.459  1.00  4.71           C
ATOM   2413  OE1 GLN A 408      73.127  -8.684  86.899  1.00  4.71           O
ATOM   2414  NE2 GLN A 408      73.866  -6.593  86.810  1.00  4.71           N
ATOM   2415 1HE2 GLN A 408      73.649  -6.540  85.829  1.00  4.71           H
ATOM   2416 2HE2 GLN A 408      74.267  -5.804  87.298  1.00  4.71           H
ATOM   2417  N   PHE A 409      69.767  -6.420  91.319  1.00-12.59           N
ATOM   2418  H   PHE A 409      70.095  -5.465  91.272  1.00-12.59           H
ATOM   2419  CA  PHE A 409      68.583  -6.731  92.127  1.00-12.59           C
ATOM   2420  HA  PHE A 409      68.761  -7.642  92.698  1.00-12.59           H
ATOM   2421  C   PHE A 409      67.372  -6.947  91.224  1.00-12.59           C
ATOM   2422  O   PHE A 409      66.542  -7.824  91.480  1.00-12.59           O
ATOM   2423  CB  PHE A 409      68.245  -5.586  93.089  1.00-12.59           C
ATOM   2424 1HB  PHE A 409      68.069  -4.677  92.514  1.00-12.59           H
ATOM   2425 2HB  PHE A 409      67.325  -5.837  93.615  1.00-12.59           H
ATOM   2426  CG  PHE A 409      69.311  -5.309  94.113  1.00-12.59           C
ATOM   2427  CD1 PHE A 409      70.098  -4.150  94.017  1.00-12.59           C
ATOM   2428  HD1 PHE A 409      69.944  -3.466  93.196  1.00-12.59           H
ATOM   2429  CD2 PHE A 409      69.512  -6.185  95.195  1.00-12.59           C
ATOM   2430  HD2 PHE A 409      68.906  -7.075  95.289  1.00-12.59           H
ATOM   2431  CE1 PHE A 409      71.087  -3.857  94.992  1.00-12.59           C
ATOM   2432  HE1 PHE A 409      71.683  -2.959  94.910  1.00-12.59           H
ATOM   2433  CE2 PHE A 409      70.498  -5.909  96.177  1.00-12.59           C
ATOM   2434  HE2 PHE A 409      70.641  -6.585  97.008  1.00-12.59           H
ATOM   2435  CZ  PHE A 409      71.288  -4.743  96.073  1.00-12.59           C
ATOM   2436  HZ  PHE A 409      72.037  -4.527  96.823  1.00-12.59           H
ATOM   2437  N   PHE A 410      67.278  -6.112  90.195  1.00 -1.21           N
ATOM   2438  H   PHE A 410      67.981  -5.383  90.103  1.00 -1.21           H
ATOM   2439  CA  PHE A 410      66.206  -6.135  89.194  1.00 -1.21           C
ATOM   2440  HA  PHE A 410      66.301  -5.224  88.601  1.00 -1.21           H
ATOM   2441  C   PHE A 410      64.795  -6.139  89.787  1.00 -1.21           C
ATOM   2442  O   PHE A 410      63.888  -6.785  89.258  1.00 -1.21           O
ATOM   2443  CB  PHE A 410      66.390  -7.317  88.235  1.00 -1.21           C
ATOM   2444 1HB  PHE A 410      66.267  -8.249  88.785  1.00 -1.21           H
ATOM   2445 2HB  PHE A 410      65.617  -7.266  87.468  1.00 -1.21           H
ATOM   2446  CG  PHE A 410      67.721  -7.328  87.537  1.00 -1.21           C
ATOM   2447  CD1 PHE A 410      68.607  -8.406  87.698  1.00 -1.21           C
ATOM   2448  HD1 PHE A 410      68.354  -9.217  88.366  1.00 -1.21           H
ATOM   2449  CD2 PHE A 410      68.074  -6.282  86.667  1.00 -1.21           C
ATOM   2450  HD2 PHE A 410      67.400  -5.453  86.525  1.00 -1.21           H
ATOM   2451  CE1 PHE A 410      69.832  -8.447  86.981  1.00 -1.21           C
ATOM   2452  HE1 PHE A 410      70.502  -9.286  87.096  1.00 -1.21           H
ATOM   2453  CE2 PHE A 410      69.292  -6.312  85.949  1.00 -1.21           C
ATOM   2454  HE2 PHE A 410      69.543  -5.507  85.276  1.00 -1.21           H
ATOM   2455  CZ  PHE A 410      70.172  -7.396  86.107  1.00 -1.21           C
ATOM   2456  HZ  PHE A 410      71.104  -7.422  85.560  1.00 -1.21           H
ATOM   2457  N   SER A 411      64.590  -5.436  90.892  1.00 15.94           N
ATOM   2458  H   SER A 411      65.335  -4.854  91.267  1.00 15.94           H
ATOM   2459  CA  SER A 411      63.301  -5.460  91.586  1.00 15.94           C
ATOM   2460  HA  SER A 411      62.942  -6.487  91.653  1.00 15.94           H
ATOM   2461  C   SER A 411      62.270  -4.632  90.831  1.00 15.94           C
ATOM   2462  O   SER A 411      61.059  -4.807  90.985  1.00 15.94           O
ATOM   2463  CB  SER A 411      63.470  -4.898  92.996  1.00 15.94           C
ATOM   2464 1HB  SER A 411      62.516  -4.940  93.522  1.00 15.94           H
ATOM   2465 2HB  SER A 411      64.198  -5.509  93.530  1.00 15.94           H
ATOM   2466  OG  SER A 411      63.938  -3.562  92.959  1.00 15.94           O
ATOM   2467  HG  SER A 411      64.362  -3.372  93.811  1.00 15.94           H
ATOM   2468  N   GLY A 412      62.763  -3.735  89.995  1.00 21.82           N
ATOM   2469  H   GLY A 412      63.764  -3.640  89.893  1.00 21.82           H
ATOM   2470  CA  GLY A 412      61.920  -2.853  89.216  1.00 21.82           C
ATOM   2471 1HA  GLY A 412      61.136  -3.417  88.711  1.00 21.82           H
ATOM   2472 2HA  GLY A 412      61.476  -2.101  89.866  1.00 21.82           H
ATOM   2473  C   GLY A 412      62.794  -2.175  88.191  1.00 21.82           C
ATOM   2474  O   GLY A 412      63.949  -2.578  88.006  1.00 21.82           O
ATOM   2475  N   GLY A 413      62.263  -1.155  87.539  1.00 23.63           N
ATOM   2476  H   GLY A 413      61.316  -0.861  87.754  1.00 23.63           H
ATOM   2477  CA  GLY A 413      63.018  -0.432  86.530  1.00 23.63           C
ATOM   2478 1HA  GLY A 413      63.455  -1.153  85.839  1.00 23.63           H
ATOM   2479 2HA  GLY A 413      62.340   0.206  85.965  1.00 23.63           H
ATOM   2480  C   GLY A 413      64.141   0.428  87.082  1.00 23.63           C
ATOM   2481  O   GLY A 413      64.271   0.648  88.293  1.00 23.63           O
ATOM   2482  N   GLU A 414      64.964   0.907  86.164  1.00 23.07           N
ATOM   2483  H   GLU A 414      64.782   0.687  85.187  1.00 23.07           H
ATOM   2484  CA  GLU A 414      66.126   1.740  86.458  1.00 23.07           C
ATOM   2485  HA  GLU A 414      66.739   1.236  87.206  1.00 23.07           H
ATOM   2486  C   GLU A 414      65.712   3.110  87.011  1.00 23.07           C
ATOM   2487  O   GLU A 414      64.602   3.587  86.778  1.00 23.07           O
ATOM   2488  CB  GLU A 414      66.929   1.875  85.151  1.00 23.07           C
ATOM   2489 1HB  GLU A 414      67.104   0.868  84.777  1.00 23.07           H
ATOM   2490 2HB  GLU A 414      66.311   2.396  84.420  1.00 23.07           H
ATOM   2491  CG  GLU A 414      68.283   2.577  85.215  1.00 23.07           C
ATOM   2492 1HG  GLU A 414      68.728   2.577  84.220  1.00 23.07           H
ATOM   2493 2HG  GLU A 414      68.137   3.608  85.517  1.00 23.07           H
ATOM   2494  CD  GLU A 414      69.239   1.923  86.187  1.00 23.07           C
ATOM   2495  OE1 GLU A 414      69.163   2.210  87.406  1.00 23.07           O
ATOM   2496  OE2 GLU A 414      70.105   1.140  85.746  1.00 23.07           O
ATOM   2497  N   GLU A 415      66.617   3.752  87.733  1.00  0.84           N
ATOM   2498  H   GLU A 415      67.523   3.313  87.878  1.00  0.84           H
ATOM   2499  CA  GLU A 415      66.396   5.074  88.332  1.00  0.84           C
ATOM   2500  HA  GLU A 415      65.399   5.126  88.771  1.00  0.84           H
ATOM   2501  C   GLU A 415      66.559   6.209  87.323  1.00  0.84           C
ATOM   2502  O   GLU A 415      66.346   7.385  87.635  1.00  0.84           O
ATOM   2503  CB  GLU A 415      67.458   5.289  89.408  1.00  0.84           C
ATOM   2504 1HB  GLU A 415      68.430   5.170  88.935  1.00  0.84           H
ATOM   2505 2HB  GLU A 415      67.388   6.305  89.796  1.00  0.84           H
ATOM   2506  CG  GLU A 415      67.383   4.329  90.571  1.00  0.84           C
ATOM   2507 1HG  GLU A 415      66.554   4.616  91.216  1.00  0.84           H
ATOM   2508 2HG  GLU A 415      67.212   3.316  90.210  1.00  0.84           H
ATOM   2509  CD  GLU A 415      68.675   4.341  91.353  1.00  0.84           C
ATOM   2510  OE1 GLU A 415      69.626   3.617  90.970  1.00  0.84           O
ATOM   2511  OE2 GLU A 415      68.784   5.074  92.359  1.00  0.84           O
ATOM   2512  N   TYR A 416      66.974   5.845  86.121  1.00 14.02           N
ATOM   2513  H   TYR A 416      67.040   4.862  85.909  1.00 14.02           H
ATOM   2514  CA  TYR A 416      67.366   6.780  85.074  1.00 14.02           C
ATOM   2515  HA  TYR A 416      67.100   7.797  85.358  1.00 14.02           H
ATOM   2516  C   TYR A 416      66.617   6.380  83.819  1.00 14.02           C
ATOM   2517  O   TYR A 416      66.329   5.201  83.632  1.00 14.02           O
ATOM   2518  CB  TYR A 416      68.875   6.680  84.847  1.00 14.02           C
ATOM   2519 1HB  TYR A 416      69.109   5.692  84.449  1.00 14.02           H
ATOM   2520 2HB  TYR A 416      69.183   7.430  84.119  1.00 14.02           H
ATOM   2521  CG  TYR A 416      69.651   6.875  86.130  1.00 14.02           C
ATOM   2522  CD1 TYR A 416      70.285   5.787  86.767  1.00 14.02           C
ATOM   2523  HD1 TYR A 416      70.253   4.805  86.319  1.00 14.02           H
ATOM   2524  CD2 TYR A 416      69.732   8.146  86.733  1.00 14.02           C
ATOM   2525  HD2 TYR A 416      69.285   8.999  86.245  1.00 14.02           H
ATOM   2526  CE1 TYR A 416      70.956   5.965  88.005  1.00 14.02           C
ATOM   2527  HE1 TYR A 416      71.438   5.134  88.491  1.00 14.02           H
ATOM   2528  CE2 TYR A 416      70.381   8.315  87.985  1.00 14.02           C
ATOM   2529  HE2 TYR A 416      70.418   9.285  88.456  1.00 14.02           H
ATOM   2530  CZ  TYR A 416      70.981   7.222  88.606  1.00 14.02           C
ATOM   2531  OH  TYR A 416      71.591   7.380  89.824  1.00 14.02           O
ATOM   2532  HH  TYR A 416      71.944   6.551  90.176  1.00 14.02           H
ATOM   2533  N   ASP A 417      66.271   7.340  82.977  1.00  7.74           N
ATOM   2534  H   ASP A 417      66.565   8.295  83.168  1.00  7.74           H
ATOM   2535  CA  ASP A 417      65.435   7.063  81.809  1.00  7.74           C
ATOM   2536  HA  ASP A 417      64.770   6.228  82.026  1.00  7.74           H
ATOM   2537  C   ASP A 417      66.265   6.722  80.582  1.00  7.74           C
ATOM   2538  O   ASP A 417      65.833   5.953  79.717  1.00  7.74           O
ATOM   2539  CB  ASP A 417      64.584   8.290  81.480  1.00  7.74           C
ATOM   2540 1HB  ASP A 417      65.246   9.147  81.363  1.00  7.74           H
ATOM   2541 2HB  ASP A 417      64.057   8.124  80.539  1.00  7.74           H
ATOM   2542  CG  ASP A 417      63.575   8.598  82.561  1.00  7.74           C
ATOM   2543  OD1 ASP A 417      62.625   7.808  82.772  1.00  7.74           O
ATOM   2544  OD2 ASP A 417      63.728   9.637  83.236  1.00  7.74           O
ATOM   2545  N   ASN A 418      67.445   7.321  80.500  1.00 20.23           N
ATOM   2546  H   ASN A 418      67.771   7.893  81.267  1.00 20.23           H
ATOM   2547  CA  ASN A 418      68.275   7.270  79.299  1.00 20.23           C
ATOM   2548  HA  ASN A 418      68.043   6.374  78.725  1.00 20.23           H
ATOM   2549  C   ASN A 418      69.755   7.254  79.692  1.00 20.23           C
ATOM   2550  O   ASN A 418      70.142   7.895  80.675  1.00 20.23           O
ATOM   2551  CB  ASN A 418      67.942   8.513  78.464  1.00 20.23           C
ATOM   2552 1HB  ASN A 418      66.866   8.669  78.499  1.00 20.23           H
ATOM   2553 2HB  ASN A 418      68.433   9.383  78.896  1.00 20.23           H
ATOM   2554  CG  ASN A 418      68.340   8.386  77.018  1.00 20.23           C
ATOM   2555  OD1 ASN A 418      69.485   8.155  76.679  1.00 20.23           O
ATOM   2556  ND2 ASN A 418      67.388   8.567  76.147  1.00 20.23           N
ATOM   2557 1HD2 ASN A 418      67.614   8.504  75.172  1.00 20.23           H
ATOM   2558 2HD2 ASN A 418      66.454   8.794  76.458  1.00 20.23           H
ATOM   2559  N   GLY A 419      70.566   6.513  78.955  1.00 -0.48           N
ATOM   2560  H   GLY A 419      70.182   5.988  78.172  1.00 -0.48           H
ATOM   2561  CA  GLY A 419      72.001   6.459  79.170  1.00 -0.48           C
ATOM   2562 1HA  GLY A 419      72.261   6.959  80.097  1.00 -0.48           H
ATOM   2563 2HA  GLY A 419      72.327   5.420  79.216  1.00 -0.48           H
ATOM   2564  C   GLY A 419      72.694   7.132  78.008  1.00 -0.48           C
ATOM   2565  O   GLY A 419      72.489   6.720  76.867  1.00 -0.48           O
ATOM   2566  N   VAL A 420      73.509   8.140  78.280  1.00  9.02           N
ATOM   2567  H   VAL A 420      73.671   8.401  79.248  1.00  9.02           H
ATOM   2568  CA  VAL A 420      74.212   8.882  77.229  1.00  9.02           C
ATOM   2569  HA  VAL A 420      73.735   8.681  76.270  1.00  9.02           H
ATOM   2570  C   VAL A 420      75.641   8.357  77.154  1.00  9.02           C
ATOM   2571  O   VAL A 420      76.246   8.082  78.189  1.00  9.02           O
ATOM   2572  CB  VAL A 420      74.163  10.424  77.488  1.00  9.02           C
ATOM   2573  HB  VAL A 420      74.709  10.923  76.688  1.00  9.02           H
ATOM   2574  CG1 VAL A 420      72.711  10.918  77.465  1.00  9.02           C
ATOM   2575 1HG1 VAL A 420      72.151  10.502  78.303  1.00  9.02           H
ATOM   2576 2HG1 VAL A 420      72.230  10.616  76.539  1.00  9.02           H
ATOM   2577 3HG1 VAL A 420      72.694  12.006  77.532  1.00  9.02           H
ATOM   2578  CG2 VAL A 420      74.792  10.830  78.842  1.00  9.02           C
ATOM   2579 1HG2 VAL A 420      74.725  11.909  78.970  1.00  9.02           H
ATOM   2580 2HG2 VAL A 420      75.845  10.548  78.862  1.00  9.02           H
ATOM   2581 3HG2 VAL A 420      74.273  10.348  79.669  1.00  9.02           H
ATOM   2582  N   ASP A 421      76.187   8.151  75.963  1.00  5.83           N
ATOM   2583  H   ASP A 421      75.676   8.353  75.109  1.00  5.83           H
ATOM   2584  CA  ASP A 421      77.518   7.540  75.865  1.00  5.83           C
ATOM   2585  HA  ASP A 421      77.562   6.782  76.647  1.00  5.83           H
ATOM   2586  C   ASP A 421      78.686   8.493  76.128  1.00  5.83           C
ATOM   2587  O   ASP A 421      79.835   8.060  76.237  1.00  5.83           O
ATOM   2588  CB  ASP A 421      77.706   6.785  74.544  1.00  5.83           C
ATOM   2589 1HB  ASP A 421      78.463   6.019  74.700  1.00  5.83           H
ATOM   2590 2HB  ASP A 421      76.772   6.290  74.282  1.00  5.83           H
ATOM   2591  CG  ASP A 421      78.176   7.665  73.390  1.00  5.83           C
ATOM   2592  OD1 ASP A 421      77.620   8.749  73.111  1.00  5.83           O
ATOM   2593  OD2 ASP A 421      79.107   7.209  72.682  1.00  5.83           O
ATOM   2594  N   ASP A 422      78.394   9.775  76.292  1.00 21.51           N
ATOM   2595  H   ASP A 422      77.438  10.083  76.181  1.00 21.51           H
ATOM   2596  CA  ASP A 422      79.378  10.776  76.707  1.00 21.51           C
ATOM   2597  HA  ASP A 422      80.092  10.323  77.396  1.00 21.51           H
ATOM   2598  C   ASP A 422      78.604  11.885  77.420  1.00 21.51           C
ATOM   2599  O   ASP A 422      77.466  12.177  77.044  1.00 21.51           O
ATOM   2600  CB  ASP A 422      80.124  11.345  75.492  1.00 21.51           C
ATOM   2601 1HB  ASP A 422      80.346  10.525  74.809  1.00 21.51           H
ATOM   2602 2HB  ASP A 422      79.481  12.058  74.977  1.00 21.51           H
ATOM   2603  CG  ASP A 422      81.441  12.018  75.866  1.00 21.51           C
ATOM   2604  OD1 ASP A 422      81.506  12.873  76.777  1.00 21.51           O
ATOM   2605  OD2 ASP A 422      82.475  11.659  75.252  1.00 21.51           O
ATOM   2606  N   ILE A 423      79.185  12.498  78.443  1.00 -2.45           N
ATOM   2607  H   ILE A 423      80.113  12.208  78.735  1.00 -2.45           H
ATOM   2608  CA  ILE A 423      78.537  13.598  79.161  1.00 -2.45           C
ATOM   2609  HA  ILE A 423      77.519  13.283  79.394  1.00 -2.45           H
ATOM   2610  C   ILE A 423      78.439  14.883  78.331  1.00 -2.45           C
ATOM   2611  O   ILE A 423      77.668  15.782  78.684  1.00 -2.45           O
ATOM   2612  CB  ILE A 423      79.254  13.917  80.513  1.00 -2.45           C
ATOM   2613  HB  ILE A 423      78.657  14.668  81.031  1.00 -2.45           H
ATOM   2614  CG1 ILE A 423      80.669  14.502  80.293  1.00 -2.45           C
ATOM   2615 1HG1 ILE A 423      81.308  13.728  79.873  1.00 -2.45           H
ATOM   2616 2HG1 ILE A 423      80.610  15.314  79.570  1.00 -2.45           H
ATOM   2617  CG2 ILE A 423      79.288  12.647  81.398  1.00 -2.45           C
ATOM   2618 1HG2 ILE A 423      79.577  12.915  82.413  1.00 -2.45           H
ATOM   2619 2HG2 ILE A 423      80.001  11.922  81.002  1.00 -2.45           H
ATOM   2620 3HG2 ILE A 423      78.296  12.193  81.436  1.00 -2.45           H
ATOM   2621  CD1 ILE A 423      81.358  15.067  81.544  1.00 -2.45           C
ATOM   2622 1HD1 ILE A 423      80.747  15.859  81.979  1.00 -2.45           H
ATOM   2623 2HD1 ILE A 423      82.326  15.483  81.263  1.00 -2.45           H
ATOM   2624 3HD1 ILE A 423      81.514  14.281  82.280  1.00 -2.45           H
ATOM   2625  N   GLU A 424      79.204  14.986  77.253  1.00 10.34           N
ATOM   2626  H   GLU A 424      79.833  14.228  77.007  1.00 10.34           H
ATOM   2627  CA  GLU A 424      79.188  16.152  76.368  1.00 10.34           C
ATOM   2628  HA  GLU A 424      78.253  16.699  76.484  1.00 10.34           H
ATOM   2629  C   GLU A 424      79.289  15.632  74.937  1.00 10.34           C
ATOM   2630  O   GLU A 424      80.032  14.686  74.683  1.00 10.34           O
ATOM   2631  CB  GLU A 424      80.365  17.081  76.697  1.00 10.34           C
ATOM   2632 1HB  GLU A 424      80.302  17.347  77.753  1.00 10.34           H
ATOM   2633 2HB  GLU A 424      81.295  16.537  76.533  1.00 10.34           H
ATOM   2634  CG  GLU A 424      80.404  18.367  75.874  1.00 10.34           C
ATOM   2635 1HG  GLU A 424      80.494  18.107  74.819  1.00 10.34           H
ATOM   2636 2HG  GLU A 424      79.470  18.911  76.020  1.00 10.34           H
ATOM   2637  CD  GLU A 424      81.563  19.274  76.253  1.00 10.34           C
ATOM   2638  OE1 GLU A 424      81.579  19.806  77.383  1.00 10.34           O
ATOM   2639  OE2 GLU A 424      82.471  19.505  75.420  1.00 10.34           O
ATOM   2640  N   SER A 425      78.523  16.221  74.027  1.00 17.33           N
ATOM   2641  H   SER A 425      77.935  16.998  74.316  1.00 17.33           H
ATOM   2642  CA  SER A 425      78.456  15.802  72.620  1.00 17.33           C
ATOM   2643  HA  SER A 425      77.581  16.276  72.175  1.00 17.33           H
ATOM   2644  C   SER A 425      78.320  14.286  72.399  1.00 17.33           C
ATOM   2645  O   SER A 425      79.168  13.675  71.730  1.00 17.33           O
ATOM   2646  CB  SER A 425      79.691  16.320  71.875  1.00 17.33           C
ATOM   2647 1HB  SER A 425      80.577  15.802  72.244  1.00 17.33           H
ATOM   2648 2HB  SER A 425      79.581  16.126  70.808  1.00 17.33           H
ATOM   2649  OG  SER A 425      79.848  17.713  72.088  1.00 17.33           O
ATOM   2650  HG  SER A 425      80.747  17.961  71.812  1.00 17.33           H
ATOM   2651  N   PRO A 426      77.273  13.647  72.957  1.00  4.05           N
ATOM   2652  CA  PRO A 426      77.207  12.196  72.740  1.00  4.05           C
ATOM   2653  HA  PRO A 426      78.146  11.718  73.020  1.00  4.05           H
ATOM   2654  C   PRO A 426      76.858  11.826  71.302  1.00  4.05           C
ATOM   2655  O   PRO A 426      76.338  12.643  70.527  1.00  4.05           O
ATOM   2656  CB  PRO A 426      76.099  11.759  73.702  1.00  4.05           C
ATOM   2657 1HB  PRO A 426      75.581  10.873  73.334  1.00  4.05           H
ATOM   2658 2HB  PRO A 426      76.512  11.574  74.692  1.00  4.05           H
ATOM   2659  CG  PRO A 426      75.199  12.919  73.742  1.00  4.05           C
ATOM   2660 1HG  PRO A 426      74.582  12.941  72.843  1.00  4.05           H
ATOM   2661 2HG  PRO A 426      74.574  12.893  74.634  1.00  4.05           H
ATOM   2662  CD  PRO A 426      76.127  14.103  73.768  1.00  4.05           C
ATOM   2663 1HD  PRO A 426      75.649  14.975  73.321  1.00  4.05           H
ATOM   2664 2HD  PRO A 426      76.449  14.315  74.788  1.00  4.05           H
ATOM   2665  N   LYS A 427      77.125  10.573  70.963  1.00 -2.66           N
ATOM   2666  H   LYS A 427      77.547   9.962  71.663  1.00 -2.66           H
ATOM   2667  CA  LYS A 427      76.808  10.027  69.640  1.00 -2.66           C
ATOM   2668  HA  LYS A 427      76.322  10.788  69.034  1.00 -2.66           H
ATOM   2669  C   LYS A 427      75.843   8.860  69.749  1.00 -2.66           C
ATOM   2670  O   LYS A 427      75.183   8.509  68.778  1.00 -2.66           O
ATOM   2671  CB  LYS A 427      78.076   9.568  68.910  1.00 -2.66           C
ATOM   2672 1HB  LYS A 427      78.619   8.864  69.541  1.00 -2.66           H
ATOM   2673 2HB  LYS A 427      77.772   9.051  67.999  1.00 -2.66           H
ATOM   2674  CG  LYS A 427      79.004  10.707  68.515  1.00 -2.66           C
ATOM   2675 1HG  LYS A 427      78.434  11.436  67.940  1.00 -2.66           H
ATOM   2676 2HG  LYS A 427      79.392  11.193  69.409  1.00 -2.66           H
ATOM   2677  CD  LYS A 427      80.168  10.220  67.659  1.00 -2.66           C
ATOM   2678 1HD  LYS A 427      80.756   9.495  68.223  1.00 -2.66           H
ATOM   2679 2HD  LYS A 427      79.770   9.739  66.765  1.00 -2.66           H
ATOM   2680  CE  LYS A 427      81.057  11.390  67.242  1.00 -2.66           C
ATOM   2681 1HE  LYS A 427      80.434  12.150  66.765  1.00 -2.66           H
ATOM   2682 2HE  LYS A 427      81.510  11.827  68.134  1.00 -2.66           H
ATOM   2683  NZ  LYS A 427      82.135  10.969  66.283  1.00 -2.66           N
ATOM   2684 1HZ  LYS A 427      81.723  10.612  65.431  1.00 -2.66           H
ATOM   2685 2HZ  LYS A 427      82.714  10.254  66.708  1.00 -2.66           H
ATOM   2686 3HZ  LYS A 427      82.729  11.759  66.062  1.00 -2.66           H
ATOM   2687  N   ASN A 428      75.757   8.248  70.918  1.00-21.16           N
ATOM   2688  H   ASN A 428      76.292   8.579  71.715  1.00-21.16           H
ATOM   2689  CA  ASN A 428      74.930   7.063  71.103  1.00-21.16           C
ATOM   2690  HA  ASN A 428      74.249   6.939  70.260  1.00-21.16           H
ATOM   2691  C   ASN A 428      74.116   7.183  72.379  1.00-21.16           C
ATOM   2692  O   ASN A 428      74.547   7.834  73.337  1.00-21.16           O
ATOM   2693  CB  ASN A 428      75.831   5.833  71.192  1.00-21.16           C
ATOM   2694 1HB  ASN A 428      76.509   5.948  72.031  1.00-21.16           H
ATOM   2695 2HB  ASN A 428      75.214   4.957  71.369  1.00-21.16           H
ATOM   2696  CG  ASN A 428      76.645   5.621  69.945  1.00-21.16           C
ATOM   2697  OD1 ASN A 428      76.136   5.191  68.918  1.00-21.16           O
ATOM   2698  ND2 ASN A 428      77.910   5.941  70.006  1.00-21.16           N
ATOM   2699 1HD2 ASN A 428      78.478   5.837  69.182  1.00-21.16           H
ATOM   2700 2HD2 ASN A 428      78.300   6.303  70.864  1.00-21.16           H
ATOM   2701  N   TYR A 429      72.964   6.533  72.385  1.00  6.06           N
ATOM   2702  H   TYR A 429      72.668   6.015  71.562  1.00  6.06           H
ATOM   2703  CA  TYR A 429      72.077   6.509  73.540  1.00  6.06           C
ATOM   2704  HA  TYR A 429      72.608   6.850  74.427  1.00  6.06           H
ATOM   2705  C   TYR A 429      71.568   5.095  73.759  1.00  6.06           C
ATOM   2706  O   TYR A 429      71.529   4.296  72.817  1.00  6.06           O
ATOM   2707  CB  TYR A 429      70.858   7.397  73.287  1.00  6.06           C
ATOM   2708 1HB  TYR A 429      70.287   6.972  72.466  1.00  6.06           H
ATOM   2709 2HB  TYR A 429      70.232   7.393  74.178  1.00  6.06           H
ATOM   2710  CG  TYR A 429      71.193   8.829  72.944  1.00  6.06           C
ATOM   2711  CD1 TYR A 429      70.860   9.370  71.683  1.00  6.06           C
ATOM   2712  HD1 TYR A 429      70.400   8.743  70.932  1.00  6.06           H
ATOM   2713  CD2 TYR A 429      71.823   9.659  73.887  1.00  6.06           C
ATOM   2714  HD2 TYR A 429      72.101   9.249  74.848  1.00  6.06           H
ATOM   2715  CE1 TYR A 429      71.109  10.739  71.395  1.00  6.06           C
ATOM   2716  HE1 TYR A 429      70.833  11.152  70.436  1.00  6.06           H
ATOM   2717  CE2 TYR A 429      72.084  11.023  73.598  1.00  6.06           C
ATOM   2718  HE2 TYR A 429      72.559  11.650  74.333  1.00  6.06           H
ATOM   2719  CZ  TYR A 429      71.700  11.554  72.366  1.00  6.06           C
ATOM   2720  OH  TYR A 429      71.889  12.891  72.124  1.00  6.06           O
ATOM   2721  HH  TYR A 429      71.478  13.162  71.286  1.00  6.06           H
ATOM   2722  N   ILE A 430      71.078   4.826  74.959  1.00 -8.05           N
ATOM   2723  H   ILE A 430      71.248   5.472  75.725  1.00 -8.05           H
ATOM   2724  CA  ILE A 430      70.211   3.677  75.202  1.00 -8.05           C
ATOM   2725  HA  ILE A 430      69.769   3.374  74.255  1.00 -8.05           H
ATOM   2726  C   ILE A 430      69.080   4.147  76.113  1.00 -8.05           C
ATOM   2727  O   ILE A 430      69.297   4.870  77.079  1.00 -8.05           O
ATOM   2728  CB  ILE A 430      70.992   2.453  75.778  1.00 -8.05           C
ATOM   2729  HB  ILE A 430      71.832   2.260  75.111  1.00 -8.05           H
ATOM   2730  CG1 ILE A 430      70.082   1.211  75.774  1.00 -8.05           C
ATOM   2731 1HG1 ILE A 430      69.311   1.344  76.532  1.00 -8.05           H
ATOM   2732 2HG1 ILE A 430      69.596   1.153  74.803  1.00 -8.05           H
ATOM   2733  CG2 ILE A 430      71.562   2.733  77.181  1.00 -8.05           C
ATOM   2734 1HG2 ILE A 430      72.253   1.941  77.466  1.00 -8.05           H
ATOM   2735 2HG2 ILE A 430      70.757   2.783  77.917  1.00 -8.05           H
ATOM   2736 3HG2 ILE A 430      72.100   3.680  77.184  1.00 -8.05           H
ATOM   2737  CD1 ILE A 430      70.772  -0.119  76.023  1.00 -8.05           C
ATOM   2738 1HD1 ILE A 430      71.229  -0.136  77.013  1.00 -8.05           H
ATOM   2739 2HD1 ILE A 430      71.530  -0.276  75.260  1.00 -8.05           H
ATOM   2740 3HD1 ILE A 430      70.046  -0.926  75.958  1.00 -8.05           H
ATOM   2741  N   VAL A 431      67.854   3.780  75.791  1.00  4.80           N
ATOM   2742  H   VAL A 431      67.697   3.256  74.935  1.00  4.80           H
ATOM   2743  CA  VAL A 431      66.720   4.066  76.664  1.00  4.80           C
ATOM   2744  HA  VAL A 431      66.878   5.006  77.191  1.00  4.80           H
ATOM   2745  C   VAL A 431      66.672   2.925  77.666  1.00  4.80           C
ATOM   2746  O   VAL A 431      66.661   1.763  77.266  1.00  4.80           O
ATOM   2747  CB  VAL A 431      65.418   4.157  75.840  1.00  4.80           C
ATOM   2748  HB  VAL A 431      65.281   3.226  75.292  1.00  4.80           H
ATOM   2749  CG1 VAL A 431      64.196   4.380  76.730  1.00  4.80           C
ATOM   2750 1HG1 VAL A 431      63.304   4.427  76.106  1.00  4.80           H
ATOM   2751 2HG1 VAL A 431      64.299   5.312  77.290  1.00  4.80           H
ATOM   2752 3HG1 VAL A 431      64.082   3.547  77.423  1.00  4.80           H
ATOM   2753  CG2 VAL A 431      65.548   5.305  74.835  1.00  4.80           C
ATOM   2754 1HG2 VAL A 431      66.277   5.047  74.066  1.00  4.80           H
ATOM   2755 2HG2 VAL A 431      65.863   6.217  75.343  1.00  4.80           H
ATOM   2756 3HG2 VAL A 431      64.590   5.486  74.357  1.00  4.80           H
ATOM   2757  N   TRP A 432      66.665   3.234  78.955  1.00 29.14           N
ATOM   2758  H   TRP A 432      66.643   4.208  79.236  1.00 29.14           H
ATOM   2759  CA  TRP A 432      66.671   2.206  79.996  1.00 29.14           C
ATOM   2760  HA  TRP A 432      67.294   1.378  79.660  1.00 29.14           H
ATOM   2761  C   TRP A 432      65.270   1.660  80.283  1.00 29.14           C
ATOM   2762  O   TRP A 432      64.753   1.820  81.391  1.00 29.14           O
ATOM   2763  CB  TRP A 432      67.248   2.743  81.311  1.00 29.14           C
ATOM   2764 1HB  TRP A 432      66.618   3.560  81.660  1.00 29.14           H
ATOM   2765 2HB  TRP A 432      67.208   1.940  82.047  1.00 29.14           H
ATOM   2766  CG  TRP A 432      68.661   3.239  81.265  1.00 29.14           C
ATOM   2767  CD1 TRP A 432      69.092   4.468  81.648  1.00 29.14           C
ATOM   2768  HD1 TRP A 432      68.434   5.258  81.984  1.00 29.14           H
ATOM   2769  CD2 TRP A 432      69.854   2.499  80.936  1.00 29.14           C
ATOM   2770  NE1 TRP A 432      70.452   4.572  81.570  1.00 29.14           N
ATOM   2771  HE1 TRP A 432      70.972   5.412  81.788  1.00 29.14           H
ATOM   2772  CE2 TRP A 432      70.958   3.382  81.124  1.00 29.14           C
ATOM   2773  CE3 TRP A 432      70.108   1.180  80.503  1.00 29.14           C
ATOM   2774  HE3 TRP A 432      69.293   0.486  80.355  1.00 29.14           H
ATOM   2775  CZ2 TRP A 432      72.290   2.989  80.876  1.00 29.14           C
ATOM   2776  HZ2 TRP A 432      73.104   3.683  81.018  1.00 29.14           H
ATOM   2777  CZ3 TRP A 432      71.449   0.779  80.251  1.00 29.14           C
ATOM   2778  HZ3 TRP A 432      71.654  -0.225  79.904  1.00 29.14           H
ATOM   2779  CH2 TRP A 432      72.525   1.697  80.437  1.00 29.14           C
ATOM   2780  HH2 TRP A 432      73.536   1.378  80.225  1.00 29.14           H
ATOM   2781  N   ASN A 433      64.639   1.027  79.307  1.00 46.35           N
ATOM   2782  H   ASN A 433      65.087   0.938  78.398  1.00 46.35           H
ATOM   2783  CA  ASN A 433      63.345   0.370  79.506  1.00 46.35           C
ATOM   2784  HA  ASN A 433      62.930   0.663  80.470  1.00 46.35           H
ATOM   2785  C   ASN A 433      63.601  -1.138  79.516  1.00 46.35           C
ATOM   2786  O   ASN A 433      64.618  -1.582  78.986  1.00 46.35           O
ATOM   2787  CB  ASN A 433      62.353   0.765  78.407  1.00 46.35           C
ATOM   2788 1HB  ASN A 433      61.365   0.409  78.691  1.00 46.35           H
ATOM   2789 2HB  ASN A 433      62.319   1.850  78.323  1.00 46.35           H
ATOM   2790  CG  ASN A 433      62.693   0.170  77.066  1.00 46.35           C
ATOM   2791  OD1 ASN A 433      63.795   0.304  76.559  1.00 46.35           O
ATOM   2792  ND2 ASN A 433      61.737  -0.487  76.475  1.00 46.35           N
ATOM   2793 1HD2 ASN A 433      61.934  -0.946  75.604  1.00 46.35           H
ATOM   2794 2HD2 ASN A 433      60.815  -0.516  76.889  1.00 46.35           H
ATOM   2795  N   ILE A 434      62.726  -1.921  80.134  1.00-23.63           N
ATOM   2796  H   ILE A 434      61.907  -1.508  80.568  1.00-23.63           H
ATOM   2797  CA  ILE A 434      62.947  -3.371  80.277  1.00-23.63           C
ATOM   2798  HA  ILE A 434      63.859  -3.638  79.745  1.00-23.63           H
ATOM   2799  C   ILE A 434      61.854  -4.263  79.698  1.00-23.63           C
ATOM   2800  O   ILE A 434      62.047  -5.469  79.567  1.00-23.63           O
ATOM   2801  CB  ILE A 434      63.162  -3.773  81.772  1.00-23.63           C
ATOM   2802  HB  ILE A 434      63.306  -4.853  81.815  1.00-23.63           H
ATOM   2803  CG1 ILE A 434      61.926  -3.413  82.627  1.00-23.63           C
ATOM   2804 1HG1 ILE A 434      61.826  -2.329  82.661  1.00-23.63           H
ATOM   2805 2HG1 ILE A 434      61.037  -3.817  82.144  1.00-23.63           H
ATOM   2806  CG2 ILE A 434      64.445  -3.114  82.310  1.00-23.63           C
ATOM   2807 1HG2 ILE A 434      64.338  -2.032  82.322  1.00-23.63           H
ATOM   2808 2HG2 ILE A 434      65.292  -3.379  81.675  1.00-23.63           H
ATOM   2809 3HG2 ILE A 434      64.656  -3.463  83.320  1.00-23.63           H
ATOM   2810  CD1 ILE A 434      61.940  -3.933  84.071  1.00-23.63           C
ATOM   2811 1HD1 ILE A 434      60.982  -3.712  84.542  1.00-23.63           H
ATOM   2812 2HD1 ILE A 434      62.733  -3.446  84.639  1.00-23.63           H
ATOM   2813 3HD1 ILE A 434      62.098  -5.013  84.076  1.00-23.63           H
ATOM   2814  N   ASN A 435      60.705  -3.697  79.363  1.00 10.24           N
ATOM   2815  H   ASN A 435      60.593  -2.696  79.473  1.00 10.24           H
ATOM   2816  CA  ASN A 435      59.565  -4.491  78.903  1.00 10.24           C
ATOM   2817  HA  ASN A 435      59.918  -5.436  78.488  1.00 10.24           H
ATOM   2818  C   ASN A 435      58.741  -3.800  77.823  1.00 10.24           C
ATOM   2819  O   ASN A 435      58.469  -4.387  76.779  1.00 10.24           O
ATOM   2820  CB  ASN A 435      58.664  -4.790  80.108  1.00 10.24           C
ATOM   2821 1HB  ASN A 435      59.260  -5.266  80.884  1.00 10.24           H
ATOM   2822 2HB  ASN A 435      58.264  -3.857  80.501  1.00 10.24           H
ATOM   2823  CG  ASN A 435      57.506  -5.691  79.762  1.00 10.24           C
ATOM   2824  OD1 ASN A 435      56.527  -5.268  79.165  1.00 10.24           O
ATOM   2825  ND2 ASN A 435      57.590  -6.927  80.157  1.00 10.24           N
ATOM   2826 1HD2 ASN A 435      56.817  -7.550  79.975  1.00 10.24           H
ATOM   2827 2HD2 ASN A 435      58.412  -7.251  80.649  1.00 10.24           H
ATOM   2828  N   MET A 436      58.363  -2.555  78.062  1.00  9.89           N
ATOM   2829  H   MET A 436      58.713  -2.068  78.880  1.00  9.89           H
ATOM   2830  CA  MET A 436      57.432  -1.832  77.195  1.00  9.89           C
ATOM   2831  HA  MET A 436      57.316  -2.354  76.245  1.00  9.89           H
ATOM   2832  C   MET A 436      58.044  -0.470  76.920  1.00  9.89           C
ATOM   2833  O   MET A 436      58.988  -0.082  77.611  1.00  9.89           O
ATOM   2834  CB  MET A 436      56.062  -1.739  77.875  1.00  9.89           C
ATOM   2835 1HB  MET A 436      55.350  -1.294  77.182  1.00  9.89           H
ATOM   2836 2HB  MET A 436      55.735  -2.753  78.091  1.00  9.89           H
ATOM   2837  CG  MET A 436      56.033  -0.948  79.178  1.00  9.89           C
ATOM   2838 1HG  MET A 436      56.816  -1.310  79.845  1.00  9.89           H
ATOM   2839 2HG  MET A 436      56.212   0.105  78.961  1.00  9.89           H
ATOM   2840  SD  MET A 436      54.435  -1.128  80.010  1.00  9.89           S
ATOM   2841  CE  MET A 436      54.613  -2.748  80.850  1.00  9.89           C
ATOM   2842 1HE  MET A 436      53.692  -2.987  81.385  1.00  9.89           H
ATOM   2843 2HE  MET A 436      55.437  -2.708  81.564  1.00  9.89           H
ATOM   2844 3HE  MET A 436      54.818  -3.531  80.119  1.00  9.89           H
ATOM   2845  N   ASN A 437      57.566   0.229  75.902  1.00 24.84           N
ATOM   2846  H   ASN A 437      56.758  -0.112  75.385  1.00 24.84           H
ATOM   2847  CA  ASN A 437      58.204   1.468  75.461  1.00 24.84           C
ATOM   2848  HA  ASN A 437      58.848   1.851  76.252  1.00 24.84           H
ATOM   2849  C   ASN A 437      57.230   2.578  75.087  1.00 24.84           C
ATOM   2850  O   ASN A 437      56.580   2.517  74.045  1.00 24.84           O
ATOM   2851  CB  ASN A 437      59.073   1.163  74.241  1.00 24.84           C
ATOM   2852 1HB  ASN A 437      59.837   0.437  74.513  1.00 24.84           H
ATOM   2853 2HB  ASN A 437      58.446   0.727  73.464  1.00 24.84           H
ATOM   2854  CG  ASN A 437      59.728   2.395  73.675  1.00 24.84           C
ATOM   2855  OD1 ASN A 437      60.013   3.363  74.370  1.00 24.84           O
ATOM   2856  ND2 ASN A 437      59.930   2.386  72.394  1.00 24.84           N
ATOM   2857 1HD2 ASN A 437      60.339   3.191  71.955  1.00 24.84           H
ATOM   2858 2HD2 ASN A 437      59.656   1.575  71.852  1.00 24.84           H
ATOM   2859  N   THR A 438      57.189   3.624  75.898  1.00  3.18           N
ATOM   2860  H   THR A 438      57.626   3.559  76.813  1.00  3.18           H
ATOM   2861  CA  THR A 438      56.514   4.876  75.542  1.00  3.18           C
ATOM   2862  HA  THR A 438      56.027   4.773  74.574  1.00  3.18           H
ATOM   2863  C   THR A 438      57.496   6.042  75.450  1.00  3.18           C
ATOM   2864  O   THR A 438      57.125   7.154  75.083  1.00  3.18           O
ATOM   2865  CB  THR A 438      55.449   5.232  76.594  1.00  3.18           C
ATOM   2866  HB  THR A 438      55.006   6.200  76.356  1.00  3.18           H
ATOM   2867  OG1 THR A 438      56.062   5.274  77.884  1.00  3.18           O
ATOM   2868  HG1 THR A 438      55.660   4.584  78.427  1.00  3.18           H
ATOM   2869  CG2 THR A 438      54.360   4.182  76.652  1.00  3.18           C
ATOM   2870 1HG2 THR A 438      53.576   4.513  77.330  1.00  3.18           H
ATOM   2871 2HG2 THR A 438      54.762   3.232  77.005  1.00  3.18           H
ATOM   2872 3HG2 THR A 438      53.931   4.044  75.660  1.00  3.18           H
ATOM   2873  N   HIS A 439      58.759   5.782  75.763  1.00  4.71           N
ATOM   2874  H   HIS A 439      59.034   4.834  75.975  1.00  4.71           H
ATOM   2875  CA  HIS A 439      59.785   6.826  75.843  1.00  4.71           C
ATOM   2876  HA  HIS A 439      59.351   7.710  76.305  1.00  4.71           H
ATOM   2877  C   HIS A 439      60.357   7.260  74.503  1.00  4.71           C
ATOM   2878  O   HIS A 439      61.101   8.237  74.440  1.00  4.71           O
ATOM   2879  CB  HIS A 439      60.954   6.345  76.706  1.00  4.71           C
ATOM   2880 1HB  HIS A 439      61.296   5.385  76.326  1.00  4.71           H
ATOM   2881 2HB  HIS A 439      61.769   7.063  76.621  1.00  4.71           H
ATOM   2882  CG  HIS A 439      60.622   6.213  78.159  1.00  4.71           C
ATOM   2883  ND1 HIS A 439      60.085   5.066  78.708  1.00  4.71           N
ATOM   2884  CD2 HIS A 439      60.799   7.100  79.177  1.00  4.71           C
ATOM   2885  HD2 HIS A 439      61.219   8.090  79.058  1.00  4.71           H
ATOM   2886  CE1 HIS A 439      59.936   5.330  80.043  1.00  4.71           C
ATOM   2887  HE1 HIS A 439      59.529   4.628  80.759  1.00  4.71           H
ATOM   2888  NE2 HIS A 439      60.370   6.571  80.365  1.00  4.71           N
ATOM   2889  HE2 HIS A 439      60.366   7.012  81.283  1.00  4.71           H
ATOM   2890  N   ILE A 440      60.034   6.540  73.440  1.00 -2.26           N
ATOM   2891  H   ILE A 440      59.452   5.722  73.551  1.00 -2.26           H
ATOM   2892  CA  ILE A 440      60.494   6.900  72.099  1.00 -2.26           C
ATOM   2893  HA  ILE A 440      61.055   7.833  72.142  1.00 -2.26           H
ATOM   2894  C   ILE A 440      59.266   7.085  71.220  1.00 -2.26           C
ATOM   2895  O   ILE A 440      58.419   6.188  71.143  1.00 -2.26           O
ATOM   2896  CB  ILE A 440      61.400   5.806  71.452  1.00 -2.26           C
ATOM   2897  HB  ILE A 440      60.792   4.925  71.256  1.00 -2.26           H
ATOM   2898  CG1 ILE A 440      62.538   5.387  72.400  1.00 -2.26           C
ATOM   2899 1HG1 ILE A 440      63.231   6.220  72.499  1.00 -2.26           H
ATOM   2900 2HG1 ILE A 440      62.127   5.168  73.383  1.00 -2.26           H
ATOM   2901  CG2 ILE A 440      61.982   6.332  70.114  1.00 -2.26           C
ATOM   2902 1HG2 ILE A 440      62.538   7.256  70.286  1.00 -2.26           H
ATOM   2903 2HG2 ILE A 440      61.181   6.525  69.401  1.00 -2.26           H
ATOM   2904 3HG2 ILE A 440      62.653   5.601  69.669  1.00 -2.26           H
ATOM   2905  CD1 ILE A 440      63.318   4.148  71.960  1.00 -2.26           C
ATOM   2906 1HD1 ILE A 440      62.632   3.330  71.742  1.00 -2.26           H
ATOM   2907 2HD1 ILE A 440      63.986   3.839  72.763  1.00 -2.26           H
ATOM   2908 3HD1 ILE A 440      63.917   4.370  71.076  1.00 -2.26           H
ATOM   2909  N   PHE A 441      59.189   8.201  70.515  1.00 10.21           N
ATOM   2910  H   PHE A 441      59.896   8.925  70.632  1.00 10.21           H
ATOM   2911  CA  PHE A 441      58.174   8.398  69.487  1.00 10.21           C
ATOM   2912  HA  PHE A 441      57.503   7.546  69.463  1.00 10.21           H
ATOM   2913  C   PHE A 441      58.874   8.510  68.133  1.00 10.21           C
ATOM   2914  O   PHE A 441      59.504   9.528  67.843  1.00 10.21           O
ATOM   2915  CB  PHE A 441      57.330   9.639  69.776  1.00 10.21           C
ATOM   2916 1HB  PHE A 441      56.850   9.507  70.742  1.00 10.21           H
ATOM   2917 2HB  PHE A 441      57.978  10.514  69.827  1.00 10.21           H
ATOM   2918  CG  PHE A 441      56.259   9.878  68.751  1.00 10.21           C
ATOM   2919  CD1 PHE A 441      55.107   9.076  68.724  1.00 10.21           C
ATOM   2920  HD1 PHE A 441      54.974   8.298  69.464  1.00 10.21           H
ATOM   2921  CD2 PHE A 441      56.407  10.891  67.793  1.00 10.21           C
ATOM   2922  HD2 PHE A 441      57.294  11.502  67.799  1.00 10.21           H
ATOM   2923  CE1 PHE A 441      54.119   9.268  67.727  1.00 10.21           C
ATOM   2924  HE1 PHE A 441      53.248   8.637  67.701  1.00 10.21           H
ATOM   2925  CE2 PHE A 441      55.409  11.113  66.808  1.00 10.21           C
ATOM   2926  HE2 PHE A 441      55.528  11.899  66.080  1.00 10.21           H
ATOM   2927  CZ  PHE A 441      54.267  10.292  66.773  1.00 10.21           C
ATOM   2928  HZ  PHE A 441      53.508  10.452  66.021  1.00 10.21           H
ATOM   2929  N   PRO A 442      58.852   7.440  67.319  1.00 -3.24           N
ATOM   2930  CA  PRO A 442      59.175   7.644  65.904  1.00 -3.24           C
ATOM   2931  HA  PRO A 442      60.224   7.907  65.786  1.00 -3.24           H
ATOM   2932  C   PRO A 442      58.289   8.717  65.282  1.00 -3.24           C
ATOM   2933  O   PRO A 442      57.070   8.689  65.447  1.00 -3.24           O
ATOM   2934  CB  PRO A 442      58.885   6.270  65.295  1.00 -3.24           C
ATOM   2935 1HB  PRO A 442      57.846   6.208  64.971  1.00 -3.24           H
ATOM   2936 2HB  PRO A 442      59.552   6.068  64.462  1.00 -3.24           H
ATOM   2937  CG  PRO A 442      59.130   5.328  66.401  1.00 -3.24           C
ATOM   2938 1HG  PRO A 442      58.630   4.377  66.225  1.00 -3.24           H
ATOM   2939 2HG  PRO A 442      60.203   5.182  66.535  1.00 -3.24           H
ATOM   2940  CD  PRO A 442      58.552   6.023  67.589  1.00 -3.24           C
ATOM   2941 1HD  PRO A 442      57.478   5.859  67.650  1.00 -3.24           H
ATOM   2942 2HD  PRO A 442      59.050   5.690  68.499  1.00 -3.24           H
ATOM   2943  N   GLU A 443      58.919   9.652  64.585  1.00 -7.67           N
ATOM   2944  H   GLU A 443      59.927   9.582  64.479  1.00 -7.67           H
ATOM   2945  CA  GLU A 443      58.257  10.813  63.983  1.00 -7.67           C
ATOM   2946  HA  GLU A 443      57.261  10.945  64.407  1.00 -7.67           H
ATOM   2947  C   GLU A 443      58.140  10.671  62.462  1.00 -7.67           C
ATOM   2948  O   GLU A 443      57.105  11.001  61.871  1.00 -7.67           O
ATOM   2949  CB  GLU A 443      59.110  12.065  64.247  1.00 -7.67           C
ATOM   2950 1HB  GLU A 443      60.121  11.839  63.911  1.00 -7.67           H
ATOM   2951 2HB  GLU A 443      58.737  12.880  63.629  1.00 -7.67           H
ATOM   2952  CG  GLU A 443      59.212  12.561  65.692  1.00 -7.67           C
ATOM   2953 1HG  GLU A 443      59.330  11.711  66.361  1.00 -7.67           H
ATOM   2954 2HG  GLU A 443      60.108  13.178  65.771  1.00 -7.67           H
ATOM   2955  CD  GLU A 443      58.022  13.408  66.139  1.00 -7.67           C
ATOM   2956  OE1 GLU A 443      57.087  13.660  65.342  1.00 -7.67           O
ATOM   2957  OE2 GLU A 443      58.018  13.870  67.304  1.00 -7.67           O
ATOM   2958  N   PHE A 444      59.209  10.194  61.836  1.00-11.21           N
ATOM   2959  H   PHE A 444      60.018   9.909  62.376  1.00-11.21           H
ATOM   2960  CA  PHE A 444      59.299  10.064  60.379  1.00-11.21           C
ATOM   2961  HA  PHE A 444      58.306   9.980  59.939  1.00-11.21           H
ATOM   2962  C   PHE A 444      60.124   8.832  60.040  1.00-11.21           C
ATOM   2963  O   PHE A 444      60.867   8.333  60.885  1.00-11.21           O
ATOM   2964  CB  PHE A 444      60.055  11.243  59.743  1.00-11.21           C
ATOM   2965 1HB  PHE A 444      61.073  11.255  60.124  1.00-11.21           H
ATOM   2966 2HB  PHE A 444      60.104  11.091  58.666  1.00-11.21           H
ATOM   2967  CG  PHE A 444      59.441  12.589  59.987  1.00-11.21           C
ATOM   2968  CD1 PHE A 444      59.843  13.364  61.087  1.00-11.21           C
ATOM   2969  HD1 PHE A 444      60.560  12.967  61.788  1.00-11.21           H
ATOM   2970  CD2 PHE A 444      58.505  13.118  59.083  1.00-11.21           C
ATOM   2971  HD2 PHE A 444      58.187  12.534  58.232  1.00-11.21           H
ATOM   2972  CE1 PHE A 444      59.331  14.664  61.286  1.00-11.21           C
ATOM   2973  HE1 PHE A 444      59.654  15.254  62.131  1.00-11.21           H
ATOM   2974  CE2 PHE A 444      57.988  14.423  59.265  1.00-11.21           C
ATOM   2975  HE2 PHE A 444      57.286  14.837  58.557  1.00-11.21           H
ATOM   2976  CZ  PHE A 444      58.409  15.196  60.365  1.00-11.21           C
ATOM   2977  HZ  PHE A 444      58.038  16.198  60.491  1.00-11.21           H
ATOM   2978  N   VAL A 445      60.113   8.447  58.774  1.00 -6.03           N
ATOM   2979  H   VAL A 445      59.440   8.865  58.135  1.00 -6.03           H
ATOM   2980  CA  VAL A 445      61.118   7.554  58.209  1.00 -6.03           C
ATOM   2981  HA  VAL A 445      61.935   7.440  58.918  1.00 -6.03           H
ATOM   2982  C   VAL A 445      61.662   8.293  56.988  1.00 -6.03           C
ATOM   2983  O   VAL A 445      60.913   8.912  56.229  1.00 -6.03           O
ATOM   2984  CB  VAL A 445      60.547   6.134  57.893  1.00 -6.03           C
ATOM   2985  HB  VAL A 445      60.159   5.728  58.825  1.00 -6.03           H
ATOM   2986  CG1 VAL A 445      59.379   6.173  56.889  1.00 -6.03           C
ATOM   2987 1HG1 VAL A 445      59.000   5.166  56.722  1.00 -6.03           H
ATOM   2988 2HG1 VAL A 445      59.708   6.586  55.935  1.00 -6.03           H
ATOM   2989 3HG1 VAL A 445      58.567   6.782  57.288  1.00 -6.03           H
ATOM   2990  CG2 VAL A 445      61.651   5.185  57.410  1.00 -6.03           C
ATOM   2991 1HG2 VAL A 445      61.241   4.183  57.286  1.00 -6.03           H
ATOM   2992 2HG2 VAL A 445      62.451   5.143  58.150  1.00 -6.03           H
ATOM   2993 3HG2 VAL A 445      62.057   5.527  56.457  1.00 -6.03           H
ATOM   2994  N   VAL A 446      62.973   8.272  56.825  1.00-27.95           N
ATOM   2995  H   VAL A 446      63.551   7.776  57.500  1.00-27.95           H
ATOM   2996  CA  VAL A 446      63.644   8.886  55.686  1.00-27.95           C
ATOM   2997  HA  VAL A 446      62.946   9.507  55.127  1.00-27.95           H
ATOM   2998  C   VAL A 446      64.082   7.718  54.819  1.00-27.95           C
ATOM   2999  O   VAL A 446      64.696   6.761  55.304  1.00-27.95           O
ATOM   3000  CB  VAL A 446      64.854   9.752  56.132  1.00-27.95           C
ATOM   3001  HB  VAL A 446      65.556   9.123  56.680  1.00-27.95           H
ATOM   3002  CG1 VAL A 446      65.577  10.359  54.926  1.00-27.95           C
ATOM   3003 1HG1 VAL A 446      65.981   9.569  54.293  1.00-27.95           H
ATOM   3004 2HG1 VAL A 446      66.408  10.977  55.266  1.00-27.95           H
ATOM   3005 3HG1 VAL A 446      64.889  10.974  54.345  1.00-27.95           H
ATOM   3006  CG2 VAL A 446      64.382  10.879  57.065  1.00-27.95           C
ATOM   3007 1HG2 VAL A 446      63.974  10.455  57.983  1.00-27.95           H
ATOM   3008 2HG2 VAL A 446      63.615  11.478  56.573  1.00-27.95           H
ATOM   3009 3HG2 VAL A 446      65.226  11.519  57.325  1.00-27.95           H
ATOM   3010  N   ARG A 447      63.714   7.780  53.550  1.00 -3.28           N
ATOM   3011  H   ARG A 447      63.194   8.593  53.222  1.00 -3.28           H
ATOM   3012  CA  ARG A 447      64.054   6.760  52.561  1.00 -3.28           C
ATOM   3013  HA  ARG A 447      64.355   5.828  53.042  1.00 -3.28           H
ATOM   3014  C   ARG A 447      65.220   7.361  51.800  1.00 -3.28           C
ATOM   3015  O   ARG A 447      65.100   8.486  51.312  1.00 -3.28           O
ATOM   3016  CB  ARG A 447      62.847   6.539  51.646  1.00 -3.28           C
ATOM   3017 1HB  ARG A 447      62.557   7.496  51.217  1.00 -3.28           H
ATOM   3018 2HB  ARG A 447      63.133   5.876  50.833  1.00 -3.28           H
ATOM   3019  CG  ARG A 447      61.644   5.948  52.379  1.00 -3.28           C
ATOM   3020 1HG  ARG A 447      61.878   4.929  52.674  1.00 -3.28           H
ATOM   3021 2HG  ARG A 447      61.440   6.533  53.275  1.00 -3.28           H
ATOM   3022  CD  ARG A 447      60.388   5.953  51.524  1.00 -3.28           C
ATOM   3023 1HD  ARG A 447      59.552   5.612  52.130  1.00 -3.28           H
ATOM   3024 2HD  ARG A 447      60.183   6.976  51.220  1.00 -3.28           H
ATOM   3025  NE  ARG A 447      60.506   5.115  50.322  1.00 -3.28           N
ATOM   3026  HE  ARG A 447      61.109   5.452  49.583  1.00 -3.28           H
ATOM   3027  CZ  ARG A 447      59.910   3.952  50.103  1.00 -3.28           C
ATOM   3028  NH1 ARG A 447      60.204   3.344  48.993  1.00 -3.28           N
ATOM   3029 1HH1 ARG A 447      60.834   3.789  48.343  1.00 -3.28           H
ATOM   3030 2HH1 ARG A 447      59.825   2.433  48.786  1.00 -3.28           H
ATOM   3031  NH2 ARG A 447      59.035   3.401  50.906  1.00 -3.28           N
ATOM   3032 1HH2 ARG A 447      58.739   3.878  51.745  1.00 -3.28           H
ATOM   3033 2HH2 ARG A 447      58.659   2.488  50.694  1.00 -3.28           H
ATOM   3034  N   PHE A 448      66.349   6.678  51.743  1.00  6.58           N
ATOM   3035  H   PHE A 448      66.397   5.729  52.109  1.00  6.58           H
ATOM   3036  CA  PHE A 448      67.576   7.271  51.211  1.00  6.58           C
ATOM   3037  HA  PHE A 448      67.318   8.025  50.469  1.00  6.58           H
ATOM   3038  C   PHE A 448      68.436   6.215  50.529  1.00  6.58           C
ATOM   3039  O   PHE A 448      68.137   5.022  50.609  1.00  6.58           O
ATOM   3040  CB  PHE A 448      68.351   7.957  52.349  1.00  6.58           C
ATOM   3041 1HB  PHE A 448      69.137   8.575  51.916  1.00  6.58           H
ATOM   3042 2HB  PHE A 448      67.671   8.613  52.891  1.00  6.58           H
ATOM   3043  CG  PHE A 448      68.999   7.005  53.324  1.00  6.58           C
ATOM   3044  CD1 PHE A 448      70.366   6.698  53.198  1.00  6.58           C
ATOM   3045  HD1 PHE A 448      70.932   7.105  52.374  1.00  6.58           H
ATOM   3046  CD2 PHE A 448      68.272   6.442  54.388  1.00  6.58           C
ATOM   3047  HD2 PHE A 448      67.219   6.658  54.498  1.00  6.58           H
ATOM   3048  CE1 PHE A 448      71.021   5.876  54.146  1.00  6.58           C
ATOM   3049  HE1 PHE A 448      72.078   5.673  54.050  1.00  6.58           H
ATOM   3050  CE2 PHE A 448      68.906   5.578  55.318  1.00  6.58           C
ATOM   3051  HE2 PHE A 448      68.332   5.113  56.099  1.00  6.58           H
ATOM   3052  CZ  PHE A 448      70.289   5.317  55.212  1.00  6.58           C
ATOM   3053  HZ  PHE A 448      70.781   4.682  55.935  1.00  6.58           H
ATOM   3054  N   LYS A 449      69.502   6.645  49.871  1.00 16.89           N
ATOM   3055  H   LYS A 449      69.690   7.648  49.828  1.00 16.89           H
ATOM   3056  CA  LYS A 449      70.502   5.751  49.277  1.00 16.89           C
ATOM   3057  HA  LYS A 449      70.531   4.796  49.802  1.00 16.89           H
ATOM   3058  C   LYS A 449      71.817   6.480  49.507  1.00 16.89           C
ATOM   3059  O   LYS A 449      71.790   7.647  49.877  1.00 16.89           O
ATOM   3060  CB  LYS A 449      70.228   5.518  47.782  1.00 16.89           C
ATOM   3061 1HB  LYS A 449      69.873   6.448  47.338  1.00 16.89           H
ATOM   3062 2HB  LYS A 449      71.162   5.240  47.297  1.00 16.89           H
ATOM   3063  CG  LYS A 449      69.216   4.399  47.513  1.00 16.89           C
ATOM   3064 1HG  LYS A 449      69.615   3.468  47.916  1.00 16.89           H
ATOM   3065 2HG  LYS A 449      68.287   4.626  48.030  1.00 16.89           H
ATOM   3066  CD  LYS A 449      68.911   4.199  46.027  1.00 16.89           C
ATOM   3067 1HD  LYS A 449      68.507   5.125  45.616  1.00 16.89           H
ATOM   3068 2HD  LYS A 449      69.831   3.943  45.500  1.00 16.89           H
ATOM   3069  CE  LYS A 449      67.892   3.069  45.842  1.00 16.89           C
ATOM   3070 1HE  LYS A 449      68.329   2.145  46.225  1.00 16.89           H
ATOM   3071 2HE  LYS A 449      67.008   3.295  46.440  1.00 16.89           H
ATOM   3072  NZ  LYS A 449      67.458   2.843  44.419  1.00 16.89           N
ATOM   3073 1HZ  LYS A 449      68.260   2.694  43.822  1.00 16.89           H
ATOM   3074 2HZ  LYS A 449      66.940   3.645  44.081  1.00 16.89           H
ATOM   3075 3HZ  LYS A 449      66.851   2.033  44.374  1.00 16.89           H
ATOM   3076  N   LEU A 450      72.944   5.816  49.313  1.00  7.13           N
ATOM   3077  H   LEU A 450      72.902   4.845  49.015  1.00  7.13           H
ATOM   3078  CA  LEU A 450      74.262   6.444  49.436  1.00  7.13           C
ATOM   3079  HA  LEU A 450      74.209   7.334  50.063  1.00  7.13           H
ATOM   3080  C   LEU A 450      74.705   6.819  48.024  1.00  7.13           C
ATOM   3081  O   LEU A 450      74.489   6.037  47.098  1.00  7.13           O
ATOM   3082  CB  LEU A 450      75.247   5.434  50.036  1.00  7.13           C
ATOM   3083 1HB  LEU A 450      74.829   5.073  50.975  1.00  7.13           H
ATOM   3084 2HB  LEU A 450      75.305   4.588  49.352  1.00  7.13           H
ATOM   3085  CG  LEU A 450      76.681   5.915  50.313  1.00  7.13           C
ATOM   3086  HG  LEU A 450      77.071   6.389  49.415  1.00  7.13           H
ATOM   3087  CD1 LEU A 450      76.736   6.919  51.462  1.00  7.13           C
ATOM   3088 1HD1 LEU A 450      77.770   7.222  51.629  1.00  7.13           H
ATOM   3089 2HD1 LEU A 450      76.337   6.477  52.375  1.00  7.13           H
ATOM   3090 3HD1 LEU A 450      76.160   7.806  51.204  1.00  7.13           H
ATOM   3091  CD2 LEU A 450      77.571   4.728  50.639  1.00  7.13           C
ATOM   3092 1HD2 LEU A 450      78.591   5.074  50.811  1.00  7.13           H
ATOM   3093 2HD2 LEU A 450      77.580   4.032  49.800  1.00  7.13           H
ATOM   3094 3HD2 LEU A 450      77.213   4.217  51.532  1.00  7.13           H
ATOM   3095  N   SER A 451      75.302   7.980  47.815  1.00 15.73           N
ATOM   3096  H   SER A 451      75.484   8.617  48.588  1.00 15.73           H
ATOM   3097  CA  SER A 451      75.747   8.359  46.473  1.00 15.73           C
ATOM   3098  HA  SER A 451      74.993   8.055  45.747  1.00 15.73           H
ATOM   3099  C   SER A 451      77.076   7.693  46.121  1.00 15.73           C
ATOM   3100  O   SER A 451      77.937   7.504  46.984  1.00 15.73           O
ATOM   3101  CB  SER A 451      75.933   9.870  46.370  1.00 15.73           C
ATOM   3102 1HB  SER A 451      75.007  10.372  46.645  1.00 15.73           H
ATOM   3103 2HB  SER A 451      76.729  10.186  47.046  1.00 15.73           H
ATOM   3104  OG  SER A 451      76.267  10.213  45.039  1.00 15.73           O
ATOM   3105  HG  SER A 451      76.710  11.074  45.042  1.00 15.73           H
ATOM   3106  N   ASN A 452      77.263   7.384  44.846  1.00  4.27           N
ATOM   3107  H   ASN A 452      76.485   7.502  44.196  1.00  4.27           H
ATOM   3108  CA  ASN A 452      78.538   6.923  44.294  1.00  4.27           C
ATOM   3109  HA  ASN A 452      79.214   6.630  45.097  1.00  4.27           H
ATOM   3110  C   ASN A 452      79.185   8.058  43.488  1.00  4.27           C
ATOM   3111  O   ASN A 452      80.233   7.882  42.865  1.00  4.27           O
ATOM   3112  CB  ASN A 452      78.279   5.719  43.379  1.00  4.27           C
ATOM   3113 1HB  ASN A 452      77.724   4.961  43.930  1.00  4.27           H
ATOM   3114 2HB  ASN A 452      77.676   6.048  42.535  1.00  4.27           H
ATOM   3115  CG  ASN A 452      79.551   5.102  42.846  1.00  4.27           C
ATOM   3116  OD1 ASN A 452      80.469   4.773  43.595  1.00  4.27           O
ATOM   3117  ND2 ASN A 452      79.627   4.956  41.551  1.00  4.27           N
ATOM   3118 1HD2 ASN A 452      80.460   4.555  41.149  1.00  4.27           H
ATOM   3119 2HD2 ASN A 452      78.864   5.258  40.965  1.00  4.27           H
ATOM   3120  N   LEU A 453      78.539   9.216  43.468  1.00  7.95           N
ATOM   3121  H   LEU A 453      77.704   9.330  44.028  1.00  7.95           H
ATOM   3122  CA  LEU A 453      78.965  10.353  42.647  1.00  7.95           C
ATOM   3123  HA  LEU A 453      79.905  10.116  42.153  1.00  7.95           H
ATOM   3124  C   LEU A 453      79.158  11.614  43.492  1.00  7.95           C
ATOM   3125  O   LEU A 453      78.518  11.756  44.542  1.00  7.95           O
ATOM   3126  CB  LEU A 453      77.894  10.644  41.585  1.00  7.95           C
ATOM   3127 1HB  LEU A 453      76.970  10.880  42.110  1.00  7.95           H
ATOM   3128 2HB  LEU A 453      78.201  11.540  41.050  1.00  7.95           H
ATOM   3129  CG  LEU A 453      77.568   9.580  40.527  1.00  7.95           C
ATOM   3130  HG  LEU A 453      77.208   8.684  41.031  1.00  7.95           H
ATOM   3131  CD1 LEU A 453      76.461  10.102  39.616  1.00  7.95           C
ATOM   3132 1HD1 LEU A 453      76.151   9.311  38.932  1.00  7.95           H
ATOM   3133 2HD1 LEU A 453      76.815  10.956  39.038  1.00  7.95           H
ATOM   3134 3HD1 LEU A 453      75.603  10.401  40.217  1.00  7.95           H
ATOM   3135  CD2 LEU A 453      78.777   9.204  39.678  1.00  7.95           C
ATOM   3136 1HD2 LEU A 453      78.478   8.488  38.912  1.00  7.95           H
ATOM   3137 2HD2 LEU A 453      79.535   8.734  40.304  1.00  7.95           H
ATOM   3138 3HD2 LEU A 453      79.197  10.091  39.202  1.00  7.95           H
ATOM   3139  N   PRO A 454      80.014  12.554  43.048  1.00  0.00           N
ATOM   3140  CA  PRO A 454      80.110  13.803  43.815  1.00  0.00           C
ATOM   3141  HA  PRO A 454      80.277  13.600  44.872  1.00  0.00           H
ATOM   3142  C   PRO A 454      78.870  14.684  43.640  1.00  0.00           C
ATOM   3143  O   PRO A 454      78.139  14.528  42.671  1.00  0.00           O
ATOM   3144  CB  PRO A 454      81.345  14.466  43.203  1.00  0.00           C
ATOM   3145 1HB  PRO A 454      81.283  15.549  43.273  1.00  0.00           H
ATOM   3146 2HB  PRO A 454      82.247  14.101  43.692  1.00  0.00           H
ATOM   3147  CG  PRO A 454      81.327  14.028  41.794  1.00  0.00           C
ATOM   3148 1HG  PRO A 454      80.591  14.604  41.233  1.00  0.00           H
ATOM   3149 2HG  PRO A 454      82.313  14.124  41.341  1.00  0.00           H
ATOM   3150  CD  PRO A 454      80.911  12.585  41.874  1.00  0.00           C
ATOM   3151 1HD  PRO A 454      80.388  12.290  40.964  1.00  0.00           H
ATOM   3152 2HD  PRO A 454      81.780  11.947  42.046  1.00  0.00           H
ATOM   3153  N   ASN A 455      78.647  15.651  44.525  1.00 21.27           N
ATOM   3154  H   ASN A 455      79.271  15.745  45.318  1.00 21.27           H
ATOM   3155  CA  ASN A 455      77.490  16.560  44.425  1.00 21.27           C
ATOM   3156  HA  ASN A 455      76.595  15.946  44.314  1.00 21.27           H
ATOM   3157  C   ASN A 455      77.540  17.511  43.218  1.00 21.27           C
ATOM   3158  O   ASN A 455      76.583  18.232  42.922  1.00 21.27           O
ATOM   3159  CB  ASN A 455      77.347  17.378  45.714  1.00 21.27           C
ATOM   3160 1HB  ASN A 455      77.489  16.722  46.570  1.00 21.27           H
ATOM   3161 2HB  ASN A 455      78.115  18.150  45.735  1.00 21.27           H
ATOM   3162  CG  ASN A 455      75.988  18.037  45.841  1.00 21.27           C
ATOM   3163  OD1 ASN A 455      74.955  17.429  45.578  1.00 21.27           O
ATOM   3164  ND2 ASN A 455      75.972  19.273  46.252  1.00 21.27           N
ATOM   3165 1HD2 ASN A 455      75.086  19.736  46.362  1.00 21.27           H
ATOM   3166 2HD2 ASN A 455      76.834  19.751  46.462  1.00 21.27           H
ATOM   3167  N   ALA A 456      78.651  17.478  42.494  1.00  1.05           N
ATOM   3168  H   ALA A 456      79.446  16.969  42.847  1.00  1.05           H
ATOM   3169  CA  ALA A 456      78.766  18.103  41.181  1.00  1.05           C
ATOM   3170  HA  ALA A 456      78.499  19.156  41.266  1.00  1.05           H
ATOM   3171  C   ALA A 456      77.819  17.448  40.164  1.00  1.05           C
ATOM   3172  O   ALA A 456      77.479  18.052  39.143  1.00  1.05           O
ATOM   3173  CB  ALA A 456      80.217  17.991  40.692  1.00  1.05           C
ATOM   3174 1HB  ALA A 456      80.891  18.452  41.414  1.00  1.05           H
ATOM   3175 2HB  ALA A 456      80.320  18.506  39.737  1.00  1.05           H
ATOM   3176 3HB  ALA A 456      80.489  16.943  40.560  1.00  1.05           H
ATOM   3177  N   GLU A 457      77.418  16.216  40.438  1.00  9.09           N
ATOM   3178  H   GLU A 457      77.735  15.761  41.288  1.00  9.09           H
ATOM   3179  CA  GLU A 457      76.488  15.465  39.602  1.00  9.09           C
ATOM   3180  HA  GLU A 457      76.464  15.887  38.598  1.00  9.09           H
ATOM   3181  C   GLU A 457      75.082  15.528  40.191  1.00  9.09           C
ATOM   3182  O   GLU A 457      74.908  15.797  41.380  1.00  9.09           O
ATOM   3183  CB  GLU A 457      76.935  14.001  39.530  1.00  9.09           C
ATOM   3184 1HB  GLU A 457      76.965  13.591  40.537  1.00  9.09           H
ATOM   3185 2HB  GLU A 457      76.198  13.437  38.961  1.00  9.09           H
ATOM   3186  CG  GLU A 457      78.301  13.809  38.879  1.00  9.09           C
ATOM   3187 1HG  GLU A 457      79.062  14.305  39.481  1.00  9.09           H
ATOM   3188 2HG  GLU A 457      78.528  12.743  38.844  1.00  9.09           H
ATOM   3189  CD  GLU A 457      78.338  14.373  37.470  1.00  9.09           C
ATOM   3190  OE1 GLU A 457      77.369  14.150  36.706  1.00  9.09           O
ATOM   3191  OE2 GLU A 457      79.315  15.057  37.094  1.00  9.09           O
ATOM   3192  N   GLY A 458      74.081  15.267  39.361  1.00  9.88           N
ATOM   3193  H   GLY A 458      74.277  15.061  38.385  1.00  9.88           H
ATOM   3194  CA  GLY A 458      72.697  15.274  39.806  1.00  9.88           C
ATOM   3195 1HA  GLY A 458      72.612  15.845  40.730  1.00  9.88           H
ATOM   3196 2HA  GLY A 458      72.090  15.762  39.045  1.00  9.88           H
ATOM   3197  C   GLY A 458      72.132  13.887  40.036  1.00  9.88           C
ATOM   3198  O   GLY A 458      71.254  13.715  40.884  1.00  9.88           O
ATOM   3199  N   ASN A 459      72.639  12.888  39.320  1.00 19.66           N
ATOM   3200  H   ASN A 459      73.401  13.081  38.679  1.00 19.66           H
ATOM   3201  CA  ASN A 459      72.122  11.510  39.394  1.00 19.66           C
ATOM   3202  HA  ASN A 459      71.043  11.568  39.545  1.00 19.66           H
ATOM   3203  C   ASN A 459      72.693  10.701  40.570  1.00 19.66           C
ATOM   3204  O   ASN A 459      73.158   9.563  40.423  1.00 19.66           O
ATOM   3205  CB  ASN A 459      72.376  10.780  38.068  1.00 19.66           C
ATOM   3206 1HB  ASN A 459      72.048  11.412  37.244  1.00 19.66           H
ATOM   3207 2HB  ASN A 459      73.443  10.592  37.959  1.00 19.66           H
ATOM   3208  CG  ASN A 459      71.637   9.459  37.983  1.00 19.66           C
ATOM   3209  OD1 ASN A 459      70.606   9.265  38.624  1.00 19.66           O
ATOM   3210  ND2 ASN A 459      72.165   8.537  37.226  1.00 19.66           N
ATOM   3211 1HD2 ASN A 459      71.707   7.639  37.155  1.00 19.66           H
ATOM   3212 2HD2 ASN A 459      73.006   8.729  36.710  1.00 19.66           H
ATOM   3213  N   LEU A 460      72.666  11.320  41.741  1.00 13.18           N
ATOM   3214  H   LEU A 460      72.240  12.237  41.785  1.00 13.18           H
ATOM   3215  CA  LEU A 460      73.189  10.745  42.980  1.00 13.18           C
ATOM   3216  HA  LEU A 460      74.228  10.450  42.833  1.00 13.18           H
ATOM   3217  C   LEU A 460      72.389   9.518  43.383  1.00 13.18           C
ATOM   3218  O   LEU A 460      72.965   8.567  43.938  1.00 13.18           O
ATOM   3219  OXT LEU A 460      71.166   9.494  43.115  1.00 13.18           O
ATOM   3220  CB  LEU A 460      73.105  11.789  44.100  1.00 13.18           C
ATOM   3221 1HB  LEU A 460      72.048  11.969  44.296  1.00 13.18           H
ATOM   3222 2HB  LEU A 460      73.531  11.339  44.994  1.00 13.18           H
ATOM   3223  CG  LEU A 460      73.762  13.164  43.911  1.00 13.18           C
ATOM   3224  HG  LEU A 460      73.302  13.654  43.055  1.00 13.18           H
ATOM   3225  CD1 LEU A 460      73.471  13.988  45.149  1.00 13.18           C
ATOM   3226 1HD1 LEU A 460      73.936  14.968  45.060  1.00 13.18           H
ATOM   3227 2HD1 LEU A 460      73.863  13.489  46.036  1.00 13.18           H
ATOM   3228 3HD1 LEU A 460      72.396  14.121  45.260  1.00 13.18           H
ATOM   3229  CD2 LEU A 460      75.254  13.102  43.674  1.00 13.18           C
ATOM   3230 1HD2 LEU A 460      75.623  14.102  43.450  1.00 13.18           H
ATOM   3231 2HD2 LEU A 460      75.471  12.463  42.822  1.00 13.18           H
ATOM   3232 3HD2 LEU A 460      75.762  12.722  44.559  1.00 13.18           H
TER    3233      LEU A 460 
HETATM 3234  N3  3AB A 461      76.353  -0.519  68.215  1.00  1.25           N
HETATM 3235 1H3  3AB A 461      77.246  -0.452  68.709  1.00  1.25           H
HETATM 3236 2H3  3AB A 461      76.294  -1.127  67.397  1.00  1.25           H
HETATM 3237  C3  3AB A 461      75.380   0.389  68.465  1.00  1.25           C
HETATM 3238  C2  3AB A 461      74.196   0.367  67.739  1.00  1.25           C
HETATM 3239  H2  3AB A 461      74.030  -0.429  67.026  1.00  1.25           H
HETATM 3240  C4  3AB A 461      75.600   1.375  69.415  1.00  1.25           C
HETATM 3241  H4  3AB A 461      76.526   1.408  69.981  1.00  1.25           H
HETATM 3242  C5  3AB A 461      74.647   2.364  69.614  1.00  1.25           C
HETATM 3243  H5  3AB A 461      74.823   3.146  70.339  1.00  1.25           H
HETATM 3244  C6  3AB A 461      73.481   2.376  68.861  1.00  1.25           C
HETATM 3245  H6  3AB A 461      72.755   3.172  69.021  1.00  1.25           H
HETATM 3246  C1* 3AB A 461      71.931   1.409  67.166  1.00  1.25           C
HETATM 3247  C1  3AB A 461      73.232   1.372  67.920  1.00  1.25           C
HETATM 3248  O1* 3AB A 461      71.071   2.235  67.355  1.00  1.25           O
HETATM 3249  N1* 3AB A 461      71.690   0.477  66.252  1.00  1.25           N
HETATM 3250 1H1* 3AB A 461      70.778   0.478  65.832  1.00  1.25           H
HETATM 3251 2H1* 3AB A 461      72.383  -0.200  66.001  1.00  1.25           H
HETATM 3252  O   HOH A 462      66.594  -0.214  55.420  1.00  0.00           O
HETATM 3253 1H   HOH A 462      66.586  -1.140  55.120  1.00  0.00           H
HETATM 3254 2H   HOH A 462      66.315  -0.272  56.351  1.00  0.00           H
HETATM 3255  O   HOH A 464      44.646   4.271  97.684  1.00  0.00           O
HETATM 3256 1H   HOH A 464      44.876   3.645  96.973  1.00  0.00           H
HETATM 3257 2H   HOH A 464      45.512   4.449  98.094  1.00  0.00           H
HETATM 3258  O   HOH A 465      75.704   9.097  65.756  1.00  0.00           O
HETATM 3259 1H   HOH A 465      75.383   8.811  64.887  1.00  0.00           H
HETATM 3260 2H   HOH A 465      75.986   8.251  66.163  1.00  0.00           H
HETATM 3261  O   HOH A 467      55.943   5.663  69.787  1.00  0.00           O
HETATM 3262 1H   HOH A 467      55.366   5.176  70.400  1.00  0.00           H
HETATM 3263 2H   HOH A 467      56.730   5.829  70.327  1.00  0.00           H
HETATM 3264  O   HOH A 471      47.070   8.764  57.237  1.00  0.00           O
HETATM 3265 1H   HOH A 471      47.910   8.386  56.932  1.00  0.00           H
HETATM 3266 2H   HOH A 471      46.422   8.080  56.976  1.00  0.00           H
HETATM 3267  O   HOH A 473      42.157  -3.336  38.282  1.00  0.00           O
HETATM 3268 1H   HOH A 473      42.984  -3.153  38.760  1.00  0.00           H
HETATM 3269 2H   HOH A 473      42.319  -4.214  37.920  1.00  0.00           H
HETATM 3270  O   HOH A 476      54.180   0.473  84.402  1.00  0.00           O
HETATM 3271 1H   HOH A 476      54.185   0.910  85.272  1.00  0.00           H
HETATM 3272 2H   HOH A 476      53.671  -0.341  84.577  1.00  0.00           H
HETATM 3273  O   HOH A 479      66.502  15.285  80.176  1.00  0.00           O
HETATM 3274 1H   HOH A 479      67.033  16.044  80.488  1.00  0.00           H
HETATM 3275 2H   HOH A 479      66.613  14.629  80.884  1.00  0.00           H
HETATM 3276  O   HOH A 480      89.178   3.883  46.598  1.00  0.00           O
HETATM 3277 1H   HOH A 480      89.567   3.144  46.092  1.00  0.00           H
HETATM 3278 2H   HOH A 480      88.255   3.890  46.276  1.00  0.00           H
HETATM 3279  O   HOH A 483      52.736  -0.487  41.686  1.00  0.00           O
HETATM 3280 1H   HOH A 483      52.304  -1.348  41.554  1.00  0.00           H
HETATM 3281 2H   HOH A 483      53.072  -0.276  40.797  1.00  0.00           H
HETATM 3282  O   HOH A 486      57.719  17.553  38.816  1.00  0.00           O
HETATM 3283 1H   HOH A 486      56.944  17.273  38.302  1.00  0.00           H
HETATM 3284 2H   HOH A 486      58.449  17.167  38.298  1.00  0.00           H
HETATM 3285  O   HOH A 490      45.346  13.295  62.615  1.00  0.00           O
HETATM 3286 1H   HOH A 490      45.594  14.038  63.187  1.00  0.00           H
HETATM 3287 2H   HOH A 490      45.195  13.731  61.762  1.00  0.00           H
HETATM 3288  O   HOH A 491      91.956   9.748  95.863  1.00  0.00           O
HETATM 3289 1H   HOH A 491      92.759   9.975  96.356  1.00  0.00           H
HETATM 3290 2H   HOH A 491      91.295   9.614  96.556  1.00  0.00           H
HETATM 3291  O   HOH A 492      47.367 -15.055  71.171  1.00  0.00           O
HETATM 3292 1H   HOH A 492      47.784 -15.921  71.024  1.00  0.00           H
HETATM 3293 2H   HOH A 492      47.573 -14.855  72.101  1.00  0.00           H
HETATM 3294  O   HOH A 494      61.758  29.045  43.432  1.00  0.00           O
HETATM 3295 1H   HOH A 494      62.227  28.914  44.271  1.00  0.00           H
HETATM 3296 2H   HOH A 494      61.877  29.996  43.270  1.00  0.00           H
HETATM 3297  O   HOH A 496      91.164  24.759  68.159  1.00  0.00           O
HETATM 3298 1H   HOH A 496      90.440  25.403  68.255  1.00  0.00           H
HETATM 3299 2H   HOH A 496      91.868  25.135  68.721  1.00  0.00           H
HETATM 3300  O   HOH A 499      63.709  17.643  70.993  1.00  0.00           O
HETATM 3301 1H   HOH A 499      64.097  18.355  70.457  1.00  0.00           H
HETATM 3302 2H   HOH A 499      64.095  17.790  71.867  1.00  0.00           H
HETATM 3303  O   HOH A 501      66.744  12.839  64.537  1.00  0.00           O
HETATM 3304 1H   HOH A 501      67.545  12.722  64.019  1.00  0.00           H
HETATM 3305 2H   HOH A 501      66.485  11.938  64.765  1.00  0.00           H
HETATM 3306  O   HOH A 503      72.674   3.094  48.365  1.00  0.00           O
HETATM 3307 1H   HOH A 503      72.209   2.255  48.532  1.00  0.00           H
HETATM 3308 2H   HOH A 503      72.699   3.136  47.393  1.00  0.00           H
HETATM 3309  O   HOH A 509      77.369   2.935  53.837  1.00  0.00           O
HETATM 3310 1H   HOH A 509      78.142   3.532  53.767  1.00  0.00           H
HETATM 3311 2H   HOH A 509      77.106   3.044  54.765  1.00  0.00           H
HETATM 3312  O   HOH A 510      49.329  -6.109  65.659  1.00  0.00           O
HETATM 3313 1H   HOH A 510      49.286  -6.851  66.285  1.00  0.00           H
HETATM 3314 2H   HOH A 510      49.629  -6.549  64.840  1.00  0.00           H
HETATM 3315  O   HOH A 516      71.238   3.842 100.156  1.00  0.00           O
HETATM 3316 1H   HOH A 516      71.422   4.740  99.830  1.00  0.00           H
HETATM 3317 2H   HOH A 516      71.725   3.285  99.525  1.00  0.00           H
HETATM 3318  O   HOH A 517      64.359  -6.109  55.646  1.00  0.00           O
HETATM 3319 1H   HOH A 517      65.284  -6.285  55.387  1.00  0.00           H
HETATM 3320 2H   HOH A 517      64.131  -6.938  56.111  1.00  0.00           H
HETATM 3321  O   HOH A 522      47.772  33.899  40.947  1.00  0.00           O
HETATM 3322 1H   HOH A 522      47.045  33.737  41.574  1.00  0.00           H
HETATM 3323 2H   HOH A 522      47.323  33.960  40.089  1.00  0.00           H
HETATM 3324  O   HOH A 523      59.977   8.309  82.661  1.00  0.00           O
HETATM 3325 1H   HOH A 523      59.870   9.257  82.469  1.00  0.00           H
HETATM 3326 2H   HOH A 523      60.939   8.227  82.820  1.00  0.00           H
HETATM 3327  O   HOH A 528      45.283  -7.847  87.397  1.00  0.00           O
HETATM 3328 1H   HOH A 528      44.522  -7.779  87.995  1.00  0.00           H
HETATM 3329 2H   HOH A 528      44.925  -8.352  86.655  1.00  0.00           H
HETATM 3330  O   HOH A 530      64.144  22.471  73.754  1.00  0.00           O
HETATM 3331 1H   HOH A 530      64.287  22.594  74.713  1.00  0.00           H
HETATM 3332 2H   HOH A 530      63.479  23.145  73.559  1.00  0.00           H
HETATM 3333  O   HOH A 534      69.664  -3.763  74.206  1.00  0.00           O
HETATM 3334 1H   HOH A 534      70.177  -3.605  75.016  1.00  0.00           H
HETATM 3335 2H   HOH A 534      69.084  -2.981  74.154  1.00  0.00           H
HETATM 3336  O   HOH A 536      91.052   6.288  79.672  1.00  0.00           O
HETATM 3337 1H   HOH A 536      91.530   6.780  80.359  1.00  0.00           H
HETATM 3338 2H   HOH A 536      91.013   5.392  80.039  1.00  0.00           H
HETATM 3339  O   HOH A 544      47.382 -10.556  89.353  1.00  0.00           O
HETATM 3340 1H   HOH A 544      48.010  -9.822  89.268  1.00  0.00           H
HETATM 3341 2H   HOH A 544      46.582 -10.107  89.679  1.00  0.00           H
HETATM 3342  O   HOH A 545      76.021   2.535  64.370  1.00  0.00           O
HETATM 3343 1H   HOH A 545      75.652   3.187  63.746  1.00  0.00           H
HETATM 3344 2H   HOH A 545      76.102   3.034  65.197  1.00  0.00           H
HETATM 3345  O   HOH A 546      55.742  13.233  63.011  1.00  0.00           O
HETATM 3346 1H   HOH A 546      56.225  13.283  63.856  1.00  0.00           H
HETATM 3347 2H   HOH A 546      56.194  12.519  62.534  1.00  0.00           H
HETATM 3348  O   HOH A 548      41.233  31.410  62.015  1.00  0.00           O
HETATM 3349 1H   HOH A 548      42.143  31.700  61.895  1.00  0.00           H
HETATM 3350 2H   HOH A 548      41.319  30.701  62.676  1.00  0.00           H
HETATM 3351  O   HOH A 549      76.563  29.645  49.195  1.00  0.00           O
HETATM 3352 1H   HOH A 549      77.364  29.888  48.702  1.00  0.00           H
HETATM 3353 2H   HOH A 549      76.825  29.757  50.126  1.00  0.00           H
HETATM 3354  O   HOH A 551      58.799  12.679  50.348  1.00  0.00           O
HETATM 3355 1H   HOH A 551      57.853  12.888  50.429  1.00  0.00           H
HETATM 3356 2H   HOH A 551      58.801  11.984  49.657  1.00  0.00           H
HETATM 3357  O   HOH A 552      58.135   2.902  78.574  1.00  0.00           O
HETATM 3358 1H   HOH A 552      58.591   2.147  78.985  1.00  0.00           H
HETATM 3359 2H   HOH A 552      58.767   3.625  78.705  1.00  0.00           H
CONECT 3234 3235 3236 3237                                   
CONECT 3235 3234                                             
CONECT 3236 3234                                             
CONECT 3237 3234 3238 3240                                   
CONECT 3238 3237 3239 3247                                   
CONECT 3239 3238                                             
CONECT 3240 3237 3241 3242                                   
CONECT 3241 3240                                             
CONECT 3242 3240 3243 3244                                   
CONECT 3243 3242                                             
CONECT 3244 3242 3245 3247                                   
CONECT 3245 3244                                             
CONECT 3246 3247 3248 3249                                   
CONECT 3247 3238 3244 3246                                   
CONECT 3248 3246                                             
CONECT 3249 3246 3250 3251                                   
CONECT 3250 3249                                             
CONECT 3251 3249                                             
END
