# Supplementary material for: No Silver Bullet – Canonical Poly(ADP-Ribose) Polymerases (PARPs) Are No Universal Factors of Abiotic and Biotic Stress Resistance of Arabidopsis thaliana
Source: Front Plant Sci. 2017 Feb 6;8:59. doi: 10.3389/fpls.2017.00059 (PMC5292411; doi:10.3389/fpls.2017.00059)
Supplement: Supplementary file 1 [file Presentation_1.ZIP › AtRCD1_4ANI.pdb]

REMARK YASARA *************************************************************
REMARK YASARA *                                                           *
REMARK YASARA *                     Y  A  S  A  R  A                      *
REMARK YASARA *                                                           *
REMARK YASARA *   Yet Another Scientific Artificial Reality Application   *
REMARK YASARA *                                                           *
REMARK YASARA *            MOLECULE STRUCTURE FILE, PDB FORMAT            *
REMARK YASARA *                                                           *
REMARK YASARA * Just use YASARA every day to make your questions go away! *
REMARK YASARA *                                                           *
REMARK YASARA *                      www.YASARA.org                       *
REMARK YASARA *                                                           *
REMARK YASARA *************************************************************
REMARK YASARA
REMARK YASARA Written on:        Mon Dec 19 16:05:00 2016
REMARK YASARA Number of models: 1
REMARK YASARA Number of atoms:   3405
REMARK YASARA Please address questions or suggestions to: Eliza@yasara.org
REMARK YASARA
REMARK   2 RESOLUTION. 2.40 ANGSTROMS.
REMARK 290 CRYSTALLOGRAPHIC SYMMETRY TRANSFORMATIONS
REMARK 290 THE FOLLOWING TRANSFORMATIONS OPERATE ON THE ATOM/HETATM
REMARK 290 RECORDS IN THIS ENTRY TO PRODUCE CRYSTALLOGRAPHICALLY
REMARK 290 RELATED MOLECULES.
REMARK 290   SMTRY1   1  1.000000  0.000000  0.000000        0.00000
REMARK 290   SMTRY2   1  0.000000  1.000000  0.000000        0.00000
REMARK 290   SMTRY3   1  0.000000  0.000000  1.000000        0.00000
REMARK 290   SMTRY1   2 -1.000000  0.000000  0.000000       29.61500
REMARK 290   SMTRY2   2  0.000000 -1.000000  0.000000        0.00000
REMARK 290   SMTRY3   2  0.000000  0.000000  1.000000       48.20500
REMARK 290   SMTRY1   3 -1.000000  0.000000  0.000000        0.00000
REMARK 290   SMTRY2   3  0.000000  1.000000  0.000000       32.26500
REMARK 290   SMTRY3   3  0.000000  0.000000 -1.000000       48.20500
REMARK 290   SMTRY1   4  1.000000  0.000000  0.000000       29.61500
REMARK 290   SMTRY2   4  0.000000 -1.000000  0.000000       32.26500
REMARK 290   SMTRY3   4  0.000000  0.000000 -1.000000        0.00000
REMARK 350 COORDINATES FOR A COMPLETE MULTIMER REPRESENTING THE KNOWN
REMARK 350 BIOLOGICALLY SIGNIFICANT OLIGOMERIZATION STATE OF THE
REMARK 350 MOLECULE CAN BE GENERATED BY APPLYING BIOMT TRANSFORMATIONS
REMARK 350 GIVEN BELOW. BOTH NON-CRYSTALLOGRAPHIC AND
REMARK 350 CRYSTALLOGRAPHIC OPERATIONS ARE GIVEN.
REMARK 350
REMARK 350 BIOMOLECULE: 1
REMARK 350 APPLY THE FOLLOWING TO CHAINS: A
REMARK 350   BIOMT1   1  1.000000  0.000000  0.000000        0.00000
REMARK 350   BIOMT2   1  0.000000  1.000000  0.000000        0.00000
REMARK 350   BIOMT3   1  0.000000  0.000000  1.000000        0.00000
COMPND    MOL_ID: 1;
COMPND   2 MOLECULE: POLY(ADP-RIBOSE) POLYMERASE;
COMPND   3 CHAIN: A;
SEQRES   1 A  214  GLU ALA ALA VAL SER LYS TRP ASP GLU THR ASP ALA ILE 
SEQRES   2 A  214  VAL VAL SER GLY ALA LYS LEU THR GLY SER GLU VAL LEU 
SEQRES   3 A  214  ASP LYS ASP ALA VAL LYS LYS MET PHE ALA VAL GLY THR 
SEQRES   4 A  214  ALA SER LEU GLY HIS VAL PRO VAL LEU ASP VAL GLY ARG 
SEQRES   5 A  214  PHE SER SER GLU ILE ALA GLU ALA ARG LEU ALA LEU PHE 
SEQRES   6 A  214  GLN LYS GLN VAL GLU ILE THR LYS LYS HIS ARG GLY ASP 
SEQRES   7 A  214  ALA ASN VAL ARG TYR ALA TRP LEU PRO ALA LYS ARG GLU 
SEQRES   8 A  214  VAL LEU SER ALA VAL MET MET GLN GLY LEU GLY VAL GLY 
SEQRES   9 A  214  GLY ALA PHE ILE ARG LYS SER ILE TYR GLY VAL GLY ILE 
SEQRES  10 A  214  HIS LEU THR ALA ALA ASP CYS PRO TYR PHE SER ALA ARG 
SEQRES  11 A  214  TYR CYS ASP VAL ASP GLU ASN GLY VAL ARG TYR MET VAL 
SEQRES  12 A  214  LEU CYS ARG VAL ILE MET GLY ASN MET GLU LEU LEU ARG 
SEQRES  13 A  214  GLY ASP LYS ALA GLN PHE PHE SER GLY GLY GLU GLU TYR 
SEQRES  14 A  214  ASP ASN GLY VAL ASP ASP ILE GLU SER PRO LYS ASN TYR 
SEQRES  15 A  214  ILE VAL TRP ASN ILE ASN MET ASN THR HIS ILE PHE PRO 
SEQRES  16 A  214  GLU PHE VAL VAL ARG PHE LYS LEU SER ASN LEU PRO ASN 
SEQRES  17 A  214  ALA GLU GLY ASN LEU ILE 
CRYST1   59.230   64.530   96.410  90.00  90.00  90.00 P 21 21 21    4
ORIGX1      1.000000  0.000000  0.000000        0.00000
ORIGX2      0.000000  1.000000  0.000000        0.00000
ORIGX3      0.000000  0.000000  1.000000        0.00000
SCALE1      0.016883  0.000000  0.000000        0.00000
SCALE2      0.000000  0.015497  0.000000        0.00000
SCALE3      0.000000  0.000000  0.010372        0.00000
ATOM      1  N   GLU A 248      -5.944  10.454  18.139  1.00 -4.16           N
ATOM      2 1H   GLU A 248      -5.515   9.713  18.677  1.00 -4.16           H
ATOM      3 2H   GLU A 248      -6.122  10.121  17.200  1.00 -4.16           H
ATOM      4 3H   GLU A 248      -6.820  10.714  18.573  1.00 -4.16           H
ATOM      5  CA  GLU A 248      -5.036  11.629  18.088  1.00 -4.16           C
ATOM      6  HA  GLU A 248      -5.564  12.473  17.647  1.00 -4.16           H
ATOM      7  C   GLU A 248      -3.828  11.316  17.227  1.00 -4.16           C
ATOM      8  O   GLU A 248      -3.241  10.254  17.374  1.00 -4.16           O
ATOM      9  CB  GLU A 248      -4.557  12.001  19.498  1.00 -4.16           C
ATOM     10 1HB  GLU A 248      -4.186  11.097  19.977  1.00 -4.16           H
ATOM     11 2HB  GLU A 248      -3.723  12.695  19.414  1.00 -4.16           H
ATOM     12  CG  GLU A 248      -5.615  12.620  20.412  1.00 -4.16           C
ATOM     13 1HG  GLU A 248      -6.514  12.003  20.390  1.00 -4.16           H
ATOM     14 2HG  GLU A 248      -5.225  12.622  21.430  1.00 -4.16           H
ATOM     15  CD  GLU A 248      -5.985  14.050  20.042  1.00 -4.16           C
ATOM     16  OE1 GLU A 248      -5.491  14.592  19.030  1.00 -4.16           O
ATOM     17  OE2 GLU A 248      -6.801  14.659  20.760  1.00 -4.16           O
ATOM     18  N   ALA A 249      -3.428  12.231  16.353  1.00 -5.64           N
ATOM     19  H   ALA A 249      -3.946  13.102  16.265  1.00 -5.64           H
ATOM     20  CA  ALA A 249      -2.265  12.036  15.482  1.00 -5.64           C
ATOM     21  HA  ALA A 249      -2.422  11.128  14.900  1.00 -5.64           H
ATOM     22  C   ALA A 249      -0.958  11.862  16.267  1.00 -5.64           C
ATOM     23  O   ALA A 249       0.002  11.258  15.779  1.00 -5.64           O
ATOM     24  CB  ALA A 249      -2.158  13.220  14.515  1.00 -5.64           C
ATOM     25 1HB  ALA A 249      -3.078  13.312  13.936  1.00 -5.64           H
ATOM     26 2HB  ALA A 249      -1.325  13.057  13.830  1.00 -5.64           H
ATOM     27 3HB  ALA A 249      -1.984  14.143  15.071  1.00 -5.64           H
ATOM     28  N   ALA A 250      -0.942  12.355  17.499  1.00  5.57           N
ATOM     29  H   ALA A 250      -1.737  12.893  17.818  1.00  5.57           H
ATOM     30  CA  ALA A 250       0.183  12.167  18.410  1.00  5.57           C
ATOM     31  HA  ALA A 250       1.080  12.554  17.927  1.00  5.57           H
ATOM     32  C   ALA A 250       0.466  10.699  18.784  1.00  5.57           C
ATOM     33  O   ALA A 250       1.585  10.386  19.207  1.00  5.57           O
ATOM     34  CB  ALA A 250      -0.069  12.996  19.680  1.00  5.57           C
ATOM     35 1HB  ALA A 250      -0.957  12.632  20.200  1.00  5.57           H
ATOM     36 2HB  ALA A 250      -0.203  14.046  19.416  1.00  5.57           H
ATOM     37 3HB  ALA A 250       0.792  12.910  20.345  1.00  5.57           H
ATOM     38  N   VAL A 251      -0.509   9.810  18.626  1.00  8.64           N
ATOM     39  H   VAL A 251      -1.393  10.092  18.219  1.00  8.64           H
ATOM     40  CA  VAL A 251      -0.358   8.394  18.988  1.00  8.64           C
ATOM     41  HA  VAL A 251       0.676   8.208  19.275  1.00  8.64           H
ATOM     42  C   VAL A 251      -0.666   7.500  17.791  1.00  8.64           C
ATOM     43  O   VAL A 251      -1.233   7.953  16.792  1.00  8.64           O
ATOM     44  CB  VAL A 251      -1.264   7.987  20.195  1.00  8.64           C
ATOM     45  HB  VAL A 251      -1.075   6.940  20.416  1.00  8.64           H
ATOM     46  CG1 VAL A 251      -0.906   8.794  21.441  1.00  8.64           C
ATOM     47 1HG1 VAL A 251      -1.468   8.416  22.296  1.00  8.64           H
ATOM     48 2HG1 VAL A 251      -1.136   9.850  21.295  1.00  8.64           H
ATOM     49 3HG1 VAL A 251       0.157   8.685  21.649  1.00  8.64           H
ATOM     50  CG2 VAL A 251      -2.764   8.150  19.900  1.00  8.64           C
ATOM     51 1HG2 VAL A 251      -3.036   7.585  19.008  1.00  8.64           H
ATOM     52 2HG2 VAL A 251      -3.006   9.199  19.747  1.00  8.64           H
ATOM     53 3HG2 VAL A 251      -3.346   7.768  20.739  1.00  8.64           H
ATOM     54  N   SER A 252      -0.281   6.235  17.870  1.00 -7.81           N
ATOM     55  H   SER A 252       0.209   5.909  18.696  1.00 -7.81           H
ATOM     56  CA  SER A 252      -0.569   5.268  16.814  1.00 -7.81           C
ATOM     57  HA  SER A 252      -0.246   5.670  15.854  1.00 -7.81           H
ATOM     58  C   SER A 252      -2.065   4.974  16.747  1.00 -7.81           C
ATOM     59  O   SER A 252      -2.788   5.147  17.730  1.00 -7.81           O
ATOM     60  CB  SER A 252       0.193   3.970  17.095  1.00 -7.81           C
ATOM     61 1HB  SER A 252       0.017   3.261  16.286  1.00 -7.81           H
ATOM     62 2HB  SER A 252       1.259   4.192  17.138  1.00 -7.81           H
ATOM     63  OG  SER A 252      -0.205   3.391  18.328  1.00 -7.81           O
ATOM     64  HG  SER A 252       0.496   2.784  18.609  1.00 -7.81           H
ATOM     65  N   LYS A 253      -2.543   4.467  15.618  1.00  0.56           N
ATOM     66  H   LYS A 253      -1.919   4.357  14.819  1.00  0.56           H
ATOM     67  CA  LYS A 253      -3.946   4.048  15.507  1.00  0.56           C
ATOM     68  HA  LYS A 253      -4.581   4.871  15.826  1.00  0.56           H
ATOM     69  C   LYS A 253      -4.243   2.878  16.435  1.00  0.56           C
ATOM     70  O   LYS A 253      -5.376   2.719  16.890  1.00  0.56           O
ATOM     71  CB  LYS A 253      -4.302   3.671  14.064  1.00  0.56           C
ATOM     72 1HB  LYS A 253      -3.574   2.940  13.709  1.00  0.56           H
ATOM     73 2HB  LYS A 253      -5.284   3.198  14.062  1.00  0.56           H
ATOM     74  CG  LYS A 253      -4.340   4.842  13.079  1.00  0.56           C
ATOM     75 1HG  LYS A 253      -3.391   5.375  13.114  1.00  0.56           H
ATOM     76 2HG  LYS A 253      -4.478   4.441  12.075  1.00  0.56           H
ATOM     77  CD  LYS A 253      -5.481   5.822  13.367  1.00  0.56           C
ATOM     78 1HD  LYS A 253      -6.431   5.284  13.355  1.00  0.56           H
ATOM     79 2HD  LYS A 253      -5.336   6.271  14.348  1.00  0.56           H
ATOM     80  CE  LYS A 253      -5.514   6.928  12.326  1.00  0.56           C
ATOM     81 1HE  LYS A 253      -4.545   7.432  12.320  1.00  0.56           H
ATOM     82 2HE  LYS A 253      -5.684   6.490  11.340  1.00  0.56           H
ATOM     83  NZ  LYS A 253      -6.584   7.937  12.614  1.00  0.56           N
ATOM     84 1HZ  LYS A 253      -7.502   7.534  12.460  1.00  0.56           H
ATOM     85 2HZ  LYS A 253      -6.467   8.734  12.000  1.00  0.56           H
ATOM     86 3HZ  LYS A 253      -6.519   8.246  13.576  1.00  0.56           H
ATOM     87  N   TRP A 254      -3.231   2.094  16.772  1.00-10.93           N
ATOM     88  H   TRP A 254      -2.335   2.205  16.310  1.00-10.93           H
ATOM     89  CA  TRP A 254      -3.389   1.059  17.788  1.00-10.93           C
ATOM     90  HA  TRP A 254      -4.189   0.387  17.477  1.00-10.93           H
ATOM     91  C   TRP A 254      -3.776   1.681  19.130  1.00-10.93           C
ATOM     92  O   TRP A 254      -4.730   1.246  19.763  1.00-10.93           O
ATOM     93  CB  TRP A 254      -2.099   0.247  17.939  1.00-10.93           C
ATOM     94 1HB  TRP A 254      -1.744  -0.034  16.948  1.00-10.93           H
ATOM     95 2HB  TRP A 254      -1.337   0.858  18.421  1.00-10.93           H
ATOM     96  CG  TRP A 254      -2.312  -1.004  18.735  1.00-10.93           C
ATOM     97  CD1 TRP A 254      -2.262  -1.144  20.089  1.00-10.93           C
ATOM     98  HD1 TRP A 254      -2.039  -0.336  20.777  1.00-10.93           H
ATOM     99  CD2 TRP A 254      -2.638  -2.311  18.227  1.00-10.93           C
ATOM    100  NE1 TRP A 254      -2.542  -2.428  20.470  1.00-10.93           N
ATOM    101  HE1 TRP A 254      -2.576  -2.744  21.433  1.00-10.93           H
ATOM    102  CE2 TRP A 254      -2.776  -3.179  19.349  1.00-10.93           C
ATOM    103  CE3 TRP A 254      -2.814  -2.845  16.933  1.00-10.93           C
ATOM    104  HE3 TRP A 254      -2.704  -2.214  16.063  1.00-10.93           H
ATOM    105  CZ2 TRP A 254      -3.078  -4.550  19.208  1.00-10.93           C
ATOM    106  HZ2 TRP A 254      -3.168  -5.188  20.074  1.00-10.93           H
ATOM    107  CZ3 TRP A 254      -3.124  -4.223  16.788  1.00-10.93           C
ATOM    108  HZ3 TRP A 254      -3.259  -4.642  15.799  1.00-10.93           H
ATOM    109  CH2 TRP A 254      -3.258  -5.059  17.934  1.00-10.93           C
ATOM    110  HH2 TRP A 254      -3.498  -6.105  17.806  1.00-10.93           H
ATOM    111  N   ASP A 255      -3.091   2.735  19.548  1.00-13.10           N
ATOM    112  H   ASP A 255      -2.322   3.095  18.993  1.00-13.10           H
ATOM    113  CA  ASP A 255      -3.414   3.395  20.817  1.00-13.10           C
ATOM    114  HA  ASP A 255      -3.518   2.646  21.602  1.00-13.10           H
ATOM    115  C   ASP A 255      -4.730   4.161  20.730  1.00-13.10           C
ATOM    116  O   ASP A 255      -5.500   4.203  21.687  1.00-13.10           O
ATOM    117  CB  ASP A 255      -2.315   4.385  21.208  1.00-13.10           C
ATOM    118 1HB  ASP A 255      -2.027   4.953  20.325  1.00-13.10           H
ATOM    119 2HB  ASP A 255      -2.711   5.073  21.954  1.00-13.10           H
ATOM    120  CG  ASP A 255      -1.091   3.710  21.794  1.00-13.10           C
ATOM    121  OD1 ASP A 255      -1.210   2.599  22.363  1.00-13.10           O
ATOM    122  OD2 ASP A 255       0.012   4.296  21.749  1.00-13.10           O
ATOM    123  N   GLU A 256      -5.004   4.746  19.574  1.00  2.38           N
ATOM    124  H   GLU A 256      -4.313   4.706  18.828  1.00  2.38           H
ATOM    125  CA  GLU A 256      -6.242   5.497  19.343  1.00  2.38           C
ATOM    126  HA  GLU A 256      -6.321   6.288  20.090  1.00  2.38           H
ATOM    127  C   GLU A 256      -7.479   4.602  19.463  1.00  2.38           C
ATOM    128  O   GLU A 256      -8.531   5.022  19.949  1.00  2.38           O
ATOM    129  CB  GLU A 256      -6.167   6.133  17.950  1.00  2.38           C
ATOM    130 1HB  GLU A 256      -5.215   6.658  17.879  1.00  2.38           H
ATOM    131 2HB  GLU A 256      -6.175   5.340  17.206  1.00  2.38           H
ATOM    132  CG  GLU A 256      -7.276   7.114  17.610  1.00  2.38           C
ATOM    133 1HG  GLU A 256      -8.233   6.591  17.613  1.00  2.38           H
ATOM    134 2HG  GLU A 256      -7.301   7.895  18.370  1.00  2.38           H
ATOM    135  CD  GLU A 256      -7.063   7.761  16.248  1.00  2.38           C
ATOM    136  OE1 GLU A 256      -6.003   8.391  16.034  1.00  2.38           O
ATOM    137  OE2 GLU A 256      -7.957   7.681  15.377  1.00  2.38           O
ATOM    138  N   THR A 257      -7.352   3.347  19.060  1.00 -8.03           N
ATOM    139  H   THR A 257      -6.480   3.040  18.644  1.00 -8.03           H
ATOM    140  CA  THR A 257      -8.457   2.398  19.197  1.00 -8.03           C
ATOM    141  HA  THR A 257      -9.396   2.948  19.146  1.00 -8.03           H
ATOM    142  C   THR A 257      -8.440   1.696  20.554  1.00 -8.03           C
ATOM    143  O   THR A 257      -9.492   1.337  21.076  1.00 -8.03           O
ATOM    144  CB  THR A 257      -8.468   1.366  18.049  1.00 -8.03           C
ATOM    145  HB  THR A 257      -9.220   0.603  18.250  1.00 -8.03           H
ATOM    146  OG1 THR A 257      -7.178   0.763  17.915  1.00 -8.03           O
ATOM    147  HG1 THR A 257      -6.584   1.421  17.523  1.00 -8.03           H
ATOM    148  CG2 THR A 257      -8.776   2.032  16.719  1.00 -8.03           C
ATOM    149 1HG2 THR A 257      -9.773   2.472  16.750  1.00 -8.03           H
ATOM    150 2HG2 THR A 257      -8.747   1.282  15.931  1.00 -8.03           H
ATOM    151 3HG2 THR A 257      -8.044   2.810  16.498  1.00 -8.03           H
ATOM    152  N   ASP A 258      -7.282   1.570  21.186  1.00  3.67           N
ATOM    153  H   ASP A 258      -6.420   1.843  20.727  1.00  3.67           H
ATOM    154  CA  ASP A 258      -7.204   1.011  22.543  1.00  3.67           C
ATOM    155  HA  ASP A 258      -7.738   0.060  22.567  1.00  3.67           H
ATOM    156  C   ASP A 258      -7.859   1.961  23.547  1.00  3.67           C
ATOM    157  O   ASP A 258      -8.372   1.551  24.583  1.00  3.67           O
ATOM    158  CB  ASP A 258      -5.747   0.758  22.940  1.00  3.67           C
ATOM    159 1HB  ASP A 258      -5.255   0.211  22.137  1.00  3.67           H
ATOM    160 2HB  ASP A 258      -5.241   1.714  23.074  1.00  3.67           H
ATOM    161  CG  ASP A 258      -5.623  -0.055  24.218  1.00  3.67           C
ATOM    162  OD1 ASP A 258      -5.703  -1.303  24.157  1.00  3.67           O
ATOM    163  OD2 ASP A 258      -5.404   0.531  25.302  1.00  3.67           O
ATOM    164  N   ALA A 259      -7.927   3.240  23.204  1.00  0.62           N
ATOM    165  H   ALA A 259      -7.478   3.542  22.347  1.00  0.62           H
ATOM    166  CA  ALA A 259      -8.619   4.234  24.022  1.00  0.62           C
ATOM    167  HA  ALA A 259      -8.166   4.236  25.014  1.00  0.62           H
ATOM    168  C   ALA A 259     -10.121   3.951  24.203  1.00  0.62           C
ATOM    169  O   ALA A 259     -10.738   4.421  25.161  1.00  0.62           O
ATOM    170  CB  ALA A 259      -8.411   5.616  23.397  1.00  0.62           C
ATOM    171 1HB  ALA A 259      -8.940   5.680  22.445  1.00  0.62           H
ATOM    172 2HB  ALA A 259      -7.349   5.794  23.229  1.00  0.62           H
ATOM    173 3HB  ALA A 259      -8.796   6.382  24.069  1.00  0.62           H
ATOM    174  N   ILE A 260     -10.713   3.178  23.303  1.00  0.86           N
ATOM    175  H   ILE A 260     -10.161   2.792  22.544  1.00  0.86           H
ATOM    176  CA  ILE A 260     -12.147   2.860  23.341  1.00  0.86           C
ATOM    177  HA  ILE A 260     -12.705   3.779  23.517  1.00  0.86           H
ATOM    178  C   ILE A 260     -12.441   1.898  24.504  1.00  0.86           C
ATOM    179  O   ILE A 260     -13.541   1.874  25.049  1.00  0.86           O
ATOM    180  CB  ILE A 260     -12.612   2.272  21.964  1.00  0.86           C
ATOM    181  HB  ILE A 260     -12.068   1.346  21.784  1.00  0.86           H
ATOM    182  CG1 ILE A 260     -12.275   3.275  20.835  1.00  0.86           C
ATOM    183 1HG1 ILE A 260     -12.893   4.164  20.967  1.00  0.86           H
ATOM    184 2HG1 ILE A 260     -11.234   3.579  20.919  1.00  0.86           H
ATOM    185  CG2 ILE A 260     -14.135   1.962  21.949  1.00  0.86           C
ATOM    186 1HG2 ILE A 260     -14.710   2.873  22.128  1.00  0.86           H
ATOM    187 2HG2 ILE A 260     -14.377   1.234  22.722  1.00  0.86           H
ATOM    188 3HG2 ILE A 260     -14.429   1.535  20.990  1.00  0.86           H
ATOM    189  CD1 ILE A 260     -12.467   2.758  19.410  1.00  0.86           C
ATOM    190 1HD1 ILE A 260     -12.060   3.486  18.710  1.00  0.86           H
ATOM    191 2HD1 ILE A 260     -13.527   2.620  19.198  1.00  0.86           H
ATOM    192 3HD1 ILE A 260     -11.942   1.812  19.283  1.00  0.86           H
ATOM    193  N   VAL A 261     -11.425   1.173  24.957  1.00 36.59           N
ATOM    194  H   VAL A 261     -10.522   1.249  24.504  1.00 36.59           H
ATOM    195  CA  VAL A 261     -11.531   0.255  26.103  1.00 36.59           C
ATOM    196  HA  VAL A 261     -12.403  -0.379  25.958  1.00 36.59           H
ATOM    197  C   VAL A 261     -11.743   1.037  27.418  1.00 36.59           C
ATOM    198  O   VAL A 261     -12.115   0.462  28.448  1.00 36.59           O
ATOM    199  CB  VAL A 261     -10.260  -0.671  26.132  1.00 36.59           C
ATOM    200  HB  VAL A 261      -9.387  -0.056  26.332  1.00 36.59           H
ATOM    201  CG1 VAL A 261     -10.319  -1.775  27.193  1.00 36.59           C
ATOM    202 1HG1 VAL A 261     -10.409  -1.341  28.187  1.00 36.59           H
ATOM    203 2HG1 VAL A 261      -9.403  -2.366  27.160  1.00 36.59           H
ATOM    204 3HG1 VAL A 261     -11.166  -2.430  26.999  1.00 36.59           H
ATOM    205  CG2 VAL A 261     -10.068  -1.356  24.758  1.00 36.59           C
ATOM    206 1HG2 VAL A 261     -10.958  -1.925  24.491  1.00 36.59           H
ATOM    207 2HG2 VAL A 261      -9.215  -2.035  24.803  1.00 36.59           H
ATOM    208 3HG2 VAL A 261      -9.861  -0.620  23.983  1.00 36.59           H
ATOM    209  N   VAL A 262     -11.553   2.355  27.357  1.00 47.41           N
ATOM    210  H   VAL A 262     -11.247   2.746  26.478  1.00 47.41           H
ATOM    211  CA  VAL A 262     -11.769   3.305  28.463  1.00 47.41           C
ATOM    212  HA  VAL A 262     -11.141   4.166  28.244  1.00 47.41           H
ATOM    213  C   VAL A 262     -11.247   2.795  29.803  1.00 47.41           C
ATOM    214  O   VAL A 262     -11.933   2.774  30.831  1.00 47.41           O
ATOM    215  CB  VAL A 262     -13.229   3.890  28.530  1.00 47.41           C
ATOM    216  HB  VAL A 262     -13.315   4.495  29.432  1.00 47.41           H
ATOM    217  CG1 VAL A 262     -13.470   4.818  27.339  1.00 47.41           C
ATOM    218 1HG1 VAL A 262     -14.470   5.247  27.405  1.00 47.41           H
ATOM    219 2HG1 VAL A 262     -13.381   4.265  26.404  1.00 47.41           H
ATOM    220 3HG1 VAL A 262     -12.746   5.632  27.352  1.00 47.41           H
ATOM    221  CG2 VAL A 262     -14.335   2.825  28.550  1.00 47.41           C
ATOM    222 1HG2 VAL A 262     -15.307   3.306  28.641  1.00 47.41           H
ATOM    223 2HG2 VAL A 262     -14.191   2.166  29.399  1.00 47.41           H
ATOM    224 3HG2 VAL A 262     -14.315   2.235  27.633  1.00 47.41           H
ATOM    225  N   SER A 263      -9.995   2.364  29.769  1.00 29.72           N
ATOM    226  H   SER A 263      -9.480   2.384  28.894  1.00 29.72           H
ATOM    227  CA  SER A 263      -9.303   1.872  30.953  1.00 29.72           C
ATOM    228  HA  SER A 263      -9.788   2.265  31.845  1.00 29.72           H
ATOM    229  C   SER A 263      -7.839   2.293  30.966  1.00 29.72           C
ATOM    230  O   SER A 263      -7.221   2.468  29.912  1.00 29.72           O
ATOM    231  CB  SER A 263      -9.368   0.346  30.978  1.00 29.72           C
ATOM    232 1HB  SER A 263      -8.821  -0.050  30.120  1.00 29.72           H
ATOM    233 2HB  SER A 263      -8.908  -0.020  31.896  1.00 29.72           H
ATOM    234  OG  SER A 263     -10.712  -0.098  30.913  1.00 29.72           O
ATOM    235  HG  SER A 263     -11.089   0.174  30.062  1.00 29.72           H
ATOM    236  N   GLY A 264      -7.275   2.391  32.158  1.00  0.38           N
ATOM    237  H   GLY A 264      -7.847   2.280  32.992  1.00  0.38           H
ATOM    238  CA  GLY A 264      -5.844   2.574  32.326  1.00  0.38           C
ATOM    239 1HA  GLY A 264      -5.375   2.877  31.391  1.00  0.38           H
ATOM    240 2HA  GLY A 264      -5.648   3.318  33.097  1.00  0.38           H
ATOM    241  C   GLY A 264      -5.301   1.234  32.770  1.00  0.38           C
ATOM    242  O   GLY A 264      -5.625   0.772  33.867  1.00  0.38           O
ATOM    243  N   ALA A 265      -4.538   0.576  31.911  1.00 16.90           N
ATOM    244  H   ALA A 265      -4.318   0.990  31.012  1.00 16.90           H
ATOM    245  CA  ALA A 265      -3.965  -0.724  32.233  1.00 16.90           C
ATOM    246  HA  ALA A 265      -4.619  -1.250  32.930  1.00 16.90           H
ATOM    247  C   ALA A 265      -2.606  -0.492  32.893  1.00 16.90           C
ATOM    248  O   ALA A 265      -1.870   0.431  32.512  1.00 16.90           O
ATOM    249  CB  ALA A 265      -3.814  -1.564  30.962  1.00 16.90           C
ATOM    250 1HB  ALA A 265      -3.057  -1.127  30.310  1.00 16.90           H
ATOM    251 2HB  ALA A 265      -4.764  -1.603  30.429  1.00 16.90           H
ATOM    252 3HB  ALA A 265      -3.516  -2.578  31.227  1.00 16.90           H
ATOM    253  N   LYS A 266      -2.273  -1.337  33.856  1.00  7.88           N
ATOM    254  H   LYS A 266      -2.940  -2.063  34.122  1.00  7.88           H
ATOM    255  CA  LYS A 266      -0.992  -1.307  34.560  1.00  7.88           C
ATOM    256  HA  LYS A 266      -0.269  -0.697  34.019  1.00  7.88           H
ATOM    257  C   LYS A 266      -0.502  -2.743  34.614  1.00  7.88           C
ATOM    258  O   LYS A 266      -1.314  -3.672  34.664  1.00  7.88           O
ATOM    259  CB  LYS A 266      -1.184  -0.776  35.987  1.00  7.88           C
ATOM    260 1HB  LYS A 266      -1.955  -1.377  36.463  1.00  7.88           H
ATOM    261 2HB  LYS A 266      -0.255  -0.920  36.540  1.00  7.88           H
ATOM    262  CG  LYS A 266      -1.596   0.692  36.111  1.00  7.88           C
ATOM    263 1HG  LYS A 266      -2.487   0.881  35.511  1.00  7.88           H
ATOM    264 2HG  LYS A 266      -1.834   0.885  37.155  1.00  7.88           H
ATOM    265  CD  LYS A 266      -0.484   1.643  35.693  1.00  7.88           C
ATOM    266 1HD  LYS A 266       0.421   1.372  36.231  1.00  7.88           H
ATOM    267 2HD  LYS A 266      -0.300   1.550  34.622  1.00  7.88           H
ATOM    268  CE  LYS A 266      -0.839   3.091  36.018  1.00  7.88           C
ATOM    269 1HE  LYS A 266      -1.726   3.378  35.449  1.00  7.88           H
ATOM    270 2HE  LYS A 266      -1.058   3.182  37.084  1.00  7.88           H
ATOM    271  NZ  LYS A 266       0.297   4.006  35.669  1.00  7.88           N
ATOM    272 1HZ  LYS A 266       1.087   3.831  36.278  1.00  7.88           H
ATOM    273 2HZ  LYS A 266       0.010   4.972  35.766  1.00  7.88           H
ATOM    274 3HZ  LYS A 266       0.582   3.847  34.708  1.00  7.88           H
ATOM    275  N   LEU A 267       0.803  -2.953  34.615  1.00-14.38           N
ATOM    276  H   LEU A 267       1.445  -2.173  34.533  1.00-14.38           H
ATOM    277  CA  LEU A 267       1.324  -4.306  34.782  1.00-14.38           C
ATOM    278  HA  LEU A 267       0.678  -5.008  34.257  1.00-14.38           H
ATOM    279  C   LEU A 267       1.304  -4.653  36.264  1.00-14.38           C
ATOM    280  O   LEU A 267       1.672  -3.829  37.110  1.00-14.38           O
ATOM    281  CB  LEU A 267       2.749  -4.438  34.235  1.00-14.38           C
ATOM    282 1HB  LEU A 267       3.380  -3.714  34.749  1.00-14.38           H
ATOM    283 2HB  LEU A 267       3.112  -5.434  34.491  1.00-14.38           H
ATOM    284  CG  LEU A 267       2.942  -4.248  32.722  1.00-14.38           C
ATOM    285  HG  LEU A 267       2.593  -3.254  32.448  1.00-14.38           H
ATOM    286  CD1 LEU A 267       4.422  -4.343  32.386  1.00-14.38           C
ATOM    287 1HD1 LEU A 267       4.567  -4.167  31.320  1.00-14.38           H
ATOM    288 2HD1 LEU A 267       4.808  -5.332  32.642  1.00-14.38           H
ATOM    289 3HD1 LEU A 267       4.976  -3.586  32.942  1.00-14.38           H
ATOM    290  CD2 LEU A 267       2.172  -5.274  31.890  1.00-14.38           C
ATOM    291 1HD2 LEU A 267       2.389  -5.126  30.833  1.00-14.38           H
ATOM    292 2HD2 LEU A 267       1.102  -5.139  32.035  1.00-14.38           H
ATOM    293 3HD2 LEU A 267       2.456  -6.286  32.179  1.00-14.38           H
ATOM    294  N   THR A 268       0.887  -5.869  36.571  1.00 17.59           N
ATOM    295  H   THR A 268       0.571  -6.485  35.829  1.00 17.59           H
ATOM    296  CA  THR A 268       0.945  -6.404  37.929  1.00 17.59           C
ATOM    297  HA  THR A 268       0.834  -5.606  38.662  1.00 17.59           H
ATOM    298  C   THR A 268       2.316  -7.058  38.051  1.00 17.59           C
ATOM    299  O   THR A 268       2.733  -7.751  37.123  1.00 17.59           O
ATOM    300  CB  THR A 268      -0.143  -7.478  38.145  1.00 17.59           C
ATOM    301  HB  THR A 268       0.058  -8.330  37.497  1.00 17.59           H
ATOM    302  OG1 THR A 268      -1.421  -6.938  37.809  1.00 17.59           O
ATOM    303  HG1 THR A 268      -2.087  -7.552  38.126  1.00 17.59           H
ATOM    304  CG2 THR A 268      -0.221  -7.938  39.583  1.00 17.59           C
ATOM    305 1HG2 THR A 268      -0.994  -8.698  39.673  1.00 17.59           H
ATOM    306 2HG2 THR A 268      -0.467  -7.100  40.234  1.00 17.59           H
ATOM    307 3HG2 THR A 268       0.729  -8.373  39.896  1.00 17.59           H
ATOM    308  N   GLY A 269       3.030  -6.852  39.145  1.00  3.51           N
ATOM    309  H   GLY A 269       2.664  -6.285  39.904  1.00  3.51           H
ATOM    310  CA  GLY A 269       4.347  -7.447  39.286  1.00  3.51           C
ATOM    311 1HA  GLY A 269       4.880  -7.355  38.340  1.00  3.51           H
ATOM    312 2HA  GLY A 269       4.904  -6.901  40.046  1.00  3.51           H
ATOM    313  C   GLY A 269       4.311  -8.913  39.680  1.00  3.51           C
ATOM    314  O   GLY A 269       3.381  -9.362  40.351  1.00  3.51           O
ATOM    315  N   SER A 270       5.318  -9.660  39.251  1.00  8.12           N
ATOM    316  H   SER A 270       6.017  -9.230  38.649  1.00  8.12           H
ATOM    317  CA  SER A 270       5.443 -11.089  39.548  1.00  8.12           C
ATOM    318  HA  SER A 270       4.474 -11.479  39.856  1.00  8.12           H
ATOM    319  C   SER A 270       6.467 -11.411  40.637  1.00  8.12           C
ATOM    320  O   SER A 270       6.496 -12.530  41.164  1.00  8.12           O
ATOM    321  CB  SER A 270       5.876 -11.818  38.276  1.00  8.12           C
ATOM    322 1HB  SER A 270       6.873 -11.478  37.994  1.00  8.12           H
ATOM    323 2HB  SER A 270       5.908 -12.891  38.468  1.00  8.12           H
ATOM    324  OG  SER A 270       4.979 -11.552  37.210  1.00  8.12           O
ATOM    325  HG  SER A 270       5.341 -11.955  36.404  1.00  8.12           H
ATOM    326  N   GLU A 271       7.344 -10.466  40.955  1.00 14.10           N
ATOM    327  H   GLU A 271       7.287  -9.557  40.511  1.00 14.10           H
ATOM    328  CA  GLU A 271       8.385 -10.705  41.964  1.00 14.10           C
ATOM    329  HA  GLU A 271       8.751 -11.728  41.879  1.00 14.10           H
ATOM    330  C   GLU A 271       7.729 -10.519  43.327  1.00 14.10           C
ATOM    331  O   GLU A 271       7.998 -11.245  44.288  1.00 14.10           O
ATOM    332  CB  GLU A 271       9.573  -9.736  41.841  1.00 14.10           C
ATOM    333 1HB  GLU A 271       9.219  -8.716  41.976  1.00 14.10           H
ATOM    334 2HB  GLU A 271      10.263  -9.958  42.655  1.00 14.10           H
ATOM    335  CG  GLU A 271      10.353  -9.818  40.527  1.00 14.10           C
ATOM    336 1HG  GLU A 271      11.335  -9.367  40.676  1.00 14.10           H
ATOM    337 2HG  GLU A 271      10.491 -10.868  40.267  1.00 14.10           H
ATOM    338  CD  GLU A 271       9.662  -9.097  39.375  1.00 14.10           C
ATOM    339  OE1 GLU A 271       9.289  -9.755  38.378  1.00 14.10           O
ATOM    340  OE2 GLU A 271       9.440  -7.863  39.455  1.00 14.10           O
ATOM    341  N   VAL A 272       6.816  -9.561  43.377  1.00 21.81           N
ATOM    342  H   VAL A 272       6.661  -8.981  42.562  1.00 21.81           H
ATOM    343  CA  VAL A 272       5.971  -9.352  44.548  1.00 21.81           C
ATOM    344  HA  VAL A 272       6.579  -9.430  45.448  1.00 21.81           H
ATOM    345  C   VAL A 272       4.928 -10.467  44.576  1.00 21.81           C
ATOM    346  O   VAL A 272       4.668 -11.119  43.564  1.00 21.81           O
ATOM    347  CB  VAL A 272       5.306  -7.947  44.522  1.00 21.81           C
ATOM    348  HB  VAL A 272       4.652  -7.858  45.389  1.00 21.81           H
ATOM    349  CG1 VAL A 272       6.386  -6.859  44.623  1.00 21.81           C
ATOM    350 1HG1 VAL A 272       7.040  -6.880  43.750  1.00 21.81           H
ATOM    351 2HG1 VAL A 272       6.987  -7.014  45.520  1.00 21.81           H
ATOM    352 3HG1 VAL A 272       5.915  -5.879  44.688  1.00 21.81           H
ATOM    353  CG2 VAL A 272       4.466  -7.722  43.253  1.00 21.81           C
ATOM    354 1HG2 VAL A 272       5.105  -7.662  42.375  1.00 21.81           H
ATOM    355 2HG2 VAL A 272       3.914  -6.786  43.346  1.00 21.81           H
ATOM    356 3HG2 VAL A 272       3.752  -8.531  43.112  1.00 21.81           H
ATOM    357  N   LEU A 273       4.310 -10.693  45.726  1.00-22.49           N
ATOM    358  H   LEU A 273       4.502 -10.087  46.520  1.00-22.49           H
ATOM    359  CA  LEU A 273       3.384 -11.816  45.916  1.00-22.49           C
ATOM    360  HA  LEU A 273       3.691 -12.639  45.271  1.00-22.49           H
ATOM    361  C   LEU A 273       1.944 -11.448  45.540  1.00-22.49           C
ATOM    362  O   LEU A 273       0.974 -12.081  45.959  1.00-22.49           O
ATOM    363  CB  LEU A 273       3.462 -12.290  47.373  1.00-22.49           C
ATOM    364 1HB  LEU A 273       3.123 -11.472  48.008  1.00-22.49           H
ATOM    365 2HB  LEU A 273       2.770 -13.121  47.498  1.00-22.49           H
ATOM    366  CG  LEU A 273       4.836 -12.753  47.890  1.00-22.49           C
ATOM    367  HG  LEU A 273       5.562 -11.957  47.729  1.00-22.49           H
ATOM    368  CD1 LEU A 273       4.758 -13.018  49.390  1.00-22.49           C
ATOM    369 1HD1 LEU A 273       4.037 -13.810  49.593  1.00-22.49           H
ATOM    370 2HD1 LEU A 273       4.452 -12.110  49.910  1.00-22.49           H
ATOM    371 3HD1 LEU A 273       5.738 -13.320  49.763  1.00-22.49           H
ATOM    372  CD2 LEU A 273       5.336 -14.011  47.174  1.00-22.49           C
ATOM    373 1HD2 LEU A 273       6.290 -14.321  47.601  1.00-22.49           H
ATOM    374 2HD2 LEU A 273       5.484 -13.805  46.115  1.00-22.49           H
ATOM    375 3HD2 LEU A 273       4.612 -14.821  47.288  1.00-22.49           H
ATOM    376  N   ASP A 274       1.797 -10.383  44.767  1.00 -6.96           N
ATOM    377  H   ASP A 274       2.619  -9.925  44.406  1.00 -6.96           H
ATOM    378  CA  ASP A 274       0.479  -9.832  44.449  1.00 -6.96           C
ATOM    379  HA  ASP A 274      -0.058  -9.693  45.388  1.00 -6.96           H
ATOM    380  C   ASP A 274      -0.356 -10.759  43.556  1.00 -6.96           C
ATOM    381  O   ASP A 274      -1.571 -10.898  43.747  1.00 -6.96           O
ATOM    382  CB  ASP A 274       0.672  -8.460  43.792  1.00 -6.96           C
ATOM    383 1HB  ASP A 274       1.459  -7.936  44.333  1.00 -6.96           H
ATOM    384 2HB  ASP A 274       0.989  -8.590  42.757  1.00 -6.96           H
ATOM    385  CG  ASP A 274      -0.577  -7.598  43.844  1.00 -6.96           C
ATOM    386  OD1 ASP A 274      -1.530  -7.810  43.069  1.00 -6.96           O
ATOM    387  OD2 ASP A 274      -0.613  -6.654  44.665  1.00 -6.96           O
ATOM    388  N   LYS A 275       0.279 -11.440  42.606  1.00  3.39           N
ATOM    389  H   LYS A 275       1.279 -11.319  42.484  1.00  3.39           H
ATOM    390  CA  LYS A 275      -0.436 -12.387  41.736  1.00  3.39           C
ATOM    391  HA  LYS A 275      -1.377 -11.943  41.413  1.00  3.39           H
ATOM    392  C   LYS A 275      -0.747 -13.660  42.498  1.00  3.39           C
ATOM    393  O   LYS A 275      -1.806 -14.254  42.327  1.00  3.39           O
ATOM    394  CB  LYS A 275       0.383 -12.754  40.495  1.00  3.39           C
ATOM    395 1HB  LYS A 275       1.335 -13.179  40.805  1.00  3.39           H
ATOM    396 2HB  LYS A 275      -0.166 -13.514  39.938  1.00  3.39           H
ATOM    397  CG  LYS A 275       0.646 -11.585  39.570  1.00  3.39           C
ATOM    398 1HG  LYS A 275      -0.305 -11.130  39.296  1.00  3.39           H
ATOM    399 2HG  LYS A 275       1.257 -10.846  40.087  1.00  3.39           H
ATOM    400  CD  LYS A 275       1.364 -12.030  38.307  1.00  3.39           C
ATOM    401 1HD  LYS A 275       2.308 -12.508  38.572  1.00  3.39           H
ATOM    402 2HD  LYS A 275       0.737 -12.744  37.775  1.00  3.39           H
ATOM    403  CE  LYS A 275       1.637 -10.833  37.411  1.00  3.39           C
ATOM    404 1HE  LYS A 275       0.696 -10.317  37.216  1.00  3.39           H
ATOM    405 2HE  LYS A 275       2.307 -10.150  37.937  1.00  3.39           H
ATOM    406  NZ  LYS A 275       2.254 -11.215  36.106  1.00  3.39           N
ATOM    407 1HZ  LYS A 275       1.600 -11.758  35.555  1.00  3.39           H
ATOM    408 2HZ  LYS A 275       3.087 -11.768  36.268  1.00  3.39           H
ATOM    409 3HZ  LYS A 275       2.502 -10.386  35.580  1.00  3.39           H
ATOM    410  N   ASP A 276       0.164 -14.057  43.371  1.00 14.93           N
ATOM    411  H   ASP A 276       1.026 -13.527  43.462  1.00 14.93           H
ATOM    412  CA  ASP A 276      -0.011 -15.260  44.185  1.00 14.93           C
ATOM    413  HA  ASP A 276      -0.136 -16.121  43.529  1.00 14.93           H
ATOM    414  C   ASP A 276      -1.245 -15.169  45.078  1.00 14.93           C
ATOM    415  O   ASP A 276      -1.969 -16.148  45.247  1.00 14.93           O
ATOM    416  CB  ASP A 276       1.224 -15.474  45.056  1.00 14.93           C
ATOM    417 1HB  ASP A 276       2.112 -15.492  44.424  1.00 14.93           H
ATOM    418 2HB  ASP A 276       1.309 -14.644  45.754  1.00 14.93           H
ATOM    419  CG  ASP A 276       1.148 -16.753  45.855  1.00 14.93           C
ATOM    420  OD1 ASP A 276       1.101 -17.860  45.269  1.00 14.93           O
ATOM    421  OD2 ASP A 276       1.167 -16.664  47.101  1.00 14.93           O
ATOM    422  N   ALA A 277      -1.538 -13.978  45.587  1.00-16.15           N
ATOM    423  H   ALA A 277      -0.903 -13.203  45.441  1.00-16.15           H
ATOM    424  CA  ALA A 277      -2.753 -13.772  46.371  1.00-16.15           C
ATOM    425  HA  ALA A 277      -2.729 -14.450  47.226  1.00-16.15           H
ATOM    426  C   ALA A 277      -4.009 -14.091  45.549  1.00-16.15           C
ATOM    427  O   ALA A 277      -4.943 -14.727  46.040  1.00-16.15           O
ATOM    428  CB  ALA A 277      -2.803 -12.326  46.882  1.00-16.15           C
ATOM    429 1HB  ALA A 277      -3.706 -12.182  47.477  1.00-16.15           H
ATOM    430 2HB  ALA A 277      -2.811 -11.629  46.044  1.00-16.15           H
ATOM    431 3HB  ALA A 277      -1.934 -12.125  47.508  1.00-16.15           H
ATOM    432  N   VAL A 278      -4.024 -13.667  44.292  1.00-13.10           N
ATOM    433  H   VAL A 278      -3.219 -13.177  43.925  1.00-13.10           H
ATOM    434  CA  VAL A 278      -5.171 -13.900  43.409  1.00-13.10           C
ATOM    435  HA  VAL A 278      -6.078 -13.618  43.940  1.00-13.10           H
ATOM    436  C   VAL A 278      -5.268 -15.384  43.076  1.00-13.10           C
ATOM    437  O   VAL A 278      -6.359 -15.956  43.115  1.00-13.10           O
ATOM    438  CB  VAL A 278      -5.073 -13.045  42.106  1.00-13.10           C
ATOM    439  HB  VAL A 278      -4.150 -13.300  41.588  1.00-13.10           H
ATOM    440  CG1 VAL A 278      -6.248 -13.309  41.153  1.00-13.10           C
ATOM    441 1HG1 VAL A 278      -7.195 -13.114  41.658  1.00-13.10           H
ATOM    442 2HG1 VAL A 278      -6.228 -14.345  40.812  1.00-13.10           H
ATOM    443 3HG1 VAL A 278      -6.165 -12.662  40.280  1.00-13.10           H
ATOM    444  CG2 VAL A 278      -5.037 -11.549  42.453  1.00-13.10           C
ATOM    445 1HG2 VAL A 278      -5.943 -11.257  42.983  1.00-13.10           H
ATOM    446 2HG2 VAL A 278      -4.955 -10.961  41.537  1.00-13.10           H
ATOM    447 3HG2 VAL A 278      -4.172 -11.325  43.074  1.00-13.10           H
ATOM    448  N   LYS A 279      -4.139 -16.037  42.824  1.00-17.12           N
ATOM    449  H   LYS A 279      -3.255 -15.532  42.829  1.00-17.12           H
ATOM    450  CA  LYS A 279      -4.144 -17.478  42.541  1.00-17.12           C
ATOM    451  HA  LYS A 279      -4.759 -17.675  41.662  1.00-17.12           H
ATOM    452  C   LYS A 279      -4.747 -18.231  43.716  1.00-17.12           C
ATOM    453  O   LYS A 279      -5.586 -19.113  43.534  1.00-17.12           O
ATOM    454  CB  LYS A 279      -2.726 -18.009  42.308  1.00-17.12           C
ATOM    455 1HB  LYS A 279      -2.114 -17.741  43.168  1.00-17.12           H
ATOM    456 2HB  LYS A 279      -2.774 -19.096  42.256  1.00-17.12           H
ATOM    457  CG  LYS A 279      -2.030 -17.514  41.054  1.00-17.12           C
ATOM    458 1HG  LYS A 279      -2.588 -17.828  40.173  1.00-17.12           H
ATOM    459 2HG  LYS A 279      -1.962 -16.429  41.072  1.00-17.12           H
ATOM    460  CD  LYS A 279      -0.630 -18.104  41.015  1.00-17.12           C
ATOM    461 1HD  LYS A 279      -0.115 -17.845  41.939  1.00-17.12           H
ATOM    462 2HD  LYS A 279      -0.702 -19.191  40.945  1.00-17.12           H
ATOM    463  CE  LYS A 279       0.181 -17.581  39.843  1.00-17.12           C
ATOM    464 1HE  LYS A 279      -0.310 -17.852  38.906  1.00-17.12           H
ATOM    465 2HE  LYS A 279       0.254 -16.493  39.909  1.00-17.12           H
ATOM    466  NZ  LYS A 279       1.555 -18.170  39.888  1.00-17.12           N
ATOM    467 1HZ  LYS A 279       2.131 -17.740  39.176  1.00-17.12           H
ATOM    468 2HZ  LYS A 279       1.510 -19.170  39.727  1.00-17.12           H
ATOM    469 3HZ  LYS A 279       1.971 -18.001  40.798  1.00-17.12           H
ATOM    470  N   LYS A 280      -4.365 -17.852  44.926  1.00-32.04           N
ATOM    471  H   LYS A 280      -3.657 -17.129  45.026  1.00-32.04           H
ATOM    472  CA  LYS A 280      -4.919 -18.480  46.122  1.00-32.04           C
ATOM    473  HA  LYS A 280      -4.865 -19.562  45.995  1.00-32.04           H
ATOM    474  C   LYS A 280      -6.394 -18.160  46.335  1.00-32.04           C
ATOM    475  O   LYS A 280      -7.124 -19.063  46.713  1.00-32.04           O
ATOM    476  CB  LYS A 280      -4.075 -18.119  47.344  1.00-32.04           C
ATOM    477 1HB  LYS A 280      -3.902 -17.042  47.351  1.00-32.04           H
ATOM    478 2HB  LYS A 280      -4.616 -18.397  48.249  1.00-32.04           H
ATOM    479  CG  LYS A 280      -2.736 -18.849  47.331  1.00-32.04           C
ATOM    480 1HG  LYS A 280      -2.916 -19.919  47.433  1.00-32.04           H
ATOM    481 2HG  LYS A 280      -2.236 -18.666  46.381  1.00-32.04           H
ATOM    482  CD  LYS A 280      -1.820 -18.386  48.443  1.00-32.04           C
ATOM    483 1HD  LYS A 280      -1.625 -17.324  48.302  1.00-32.04           H
ATOM    484 2HD  LYS A 280      -2.302 -18.540  49.407  1.00-32.04           H
ATOM    485  CE  LYS A 280      -0.502 -19.154  48.399  1.00-32.04           C
ATOM    486 1HE  LYS A 280      -0.682 -20.194  48.674  1.00-32.04           H
ATOM    487 2HE  LYS A 280      -0.122 -19.128  47.374  1.00-32.04           H
ATOM    488  NZ  LYS A 280       0.545 -18.570  49.305  1.00-32.04           N
ATOM    489 1HZ  LYS A 280       0.176 -18.424  50.236  1.00-32.04           H
ATOM    490 2HZ  LYS A 280       0.847 -17.680  48.927  1.00-32.04           H
ATOM    491 3HZ  LYS A 280       1.348 -19.184  49.355  1.00-32.04           H
ATOM    492  N   MET A 281      -6.877 -16.967  46.014  1.00 -3.27           N
ATOM    493  H   MET A 281      -6.254 -16.234  45.693  1.00 -3.27           H
ATOM    494  CA  MET A 281      -8.318 -16.699  46.138  1.00 -3.27           C
ATOM    495  HA  MET A 281      -8.629 -16.912  47.162  1.00 -3.27           H
ATOM    496  C   MET A 281      -9.116 -17.615  45.218  1.00 -3.27           C
ATOM    497  O   MET A 281     -10.174 -18.125  45.597  1.00 -3.27           O
ATOM    498  CB  MET A 281      -8.700 -15.253  45.793  1.00 -3.27           C
ATOM    499 1HB  MET A 281      -8.297 -14.999  44.814  1.00 -3.27           H
ATOM    500 2HB  MET A 281      -9.787 -15.209  45.732  1.00 -3.27           H
ATOM    501  CG  MET A 281      -8.265 -14.205  46.807  1.00 -3.27           C
ATOM    502 1HG  MET A 281      -8.567 -14.540  47.800  1.00 -3.27           H
ATOM    503 2HG  MET A 281      -7.182 -14.106  46.787  1.00 -3.27           H
ATOM    504  SD  MET A 281      -9.018 -12.585  46.502  1.00 -3.27           S
ATOM    505  CE  MET A 281      -8.176 -11.983  45.028  1.00 -3.27           C
ATOM    506 1HE  MET A 281      -7.103 -11.932  45.214  1.00 -3.27           H
ATOM    507 2HE  MET A 281      -8.543 -10.984  44.787  1.00 -3.27           H
ATOM    508 3HE  MET A 281      -8.371 -12.650  44.189  1.00 -3.27           H
ATOM    509  N   PHE A 282      -8.606 -17.840  44.016  1.00-11.75           N
ATOM    510  H   PHE A 282      -7.745 -17.379  43.736  1.00-11.75           H
ATOM    511  CA  PHE A 282      -9.276 -18.726  43.070  1.00-11.75           C
ATOM    512  HA  PHE A 282     -10.341 -18.501  43.094  1.00-11.75           H
ATOM    513  C   PHE A 282      -9.157 -20.208  43.406  1.00-11.75           C
ATOM    514  O   PHE A 282     -10.078 -20.968  43.122  1.00-11.75           O
ATOM    515  CB  PHE A 282      -8.793 -18.438  41.651  1.00-11.75           C
ATOM    516 1HB  PHE A 282      -7.725 -18.225  41.660  1.00-11.75           H
ATOM    517 2HB  PHE A 282      -8.962 -19.327  41.048  1.00-11.75           H
ATOM    518  CG  PHE A 282      -9.549 -17.311  41.012  1.00-11.75           C
ATOM    519  CD1 PHE A 282      -9.132 -15.975  41.137  1.00-11.75           C
ATOM    520  HD1 PHE A 282      -8.197 -15.745  41.620  1.00-11.75           H
ATOM    521  CD2 PHE A 282     -10.756 -17.589  40.354  1.00-11.75           C
ATOM    522  HD2 PHE A 282     -11.074 -18.612  40.227  1.00-11.75           H
ATOM    523  CE1 PHE A 282      -9.946 -14.919  40.660  1.00-11.75           C
ATOM    524  HE1 PHE A 282      -9.632 -13.895  40.781  1.00-11.75           H
ATOM    525  CE2 PHE A 282     -11.585 -16.550  39.893  1.00-11.75           C
ATOM    526  HE2 PHE A 282     -12.535 -16.777  39.440  1.00-11.75           H
ATOM    527  CZ  PHE A 282     -11.181 -15.215  40.041  1.00-11.75           C
ATOM    528  HZ  PHE A 282     -11.822 -14.422  39.692  1.00-11.75           H
ATOM    529  N   ALA A 283      -8.065 -20.622  44.031  1.00  3.43           N
ATOM    530  H   ALA A 283      -7.304 -19.973  44.191  1.00  3.43           H
ATOM    531  CA  ALA A 283      -7.920 -22.011  44.457  1.00  3.43           C
ATOM    532  HA  ALA A 283      -8.300 -22.652  43.662  1.00  3.43           H
ATOM    533  C   ALA A 283      -8.706 -22.345  45.731  1.00  3.43           C
ATOM    534  O   ALA A 283      -9.465 -23.304  45.770  1.00  3.43           O
ATOM    535  CB  ALA A 283      -6.430 -22.325  44.668  1.00  3.43           C
ATOM    536 1HB  ALA A 283      -5.988 -21.615  45.367  1.00  3.43           H
ATOM    537 2HB  ALA A 283      -5.906 -22.266  43.715  1.00  3.43           H
ATOM    538 3HB  ALA A 283      -6.320 -23.334  45.068  1.00  3.43           H
ATOM    539  N   VAL A 284      -8.486 -21.584  46.792  1.00-11.41           N
ATOM    540  H   VAL A 284      -7.918 -20.745  46.698  1.00-11.41           H
ATOM    541  CA  VAL A 284      -8.961 -21.943  48.135  1.00-11.41           C
ATOM    542  HA  VAL A 284      -8.690 -22.979  48.332  1.00-11.41           H
ATOM    543  C   VAL A 284     -10.487 -21.855  48.218  1.00-11.41           C
ATOM    544  O   VAL A 284     -11.133 -22.570  48.991  1.00-11.41           O
ATOM    545  CB  VAL A 284      -8.236 -21.050  49.199  1.00-11.41           C
ATOM    546  HB  VAL A 284      -8.435 -20.005  48.968  1.00-11.41           H
ATOM    547  CG1 VAL A 284      -8.709 -21.324  50.626  1.00-11.41           C
ATOM    548 1HG1 VAL A 284      -8.124 -20.734  51.331  1.00-11.41           H
ATOM    549 2HG1 VAL A 284      -8.603 -22.383  50.869  1.00-11.41           H
ATOM    550 3HG1 VAL A 284      -9.752 -21.030  50.726  1.00-11.41           H
ATOM    551  CG2 VAL A 284      -6.706 -21.288  49.145  1.00-11.41           C
ATOM    552 1HG2 VAL A 284      -6.314 -21.040  48.160  1.00-11.41           H
ATOM    553 2HG2 VAL A 284      -6.480 -22.331  49.371  1.00-11.41           H
ATOM    554 3HG2 VAL A 284      -6.213 -20.646  49.876  1.00-11.41           H
ATOM    555  N   GLY A 285     -11.088 -21.053  47.352  1.00 29.17           N
ATOM    556  H   GLY A 285     -10.535 -20.484  46.725  1.00 29.17           H
ATOM    557  CA  GLY A 285     -12.539 -20.971  47.297  1.00 29.17           C
ATOM    558 1HA  GLY A 285     -12.915 -20.886  48.317  1.00 29.17           H
ATOM    559 2HA  GLY A 285     -12.809 -20.058  46.770  1.00 29.17           H
ATOM    560  C   GLY A 285     -13.264 -22.133  46.631  1.00 29.17           C
ATOM    561  O   GLY A 285     -14.498 -22.139  46.619  1.00 29.17           O
ATOM    562  N   THR A 286     -12.568 -23.112  46.067  1.00 23.68           N
ATOM    563  H   THR A 286     -11.553 -23.112  46.101  1.00 23.68           H
ATOM    564  CA  THR A 286     -13.235 -24.248  45.414  1.00 23.68           C
ATOM    565  HA  THR A 286     -14.281 -24.006  45.242  1.00 23.68           H
ATOM    566  C   THR A 286     -13.183 -25.467  46.324  1.00 23.68           C
ATOM    567  O   THR A 286     -12.332 -25.542  47.209  1.00 23.68           O
ATOM    568  CB  THR A 286     -12.602 -24.590  44.044  1.00 23.68           C
ATOM    569  HB  THR A 286     -13.180 -25.382  43.571  1.00 23.68           H
ATOM    570  OG1 THR A 286     -11.254 -25.038  44.216  1.00 23.68           O
ATOM    571  HG1 THR A 286     -10.743 -24.727  43.456  1.00 23.68           H
ATOM    572  CG2 THR A 286     -12.579 -23.379  43.134  1.00 23.68           C
ATOM    573 1HG2 THR A 286     -12.263 -23.683  42.139  1.00 23.68           H
ATOM    574 2HG2 THR A 286     -11.882 -22.637  43.519  1.00 23.68           H
ATOM    575 3HG2 THR A 286     -13.575 -22.945  43.071  1.00 23.68           H
ATOM    576  N   ALA A 287     -14.067 -26.436  46.125  1.00  2.30           N
ATOM    577  H   ALA A 287     -14.769 -26.337  45.397  1.00  2.30           H
ATOM    578  CA  ALA A 287     -14.067 -27.650  46.942  1.00  2.30           C
ATOM    579  HA  ALA A 287     -14.094 -27.369  47.996  1.00  2.30           H
ATOM    580  C   ALA A 287     -12.785 -28.452  46.694  1.00  2.30           C
ATOM    581  O   ALA A 287     -12.265 -29.124  47.588  1.00  2.30           O
ATOM    582  CB  ALA A 287     -15.307 -28.494  46.620  1.00  2.30           C
ATOM    583 1HB  ALA A 287     -16.211 -27.916  46.822  1.00  2.30           H
ATOM    584 2HB  ALA A 287     -15.310 -29.390  47.243  1.00  2.30           H
ATOM    585 3HB  ALA A 287     -15.295 -28.792  45.570  1.00  2.30           H
ATOM    586  N   SER A 288     -12.259 -28.325  45.483  1.00 28.72           N
ATOM    587  H   SER A 288     -12.755 -27.775  44.791  1.00 28.72           H
ATOM    588  CA  SER A 288     -11.000 -28.960  45.099  1.00 28.72           C
ATOM    589  HA  SER A 288     -11.040 -30.015  45.369  1.00 28.72           H
ATOM    590  C   SER A 288      -9.770 -28.341  45.756  1.00 28.72           C
ATOM    591  O   SER A 288      -8.706 -28.965  45.759  1.00 28.72           O
ATOM    592  CB  SER A 288     -10.815 -28.846  43.584  1.00 28.72           C
ATOM    593 1HB  SER A 288     -10.707 -27.795  43.312  1.00 28.72           H
ATOM    594 2HB  SER A 288      -9.911 -29.382  43.292  1.00 28.72           H
ATOM    595  OG  SER A 288     -11.931 -29.391  42.900  1.00 28.72           O
ATOM    596  HG  SER A 288     -12.689 -28.793  43.017  1.00 28.72           H
ATOM    597  N   LEU A 289      -9.909 -27.124  46.274  1.00 -0.06           N
ATOM    598  H   LEU A 289     -10.827 -26.694  46.278  1.00 -0.06           H
ATOM    599  CA  LEU A 289      -8.804 -26.318  46.813  1.00 -0.06           C
ATOM    600  HA  LEU A 289      -9.198 -25.324  47.014  1.00 -0.06           H
ATOM    601  C   LEU A 289      -7.716 -26.172  45.746  1.00 -0.06           C
ATOM    602  O   LEU A 289      -6.523 -26.380  45.992  1.00 -0.06           O
ATOM    603  CB  LEU A 289      -8.259 -26.872  48.141  1.00 -0.06           C
ATOM    604 1HB  LEU A 289      -7.838 -27.857  47.952  1.00 -0.06           H
ATOM    605 2HB  LEU A 289      -7.447 -26.222  48.467  1.00 -0.06           H
ATOM    606  CG  LEU A 289      -9.253 -26.997  49.310  1.00 -0.06           C
ATOM    607  HG  LEU A 289     -10.095 -27.608  48.990  1.00 -0.06           H
ATOM    608  CD1 LEU A 289      -8.581 -27.694  50.489  1.00 -0.06           C
ATOM    609 1HD1 LEU A 289      -9.296 -27.810  51.304  1.00 -0.06           H
ATOM    610 2HD1 LEU A 289      -7.727 -27.112  50.839  1.00 -0.06           H
ATOM    611 3HD1 LEU A 289      -8.243 -28.685  50.187  1.00 -0.06           H
ATOM    612  CD2 LEU A 289      -9.788 -25.642  49.777  1.00 -0.06           C
ATOM    613 1HD2 LEU A 289     -10.471 -25.786  50.615  1.00 -0.06           H
ATOM    614 2HD2 LEU A 289     -10.339 -25.162  48.970  1.00 -0.06           H
ATOM    615 3HD2 LEU A 289      -8.967 -24.996  50.089  1.00 -0.06           H
ATOM    616  N   GLY A 290      -8.146 -25.862  44.531  1.00 24.30           N
ATOM    617  H   GLY A 290      -9.126 -25.650  44.385  1.00 24.30           H
ATOM    618  CA  GLY A 290      -7.248 -25.783  43.390  1.00 24.30           C
ATOM    619 1HA  GLY A 290      -6.364 -25.211  43.670  1.00 24.30           H
ATOM    620 2HA  GLY A 290      -6.935 -26.786  43.101  1.00 24.30           H
ATOM    621  C   GLY A 290      -7.902 -25.105  42.203  1.00 24.30           C
ATOM    622  O   GLY A 290      -9.128 -24.920  42.204  1.00 24.30           O
ATOM    623  N   HIS A 291      -7.104 -24.721  41.216  1.00 16.04           N
ATOM    624  H   HIS A 291      -6.113 -24.953  41.256  1.00 16.04           H
ATOM    625  CA  HIS A 291      -7.572 -23.990  40.037  1.00 16.04           C
ATOM    626  HA  HIS A 291      -8.559 -24.352  39.756  1.00 16.04           H
ATOM    627  C   HIS A 291      -6.590 -24.221  38.888  1.00 16.04           C
ATOM    628  O   HIS A 291      -5.402 -24.451  39.127  1.00 16.04           O
ATOM    629  CB  HIS A 291      -7.649 -22.488  40.346  1.00 16.04           C
ATOM    630 1HB  HIS A 291      -7.924 -22.368  41.393  1.00 16.04           H
ATOM    631 2HB  HIS A 291      -6.667 -22.039  40.197  1.00 16.04           H
ATOM    632  CG  HIS A 291      -8.669 -21.755  39.531  1.00 16.04           C
ATOM    633  ND1 HIS A 291      -9.994 -21.661  39.878  1.00 16.04           N
ATOM    634  HD1 HIS A 291     -10.415 -22.060  40.708  1.00 16.04           H
ATOM    635  CD2 HIS A 291      -8.563 -21.074  38.358  1.00 16.04           C
ATOM    636  HD2 HIS A 291      -7.643 -20.944  37.802  1.00 16.04           H
ATOM    637  CE1 HIS A 291     -10.627 -20.972  38.929  1.00 16.04           C
ATOM    638  HE1 HIS A 291     -11.685 -20.750  38.944  1.00 16.04           H
ATOM    639  NE2 HIS A 291      -9.799 -20.587  37.977  1.00 16.04           N
ATOM    640  N   VAL A 292      -7.056 -24.134  37.650  1.00 38.47           N
ATOM    641  H   VAL A 292      -8.050 -23.980  37.501  1.00 38.47           H
ATOM    642  CA  VAL A 292      -6.169 -24.207  36.480  1.00 38.47           C
ATOM    643  HA  VAL A 292      -5.604 -25.136  36.522  1.00 38.47           H
ATOM    644  C   VAL A 292      -5.180 -23.034  36.483  1.00 38.47           C
ATOM    645  O   VAL A 292      -5.422 -22.026  37.167  1.00 38.47           O
ATOM    646  CB  VAL A 292      -6.983 -24.182  35.156  1.00 38.47           C
ATOM    647  HB  VAL A 292      -6.291 -24.248  34.319  1.00 38.47           H
ATOM    648  CG1 VAL A 292      -7.915 -25.385  35.077  1.00 38.47           C
ATOM    649 1HG1 VAL A 292      -8.405 -25.392  34.107  1.00 38.47           H
ATOM    650 2HG1 VAL A 292      -8.674 -25.349  35.857  1.00 38.47           H
ATOM    651 3HG1 VAL A 292      -7.335 -26.300  35.176  1.00 38.47           H
ATOM    652  CG2 VAL A 292      -7.764 -22.888  35.014  1.00 38.47           C
ATOM    653 1HG2 VAL A 292      -8.399 -22.946  34.132  1.00 38.47           H
ATOM    654 2HG2 VAL A 292      -7.079 -22.050  34.888  1.00 38.47           H
ATOM    655 3HG2 VAL A 292      -8.386 -22.716  35.890  1.00 38.47           H
ATOM    656  N   PRO A 293      -4.057 -23.140  35.743  1.00 19.58           N
ATOM    657  CA  PRO A 293      -3.142 -21.992  35.782  1.00 19.58           C
ATOM    658  HA  PRO A 293      -2.760 -21.879  36.795  1.00 19.58           H
ATOM    659  C   PRO A 293      -3.712 -20.654  35.314  1.00 19.58           C
ATOM    660  O   PRO A 293      -4.501 -20.563  34.362  1.00 19.58           O
ATOM    661  CB  PRO A 293      -2.010 -22.416  34.839  1.00 19.58           C
ATOM    662 1HB  PRO A 293      -2.201 -22.044  33.833  1.00 19.58           H
ATOM    663 2HB  PRO A 293      -1.047 -22.056  35.202  1.00 19.58           H
ATOM    664  CG  PRO A 293      -2.051 -23.898  34.854  1.00 19.58           C
ATOM    665 1HG  PRO A 293      -1.576 -24.313  33.966  1.00 19.58           H
ATOM    666 2HG  PRO A 293      -1.573 -24.274  35.760  1.00 19.58           H
ATOM    667  CD  PRO A 293      -3.516 -24.208  34.879  1.00 19.58           C
ATOM    668 1HD  PRO A 293      -3.943 -24.139  33.877  1.00 19.58           H
ATOM    669 2HD  PRO A 293      -3.690 -25.196  35.309  1.00 19.58           H
ATOM    670  N   VAL A 294      -3.257 -19.601  35.972  1.00  3.36           N
ATOM    671  H   VAL A 294      -2.646 -19.738  36.774  1.00  3.36           H
ATOM    672  CA  VAL A 294      -3.524 -18.233  35.551  1.00  3.36           C
ATOM    673  HA  VAL A 294      -4.509 -18.156  35.095  1.00  3.36           H
ATOM    674  C   VAL A 294      -2.447 -17.933  34.521  1.00  3.36           C
ATOM    675  O   VAL A 294      -1.261 -18.163  34.773  1.00  3.36           O
ATOM    676  CB  VAL A 294      -3.417 -17.249  36.743  1.00  3.36           C
ATOM    677  HB  VAL A 294      -2.445 -17.377  37.219  1.00  3.36           H
ATOM    678  CG1 VAL A 294      -3.532 -15.809  36.268  1.00  3.36           C
ATOM    679 1HG1 VAL A 294      -2.628 -15.523  35.728  1.00  3.36           H
ATOM    680 2HG1 VAL A 294      -3.641 -15.151  37.127  1.00  3.36           H
ATOM    681 3HG1 VAL A 294      -4.397 -15.695  35.615  1.00  3.36           H
ATOM    682  CG2 VAL A 294      -4.510 -17.542  37.783  1.00  3.36           C
ATOM    683 1HG2 VAL A 294      -5.495 -17.418  37.336  1.00  3.36           H
ATOM    684 2HG2 VAL A 294      -4.410 -16.859  38.626  1.00  3.36           H
ATOM    685 3HG2 VAL A 294      -4.410 -18.562  38.154  1.00  3.36           H
ATOM    686  N   LEU A 295      -2.839 -17.448  33.353  1.00  2.91           N
ATOM    687  H   LEU A 295      -3.819 -17.249  33.195  1.00  2.91           H
ATOM    688  CA  LEU A 295      -1.877 -17.172  32.292  1.00  2.91           C
ATOM    689  HA  LEU A 295      -0.997 -17.797  32.432  1.00  2.91           H
ATOM    690  C   LEU A 295      -1.424 -15.719  32.335  1.00  2.91           C
ATOM    691  O   LEU A 295      -0.254 -15.428  32.084  1.00  2.91           O
ATOM    692  CB  LEU A 295      -2.479 -17.487  30.920  1.00  2.91           C
ATOM    693 1HB  LEU A 295      -3.369 -16.874  30.790  1.00  2.91           H
ATOM    694 2HB  LEU A 295      -1.754 -17.192  30.161  1.00  2.91           H
ATOM    695  CG  LEU A 295      -2.861 -18.955  30.660  1.00  2.91           C
ATOM    696  HG  LEU A 295      -3.586 -19.262  31.410  1.00  2.91           H
ATOM    697  CD1 LEU A 295      -3.517 -19.060  29.292  1.00  2.91           C
ATOM    698 1HD1 LEU A 295      -3.760 -20.102  29.077  1.00  2.91           H
ATOM    699 2HD1 LEU A 295      -2.843 -18.691  28.518  1.00  2.91           H
ATOM    700 3HD1 LEU A 295      -4.439 -18.479  29.279  1.00  2.91           H
ATOM    701  CD2 LEU A 295      -1.669 -19.912  30.728  1.00  2.91           C
ATOM    702 1HD2 LEU A 295      -0.885 -19.589  30.043  1.00  2.91           H
ATOM    703 2HD2 LEU A 295      -1.984 -20.920  30.456  1.00  2.91           H
ATOM    704 3HD2 LEU A 295      -1.272 -19.940  31.742  1.00  2.91           H
ATOM    705  N   ASP A 296      -2.337 -14.816  32.662  1.00 23.34           N
ATOM    706  H   ASP A 296      -3.284 -15.108  32.876  1.00 23.34           H
ATOM    707  CA  ASP A 296      -2.029 -13.384  32.700  1.00 23.34           C
ATOM    708  HA  ASP A 296      -0.992 -13.242  33.006  1.00 23.34           H
ATOM    709  C   ASP A 296      -2.922 -12.593  33.651  1.00 23.34           C
ATOM    710  O   ASP A 296      -4.112 -12.441  33.393  1.00 23.34           O
ATOM    711  CB  ASP A 296      -2.207 -12.783  31.302  1.00 23.34           C
ATOM    712 1HB  ASP A 296      -1.600 -13.342  30.590  1.00 23.34           H
ATOM    713 2HB  ASP A 296      -3.249 -12.866  31.003  1.00 23.34           H
ATOM    714  CG  ASP A 296      -1.817 -11.323  31.250  1.00 23.34           C
ATOM    715  OD1 ASP A 296      -0.608 -11.018  31.345  1.00 23.34           O
ATOM    716  OD2 ASP A 296      -2.704 -10.460  31.060  1.00 23.34           O
ATOM    717  N   VAL A 297      -2.356 -12.046  34.717  1.00  1.51           N
ATOM    718  H   VAL A 297      -1.389 -12.273  34.942  1.00  1.51           H
ATOM    719  CA  VAL A 297      -3.057 -11.045  35.528  1.00  1.51           C
ATOM    720  HA  VAL A 297      -4.133 -11.183  35.439  1.00  1.51           H
ATOM    721  C   VAL A 297      -2.662  -9.677  34.980  1.00  1.51           C
ATOM    722  O   VAL A 297      -1.469  -9.368  34.935  1.00  1.51           O
ATOM    723  CB  VAL A 297      -2.639 -11.090  37.035  1.00  1.51           C
ATOM    724  HB  VAL A 297      -1.571 -10.888  37.103  1.00  1.51           H
ATOM    725  CG1 VAL A 297      -3.388 -10.032  37.860  1.00  1.51           C
ATOM    726 1HG1 VAL A 297      -3.179  -9.036  37.478  1.00  1.51           H
ATOM    727 2HG1 VAL A 297      -3.058 -10.077  38.900  1.00  1.51           H
ATOM    728 3HG1 VAL A 297      -4.462 -10.210  37.826  1.00  1.51           H
ATOM    729  CG2 VAL A 297      -2.894 -12.465  37.643  1.00  1.51           C
ATOM    730 1HG2 VAL A 297      -2.642 -12.453  38.705  1.00  1.51           H
ATOM    731 2HG2 VAL A 297      -2.263 -13.205  37.151  1.00  1.51           H
ATOM    732 3HG2 VAL A 297      -3.942 -12.742  37.526  1.00  1.51           H
ATOM    733  N   GLY A 298      -3.621  -8.845  34.600  1.00 -7.01           N
ATOM    734  H   GLY A 298      -4.592  -9.144  34.590  1.00 -7.01           H
ATOM    735  CA  GLY A 298      -3.337  -7.461  34.243  1.00 -7.01           C
ATOM    736 1HA  GLY A 298      -2.277  -7.239  34.342  1.00 -7.01           H
ATOM    737 2HA  GLY A 298      -3.657  -7.269  33.219  1.00 -7.01           H
ATOM    738  C   GLY A 298      -4.122  -6.579  35.186  1.00 -7.01           C
ATOM    739  O   GLY A 298      -5.274  -6.905  35.467  1.00 -7.01           O
ATOM    740  N   ARG A 299      -3.538  -5.505  35.700  1.00 -6.25           N
ATOM    741  H   ARG A 299      -2.594  -5.256  35.427  1.00 -6.25           H
ATOM    742  CA  ARG A 299      -4.244  -4.611  36.622  1.00 -6.25           C
ATOM    743  HA  ARG A 299      -5.016  -5.162  37.159  1.00 -6.25           H
ATOM    744  C   ARG A 299      -4.896  -3.539  35.767  1.00 -6.25           C
ATOM    745  O   ARG A 299      -4.296  -3.098  34.791  1.00 -6.25           O
ATOM    746  CB  ARG A 299      -3.262  -4.002  37.628  1.00 -6.25           C
ATOM    747 1HB  ARG A 299      -2.675  -4.807  38.062  1.00 -6.25           H
ATOM    748 2HB  ARG A 299      -2.586  -3.333  37.101  1.00 -6.25           H
ATOM    749  CG  ARG A 299      -3.935  -3.248  38.764  1.00 -6.25           C
ATOM    750 1HG  ARG A 299      -4.581  -2.475  38.348  1.00 -6.25           H
ATOM    751 2HG  ARG A 299      -4.550  -3.954  39.319  1.00 -6.25           H
ATOM    752  CD  ARG A 299      -2.955  -2.582  39.729  1.00 -6.25           C
ATOM    753 1HD  ARG A 299      -2.375  -1.841  39.174  1.00 -6.25           H
ATOM    754 2HD  ARG A 299      -3.524  -2.057  40.495  1.00 -6.25           H
ATOM    755  NE  ARG A 299      -2.018  -3.512  40.379  1.00 -6.25           N
ATOM    756  HE  ARG A 299      -1.085  -3.541  39.990  1.00 -6.25           H
ATOM    757  CZ  ARG A 299      -2.249  -4.268  41.445  1.00 -6.25           C
ATOM    758  NH1 ARG A 299      -1.282  -5.004  41.904  1.00 -6.25           N
ATOM    759 1HH1 ARG A 299      -0.343  -4.912  41.541  1.00 -6.25           H
ATOM    760 2HH1 ARG A 299      -1.464  -5.676  42.635  1.00 -6.25           H
ATOM    761  NH2 ARG A 299      -3.392  -4.341  42.073  1.00 -6.25           N
ATOM    762 1HH2 ARG A 299      -4.202  -3.847  41.724  1.00 -6.25           H
ATOM    763 2HH2 ARG A 299      -3.464  -4.897  42.913  1.00 -6.25           H
ATOM    764  N   PHE A 300      -6.106  -3.127  36.099  1.00 21.14           N
ATOM    765  H   PHE A 300      -6.561  -3.493  36.930  1.00 21.14           H
ATOM    766  CA  PHE A 300      -6.819  -2.123  35.314  1.00 21.14           C
ATOM    767  HA  PHE A 300      -6.123  -1.524  34.729  1.00 21.14           H
ATOM    768  C   PHE A 300      -7.558  -1.216  36.279  1.00 21.14           C
ATOM    769  O   PHE A 300      -7.958  -1.652  37.357  1.00 21.14           O
ATOM    770  CB  PHE A 300      -7.851  -2.775  34.381  1.00 21.14           C
ATOM    771 1HB  PHE A 300      -8.455  -3.474  34.960  1.00 21.14           H
ATOM    772 2HB  PHE A 300      -8.510  -1.997  33.996  1.00 21.14           H
ATOM    773  CG  PHE A 300      -7.250  -3.493  33.198  1.00 21.14           C
ATOM    774  CD1 PHE A 300      -6.704  -4.780  33.334  1.00 21.14           C
ATOM    775  HD1 PHE A 300      -6.706  -5.259  34.299  1.00 21.14           H
ATOM    776  CD2 PHE A 300      -7.254  -2.888  31.929  1.00 21.14           C
ATOM    777  HD2 PHE A 300      -7.665  -1.898  31.807  1.00 21.14           H
ATOM    778  CE1 PHE A 300      -6.140  -5.455  32.224  1.00 21.14           C
ATOM    779  HE1 PHE A 300      -5.707  -6.437  32.348  1.00 21.14           H
ATOM    780  CE2 PHE A 300      -6.731  -3.566  30.798  1.00 21.14           C
ATOM    781  HE2 PHE A 300      -6.758  -3.100  29.823  1.00 21.14           H
ATOM    782  CZ  PHE A 300      -6.161  -4.849  30.951  1.00 21.14           C
ATOM    783  HZ  PHE A 300      -5.751  -5.367  30.096  1.00 21.14           H
ATOM    784  N   SER A 301      -7.810   0.010  35.854  1.00 12.56           N
ATOM    785  H   SER A 301      -7.343   0.364  35.024  1.00 12.56           H
ATOM    786  CA  SER A 301      -8.830   0.850  36.471  1.00 12.56           C
ATOM    787  HA  SER A 301      -9.463   0.247  37.122  1.00 12.56           H
ATOM    788  C   SER A 301      -9.642   1.386  35.304  1.00 12.56           C
ATOM    789  O   SER A 301      -9.077   1.623  34.239  1.00 12.56           O
ATOM    790  CB  SER A 301      -8.213   2.005  37.257  1.00 12.56           C
ATOM    791 1HB  SER A 301      -7.678   2.653  36.564  1.00 12.56           H
ATOM    792 2HB  SER A 301      -9.006   2.580  37.737  1.00 12.56           H
ATOM    793  OG  SER A 301      -7.300   1.534  38.237  1.00 12.56           O
ATOM    794  HG  SER A 301      -7.728   0.842  38.767  1.00 12.56           H
ATOM    795  N   SER A 302     -10.945   1.540  35.468  1.00 23.05           N
ATOM    796  H   SER A 302     -11.367   1.310  36.366  1.00 23.05           H
ATOM    797  CA  SER A 302     -11.793   2.065  34.400  1.00 23.05           C
ATOM    798  HA  SER A 302     -11.416   1.733  33.433  1.00 23.05           H
ATOM    799  C   SER A 302     -11.744   3.591  34.470  1.00 23.05           C
ATOM    800  O   SER A 302     -11.618   4.165  35.558  1.00 23.05           O
ATOM    801  CB  SER A 302     -13.223   1.548  34.581  1.00 23.05           C
ATOM    802 1HB  SER A 302     -13.207   0.457  34.567  1.00 23.05           H
ATOM    803 2HB  SER A 302     -13.601   1.877  35.547  1.00 23.05           H
ATOM    804  OG  SER A 302     -14.088   2.006  33.556  1.00 23.05           O
ATOM    805  HG  SER A 302     -13.871   1.528  32.742  1.00 23.05           H
ATOM    806  N   GLU A 303     -11.829   4.267  33.335  1.00 11.44           N
ATOM    807  H   GLU A 303     -11.924   3.770  32.454  1.00 11.44           H
ATOM    808  CA  GLU A 303     -11.830   5.728  33.326  1.00 11.44           C
ATOM    809  HA  GLU A 303     -10.993   6.087  33.925  1.00 11.44           H
ATOM    810  C   GLU A 303     -13.121   6.246  33.955  1.00 11.44           C
ATOM    811  O   GLU A 303     -14.172   5.610  33.842  1.00 11.44           O
ATOM    812  CB  GLU A 303     -11.687   6.278  31.903  1.00 11.44           C
ATOM    813 1HB  GLU A 303     -12.491   5.877  31.287  1.00 11.44           H
ATOM    814 2HB  GLU A 303     -11.797   7.361  31.943  1.00 11.44           H
ATOM    815  CG  GLU A 303     -10.349   5.958  31.241  1.00 11.44           C
ATOM    816 1HG  GLU A 303     -10.274   4.884  31.097  1.00 11.44           H
ATOM    817 2HG  GLU A 303     -10.317   6.439  30.262  1.00 11.44           H
ATOM    818  CD  GLU A 303      -9.151   6.410  32.060  1.00 11.44           C
ATOM    819  OE1 GLU A 303      -9.117   7.563  32.546  1.00 11.44           O
ATOM    820  OE2 GLU A 303      -8.203   5.615  32.225  1.00 11.44           O
ATOM    821  N   ILE A 304     -13.017   7.385  34.634  1.00  8.02           N
ATOM    822  H   ILE A 304     -12.119   7.856  34.620  1.00  8.02           H
ATOM    823  CA  ILE A 304     -14.089   8.053  35.400  1.00  8.02           C
ATOM    824  HA  ILE A 304     -13.630   8.953  35.807  1.00  8.02           H
ATOM    825  C   ILE A 304     -14.588   7.252  36.626  1.00  8.02           C
ATOM    826  O   ILE A 304     -15.232   7.794  37.522  1.00  8.02           O
ATOM    827  CB  ILE A 304     -15.279   8.567  34.488  1.00  8.02           C
ATOM    828  HB  ILE A 304     -15.968   7.740  34.312  1.00  8.02           H
ATOM    829  CG1 ILE A 304     -14.771   9.084  33.118  1.00  8.02           C
ATOM    830 1HG1 ILE A 304     -14.114   9.937  33.289  1.00  8.02           H
ATOM    831 2HG1 ILE A 304     -14.191   8.303  32.632  1.00  8.02           H
ATOM    832  CG2 ILE A 304     -16.048   9.731  35.187  1.00  8.02           C
ATOM    833 1HG2 ILE A 304     -16.901  10.041  34.586  1.00  8.02           H
ATOM    834 2HG2 ILE A 304     -15.387  10.587  35.336  1.00  8.02           H
ATOM    835 3HG2 ILE A 304     -16.429   9.408  36.152  1.00  8.02           H
ATOM    836  CD1 ILE A 304     -15.861   9.506  32.114  1.00  8.02           C
ATOM    837 1HD1 ILE A 304     -16.334  10.434  32.435  1.00  8.02           H
ATOM    838 2HD1 ILE A 304     -16.611   8.720  32.029  1.00  8.02           H
ATOM    839 3HD1 ILE A 304     -15.406   9.666  31.137  1.00  8.02           H
ATOM    840  N   ALA A 305     -14.256   5.972  36.732  1.00 13.28           N
ATOM    841  H   ALA A 305     -13.696   5.543  36.009  1.00 13.28           H
ATOM    842  CA  ALA A 305     -14.730   5.150  37.842  1.00 13.28           C
ATOM    843  HA  ALA A 305     -15.820   5.194  37.843  1.00 13.28           H
ATOM    844  C   ALA A 305     -14.268   5.637  39.218  1.00 13.28           C
ATOM    845  O   ALA A 305     -15.031   5.551  40.171  1.00 13.28           O
ATOM    846  CB  ALA A 305     -14.325   3.695  37.622  1.00 13.28           C
ATOM    847 1HB  ALA A 305     -13.238   3.605  37.603  1.00 13.28           H
ATOM    848 2HB  ALA A 305     -14.739   3.344  36.677  1.00 13.28           H
ATOM    849 3HB  ALA A 305     -14.725   3.080  38.429  1.00 13.28           H
ATOM    850  N   GLU A 306     -13.061   6.178  39.345  1.00  8.26           N
ATOM    851  H   GLU A 306     -12.442   6.243  38.542  1.00  8.26           H
ATOM    852  CA  GLU A 306     -12.629   6.694  40.649  1.00  8.26           C
ATOM    853  HA  GLU A 306     -12.795   5.919  41.391  1.00  8.26           H
ATOM    854  C   GLU A 306     -13.445   7.913  41.072  1.00  8.26           C
ATOM    855  O   GLU A 306     -13.788   8.066  42.244  1.00  8.26           O
ATOM    856  CB  GLU A 306     -11.144   7.059  40.685  1.00  8.26           C
ATOM    857 1HB  GLU A 306     -10.924   7.768  39.892  1.00  8.26           H
ATOM    858 2HB  GLU A 306     -10.945   7.541  41.642  1.00  8.26           H
ATOM    859  CG  GLU A 306     -10.214   5.871  40.567  1.00  8.26           C
ATOM    860 1HG  GLU A 306     -10.535   5.109  41.279  1.00  8.26           H
ATOM    861 2HG  GLU A 306     -10.273   5.457  39.561  1.00  8.26           H
ATOM    862  CD  GLU A 306      -8.780   6.244  40.883  1.00  8.26           C
ATOM    863  OE1 GLU A 306      -8.235   7.210  40.302  1.00  8.26           O
ATOM    864  OE2 GLU A 306      -8.182   5.591  41.767  1.00  8.26           O
ATOM    865  N   ALA A 307     -13.815   8.759  40.121  1.00 -5.46           N
ATOM    866  H   ALA A 307     -13.503   8.608  39.167  1.00 -5.46           H
ATOM    867  CA  ALA A 307     -14.656   9.917  40.410  1.00 -5.46           C
ATOM    868  HA  ALA A 307     -14.206  10.488  41.223  1.00 -5.46           H
ATOM    869  C   ALA A 307     -16.053   9.463  40.856  1.00 -5.46           C
ATOM    870  O   ALA A 307     -16.716  10.118  41.666  1.00 -5.46           O
ATOM    871  CB  ALA A 307     -14.744  10.807  39.163  1.00 -5.46           C
ATOM    872 1HB  ALA A 307     -15.220  10.267  38.345  1.00 -5.46           H
ATOM    873 2HB  ALA A 307     -13.741  11.111  38.859  1.00 -5.46           H
ATOM    874 3HB  ALA A 307     -15.328  11.697  39.392  1.00 -5.46           H
ATOM    875  N   ARG A 308     -16.491   8.322  40.340  1.00 18.99           N
ATOM    876  H   ARG A 308     -15.901   7.833  39.674  1.00 18.99           H
ATOM    877  CA  ARG A 308     -17.799   7.745  40.675  1.00 18.99           C
ATOM    878  HA  ARG A 308     -18.517   8.557  40.796  1.00 18.99           H
ATOM    879  C   ARG A 308     -17.812   6.951  41.978  1.00 18.99           C
ATOM    880  O   ARG A 308     -18.866   6.470  42.390  1.00 18.99           O
ATOM    881  CB  ARG A 308     -18.281   6.862  39.519  1.00 18.99           C
ATOM    882 1HB  ARG A 308     -17.521   6.108  39.313  1.00 18.99           H
ATOM    883 2HB  ARG A 308     -19.200   6.356  39.816  1.00 18.99           H
ATOM    884  CG  ARG A 308     -18.567   7.650  38.249  1.00 18.99           C
ATOM    885 1HG  ARG A 308     -19.427   8.295  38.421  1.00 18.99           H
ATOM    886 2HG  ARG A 308     -17.710   8.274  38.004  1.00 18.99           H
ATOM    887  CD  ARG A 308     -18.849   6.744  37.065  1.00 18.99           C
ATOM    888 1HD  ARG A 308     -17.987   6.094  36.904  1.00 18.99           H
ATOM    889 2HD  ARG A 308     -19.728   6.132  37.274  1.00 18.99           H
ATOM    890  NE  ARG A 308     -19.083   7.554  35.862  1.00 18.99           N
ATOM    891  HE  ARG A 308     -19.122   8.557  35.983  1.00 18.99           H
ATOM    892  CZ  ARG A 308     -19.236   7.112  34.623  1.00 18.99           C
ATOM    893  NH1 ARG A 308     -19.424   8.002  33.696  1.00 18.99           N
ATOM    894 1HH1 ARG A 308     -19.522   8.972  33.960  1.00 18.99           H
ATOM    895 2HH1 ARG A 308     -19.456   7.725  32.725  1.00 18.99           H
ATOM    896  NH2 ARG A 308     -19.184   5.852  34.277  1.00 18.99           N
ATOM    897 1HH2 ARG A 308     -19.015   5.143  34.977  1.00 18.99           H
ATOM    898 2HH2 ARG A 308     -19.320   5.582  33.312  1.00 18.99           H
ATOM    899  N   LEU A 309     -16.690   6.874  42.682  1.00 13.50           N
ATOM    900  H   LEU A 309     -15.847   7.293  42.313  1.00 13.50           H
ATOM    901  CA  LEU A 309     -16.620   6.195  43.986  1.00 13.50           C
ATOM    902  HA  LEU A 309     -17.172   5.257  43.926  1.00 13.50           H
ATOM    903  C   LEU A 309     -17.218   7.000  45.146  1.00 13.50           C
ATOM    904  O   LEU A 309     -17.072   6.609  46.300  1.00 13.50           O
ATOM    905  CB  LEU A 309     -15.164   5.879  44.360  1.00 13.50           C
ATOM    906 1HB  LEU A 309     -14.613   6.817  44.334  1.00 13.50           H
ATOM    907 2HB  LEU A 309     -15.150   5.537  45.389  1.00 13.50           H
ATOM    908  CG  LEU A 309     -14.356   4.836  43.585  1.00 13.50           C
ATOM    909  HG  LEU A 309     -14.407   5.060  42.527  1.00 13.50           H
ATOM    910  CD1 LEU A 309     -12.897   4.919  44.030  1.00 13.50           C
ATOM    911 1HD1 LEU A 309     -12.298   4.234  43.433  1.00 13.50           H
ATOM    912 2HD1 LEU A 309     -12.804   4.657  45.085  1.00 13.50           H
ATOM    913 3HD1 LEU A 309     -12.520   5.931  43.877  1.00 13.50           H
ATOM    914  CD2 LEU A 309     -14.890   3.428  43.816  1.00 13.50           C
ATOM    915 1HD2 LEU A 309     -14.926   3.208  44.882  1.00 13.50           H
ATOM    916 2HD2 LEU A 309     -14.241   2.706  43.328  1.00 13.50           H
ATOM    917 3HD2 LEU A 309     -15.890   3.339  43.392  1.00 13.50           H
ATOM    918  N   ALA A 310     -17.875   8.120  44.879  1.00  6.51           N
ATOM    919  H   ALA A 310     -18.032   8.392  43.922  1.00  6.51           H
ATOM    920  CA  ALA A 310     -18.363   8.991  45.946  1.00  6.51           C
ATOM    921  HA  ALA A 310     -17.489   9.393  46.460  1.00  6.51           H
ATOM    922  C   ALA A 310     -19.212   8.277  47.014  1.00  6.51           C
ATOM    923  O   ALA A 310     -18.976   8.479  48.211  1.00  6.51           O
ATOM    924  CB  ALA A 310     -19.134  10.165  45.331  1.00  6.51           C
ATOM    925 1HB  ALA A 310     -18.492  10.707  44.635  1.00  6.51           H
ATOM    926 2HB  ALA A 310     -19.451  10.848  46.119  1.00  6.51           H
ATOM    927 3HB  ALA A 310     -20.015   9.800  44.800  1.00  6.51           H
ATOM    928  N   LEU A 311     -20.156   7.429  46.618  1.00 11.40           N
ATOM    929  H   LEU A 311     -20.333   7.300  45.624  1.00 11.40           H
ATOM    930  CA  LEU A 311     -20.965   6.681  47.589  1.00 11.40           C
ATOM    931  HA  LEU A 311     -21.146   7.320  48.451  1.00 11.40           H
ATOM    932  C   LEU A 311     -20.275   5.417  48.101  1.00 11.40           C
ATOM    933  O   LEU A 311     -20.505   5.001  49.240  1.00 11.40           O
ATOM    934  CB  LEU A 311     -22.319   6.294  46.986  1.00 11.40           C
ATOM    935 1HB  LEU A 311     -22.132   5.686  46.101  1.00 11.40           H
ATOM    936 2HB  LEU A 311     -22.839   5.668  47.711  1.00 11.40           H
ATOM    937  CG  LEU A 311     -23.277   7.431  46.591  1.00 11.40           C
ATOM    938  HG  LEU A 311     -22.774   8.082  45.878  1.00 11.40           H
ATOM    939  CD1 LEU A 311     -24.502   6.836  45.910  1.00 11.40           C
ATOM    940 1HD1 LEU A 311     -25.183   7.635  45.618  1.00 11.40           H
ATOM    941 2HD1 LEU A 311     -25.018   6.161  46.594  1.00 11.40           H
ATOM    942 3HD1 LEU A 311     -24.194   6.288  45.021  1.00 11.40           H
ATOM    943  CD2 LEU A 311     -23.723   8.278  47.785  1.00 11.40           C
ATOM    944 1HD2 LEU A 311     -24.431   9.037  47.452  1.00 11.40           H
ATOM    945 2HD2 LEU A 311     -22.866   8.782  48.229  1.00 11.40           H
ATOM    946 3HD2 LEU A 311     -24.206   7.648  48.534  1.00 11.40           H
ATOM    947  N   PHE A 312     -19.410   4.828  47.288  1.00 29.53           N
ATOM    948  H   PHE A 312     -19.302   5.193  46.345  1.00 29.53           H
ATOM    949  CA  PHE A 312     -18.612   3.653  47.665  1.00 29.53           C
ATOM    950  HA  PHE A 312     -19.276   2.829  47.925  1.00 29.53           H
ATOM    951  C   PHE A 312     -17.762   4.032  48.879  1.00 29.53           C
ATOM    952  O   PHE A 312     -17.736   3.351  49.902  1.00 29.53           O
ATOM    953  CB  PHE A 312     -17.740   3.279  46.450  1.00 29.53           C
ATOM    954 1HB  PHE A 312     -18.387   3.194  45.579  1.00 29.53           H
ATOM    955 2HB  PHE A 312     -17.032   4.082  46.264  1.00 29.53           H
ATOM    956  CG  PHE A 312     -16.963   1.988  46.566  1.00 29.53           C
ATOM    957  CD1 PHE A 312     -17.223   0.948  45.652  1.00 29.53           C
ATOM    958  HD1 PHE A 312     -18.026   1.049  44.935  1.00 29.53           H
ATOM    959  CD2 PHE A 312     -15.904   1.836  47.483  1.00 29.53           C
ATOM    960  HD2 PHE A 312     -15.667   2.626  48.179  1.00 29.53           H
ATOM    961  CE1 PHE A 312     -16.433  -0.231  45.640  1.00 29.53           C
ATOM    962  HE1 PHE A 312     -16.631  -1.006  44.915  1.00 29.53           H
ATOM    963  CE2 PHE A 312     -15.123   0.649  47.500  1.00 29.53           C
ATOM    964  HE2 PHE A 312     -14.327   0.537  48.223  1.00 29.53           H
ATOM    965  CZ  PHE A 312     -15.385  -0.382  46.571  1.00 29.53           C
ATOM    966  HZ  PHE A 312     -14.784  -1.280  46.573  1.00 29.53           H
ATOM    967  N   GLN A 313     -17.104   5.177  48.776  1.00  1.58           N
ATOM    968  H   GLN A 313     -17.173   5.710  47.910  1.00  1.58           H
ATOM    969  CA  GLN A 313     -16.254   5.690  49.845  1.00  1.58           C
ATOM    970  HA  GLN A 313     -15.627   4.882  50.220  1.00  1.58           H
ATOM    971  C   GLN A 313     -17.087   6.219  51.011  1.00  1.58           C
ATOM    972  O   GLN A 313     -16.673   6.111  52.165  1.00  1.58           O
ATOM    973  CB  GLN A 313     -15.353   6.795  49.284  1.00  1.58           C
ATOM    974 1HB  GLN A 313     -15.982   7.537  48.794  1.00  1.58           H
ATOM    975 2HB  GLN A 313     -14.822   7.275  50.106  1.00  1.58           H
ATOM    976  CG  GLN A 313     -14.324   6.271  48.281  1.00  1.58           C
ATOM    977 1HG  GLN A 313     -13.621   5.628  48.807  1.00  1.58           H
ATOM    978 2HG  GLN A 313     -14.826   5.676  47.523  1.00  1.58           H
ATOM    979  CD  GLN A 313     -13.556   7.376  47.581  1.00  1.58           C
ATOM    980  OE1 GLN A 313     -14.122   8.200  46.870  1.00  1.58           O
ATOM    981  NE2 GLN A 313     -12.266   7.397  47.763  1.00  1.58           N
ATOM    982 1HE2 GLN A 313     -11.729   8.138  47.342  1.00  1.58           H
ATOM    983 2HE2 GLN A 313     -11.820   6.688  48.324  1.00  1.58           H
ATOM    984  N   LYS A 314     -18.275   6.747  50.739  1.00 -5.45           N
ATOM    985  H   LYS A 314     -18.583   6.826  49.777  1.00 -5.45           H
ATOM    986  CA  LYS A 314     -19.147   7.238  51.811  1.00 -5.45           C
ATOM    987  HA  LYS A 314     -18.571   7.925  52.432  1.00 -5.45           H
ATOM    988  C   LYS A 314     -19.633   6.108  52.711  1.00 -5.45           C
ATOM    989  O   LYS A 314     -19.742   6.304  53.910  1.00 -5.45           O
ATOM    990  CB  LYS A 314     -20.345   8.005  51.243  1.00 -5.45           C
ATOM    991 1HB  LYS A 314     -19.983   8.716  50.504  1.00 -5.45           H
ATOM    992 2HB  LYS A 314     -21.010   7.298  50.748  1.00 -5.45           H
ATOM    993  CG  LYS A 314     -21.140   8.782  52.286  1.00 -5.45           C
ATOM    994 1HG  LYS A 314     -21.472   8.099  53.065  1.00 -5.45           H
ATOM    995 2HG  LYS A 314     -20.507   9.549  52.732  1.00 -5.45           H
ATOM    996  CD  LYS A 314     -22.364   9.428  51.666  1.00 -5.45           C
ATOM    997 1HD  LYS A 314     -22.062  10.107  50.868  1.00 -5.45           H
ATOM    998 2HD  LYS A 314     -22.989   8.643  51.244  1.00 -5.45           H
ATOM    999  CE  LYS A 314     -23.170  10.189  52.712  1.00 -5.45           C
ATOM   1000 1HE  LYS A 314     -23.329   9.542  53.577  1.00 -5.45           H
ATOM   1001 2HE  LYS A 314     -22.611  11.071  53.029  1.00 -5.45           H
ATOM   1002  NZ  LYS A 314     -24.506  10.596  52.166  1.00 -5.45           N
ATOM   1003 1HZ  LYS A 314     -25.036   9.766  51.930  1.00 -5.45           H
ATOM   1004 2HZ  LYS A 314     -24.384  11.148  51.323  1.00 -5.45           H
ATOM   1005 3HZ  LYS A 314     -25.021  11.130  52.855  1.00 -5.45           H
ATOM   1006  N   GLN A 315     -19.861   4.908  52.193  1.00 20.63           N
ATOM   1007  H   GLN A 315     -19.778   4.754  51.194  1.00 20.63           H
ATOM   1008  CA  GLN A 315     -20.254   3.804  53.075  1.00 20.63           C
ATOM   1009  HA  GLN A 315     -21.148   4.106  53.621  1.00 20.63           H
ATOM   1010  C   GLN A 315     -19.161   3.514  54.106  1.00 20.63           C
ATOM   1011  O   GLN A 315     -19.453   3.182  55.252  1.00 20.63           O
ATOM   1012  CB  GLN A 315     -20.590   2.528  52.293  1.00 20.63           C
ATOM   1013 1HB  GLN A 315     -21.319   2.777  51.523  1.00 20.63           H
ATOM   1014 2HB  GLN A 315     -19.686   2.151  51.814  1.00 20.63           H
ATOM   1015  CG  GLN A 315     -21.176   1.429  53.195  1.00 20.63           C
ATOM   1016 1HG  GLN A 315     -20.425   1.130  53.924  1.00 20.63           H
ATOM   1017 2HG  GLN A 315     -22.036   1.832  53.729  1.00 20.63           H
ATOM   1018  CD  GLN A 315     -21.619   0.195  52.448  1.00 20.63           C
ATOM   1019  OE1 GLN A 315     -22.487   0.250  51.584  1.00 20.63           O
ATOM   1020  NE2 GLN A 315     -21.036  -0.926  52.766  1.00 20.63           N
ATOM   1021 1HE2 GLN A 315     -21.294  -1.769  52.279  1.00 20.63           H
ATOM   1022 2HE2 GLN A 315     -20.317  -0.957  53.475  1.00 20.63           H
ATOM   1023  N   VAL A 316     -17.901   3.699  53.743  1.00  5.11           N
ATOM   1024  H   VAL A 316     -17.681   4.000  52.804  1.00  5.11           H
ATOM   1025  CA  VAL A 316     -16.810   3.489  54.695  1.00  5.11           C
ATOM   1026  HA  VAL A 316     -16.917   2.493  55.125  1.00  5.11           H
ATOM   1027  C   VAL A 316     -16.924   4.520  55.827  1.00  5.11           C
ATOM   1028  O   VAL A 316     -16.773   4.193  56.998  1.00  5.11           O
ATOM   1029  CB  VAL A 316     -15.426   3.576  53.992  1.00  5.11           C
ATOM   1030  HB  VAL A 316     -15.276   4.600  53.661  1.00  5.11           H
ATOM   1031  CG1 VAL A 316     -14.289   3.210  54.945  1.00  5.11           C
ATOM   1032 1HG1 VAL A 316     -13.332   3.285  54.428  1.00  5.11           H
ATOM   1033 2HG1 VAL A 316     -14.413   2.189  55.310  1.00  5.11           H
ATOM   1034 3HG1 VAL A 316     -14.285   3.894  55.791  1.00  5.11           H
ATOM   1035  CG2 VAL A 316     -15.375   2.667  52.748  1.00  5.11           C
ATOM   1036 1HG2 VAL A 316     -16.090   2.999  51.996  1.00  5.11           H
ATOM   1037 2HG2 VAL A 316     -15.595   1.636  53.021  1.00  5.11           H
ATOM   1038 3HG2 VAL A 316     -14.379   2.703  52.304  1.00  5.11           H
ATOM   1039  N   GLU A 317     -17.273   5.756  55.500  1.00-12.74           N
ATOM   1040  H   GLU A 317     -17.426   5.996  54.529  1.00-12.74           H
ATOM   1041  CA  GLU A 317     -17.468   6.787  56.526  1.00-12.74           C
ATOM   1042  HA  GLU A 317     -16.573   6.841  57.146  1.00-12.74           H
ATOM   1043  C   GLU A 317     -18.664   6.468  57.429  1.00-12.74           C
ATOM   1044  O   GLU A 317     -18.595   6.627  58.648  1.00-12.74           O
ATOM   1045  CB  GLU A 317     -17.727   8.157  55.886  1.00-12.74           C
ATOM   1046 1HB  GLU A 317     -18.633   8.092  55.287  1.00-12.74           H
ATOM   1047 2HB  GLU A 317     -17.913   8.874  56.682  1.00-12.74           H
ATOM   1048  CG  GLU A 317     -16.618   8.699  54.990  1.00-12.74           C
ATOM   1049 1HG  GLU A 317     -16.431   7.992  54.181  1.00-12.74           H
ATOM   1050 2HG  GLU A 317     -16.961   9.636  54.550  1.00-12.74           H
ATOM   1051  CD  GLU A 317     -15.318   8.964  55.731  1.00-12.74           C
ATOM   1052  OE1 GLU A 317     -15.338   9.474  56.875  1.00-12.74           O
ATOM   1053  OE2 GLU A 317     -14.238   8.698  55.156  1.00-12.74           O
ATOM   1054  N   ILE A 318     -19.757   6.007  56.837  1.00  4.83           N
ATOM   1055  H   ILE A 318     -19.758   5.896  55.827  1.00  4.83           H
ATOM   1056  CA  ILE A 318     -20.979   5.687  57.581  1.00  4.83           C
ATOM   1057  HA  ILE A 318     -21.269   6.549  58.182  1.00  4.83           H
ATOM   1058  C   ILE A 318     -20.708   4.525  58.536  1.00  4.83           C
ATOM   1059  O   ILE A 318     -21.033   4.588  59.723  1.00  4.83           O
ATOM   1060  CB  ILE A 318     -22.150   5.334  56.602  1.00  4.83           C
ATOM   1061  HB  ILE A 318     -21.802   4.558  55.920  1.00  4.83           H
ATOM   1062  CG1 ILE A 318     -22.545   6.579  55.780  1.00  4.83           C
ATOM   1063 1HG1 ILE A 318     -23.055   7.279  56.442  1.00  4.83           H
ATOM   1064 2HG1 ILE A 318     -21.644   7.070  55.418  1.00  4.83           H
ATOM   1065  CG2 ILE A 318     -23.385   4.789  57.359  1.00  4.83           C
ATOM   1066 1HG2 ILE A 318     -24.193   4.566  56.662  1.00  4.83           H
ATOM   1067 2HG2 ILE A 318     -23.734   5.518  58.090  1.00  4.83           H
ATOM   1068 3HG2 ILE A 318     -23.135   3.859  57.869  1.00  4.83           H
ATOM   1069  CD1 ILE A 318     -23.450   6.310  54.559  1.00  4.83           C
ATOM   1070 1HD1 ILE A 318     -24.411   5.906  54.877  1.00  4.83           H
ATOM   1071 2HD1 ILE A 318     -22.966   5.604  53.884  1.00  4.83           H
ATOM   1072 3HD1 ILE A 318     -23.625   7.244  54.027  1.00  4.83           H
ATOM   1073  N   THR A 319     -20.064   3.475  58.057  1.00 16.28           N
ATOM   1074  H   THR A 319     -19.771   3.457  57.085  1.00 16.28           H
ATOM   1075  CA  THR A 319     -19.800   2.314  58.906  1.00 16.28           C
ATOM   1076  HA  THR A 319     -20.729   2.023  59.396  1.00 16.28           H
ATOM   1077  C   THR A 319     -18.804   2.647  60.011  1.00 16.28           C
ATOM   1078  O   THR A 319     -18.937   2.146  61.125  1.00 16.28           O
ATOM   1079  CB  THR A 319     -19.306   1.118  58.080  1.00 16.28           C
ATOM   1080  HB  THR A 319     -18.987   0.319  58.748  1.00 16.28           H
ATOM   1081  OG1 THR A 319     -18.213   1.536  57.259  1.00 16.28           O
ATOM   1082  HG1 THR A 319     -18.581   2.008  56.499  1.00 16.28           H
ATOM   1083  CG2 THR A 319     -20.402   0.595  57.155  1.00 16.28           C
ATOM   1084 1HG2 THR A 319     -21.258   0.276  57.749  1.00 16.28           H
ATOM   1085 2HG2 THR A 319     -20.027  -0.266  56.603  1.00 16.28           H
ATOM   1086 3HG2 THR A 319     -20.723   1.362  56.454  1.00 16.28           H
ATOM   1087  N   LYS A 320     -17.880   3.571  59.779  1.00-17.87           N
ATOM   1088  H   LYS A 320     -17.751   3.931  58.837  1.00-17.87           H
ATOM   1089  CA  LYS A 320     -17.031   4.078  60.864  1.00-17.87           C
ATOM   1090  HA  LYS A 320     -16.570   3.232  61.376  1.00-17.87           H
ATOM   1091  C   LYS A 320     -17.818   4.851  61.915  1.00-17.87           C
ATOM   1092  O   LYS A 320     -17.532   4.713  63.103  1.00-17.87           O
ATOM   1093  CB  LYS A 320     -15.916   4.960  60.306  1.00-17.87           C
ATOM   1094 1HB  LYS A 320     -16.340   5.640  59.570  1.00-17.87           H
ATOM   1095 2HB  LYS A 320     -15.488   5.546  61.118  1.00-17.87           H
ATOM   1096  CG  LYS A 320     -14.803   4.156  59.667  1.00-17.87           C
ATOM   1097 1HG  LYS A 320     -14.311   3.559  60.434  1.00-17.87           H
ATOM   1098 2HG  LYS A 320     -15.222   3.487  58.918  1.00-17.87           H
ATOM   1099  CD  LYS A 320     -13.786   5.055  58.998  1.00-17.87           C
ATOM   1100 1HD  LYS A 320     -14.283   5.647  58.228  1.00-17.87           H
ATOM   1101 2HD  LYS A 320     -13.340   5.721  59.737  1.00-17.87           H
ATOM   1102  CE  LYS A 320     -12.708   4.199  58.366  1.00-17.87           C
ATOM   1103 1HE  LYS A 320     -12.211   3.625  59.151  1.00-17.87           H
ATOM   1104 2HE  LYS A 320     -13.172   3.498  57.670  1.00-17.87           H
ATOM   1105  NZ  LYS A 320     -11.696   5.021  57.633  1.00-17.87           N
ATOM   1106 1HZ  LYS A 320     -11.237   5.658  58.273  1.00-17.87           H
ATOM   1107 2HZ  LYS A 320     -12.144   5.553  56.896  1.00-17.87           H
ATOM   1108 3HZ  LYS A 320     -10.993   4.412  57.231  1.00-17.87           H
ATOM   1109  N   LYS A 321     -18.839   5.611  61.534  1.00-12.32           N
ATOM   1110  H   LYS A 321     -19.050   5.708  60.546  1.00-12.32           H
ATOM   1111  CA  LYS A 321     -19.678   6.304  62.528  1.00-12.32           C
ATOM   1112  HA  LYS A 321     -19.033   6.878  63.194  1.00-12.32           H
ATOM   1113  C   LYS A 321     -20.439   5.310  63.395  1.00-12.32           C
ATOM   1114  O   LYS A 321     -20.618   5.533  64.592  1.00-12.32           O
ATOM   1115  CB  LYS A 321     -20.676   7.268  61.873  1.00-12.32           C
ATOM   1116 1HB  LYS A 321     -21.243   6.741  61.107  1.00-12.32           H
ATOM   1117 2HB  LYS A 321     -21.373   7.606  62.639  1.00-12.32           H
ATOM   1118  CG  LYS A 321     -20.027   8.500  61.262  1.00-12.32           C
ATOM   1119 1HG  LYS A 321     -19.427   8.999  62.024  1.00-12.32           H
ATOM   1120 2HG  LYS A 321     -19.379   8.194  60.447  1.00-12.32           H
ATOM   1121  CD  LYS A 321     -21.056   9.481  60.723  1.00-12.32           C
ATOM   1122 1HD  LYS A 321     -21.680   8.980  59.982  1.00-12.32           H
ATOM   1123 2HD  LYS A 321     -21.684   9.831  61.543  1.00-12.32           H
ATOM   1124  CE  LYS A 321     -20.356  10.673  60.077  1.00-12.32           C
ATOM   1125 1HE  LYS A 321     -19.702  11.142  60.815  1.00-12.32           H
ATOM   1126 2HE  LYS A 321     -19.744  10.315  59.247  1.00-12.32           H
ATOM   1127  NZ  LYS A 321     -21.323  11.698  59.563  1.00-12.32           N
ATOM   1128 1HZ  LYS A 321     -21.860  12.078  60.334  1.00-12.32           H
ATOM   1129 2HZ  LYS A 321     -21.952  11.271  58.894  1.00-12.32           H
ATOM   1130 3HZ  LYS A 321     -20.822  12.453  59.112  1.00-12.32           H
ATOM   1131  N   HIS A 322     -20.844   4.193  62.814  1.00  5.25           N
ATOM   1132  H   HIS A 322     -20.707   4.077  61.816  1.00  5.25           H
ATOM   1133  CA  HIS A 322     -21.511   3.122  63.561  1.00  5.25           C
ATOM   1134  HA  HIS A 322     -22.136   3.566  64.335  1.00  5.25           H
ATOM   1135  C   HIS A 322     -20.539   2.157  64.249  1.00  5.25           C
ATOM   1136  O   HIS A 322     -20.971   1.232  64.946  1.00  5.25           O
ATOM   1137  CB  HIS A 322     -22.422   2.348  62.608  1.00  5.25           C
ATOM   1138 1HB  HIS A 322     -21.830   1.977  61.772  1.00  5.25           H
ATOM   1139 2HB  HIS A 322     -22.842   1.494  63.140  1.00  5.25           H
ATOM   1140  CG  HIS A 322     -23.558   3.169  62.082  1.00  5.25           C
ATOM   1141  ND1 HIS A 322     -24.657   3.533  62.823  1.00  5.25           N
ATOM   1142  HD1 HIS A 322     -24.835   3.282  63.792  1.00  5.25           H
ATOM   1143  CD2 HIS A 322     -23.758   3.727  60.860  1.00  5.25           C
ATOM   1144  HD2 HIS A 322     -23.079   3.638  60.026  1.00  5.25           H
ATOM   1145  CE1 HIS A 322     -25.454   4.272  62.048  1.00  5.25           C
ATOM   1146  HE1 HIS A 322     -26.400   4.691  62.367  1.00  5.25           H
ATOM   1147  NE2 HIS A 322     -24.942   4.431  60.843  1.00  5.25           N
ATOM   1148  N   ARG A 323     -19.241   2.367  64.043  1.00  7.16           N
ATOM   1149  H   ARG A 323     -18.970   3.149  63.460  1.00  7.16           H
ATOM   1150  CA  ARG A 323     -18.161   1.511  64.556  1.00  7.16           C
ATOM   1151  HA  ARG A 323     -17.234   1.836  64.081  1.00  7.16           H
ATOM   1152  C   ARG A 323     -18.347   0.050  64.149  1.00  7.16           C
ATOM   1153  O   ARG A 323     -18.402  -0.856  64.991  1.00  7.16           O
ATOM   1154  CB  ARG A 323     -17.959   1.692  66.069  1.00  7.16           C
ATOM   1155 1HB  ARG A 323     -18.873   1.425  66.598  1.00  7.16           H
ATOM   1156 2HB  ARG A 323     -17.162   1.022  66.390  1.00  7.16           H
ATOM   1157  CG  ARG A 323     -17.550   3.119  66.439  1.00  7.16           C
ATOM   1158 1HG  ARG A 323     -16.719   3.411  65.798  1.00  7.16           H
ATOM   1159 2HG  ARG A 323     -18.383   3.799  66.262  1.00  7.16           H
ATOM   1160  CD  ARG A 323     -17.094   3.248  67.889  1.00  7.16           C
ATOM   1161 1HD  ARG A 323     -16.324   2.501  68.085  1.00  7.16           H
ATOM   1162 2HD  ARG A 323     -16.658   4.238  68.023  1.00  7.16           H
ATOM   1163  NE  ARG A 323     -18.187   3.090  68.858  1.00  7.16           N
ATOM   1164  HE  ARG A 323     -19.108   2.907  68.486  1.00  7.16           H
ATOM   1165  CZ  ARG A 323     -18.095   3.191  70.176  1.00  7.16           C
ATOM   1166  NH1 ARG A 323     -19.198   3.151  70.862  1.00  7.16           N
ATOM   1167 1HH1 ARG A 323     -20.075   3.011  70.383  1.00  7.16           H
ATOM   1168 2HH1 ARG A 323     -19.190   3.271  71.867  1.00  7.16           H
ATOM   1169  NH2 ARG A 323     -16.964   3.329  70.819  1.00  7.16           N
ATOM   1170 1HH2 ARG A 323     -16.100   3.348  70.306  1.00  7.16           H
ATOM   1171 2HH2 ARG A 323     -16.950   3.398  71.826  1.00  7.16           H
ATOM   1172  N   GLY A 324     -18.452  -0.155  62.844  1.00 19.48           N
ATOM   1173  H   GLY A 324     -18.435   0.641  62.213  1.00 19.48           H
ATOM   1174  CA  GLY A 324     -18.519  -1.481  62.247  1.00 19.48           C
ATOM   1175 1HA  GLY A 324     -18.170  -2.229  62.957  1.00 19.48           H
ATOM   1176 2HA  GLY A 324     -19.546  -1.707  61.963  1.00 19.48           H
ATOM   1177  C   GLY A 324     -17.631  -1.533  61.015  1.00 19.48           C
ATOM   1178  O   GLY A 324     -17.063  -0.508  60.621  1.00 19.48           O
ATOM   1179  N   ASP A 325     -17.472  -2.710  60.429  1.00 -2.35           N
ATOM   1180  H   ASP A 325     -17.984  -3.512  60.782  1.00 -2.35           H
ATOM   1181  CA  ASP A 325     -16.596  -2.908  59.267  1.00 -2.35           C
ATOM   1182  HA  ASP A 325     -15.669  -2.354  59.414  1.00 -2.35           H
ATOM   1183  C   ASP A 325     -17.295  -2.397  58.003  1.00 -2.35           C
ATOM   1184  O   ASP A 325     -18.519  -2.483  57.894  1.00 -2.35           O
ATOM   1185  CB  ASP A 325     -16.270  -4.404  59.140  1.00 -2.35           C
ATOM   1186 1HB  ASP A 325     -15.971  -4.771  60.121  1.00 -2.35           H
ATOM   1187 2HB  ASP A 325     -17.163  -4.943  58.826  1.00 -2.35           H
ATOM   1188  CG  ASP A 325     -15.138  -4.694  58.159  1.00 -2.35           C
ATOM   1189  OD1 ASP A 325     -15.330  -4.562  56.929  1.00 -2.35           O
ATOM   1190  OD2 ASP A 325     -14.047  -5.123  58.594  1.00 -2.35           O
ATOM   1191  N   ALA A 326     -16.540  -1.859  57.053  1.00  5.33           N
ATOM   1192  H   ALA A 326     -15.539  -1.799  57.187  1.00  5.33           H
ATOM   1193  CA  ALA A 326     -17.112  -1.322  55.819  1.00  5.33           C
ATOM   1194  HA  ALA A 326     -17.905  -0.627  56.084  1.00  5.33           H
ATOM   1195  C   ALA A 326     -17.727  -2.382  54.901  1.00  5.33           C
ATOM   1196  O   ALA A 326     -18.582  -2.062  54.079  1.00  5.33           O
ATOM   1197  CB  ALA A 326     -16.038  -0.548  55.063  1.00  5.33           C
ATOM   1198 1HB  ALA A 326     -15.647   0.249  55.695  1.00  5.33           H
ATOM   1199 2HB  ALA A 326     -16.475  -0.113  54.165  1.00  5.33           H
ATOM   1200 3HB  ALA A 326     -15.225  -1.216  54.778  1.00  5.33           H
ATOM   1201  N   ASN A 327     -17.264  -3.618  55.039  1.00 17.27           N
ATOM   1202  H   ASN A 327     -16.579  -3.791  55.770  1.00 17.27           H
ATOM   1203  CA  ASN A 327     -17.658  -4.754  54.200  1.00 17.27           C
ATOM   1204  HA  ASN A 327     -17.020  -5.589  54.483  1.00 17.27           H
ATOM   1205  C   ASN A 327     -17.399  -4.513  52.713  1.00 17.27           C
ATOM   1206  O   ASN A 327     -18.265  -4.710  51.853  1.00 17.27           O
ATOM   1207  CB  ASN A 327     -19.099  -5.198  54.480  1.00 17.27           C
ATOM   1208 1HB  ASN A 327     -19.779  -4.369  54.296  1.00 17.27           H
ATOM   1209 2HB  ASN A 327     -19.358  -6.017  53.811  1.00 17.27           H
ATOM   1210  CG  ASN A 327     -19.276  -5.685  55.890  1.00 17.27           C
ATOM   1211  OD1 ASN A 327     -18.559  -6.569  56.348  1.00 17.27           O
ATOM   1212  ND2 ASN A 327     -20.209  -5.121  56.596  1.00 17.27           N
ATOM   1213 1HD2 ASN A 327     -20.328  -5.395  57.555  1.00 17.27           H
ATOM   1214 2HD2 ASN A 327     -20.797  -4.416  56.180  1.00 17.27           H
ATOM   1215  N   VAL A 328     -16.164  -4.138  52.409  1.00  2.39           N
ATOM   1216  H   VAL A 328     -15.508  -3.926  53.154  1.00  2.39           H
ATOM   1217  CA  VAL A 328     -15.666  -4.163  51.030  1.00  2.39           C
ATOM   1218  HA  VAL A 328     -16.370  -3.671  50.360  1.00  2.39           H
ATOM   1219  C   VAL A 328     -15.556  -5.654  50.704  1.00  2.39           C
ATOM   1220  O   VAL A 328     -15.125  -6.436  51.561  1.00  2.39           O
ATOM   1221  CB  VAL A 328     -14.255  -3.501  50.913  1.00  2.39           C
ATOM   1222  HB  VAL A 328     -13.567  -4.047  51.557  1.00  2.39           H
ATOM   1223  CG1 VAL A 328     -13.722  -3.549  49.470  1.00  2.39           C
ATOM   1224 1HG1 VAL A 328     -12.759  -3.036  49.419  1.00  2.39           H
ATOM   1225 2HG1 VAL A 328     -14.422  -3.060  48.790  1.00  2.39           H
ATOM   1226 3HG1 VAL A 328     -13.570  -4.583  49.159  1.00  2.39           H
ATOM   1227  CG2 VAL A 328     -14.279  -2.040  51.387  1.00  2.39           C
ATOM   1228 1HG2 VAL A 328     -14.912  -1.440  50.735  1.00  2.39           H
ATOM   1229 2HG2 VAL A 328     -13.267  -1.634  51.362  1.00  2.39           H
ATOM   1230 3HG2 VAL A 328     -14.643  -1.974  52.411  1.00  2.39           H
ATOM   1231  N   ARG A 329     -15.938  -6.075  49.508  1.00  8.67           N
ATOM   1232  H   ARG A 329     -16.309  -5.410  48.834  1.00  8.67           H
ATOM   1233  CA  ARG A 329     -15.785  -7.472  49.084  1.00  8.67           C
ATOM   1234  HA  ARG A 329     -15.120  -8.009  49.760  1.00  8.67           H
ATOM   1235  C   ARG A 329     -15.147  -7.463  47.711  1.00  8.67           C
ATOM   1236  O   ARG A 329     -15.237  -6.459  47.007  1.00  8.67           O
ATOM   1237  CB  ARG A 329     -17.149  -8.180  49.009  1.00  8.67           C
ATOM   1238 1HB  ARG A 329     -17.805  -7.584  48.375  1.00  8.67           H
ATOM   1239 2HB  ARG A 329     -17.016  -9.153  48.538  1.00  8.67           H
ATOM   1240  CG  ARG A 329     -17.842  -8.399  50.354  1.00  8.67           C
ATOM   1241 1HG  ARG A 329     -17.876  -7.458  50.901  1.00  8.67           H
ATOM   1242 2HG  ARG A 329     -18.863  -8.735  50.175  1.00  8.67           H
ATOM   1243  CD  ARG A 329     -17.126  -9.451  51.199  1.00  8.67           C
ATOM   1244 1HD  ARG A 329     -17.151 -10.404  50.670  1.00  8.67           H
ATOM   1245 2HD  ARG A 329     -16.084  -9.162  51.338  1.00  8.67           H
ATOM   1246  NE  ARG A 329     -17.759  -9.614  52.515  1.00  8.67           N
ATOM   1247  HE  ARG A 329     -18.508 -10.291  52.584  1.00  8.67           H
ATOM   1248  CZ  ARG A 329     -17.432  -8.976  53.629  1.00  8.67           C
ATOM   1249  NH1 ARG A 329     -18.116  -9.220  54.706  1.00  8.67           N
ATOM   1250 1HH1 ARG A 329     -18.844  -9.915  54.689  1.00  8.67           H
ATOM   1251 2HH1 ARG A 329     -17.928  -8.701  55.548  1.00  8.67           H
ATOM   1252  NH2 ARG A 329     -16.468  -8.098  53.717  1.00  8.67           N
ATOM   1253 1HH2 ARG A 329     -15.949  -7.834  52.892  1.00  8.67           H
ATOM   1254 2HH2 ARG A 329     -16.230  -7.708  54.620  1.00  8.67           H
ATOM   1255  N   TYR A 330     -14.563  -8.581  47.315  1.00  1.47           N
ATOM   1256  H   TYR A 330     -14.486  -9.362  47.961  1.00  1.47           H
ATOM   1257  CA  TYR A 330     -14.173  -8.797  45.928  1.00  1.47           C
ATOM   1258  HA  TYR A 330     -14.051  -7.850  45.403  1.00  1.47           H
ATOM   1259  C   TYR A 330     -15.326  -9.570  45.313  1.00  1.47           C
ATOM   1260  O   TYR A 330     -16.050 -10.287  46.013  1.00  1.47           O
ATOM   1261  CB  TYR A 330     -12.892  -9.627  45.801  1.00  1.47           C
ATOM   1262 1HB  TYR A 330     -12.658 -10.083  46.763  1.00  1.47           H
ATOM   1263 2HB  TYR A 330     -13.069 -10.425  45.081  1.00  1.47           H
ATOM   1264  CG  TYR A 330     -11.704  -8.826  45.314  1.00  1.47           C
ATOM   1265  CD1 TYR A 330     -10.725  -8.368  46.216  1.00  1.47           C
ATOM   1266  HD1 TYR A 330     -10.820  -8.584  47.272  1.00  1.47           H
ATOM   1267  CD2 TYR A 330     -11.546  -8.532  43.942  1.00  1.47           C
ATOM   1268  HD2 TYR A 330     -12.278  -8.887  43.230  1.00  1.47           H
ATOM   1269  CE1 TYR A 330      -9.608  -7.624  45.756  1.00  1.47           C
ATOM   1270  HE1 TYR A 330      -8.857  -7.292  46.452  1.00  1.47           H
ATOM   1271  CE2 TYR A 330     -10.443  -7.759  43.482  1.00  1.47           C
ATOM   1272  HE2 TYR A 330     -10.345  -7.521  42.434  1.00  1.47           H
ATOM   1273  CZ  TYR A 330      -9.488  -7.311  44.401  1.00  1.47           C
ATOM   1274  OH  TYR A 330      -8.424  -6.551  43.990  1.00  1.47           O
ATOM   1275  HH  TYR A 330      -8.454  -6.348  43.053  1.00  1.47           H
ATOM   1276  N   ALA A 331     -15.477  -9.451  44.006  1.00  6.92           N
ATOM   1277  H   ALA A 331     -14.877  -8.814  43.487  1.00  6.92           H
ATOM   1278  CA  ALA A 331     -16.439 -10.227  43.244  1.00  6.92           C
ATOM   1279  HA  ALA A 331     -16.593 -11.204  43.704  1.00  6.92           H
ATOM   1280  C   ALA A 331     -15.793 -10.401  41.874  1.00  6.92           C
ATOM   1281  O   ALA A 331     -14.917  -9.613  41.502  1.00  6.92           O
ATOM   1282  CB  ALA A 331     -17.766  -9.466  43.149  1.00  6.92           C
ATOM   1283 1HB  ALA A 331     -17.604  -8.500  42.669  1.00  6.92           H
ATOM   1284 2HB  ALA A 331     -18.169  -9.310  44.150  1.00  6.92           H
ATOM   1285 3HB  ALA A 331     -18.478 -10.048  42.565  1.00  6.92           H
ATOM   1286  N   TRP A 332     -16.230 -11.393  41.118  1.00 15.95           N
ATOM   1287  H   TRP A 332     -16.967 -12.005  41.462  1.00 15.95           H
ATOM   1288  CA  TRP A 332     -15.721 -11.601  39.769  1.00 15.95           C
ATOM   1289  HA  TRP A 332     -14.965 -10.852  39.539  1.00 15.95           H
ATOM   1290  C   TRP A 332     -16.870 -11.451  38.790  1.00 15.95           C
ATOM   1291  O   TRP A 332     -18.013 -11.813  39.097  1.00 15.95           O
ATOM   1292  CB  TRP A 332     -15.109 -12.991  39.575  1.00 15.95           C
ATOM   1293 1HB  TRP A 332     -15.859 -13.629  39.109  1.00 15.95           H
ATOM   1294 2HB  TRP A 332     -14.280 -12.898  38.874  1.00 15.95           H
ATOM   1295  CG  TRP A 332     -14.621 -13.707  40.808  1.00 15.95           C
ATOM   1296  CD1 TRP A 332     -15.037 -14.928  41.240  1.00 15.95           C
ATOM   1297  HD1 TRP A 332     -15.848 -15.484  40.790  1.00 15.95           H
ATOM   1298  CD2 TRP A 332     -13.557 -13.330  41.708  1.00 15.95           C
ATOM   1299  NE1 TRP A 332     -14.286 -15.374  42.289  1.00 15.95           N
ATOM   1300  HE1 TRP A 332     -14.438 -16.248  42.771  1.00 15.95           H
ATOM   1301  CE2 TRP A 332     -13.330 -14.439  42.573  1.00 15.95           C
ATOM   1302  CE3 TRP A 332     -12.775 -12.168  41.880  1.00 15.95           C
ATOM   1303  HE3 TRP A 332     -12.945 -11.301  41.262  1.00 15.95           H
ATOM   1304  CZ2 TRP A 332     -12.311 -14.442  43.547  1.00 15.95           C
ATOM   1305  HZ2 TRP A 332     -12.153 -15.302  44.181  1.00 15.95           H
ATOM   1306  CZ3 TRP A 332     -11.756 -12.160  42.868  1.00 15.95           C
ATOM   1307  HZ3 TRP A 332     -11.149 -11.278  43.008  1.00 15.95           H
ATOM   1308  CH2 TRP A 332     -11.535 -13.307  43.685  1.00 15.95           C
ATOM   1309  HH2 TRP A 332     -10.757 -13.285  44.431  1.00 15.95           H
ATOM   1310  N   LEU A 333     -16.542 -10.992  37.595  1.00 29.46           N
ATOM   1311  H   LEU A 333     -15.594 -10.658  37.428  1.00 29.46           H
ATOM   1312  CA  LEU A 333     -17.455 -11.019  36.462  1.00 29.46           C
ATOM   1313  HA  LEU A 333     -18.388 -11.497  36.757  1.00 29.46           H
ATOM   1314  C   LEU A 333     -16.784 -11.852  35.367  1.00 29.46           C
ATOM   1315  O   LEU A 333     -15.949 -11.350  34.604  1.00 29.46           O
ATOM   1316  CB  LEU A 333     -17.790  -9.609  35.980  1.00 29.46           C
ATOM   1317 1HB  LEU A 333     -18.175  -9.038  36.824  1.00 29.46           H
ATOM   1318 2HB  LEU A 333     -16.884  -9.124  35.622  1.00 29.46           H
ATOM   1319  CG  LEU A 333     -18.844  -9.617  34.861  1.00 29.46           C
ATOM   1320  HG  LEU A 333     -19.142 -10.646  34.665  1.00 29.46           H
ATOM   1321  CD1 LEU A 333     -20.082  -8.840  35.281  1.00 29.46           C
ATOM   1322 1HD1 LEU A 333     -19.814  -7.824  35.568  1.00 29.46           H
ATOM   1323 2HD1 LEU A 333     -20.552  -9.347  36.125  1.00 29.46           H
ATOM   1324 3HD1 LEU A 333     -20.794  -8.804  34.457  1.00 29.46           H
ATOM   1325  CD2 LEU A 333     -18.278  -9.041  33.581  1.00 29.46           C
ATOM   1326 1HD2 LEU A 333     -19.041  -9.069  32.803  1.00 29.46           H
ATOM   1327 2HD2 LEU A 333     -17.426  -9.638  33.255  1.00 29.46           H
ATOM   1328 3HD2 LEU A 333     -17.961  -8.013  33.745  1.00 29.46           H
ATOM   1329  N   PRO A 334     -17.064 -13.162  35.329  1.00 13.90           N
ATOM   1330  CA  PRO A 334     -16.583 -13.917  34.166  1.00 13.90           C
ATOM   1331  HA  PRO A 334     -15.508 -13.820  34.057  1.00 13.90           H
ATOM   1332  C   PRO A 334     -17.256 -13.469  32.871  1.00 13.90           C
ATOM   1333  O   PRO A 334     -18.369 -12.931  32.896  1.00 13.90           O
ATOM   1334  CB  PRO A 334     -16.951 -15.354  34.534  1.00 13.90           C
ATOM   1335 1HB  PRO A 334     -17.203 -15.935  33.648  1.00 13.90           H
ATOM   1336 2HB  PRO A 334     -16.132 -15.819  35.081  1.00 13.90           H
ATOM   1337  CG  PRO A 334     -18.118 -15.217  35.414  1.00 13.90           C
ATOM   1338 1HG  PRO A 334     -19.009 -15.035  34.817  1.00 13.90           H
ATOM   1339 2HG  PRO A 334     -18.248 -16.104  36.027  1.00 13.90           H
ATOM   1340  CD  PRO A 334     -17.803 -14.037  36.258  1.00 13.90           C
ATOM   1341 1HD  PRO A 334     -18.719 -13.570  36.614  1.00 13.90           H
ATOM   1342 2HD  PRO A 334     -17.163 -14.324  37.095  1.00 13.90           H
ATOM   1343  N   ALA A 335     -16.589 -13.676  31.743  1.00 31.41           N
ATOM   1344  H   ALA A 335     -15.676 -14.118  31.753  1.00 31.41           H
ATOM   1345  CA  ALA A 335     -17.143 -13.289  30.450  1.00 31.41           C
ATOM   1346  HA  ALA A 335     -18.227 -13.321  30.516  1.00 31.41           H
ATOM   1347  C   ALA A 335     -16.718 -14.250  29.336  1.00 31.41           C
ATOM   1348  O   ALA A 335     -15.667 -14.886  29.420  1.00 31.41           O
ATOM   1349  CB  ALA A 335     -16.712 -11.852  30.120  1.00 31.41           C
ATOM   1350 1HB  ALA A 335     -17.163 -11.540  29.179  1.00 31.41           H
ATOM   1351 2HB  ALA A 335     -15.627 -11.807  30.028  1.00 31.41           H
ATOM   1352 3HB  ALA A 335     -17.037 -11.177  30.913  1.00 31.41           H
ATOM   1353  N   LYS A 336     -17.514 -14.310  28.276  1.00 14.75           N
ATOM   1354  H   LYS A 336     -18.396 -13.810  28.308  1.00 14.75           H
ATOM   1355  CA  LYS A 336     -17.138 -14.987  27.027  1.00 14.75           C
ATOM   1356  HA  LYS A 336     -16.542 -15.875  27.240  1.00 14.75           H
ATOM   1357  C   LYS A 336     -16.297 -13.957  26.261  1.00 14.75           C
ATOM   1358  O   LYS A 336     -16.310 -12.787  26.646  1.00 14.75           O
ATOM   1359  CB  LYS A 336     -18.394 -15.363  26.233  1.00 14.75           C
ATOM   1360 1HB  LYS A 336     -18.876 -14.432  25.942  1.00 14.75           H
ATOM   1361 2HB  LYS A 336     -18.087 -15.882  25.326  1.00 14.75           H
ATOM   1362  CG  LYS A 336     -19.460 -16.209  26.944  1.00 14.75           C
ATOM   1363 1HG  LYS A 336     -19.760 -15.703  27.858  1.00 14.75           H
ATOM   1364 2HG  LYS A 336     -20.331 -16.259  26.292  1.00 14.75           H
ATOM   1365  CD  LYS A 336     -19.056 -17.637  27.291  1.00 14.75           C
ATOM   1366 1HD  LYS A 336     -18.773 -18.165  26.380  1.00 14.75           H
ATOM   1367 2HD  LYS A 336     -18.217 -17.632  27.988  1.00 14.75           H
ATOM   1368  CE  LYS A 336     -20.250 -18.338  27.937  1.00 14.75           C
ATOM   1369 1HE  LYS A 336     -20.518 -17.799  28.848  1.00 14.75           H
ATOM   1370 2HE  LYS A 336     -21.098 -18.295  27.250  1.00 14.75           H
ATOM   1371  NZ  LYS A 336     -19.987 -19.771  28.284  1.00 14.75           N
ATOM   1372 1HZ  LYS A 336     -19.107 -19.850  28.781  1.00 14.75           H
ATOM   1373 2HZ  LYS A 336     -19.917 -20.320  27.436  1.00 14.75           H
ATOM   1374 3HZ  LYS A 336     -20.733 -20.133  28.865  1.00 14.75           H
ATOM   1375  N   ARG A 337     -15.567 -14.310  25.208  1.00  4.46           N
ATOM   1376  H   ARG A 337     -15.669 -15.234  24.799  1.00  4.46           H
ATOM   1377  CA  ARG A 337     -14.579 -13.365  24.648  1.00  4.46           C
ATOM   1378  HA  ARG A 337     -13.946 -13.032  25.472  1.00  4.46           H
ATOM   1379  C   ARG A 337     -15.162 -12.098  24.030  1.00  4.46           C
ATOM   1380  O   ARG A 337     -14.589 -11.024  24.179  1.00  4.46           O
ATOM   1381  CB  ARG A 337     -13.673 -14.011  23.589  1.00  4.46           C
ATOM   1382 1HB  ARG A 337     -14.282 -14.328  22.743  1.00  4.46           H
ATOM   1383 2HB  ARG A 337     -12.989 -13.238  23.238  1.00  4.46           H
ATOM   1384  CG  ARG A 337     -12.834 -15.195  24.067  1.00  4.46           C
ATOM   1385 1HG  ARG A 337     -12.524 -15.021  25.097  1.00  4.46           H
ATOM   1386 2HG  ARG A 337     -13.433 -16.105  24.024  1.00  4.46           H
ATOM   1387  CD  ARG A 337     -11.576 -15.360  23.205  1.00  4.46           C
ATOM   1388 1HD  ARG A 337     -10.980 -14.451  23.297  1.00  4.46           H
ATOM   1389 2HD  ARG A 337     -10.992 -16.197  23.592  1.00  4.46           H
ATOM   1390  NE  ARG A 337     -11.860 -15.589  21.779  1.00  4.46           N
ATOM   1391  HE  ARG A 337     -12.829 -15.721  21.514  1.00  4.46           H
ATOM   1392  CZ  ARG A 337     -10.973 -15.653  20.794  1.00  4.46           C
ATOM   1393  NH1 ARG A 337     -11.412 -15.840  19.584  1.00  4.46           N
ATOM   1394 1HH1 ARG A 337     -12.407 -15.964  19.442  1.00  4.46           H
ATOM   1395 2HH1 ARG A 337     -10.777 -15.879  18.801  1.00  4.46           H
ATOM   1396  NH2 ARG A 337      -9.681 -15.548  20.962  1.00  4.46           N
ATOM   1397 1HH2 ARG A 337      -9.309 -15.359  21.879  1.00  4.46           H
ATOM   1398 2HH2 ARG A 337      -9.059 -15.666  20.179  1.00  4.46           H
ATOM   1399  N   GLU A 338     -16.289 -12.194  23.346  1.00 16.29           N
ATOM   1400  H   GLU A 338     -16.754 -13.091  23.251  1.00 16.29           H
ATOM   1401  CA  GLU A 338     -16.873 -11.012  22.702  1.00 16.29           C
ATOM   1402  HA  GLU A 338     -16.087 -10.405  22.252  1.00 16.29           H
ATOM   1403  C   GLU A 338     -17.585 -10.175  23.761  1.00 16.29           C
ATOM   1404  O   GLU A 338     -17.651  -8.947  23.685  1.00 16.29           O
ATOM   1405  CB  GLU A 338     -17.882 -11.404  21.616  1.00 16.29           C
ATOM   1406 1HB  GLU A 338     -18.602 -12.100  22.035  1.00 16.29           H
ATOM   1407 2HB  GLU A 338     -18.427 -10.506  21.329  1.00 16.29           H
ATOM   1408  CG  GLU A 338     -17.283 -12.008  20.341  1.00 16.29           C
ATOM   1409 1HG  GLU A 338     -18.078 -12.097  19.602  1.00 16.29           H
ATOM   1410 2HG  GLU A 338     -16.533 -11.318  19.953  1.00 16.29           H
ATOM   1411  CD  GLU A 338     -16.633 -13.377  20.521  1.00 16.29           C
ATOM   1412  OE1 GLU A 338     -17.239 -14.328  21.074  1.00 16.29           O
ATOM   1413  OE2 GLU A 338     -15.462 -13.516  20.103  1.00 16.29           O
ATOM   1414  N   VAL A 339     -18.107 -10.847  24.777  1.00 10.87           N
ATOM   1415  H   VAL A 339     -18.037 -11.856  24.797  1.00 10.87           H
ATOM   1416  CA  VAL A 339     -18.792 -10.160  25.872  1.00 10.87           C
ATOM   1417  HA  VAL A 339     -19.511  -9.460  25.450  1.00 10.87           H
ATOM   1418  C   VAL A 339     -17.768  -9.359  26.673  1.00 10.87           C
ATOM   1419  O   VAL A 339     -18.041  -8.237  27.078  1.00 10.87           O
ATOM   1420  CB  VAL A 339     -19.565 -11.160  26.778  1.00 10.87           C
ATOM   1421  HB  VAL A 339     -18.855 -11.860  27.216  1.00 10.87           H
ATOM   1422  CG1 VAL A 339     -20.303 -10.433  27.910  1.00 10.87           C
ATOM   1423 1HG1 VAL A 339     -20.913 -11.140  28.472  1.00 10.87           H
ATOM   1424 2HG1 VAL A 339     -20.950  -9.656  27.502  1.00 10.87           H
ATOM   1425 3HG1 VAL A 339     -19.586  -9.978  28.593  1.00 10.87           H
ATOM   1426  CG2 VAL A 339     -20.582 -11.960  25.942  1.00 10.87           C
ATOM   1427 1HG2 VAL A 339     -21.295 -11.284  25.466  1.00 10.87           H
ATOM   1428 2HG2 VAL A 339     -21.127 -12.649  26.589  1.00 10.87           H
ATOM   1429 3HG2 VAL A 339     -20.075 -12.543  25.174  1.00 10.87           H
ATOM   1430  N   LEU A 340     -16.560  -9.886  26.832  1.00 -0.02           N
ATOM   1431  H   LEU A 340     -16.366 -10.810  26.461  1.00 -0.02           H
ATOM   1432  CA  LEU A 340     -15.496  -9.185  27.554  1.00 -0.02           C
ATOM   1433  HA  LEU A 340     -15.816  -9.030  28.585  1.00 -0.02           H
ATOM   1434  C   LEU A 340     -15.192  -7.819  26.942  1.00 -0.02           C
ATOM   1435  O   LEU A 340     -15.021  -6.828  27.652  1.00 -0.02           O
ATOM   1436  CB  LEU A 340     -14.221 -10.035  27.525  1.00 -0.02           C
ATOM   1437 1HB  LEU A 340     -14.468 -11.040  27.868  1.00 -0.02           H
ATOM   1438 2HB  LEU A 340     -13.907 -10.111  26.487  1.00 -0.02           H
ATOM   1439  CG  LEU A 340     -13.008  -9.541  28.328  1.00 -0.02           C
ATOM   1440  HG  LEU A 340     -12.837  -8.490  28.104  1.00 -0.02           H
ATOM   1441  CD1 LEU A 340     -13.218  -9.692  29.831  1.00 -0.02           C
ATOM   1442 1HD1 LEU A 340     -13.384 -10.738  30.089  1.00 -0.02           H
ATOM   1443 2HD1 LEU A 340     -14.078  -9.099  30.142  1.00 -0.02           H
ATOM   1444 3HD1 LEU A 340     -12.338  -9.324  30.358  1.00 -0.02           H
ATOM   1445  CD2 LEU A 340     -11.775 -10.320  27.891  1.00 -0.02           C
ATOM   1446 1HD2 LEU A 340     -10.908  -9.996  28.468  1.00 -0.02           H
ATOM   1447 2HD2 LEU A 340     -11.585 -10.124  26.837  1.00 -0.02           H
ATOM   1448 3HD2 LEU A 340     -11.932 -11.387  28.034  1.00 -0.02           H
ATOM   1449  N   SER A 341     -15.167  -7.752  25.619  1.00 -4.97           N
ATOM   1450  H   SER A 341     -15.323  -8.582  25.065  1.00 -4.97           H
ATOM   1451  CA  SER A 341     -14.898  -6.489  24.939  1.00 -4.97           C
ATOM   1452  HA  SER A 341     -13.959  -6.084  25.317  1.00 -4.97           H
ATOM   1453  C   SER A 341     -16.008  -5.479  25.213  1.00 -4.97           C
ATOM   1454  O   SER A 341     -15.746  -4.302  25.468  1.00 -4.97           O
ATOM   1455  CB  SER A 341     -14.771  -6.748  23.440  1.00 -4.97           C
ATOM   1456 1HB  SER A 341     -15.730  -7.096  23.056  1.00 -4.97           H
ATOM   1457 2HB  SER A 341     -14.490  -5.826  22.928  1.00 -4.97           H
ATOM   1458  OG  SER A 341     -13.793  -7.752  23.212  1.00 -4.97           O
ATOM   1459  HG  SER A 341     -13.961  -8.146  22.338  1.00 -4.97           H
ATOM   1460  N   ALA A 342     -17.251  -5.943  25.215  1.00 -8.32           N
ATOM   1461  H   ALA A 342     -17.421  -6.920  25.011  1.00 -8.32           H
ATOM   1462  CA  ALA A 342     -18.385  -5.069  25.491  1.00 -8.32           C
ATOM   1463  HA  ALA A 342     -18.317  -4.199  24.836  1.00 -8.32           H
ATOM   1464  C   ALA A 342     -18.356  -4.570  26.941  1.00 -8.32           C
ATOM   1465  O   ALA A 342     -18.592  -3.393  27.193  1.00 -8.32           O
ATOM   1466  CB  ALA A 342     -19.695  -5.806  25.192  1.00 -8.32           C
ATOM   1467 1HB  ALA A 342     -20.536  -5.134  25.362  1.00 -8.32           H
ATOM   1468 2HB  ALA A 342     -19.797  -6.676  25.841  1.00 -8.32           H
ATOM   1469 3HB  ALA A 342     -19.705  -6.127  24.150  1.00 -8.32           H
ATOM   1470  N   VAL A 343     -18.023  -5.443  27.881  1.00 -9.45           N
ATOM   1471  H   VAL A 343     -17.829  -6.405  27.614  1.00 -9.45           H
ATOM   1472  CA  VAL A 343     -17.933  -5.078  29.299  1.00 -9.45           C
ATOM   1473  HA  VAL A 343     -18.901  -4.714  29.643  1.00 -9.45           H
ATOM   1474  C   VAL A 343     -16.926  -3.953  29.497  1.00 -9.45           C
ATOM   1475  O   VAL A 343     -17.189  -2.987  30.222  1.00 -9.45           O
ATOM   1476  CB  VAL A 343     -17.517  -6.317  30.152  1.00 -9.45           C
ATOM   1477  HB  VAL A 343     -16.668  -6.795  29.667  1.00 -9.45           H
ATOM   1478  CG1 VAL A 343     -17.074  -5.935  31.572  1.00 -9.45           C
ATOM   1479 1HG1 VAL A 343     -16.146  -5.363  31.535  1.00 -9.45           H
ATOM   1480 2HG1 VAL A 343     -16.887  -6.835  32.154  1.00 -9.45           H
ATOM   1481 3HG1 VAL A 343     -17.841  -5.336  32.060  1.00 -9.45           H
ATOM   1482  CG2 VAL A 343     -18.667  -7.330  30.220  1.00 -9.45           C
ATOM   1483 1HG2 VAL A 343     -19.485  -6.934  30.822  1.00 -9.45           H
ATOM   1484 2HG2 VAL A 343     -18.309  -8.259  30.661  1.00 -9.45           H
ATOM   1485 3HG2 VAL A 343     -19.047  -7.546  29.224  1.00 -9.45           H
ATOM   1486  N   MET A 344     -15.776  -4.044  28.848  1.00  5.54           N
ATOM   1487  H   MET A 344     -15.582  -4.848  28.258  1.00  5.54           H
ATOM   1488  CA  MET A 344     -14.765  -3.008  29.025  1.00  5.54           C
ATOM   1489  HA  MET A 344     -14.688  -2.784  30.089  1.00  5.54           H
ATOM   1490  C   MET A 344     -15.138  -1.708  28.314  1.00  5.54           C
ATOM   1491  O   MET A 344     -15.085  -0.636  28.916  1.00  5.54           O
ATOM   1492  CB  MET A 344     -13.404  -3.508  28.540  1.00  5.54           C
ATOM   1493 1HB  MET A 344     -13.484  -3.781  27.487  1.00  5.54           H
ATOM   1494 2HB  MET A 344     -12.693  -2.691  28.634  1.00  5.54           H
ATOM   1495  CG  MET A 344     -12.872  -4.714  29.320  1.00  5.54           C
ATOM   1496 1HG  MET A 344     -13.598  -5.523  29.255  1.00  5.54           H
ATOM   1497 2HG  MET A 344     -11.943  -5.051  28.859  1.00  5.54           H
ATOM   1498  SD  MET A 344     -12.558  -4.365  31.072  1.00  5.54           S
ATOM   1499  CE  MET A 344     -11.032  -3.397  30.996  1.00  5.54           C
ATOM   1500 1HE  MET A 344     -11.196  -2.491  30.414  1.00  5.54           H
ATOM   1501 2HE  MET A 344     -10.244  -3.988  30.527  1.00  5.54           H
ATOM   1502 3HE  MET A 344     -10.719  -3.123  32.004  1.00  5.54           H
ATOM   1503  N   MET A 345     -15.532  -1.786  27.050  1.00  3.87           N
ATOM   1504  H   MET A 345     -15.614  -2.695  26.599  1.00  3.87           H
ATOM   1505  CA  MET A 345     -15.779  -0.577  26.258  1.00  3.87           C
ATOM   1506  HA  MET A 345     -14.960   0.122  26.428  1.00  3.87           H
ATOM   1507  C   MET A 345     -17.084   0.146  26.590  1.00  3.87           C
ATOM   1508  O   MET A 345     -17.146   1.378  26.575  1.00  3.87           O
ATOM   1509  CB  MET A 345     -15.815  -0.930  24.767  1.00  3.87           C
ATOM   1510 1HB  MET A 345     -16.602  -1.667  24.608  1.00  3.87           H
ATOM   1511 2HB  MET A 345     -16.066  -0.033  24.202  1.00  3.87           H
ATOM   1512  CG  MET A 345     -14.510  -1.491  24.220  1.00  3.87           C
ATOM   1513 1HG  MET A 345     -13.730  -0.737  24.309  1.00  3.87           H
ATOM   1514 2HG  MET A 345     -14.220  -2.367  24.801  1.00  3.87           H
ATOM   1515  SD  MET A 345     -14.672  -1.973  22.489  1.00  3.87           S
ATOM   1516  CE  MET A 345     -13.087  -2.794  22.212  1.00  3.87           C
ATOM   1517 1HE  MET A 345     -12.966  -3.616  22.917  1.00  3.87           H
ATOM   1518 2HE  MET A 345     -12.272  -2.081  22.347  1.00  3.87           H
ATOM   1519 3HE  MET A 345     -13.048  -3.187  21.195  1.00  3.87           H
ATOM   1520  N   GLN A 346     -18.146  -0.605  26.846  1.00  4.53           N
ATOM   1521  H   GLN A 346     -18.054  -1.618  26.878  1.00  4.53           H
ATOM   1522  CA  GLN A 346     -19.485  -0.030  27.014  1.00  4.53           C
ATOM   1523  HA  GLN A 346     -19.506   0.969  26.581  1.00  4.53           H
ATOM   1524  C   GLN A 346     -19.878   0.061  28.485  1.00  4.53           C
ATOM   1525  O   GLN A 346     -20.879   0.699  28.837  1.00  4.53           O
ATOM   1526  CB  GLN A 346     -20.522  -0.894  26.286  1.00  4.53           C
ATOM   1527 1HB  GLN A 346     -20.550  -1.873  26.761  1.00  4.53           H
ATOM   1528 2HB  GLN A 346     -21.502  -0.434  26.407  1.00  4.53           H
ATOM   1529  CG  GLN A 346     -20.256  -1.094  24.795  1.00  4.53           C
ATOM   1530 1HG  GLN A 346     -20.302  -0.130  24.289  1.00  4.53           H
ATOM   1531 2HG  GLN A 346     -19.259  -1.510  24.659  1.00  4.53           H
ATOM   1532  CD  GLN A 346     -21.247  -2.042  24.151  1.00  4.53           C
ATOM   1533  OE1 GLN A 346     -22.416  -2.124  24.538  1.00  4.53           O
ATOM   1534  NE2 GLN A 346     -20.790  -2.788  23.184  1.00  4.53           N
ATOM   1535 1HE2 GLN A 346     -21.418  -3.396  22.689  1.00  4.53           H
ATOM   1536 2HE2 GLN A 346     -19.813  -2.745  22.926  1.00  4.53           H
ATOM   1537  N   GLY A 347     -19.117  -0.604  29.341  1.00 27.42           N
ATOM   1538  H   GLY A 347     -18.331  -1.147  29.010  1.00 27.42           H
ATOM   1539  CA  GLY A 347     -19.422  -0.637  30.761  1.00 27.42           C
ATOM   1540 1HA  GLY A 347     -18.510  -0.853  31.316  1.00 27.42           H
ATOM   1541 2HA  GLY A 347     -19.806   0.330  31.084  1.00 27.42           H
ATOM   1542  C   GLY A 347     -20.447  -1.707  31.071  1.00 27.42           C
ATOM   1543  O   GLY A 347     -20.931  -2.403  30.171  1.00 27.42           O
ATOM   1544  N   LEU A 348     -20.810  -1.830  32.337  1.00 -3.08           N
ATOM   1545  H   LEU A 348     -20.418  -1.203  33.033  1.00 -3.08           H
ATOM   1546  CA  LEU A 348     -21.805  -2.804  32.777  1.00 -3.08           C
ATOM   1547  HA  LEU A 348     -21.914  -3.601  32.042  1.00 -3.08           H
ATOM   1548  C   LEU A 348     -23.137  -2.081  32.911  1.00 -3.08           C
ATOM   1549  O   LEU A 348     -23.170  -0.874  33.181  1.00 -3.08           O
ATOM   1550  CB  LEU A 348     -21.387  -3.403  34.123  1.00 -3.08           C
ATOM   1551 1HB  LEU A 348     -21.213  -2.579  34.815  1.00 -3.08           H
ATOM   1552 2HB  LEU A 348     -22.219  -3.992  34.502  1.00 -3.08           H
ATOM   1553  CG  LEU A 348     -20.144  -4.306  34.119  1.00 -3.08           C
ATOM   1554  HG  LEU A 348     -19.334  -3.792  33.605  1.00 -3.08           H
ATOM   1555  CD1 LEU A 348     -19.681  -4.614  35.541  1.00 -3.08           C
ATOM   1556 1HD1 LEU A 348     -20.441  -5.186  36.071  1.00 -3.08           H
ATOM   1557 2HD1 LEU A 348     -19.490  -3.681  36.072  1.00 -3.08           H
ATOM   1558 3HD1 LEU A 348     -18.756  -5.190  35.503  1.00 -3.08           H
ATOM   1559  CD2 LEU A 348     -20.441  -5.614  33.387  1.00 -3.08           C
ATOM   1560 1HD2 LEU A 348     -19.569  -6.263  33.427  1.00 -3.08           H
ATOM   1561 2HD2 LEU A 348     -20.670  -5.415  32.341  1.00 -3.08           H
ATOM   1562 3HD2 LEU A 348     -21.287  -6.125  33.849  1.00 -3.08           H
ATOM   1563  N   GLY A 349     -24.233  -2.796  32.714  1.00 10.28           N
ATOM   1564  H   GLY A 349     -24.175  -3.787  32.502  1.00 10.28           H
ATOM   1565  CA  GLY A 349     -25.544  -2.175  32.770  1.00 10.28           C
ATOM   1566 1HA  GLY A 349     -25.677  -1.696  33.738  1.00 10.28           H
ATOM   1567 2HA  GLY A 349     -25.610  -1.415  31.993  1.00 10.28           H
ATOM   1568  C   GLY A 349     -26.658  -3.179  32.564  1.00 10.28           C
ATOM   1569  O   GLY A 349     -26.409  -4.385  32.501  1.00 10.28           O
ATOM   1570  N   VAL A 350     -27.889  -2.705  32.446  1.00 15.85           N
ATOM   1571  H   VAL A 350     -28.037  -1.700  32.471  1.00 15.85           H
ATOM   1572  CA  VAL A 350     -29.051  -3.587  32.285  1.00 15.85           C
ATOM   1573  HA  VAL A 350     -28.979  -4.378  33.030  1.00 15.85           H
ATOM   1574  C   VAL A 350     -29.134  -4.282  30.924  1.00 15.85           C
ATOM   1575  O   VAL A 350     -29.906  -5.221  30.757  1.00 15.85           O
ATOM   1576  CB  VAL A 350     -30.376  -2.825  32.550  1.00 15.85           C
ATOM   1577  HB  VAL A 350     -31.206  -3.515  32.404  1.00 15.85           H
ATOM   1578  CG1 VAL A 350     -30.414  -2.345  34.000  1.00 15.85           C
ATOM   1579 1HG1 VAL A 350     -31.386  -1.898  34.204  1.00 15.85           H
ATOM   1580 2HG1 VAL A 350     -29.637  -1.603  34.184  1.00 15.85           H
ATOM   1581 3HG1 VAL A 350     -30.274  -3.190  34.674  1.00 15.85           H
ATOM   1582  CG2 VAL A 350     -30.557  -1.630  31.600  1.00 15.85           C
ATOM   1583 1HG2 VAL A 350     -31.530  -1.172  31.779  1.00 15.85           H
ATOM   1584 2HG2 VAL A 350     -30.520  -1.964  30.563  1.00 15.85           H
ATOM   1585 3HG2 VAL A 350     -29.784  -0.880  31.762  1.00 15.85           H
ATOM   1586  N   GLY A 351     -28.314  -3.891  29.960  1.00 -1.88           N
ATOM   1587  H   GLY A 351     -27.700  -3.093  30.105  1.00 -1.88           H
ATOM   1588  CA  GLY A 351     -28.277  -4.585  28.679  1.00 -1.88           C
ATOM   1589 1HA  GLY A 351     -29.285  -4.611  28.263  1.00 -1.88           H
ATOM   1590 2HA  GLY A 351     -27.635  -4.032  27.994  1.00 -1.88           H
ATOM   1591  C   GLY A 351     -27.766  -6.013  28.782  1.00 -1.88           C
ATOM   1592  O   GLY A 351     -28.045  -6.851  27.922  1.00 -1.88           O
ATOM   1593  N   GLY A 352     -27.046  -6.317  29.855  1.00 12.43           N
ATOM   1594  H   GLY A 352     -26.825  -5.596  30.531  1.00 12.43           H
ATOM   1595  CA  GLY A 352     -26.547  -7.666  30.090  1.00 12.43           C
ATOM   1596 1HA  GLY A 352     -26.339  -8.145  29.134  1.00 12.43           H
ATOM   1597 2HA  GLY A 352     -25.614  -7.599  30.649  1.00 12.43           H
ATOM   1598  C   GLY A 352     -27.504  -8.548  30.873  1.00 12.43           C
ATOM   1599  O   GLY A 352     -27.150  -9.671  31.239  1.00 12.43           O
ATOM   1600  N   ALA A 353     -28.699  -8.048  31.164  1.00 11.14           N
ATOM   1601  H   ALA A 353     -28.945  -7.127  30.828  1.00 11.14           H
ATOM   1602  CA  ALA A 353     -29.689  -8.761  31.972  1.00 11.14           C
ATOM   1603  HA  ALA A 353     -29.166  -9.302  32.762  1.00 11.14           H
ATOM   1604  C   ALA A 353     -30.471  -9.783  31.138  1.00 11.14           C
ATOM   1605  O   ALA A 353     -31.631  -9.574  30.777  1.00 11.14           O
ATOM   1606  CB  ALA A 353     -30.635  -7.751  32.625  1.00 11.14           C
ATOM   1607 1HB  ALA A 353     -31.172  -7.197  31.855  1.00 11.14           H
ATOM   1608 2HB  ALA A 353     -30.065  -7.058  33.242  1.00 11.14           H
ATOM   1609 3HB  ALA A 353     -31.360  -8.277  33.243  1.00 11.14           H
ATOM   1610  N   PHE A 354     -29.807 -10.869  30.783  1.00 26.28           N
ATOM   1611  H   PHE A 354     -28.844 -10.965  31.072  1.00 26.28           H
ATOM   1612  CA  PHE A 354     -30.406 -11.905  29.949  1.00 26.28           C
ATOM   1613  HA  PHE A 354     -30.901 -11.423  29.107  1.00 26.28           H
ATOM   1614  C   PHE A 354     -31.444 -12.718  30.727  1.00 26.28           C
ATOM   1615  O   PHE A 354     -31.417 -12.730  31.955  1.00 26.28           O
ATOM   1616  CB  PHE A 354     -29.292 -12.809  29.422  1.00 26.28           C
ATOM   1617 1HB  PHE A 354     -28.903 -13.394  30.255  1.00 26.28           H
ATOM   1618 2HB  PHE A 354     -29.710 -13.491  28.684  1.00 26.28           H
ATOM   1619  CG  PHE A 354     -28.140 -12.056  28.802  1.00 26.28           C
ATOM   1620  CD1 PHE A 354     -26.819 -12.419  29.119  1.00 26.28           C
ATOM   1621  HD1 PHE A 354     -26.636 -13.252  29.785  1.00 26.28           H
ATOM   1622  CD2 PHE A 354     -28.355 -10.987  27.906  1.00 26.28           C
ATOM   1623  HD2 PHE A 354     -29.360 -10.698  27.635  1.00 26.28           H
ATOM   1624  CE1 PHE A 354     -25.717 -11.719  28.568  1.00 26.28           C
ATOM   1625  HE1 PHE A 354     -24.707 -12.015  28.816  1.00 26.28           H
ATOM   1626  CE2 PHE A 354     -27.263 -10.272  27.354  1.00 26.28           C
ATOM   1627  HE2 PHE A 354     -27.442  -9.447  26.679  1.00 26.28           H
ATOM   1628  CZ  PHE A 354     -25.941 -10.640  27.685  1.00 26.28           C
ATOM   1629  HZ  PHE A 354     -25.104 -10.104  27.261  1.00 26.28           H
ATOM   1630  N   ILE A 355     -32.339 -13.417  30.041  1.00-26.40           N
ATOM   1631  H   ILE A 355     -32.268 -13.455  29.028  1.00-26.40           H
ATOM   1632  CA  ILE A 355     -33.465 -14.107  30.693  1.00-26.40           C
ATOM   1633  HA  ILE A 355     -34.045 -13.363  31.238  1.00-26.40           H
ATOM   1634  C   ILE A 355     -33.016 -15.143  31.731  1.00-26.40           C
ATOM   1635  O   ILE A 355     -33.602 -15.227  32.817  1.00-26.40           O
ATOM   1636  CB  ILE A 355     -34.413 -14.751  29.625  1.00-26.40           C
ATOM   1637  HB  ILE A 355     -33.821 -15.402  28.981  1.00-26.40           H
ATOM   1638  CG1 ILE A 355     -35.042 -13.631  28.767  1.00-26.40           C
ATOM   1639 1HG1 ILE A 355     -35.683 -13.026  29.409  1.00-26.40           H
ATOM   1640 2HG1 ILE A 355     -34.251 -12.986  28.390  1.00-26.40           H
ATOM   1641  CG2 ILE A 355     -35.529 -15.607  30.288  1.00-26.40           C
ATOM   1642 1HG2 ILE A 355     -36.127 -14.992  30.965  1.00-26.40           H
ATOM   1643 2HG2 ILE A 355     -35.088 -16.431  30.851  1.00-26.40           H
ATOM   1644 3HG2 ILE A 355     -36.172 -16.046  29.525  1.00-26.40           H
ATOM   1645  CD1 ILE A 355     -35.870 -14.089  27.558  1.00-26.40           C
ATOM   1646 1HD1 ILE A 355     -36.145 -13.220  26.962  1.00-26.40           H
ATOM   1647 2HD1 ILE A 355     -36.780 -14.589  27.888  1.00-26.40           H
ATOM   1648 3HD1 ILE A 355     -35.283 -14.771  26.942  1.00-26.40           H
ATOM   1649  N   ARG A 356     -31.948 -15.889  31.474  1.00  2.44           N
ATOM   1650  H   ARG A 356     -31.475 -15.805  30.574  1.00  2.44           H
ATOM   1651  CA  ARG A 356     -31.454 -16.842  32.481  1.00  2.44           C
ATOM   1652  HA  ARG A 356     -32.281 -17.481  32.793  1.00  2.44           H
ATOM   1653  C   ARG A 356     -30.939 -16.154  33.742  1.00  2.44           C
ATOM   1654  O   ARG A 356     -31.075 -16.682  34.844  1.00  2.44           O
ATOM   1655  CB  ARG A 356     -30.352 -17.735  31.907  1.00  2.44           C
ATOM   1656 1HB  ARG A 356     -29.546 -17.109  31.524  1.00  2.44           H
ATOM   1657 2HB  ARG A 356     -29.960 -18.337  32.726  1.00  2.44           H
ATOM   1658  CG  ARG A 356     -30.826 -18.678  30.798  1.00  2.44           C
ATOM   1659 1HG  ARG A 356     -31.680 -19.254  31.154  1.00  2.44           H
ATOM   1660 2HG  ARG A 356     -31.133 -18.095  29.932  1.00  2.44           H
ATOM   1661  CD  ARG A 356     -29.721 -19.640  30.381  1.00  2.44           C
ATOM   1662 1HD  ARG A 356     -30.040 -20.182  29.490  1.00  2.44           H
ATOM   1663 2HD  ARG A 356     -28.820 -19.070  30.148  1.00  2.44           H
ATOM   1664  NE  ARG A 356     -29.435 -20.603  31.454  1.00  2.44           N
ATOM   1665  HE  ARG A 356     -30.031 -20.558  32.273  1.00  2.44           H
ATOM   1666  CZ  ARG A 356     -28.482 -21.522  31.468  1.00  2.44           C
ATOM   1667  NH1 ARG A 356     -28.330 -22.222  32.552  1.00  2.44           N
ATOM   1668 1HH1 ARG A 356     -28.934 -22.065  33.343  1.00  2.44           H
ATOM   1669 2HH1 ARG A 356     -27.608 -22.928  32.607  1.00  2.44           H
ATOM   1670  NH2 ARG A 356     -27.673 -21.755  30.468  1.00  2.44           N
ATOM   1671 1HH2 ARG A 356     -27.788 -21.250  29.610  1.00  2.44           H
ATOM   1672 2HH2 ARG A 356     -26.944 -22.446  30.560  1.00  2.44           H
ATOM   1673  N   LYS A 357     -30.393 -14.953  33.619  1.00 -0.81           N
ATOM   1674  H   LYS A 357     -30.299 -14.537  32.702  1.00 -0.81           H
ATOM   1675  CA  LYS A 357     -29.968 -14.192  34.800  1.00 -0.81           C
ATOM   1676  HA  LYS A 357     -29.432 -14.853  35.483  1.00 -0.81           H
ATOM   1677  C   LYS A 357     -31.178 -13.623  35.529  1.00 -0.81           C
ATOM   1678  O   LYS A 357     -31.178 -13.516  36.755  1.00 -0.81           O
ATOM   1679  CB  LYS A 357     -29.059 -13.027  34.411  1.00 -0.81           C
ATOM   1680 1HB  LYS A 357     -29.596 -12.375  33.723  1.00 -0.81           H
ATOM   1681 2HB  LYS A 357     -28.838 -12.457  35.308  1.00 -0.81           H
ATOM   1682  CG  LYS A 357     -27.749 -13.423  33.776  1.00 -0.81           C
ATOM   1683 1HG  LYS A 357     -27.202 -14.088  34.444  1.00 -0.81           H
ATOM   1684 2HG  LYS A 357     -27.941 -13.926  32.830  1.00 -0.81           H
ATOM   1685  CD  LYS A 357     -26.936 -12.173  33.523  1.00 -0.81           C
ATOM   1686 1HD  LYS A 357     -27.536 -11.489  32.927  1.00 -0.81           H
ATOM   1687 2HD  LYS A 357     -26.695 -11.695  34.473  1.00 -0.81           H
ATOM   1688  CE  LYS A 357     -25.656 -12.485  32.778  1.00 -0.81           C
ATOM   1689 1HE  LYS A 357     -25.032 -13.144  33.383  1.00 -0.81           H
ATOM   1690 2HE  LYS A 357     -25.902 -12.991  31.843  1.00 -0.81           H
ATOM   1691  NZ  LYS A 357     -24.912 -11.222  32.473  1.00 -0.81           N
ATOM   1692 1HZ  LYS A 357     -24.125 -11.433  31.869  1.00 -0.81           H
ATOM   1693 2HZ  LYS A 357     -24.565 -10.808  33.331  1.00 -0.81           H
ATOM   1694 3HZ  LYS A 357     -25.527 -10.566  32.006  1.00 -0.81           H
ATOM   1695  N   SER A 358     -32.222 -13.287  34.786  1.00 15.75           N
ATOM   1696  H   SER A 358     -32.173 -13.415  33.780  1.00 15.75           H
ATOM   1697  CA  SER A 358     -33.431 -12.662  35.330  1.00 15.75           C
ATOM   1698  HA  SER A 358     -33.112 -11.824  35.945  1.00 15.75           H
ATOM   1699  C   SER A 358     -34.296 -13.541  36.229  1.00 15.75           C
ATOM   1700  O   SER A 358     -35.247 -13.052  36.837  1.00 15.75           O
ATOM   1701  CB  SER A 358     -34.271 -12.084  34.192  1.00 15.75           C
ATOM   1702 1HB  SER A 358     -34.600 -12.886  33.532  1.00 15.75           H
ATOM   1703 2HB  SER A 358     -35.141 -11.575  34.605  1.00 15.75           H
ATOM   1704  OG  SER A 358     -33.483 -11.153  33.465  1.00 15.75           O
ATOM   1705  HG  SER A 358     -34.024 -10.773  32.752  1.00 15.75           H
ATOM   1706  N   ILE A 359     -33.879 -14.780  36.459  1.00-11.91           N
ATOM   1707  H   ILE A 359     -33.138 -15.165  35.889  1.00-11.91           H
ATOM   1708  CA  ILE A 359     -34.395 -15.591  37.568  1.00-11.91           C
ATOM   1709  HA  ILE A 359     -35.469 -15.729  37.449  1.00-11.91           H
ATOM   1710  C   ILE A 359     -34.145 -14.821  38.877  1.00-11.91           C
ATOM   1711  O   ILE A 359     -34.973 -14.828  39.796  1.00-11.91           O
ATOM   1712  CB  ILE A 359     -33.703 -16.995  37.588  1.00-11.91           C
ATOM   1713  HB  ILE A 359     -32.624 -16.844  37.626  1.00-11.91           H
ATOM   1714  CG1 ILE A 359     -34.045 -17.758  36.289  1.00-11.91           C
ATOM   1715 1HG1 ILE A 359     -35.112 -17.983  36.293  1.00-11.91           H
ATOM   1716 2HG1 ILE A 359     -33.845 -17.113  35.434  1.00-11.91           H
ATOM   1717  CG2 ILE A 359     -34.125 -17.819  38.835  1.00-11.91           C
ATOM   1718 1HG2 ILE A 359     -33.608 -18.780  38.843  1.00-11.91           H
ATOM   1719 2HG2 ILE A 359     -35.203 -17.989  38.829  1.00-11.91           H
ATOM   1720 3HG2 ILE A 359     -33.850 -17.291  39.749  1.00-11.91           H
ATOM   1721  CD1 ILE A 359     -33.276 -19.067  36.056  1.00-11.91           C
ATOM   1722 1HD1 ILE A 359     -33.515 -19.453  35.065  1.00-11.91           H
ATOM   1723 2HD1 ILE A 359     -33.558 -19.811  36.800  1.00-11.91           H
ATOM   1724 3HD1 ILE A 359     -32.202 -18.883  36.113  1.00-11.91           H
ATOM   1725  N   TYR A 360     -33.050 -14.073  38.914  1.00 14.91           N
ATOM   1726  H   TYR A 360     -32.434 -14.068  38.108  1.00 14.91           H
ATOM   1727  CA  TYR A 360     -32.659 -13.253  40.063  1.00 14.91           C
ATOM   1728  HA  TYR A 360     -33.300 -13.502  40.905  1.00 14.91           H
ATOM   1729  C   TYR A 360     -32.836 -11.755  39.776  1.00 14.91           C
ATOM   1730  O   TYR A 360     -32.128 -10.908  40.324  1.00 14.91           O
ATOM   1731  CB  TYR A 360     -31.216 -13.588  40.454  1.00 14.91           C
ATOM   1732 1HB  TYR A 360     -30.550 -13.263  39.658  1.00 14.91           H
ATOM   1733 2HB  TYR A 360     -30.965 -13.043  41.362  1.00 14.91           H
ATOM   1734  CG  TYR A 360     -30.989 -15.069  40.696  1.00 14.91           C
ATOM   1735  CD1 TYR A 360     -30.575 -15.922  39.648  1.00 14.91           C
ATOM   1736  HD1 TYR A 360     -30.394 -15.518  38.661  1.00 14.91           H
ATOM   1737  CD2 TYR A 360     -31.203 -15.633  41.971  1.00 14.91           C
ATOM   1738  HD2 TYR A 360     -31.516 -15.004  42.793  1.00 14.91           H
ATOM   1739  CE1 TYR A 360     -30.407 -17.316  39.866  1.00 14.91           C
ATOM   1740  HE1 TYR A 360     -30.106 -17.964  39.056  1.00 14.91           H
ATOM   1741  CE2 TYR A 360     -31.034 -17.031  42.190  1.00 14.91           C
ATOM   1742  HE2 TYR A 360     -31.210 -17.453  43.167  1.00 14.91           H
ATOM   1743  CZ  TYR A 360     -30.649 -17.858  41.129  1.00 14.91           C
ATOM   1744  OH  TYR A 360     -30.514 -19.212  41.298  1.00 14.91           O
ATOM   1745  HH  TYR A 360     -30.832 -19.518  42.158  1.00 14.91           H
ATOM   1746  N   GLY A 361     -33.773 -11.438  38.891  1.00  2.36           N
ATOM   1747  H   GLY A 361     -34.295 -12.174  38.431  1.00  2.36           H
ATOM   1748  CA  GLY A 361     -34.117 -10.058  38.572  1.00  2.36           C
ATOM   1749 1HA  GLY A 361     -35.134 -10.046  38.179  1.00  2.36           H
ATOM   1750 2HA  GLY A 361     -34.120  -9.478  39.495  1.00  2.36           H
ATOM   1751  C   GLY A 361     -33.227  -9.334  37.575  1.00  2.36           C
ATOM   1752  O   GLY A 361     -32.164  -9.823  37.179  1.00  2.36           O
ATOM   1753  N   VAL A 362     -33.666  -8.163  37.141  1.00 -7.24           N
ATOM   1754  H   VAL A 362     -34.560  -7.814  37.482  1.00 -7.24           H
ATOM   1755  CA  VAL A 362     -32.926  -7.320  36.194  1.00 -7.24           C
ATOM   1756  HA  VAL A 362     -32.343  -7.946  35.521  1.00 -7.24           H
ATOM   1757  C   VAL A 362     -31.980  -6.426  36.999  1.00 -7.24           C
ATOM   1758  O   VAL A 362     -32.388  -5.800  37.974  1.00 -7.24           O
ATOM   1759  CB  VAL A 362     -33.925  -6.459  35.355  1.00 -7.24           C
ATOM   1760  HB  VAL A 362     -34.524  -5.862  36.042  1.00 -7.24           H
ATOM   1761  CG1 VAL A 362     -33.212  -5.503  34.385  1.00 -7.24           C
ATOM   1762 1HG1 VAL A 362     -33.953  -4.902  33.857  1.00 -7.24           H
ATOM   1763 2HG1 VAL A 362     -32.630  -6.062  33.656  1.00 -7.24           H
ATOM   1764 3HG1 VAL A 362     -32.559  -4.826  34.936  1.00 -7.24           H
ATOM   1765  CG2 VAL A 362     -34.873  -7.377  34.555  1.00 -7.24           C
ATOM   1766 1HG2 VAL A 362     -35.558  -6.772  33.963  1.00 -7.24           H
ATOM   1767 2HG2 VAL A 362     -35.465  -7.993  35.233  1.00 -7.24           H
ATOM   1768 3HG2 VAL A 362     -34.301  -8.026  33.889  1.00 -7.24           H
ATOM   1769  N   GLY A 363     -30.712  -6.381  36.620  1.00 22.08           N
ATOM   1770  H   GLY A 363     -30.394  -6.914  35.822  1.00 22.08           H
ATOM   1771  CA  GLY A 363     -29.720  -5.596  37.338  1.00 22.08           C
ATOM   1772 1HA  GLY A 363     -29.844  -4.535  37.123  1.00 22.08           H
ATOM   1773 2HA  GLY A 363     -29.797  -5.775  38.411  1.00 22.08           H
ATOM   1774  C   GLY A 363     -28.381  -6.078  36.830  1.00 22.08           C
ATOM   1775  O   GLY A 363     -28.383  -6.877  35.889  1.00 22.08           O
ATOM   1776  N   ILE A 364     -27.266  -5.653  37.406  1.00  1.69           N
ATOM   1777  H   ILE A 364     -27.322  -5.011  38.193  1.00  1.69           H
ATOM   1778  CA  ILE A 364     -25.949  -6.153  36.991  1.00  1.69           C
ATOM   1779  HA  ILE A 364     -25.990  -6.514  35.964  1.00  1.69           H
ATOM   1780  C   ILE A 364     -25.643  -7.310  37.932  1.00  1.69           C
ATOM   1781  O   ILE A 364     -25.691  -7.133  39.148  1.00  1.69           O
ATOM   1782  CB  ILE A 364     -24.808  -5.105  37.120  1.00  1.69           C
ATOM   1783  HB  ILE A 364     -24.729  -4.812  38.164  1.00  1.69           H
ATOM   1784  CG1 ILE A 364     -25.125  -3.845  36.293  1.00  1.69           C
ATOM   1785 1HG1 ILE A 364     -25.057  -4.098  35.235  1.00  1.69           H
ATOM   1786 2HG1 ILE A 364     -26.145  -3.527  36.499  1.00  1.69           H
ATOM   1787  CG2 ILE A 364     -23.454  -5.729  36.676  1.00  1.69           C
ATOM   1788 1HG2 ILE A 364     -22.654  -4.998  36.771  1.00  1.69           H
ATOM   1789 2HG2 ILE A 364     -23.510  -6.060  35.636  1.00  1.69           H
ATOM   1790 3HG2 ILE A 364     -23.199  -6.581  37.308  1.00  1.69           H
ATOM   1791  CD1 ILE A 364     -24.202  -2.645  36.579  1.00  1.69           C
ATOM   1792 1HD1 ILE A 364     -24.521  -1.793  35.980  1.00  1.69           H
ATOM   1793 2HD1 ILE A 364     -23.172  -2.884  36.325  1.00  1.69           H
ATOM   1794 3HD1 ILE A 364     -24.253  -2.381  37.635  1.00  1.69           H
ATOM   1795  N   HIS A 365     -25.359  -8.485  37.389  1.00  2.04           N
ATOM   1796  H   HIS A 365     -25.326  -8.576  36.375  1.00  2.04           H
ATOM   1797  CA  HIS A 365     -25.076  -9.670  38.198  1.00  2.04           C
ATOM   1798  HA  HIS A 365     -25.479  -9.533  39.201  1.00  2.04           H
ATOM   1799  C   HIS A 365     -23.567  -9.864  38.294  1.00  2.04           C
ATOM   1800  O   HIS A 365     -22.859  -9.672  37.310  1.00  2.04           O
ATOM   1801  CB  HIS A 365     -25.712 -10.908  37.557  1.00  2.04           C
ATOM   1802 1HB  HIS A 365     -25.303 -11.035  36.554  1.00  2.04           H
ATOM   1803 2HB  HIS A 365     -25.441 -11.779  38.150  1.00  2.04           H
ATOM   1804  CG  HIS A 365     -27.207 -10.846  37.466  1.00  2.04           C
ATOM   1805  ND1 HIS A 365     -28.045 -11.821  37.995  1.00  2.04           N
ATOM   1806  HD1 HIS A 365     -27.751 -12.687  38.448  1.00  2.04           H
ATOM   1807  CD2 HIS A 365     -28.046  -9.938  36.900  1.00  2.04           C
ATOM   1808  HD2 HIS A 365     -27.744  -9.049  36.359  1.00  2.04           H
ATOM   1809  CE1 HIS A 365     -29.304 -11.456  37.805  1.00  2.04           C
ATOM   1810  HE1 HIS A 365     -30.180 -12.008  38.128  1.00  2.04           H
ATOM   1811  NE2 HIS A 365     -29.329 -10.330  37.141  1.00  2.04           N
ATOM   1812  HE2 HIS A 365     -30.179  -9.852  36.844  1.00  2.04           H
ATOM   1813  N   LEU A 366     -23.094 -10.268  39.461  1.00-14.53           N
ATOM   1814  H   LEU A 366     -23.744 -10.390  40.233  1.00-14.53           H
ATOM   1815  CA  LEU A 366     -21.684 -10.548  39.736  1.00-14.53           C
ATOM   1816  HA  LEU A 366     -21.095 -10.577  38.819  1.00-14.53           H
ATOM   1817  C   LEU A 366     -21.648 -11.901  40.429  1.00-14.53           C
ATOM   1818  O   LEU A 366     -22.671 -12.326  40.966  1.00-14.53           O
ATOM   1819  CB  LEU A 366     -21.117  -9.510  40.708  1.00-14.53           C
ATOM   1820 1HB  LEU A 366     -21.738  -9.539  41.601  1.00-14.53           H
ATOM   1821 2HB  LEU A 366     -20.117  -9.832  40.993  1.00-14.53           H
ATOM   1822  CG  LEU A 366     -21.016  -8.045  40.266  1.00-14.53           C
ATOM   1823  HG  LEU A 366     -21.984  -7.717  39.891  1.00-14.53           H
ATOM   1824  CD1 LEU A 366     -20.657  -7.190  41.477  1.00-14.53           C
ATOM   1825 1HD1 LEU A 366     -19.683  -7.478  41.871  1.00-14.53           H
ATOM   1826 2HD1 LEU A 366     -21.414  -7.313  42.253  1.00-14.53           H
ATOM   1827 3HD1 LEU A 366     -20.631  -6.145  41.184  1.00-14.53           H
ATOM   1828  CD2 LEU A 366     -19.972  -7.860  39.167  1.00-14.53           C
ATOM   1829 1HD2 LEU A 366     -19.001  -8.231  39.498  1.00-14.53           H
ATOM   1830 2HD2 LEU A 366     -19.888  -6.806  38.908  1.00-14.53           H
ATOM   1831 3HD2 LEU A 366     -20.281  -8.409  38.278  1.00-14.53           H
ATOM   1832  N   THR A 367     -20.492 -12.544  40.470  1.00 -7.11           N
ATOM   1833  H   THR A 367     -19.672 -12.141  40.023  1.00 -7.11           H
ATOM   1834  CA  THR A 367     -20.326 -13.799  41.207  1.00 -7.11           C
ATOM   1835  HA  THR A 367     -21.292 -14.137  41.580  1.00 -7.11           H
ATOM   1836  C   THR A 367     -19.418 -13.520  42.402  1.00 -7.11           C
ATOM   1837  O   THR A 367     -18.486 -12.726  42.290  1.00 -7.11           O
ATOM   1838  CB  THR A 367     -19.724 -14.915  40.318  1.00 -7.11           C
ATOM   1839  HB  THR A 367     -19.632 -15.827  40.903  1.00 -7.11           H
ATOM   1840  OG1 THR A 367     -18.433 -14.537  39.830  1.00 -7.11           O
ATOM   1841  HG1 THR A 367     -18.460 -13.604  39.572  1.00 -7.11           H
ATOM   1842  CG2 THR A 367     -20.582 -15.201  39.105  1.00 -7.11           C
ATOM   1843 1HG2 THR A 367     -21.612 -15.394  39.412  1.00 -7.11           H
ATOM   1844 2HG2 THR A 367     -20.193 -16.082  38.598  1.00 -7.11           H
ATOM   1845 3HG2 THR A 367     -20.556 -14.355  38.419  1.00 -7.11           H
ATOM   1846  N   ALA A 368     -19.704 -14.104  43.556  1.00  6.03           N
ATOM   1847  H   ALA A 368     -20.489 -14.746  43.621  1.00  6.03           H
ATOM   1848  CA  ALA A 368     -18.932 -13.826  44.764  1.00  6.03           C
ATOM   1849  HA  ALA A 368     -18.829 -12.745  44.869  1.00  6.03           H
ATOM   1850  C   ALA A 368     -17.531 -14.442  44.732  1.00  6.03           C
ATOM   1851  O   ALA A 368     -17.315 -15.507  44.142  1.00  6.03           O
ATOM   1852  CB  ALA A 368     -19.690 -14.362  45.971  1.00  6.03           C
ATOM   1853 1HB  ALA A 368     -20.709 -13.971  45.970  1.00  6.03           H
ATOM   1854 2HB  ALA A 368     -19.195 -14.052  46.892  1.00  6.03           H
ATOM   1855 3HB  ALA A 368     -19.723 -15.448  45.923  1.00  6.03           H
ATOM   1856  N   ALA A 369     -16.617 -13.828  45.474  1.00 12.72           N
ATOM   1857  H   ALA A 369     -16.868 -12.978  45.968  1.00 12.72           H
ATOM   1858  CA  ALA A 369     -15.256 -14.340  45.629  1.00 12.72           C
ATOM   1859  HA  ALA A 369     -14.842 -14.519  44.643  1.00 12.72           H
ATOM   1860  C   ALA A 369     -15.235 -15.664  46.394  1.00 12.72           C
ATOM   1861  O   ALA A 369     -14.315 -16.468  46.262  1.00 12.72           O
ATOM   1862  CB  ALA A 369     -14.388 -13.298  46.341  1.00 12.72           C
ATOM   1863 1HB  ALA A 369     -14.787 -13.085  47.333  1.00 12.72           H
ATOM   1864 2HB  ALA A 369     -14.361 -12.382  45.753  1.00 12.72           H
ATOM   1865 3HB  ALA A 369     -13.370 -13.680  46.441  1.00 12.72           H
ATOM   1866  N   ASP A 370     -16.278 -15.880  47.181  1.00 16.15           N
ATOM   1867  H   ASP A 370     -16.986 -15.166  47.247  1.00 16.15           H
ATOM   1868  CA  ASP A 370     -16.445 -17.099  47.971  1.00 16.15           C
ATOM   1869  HA  ASP A 370     -15.588 -17.210  48.635  1.00 16.15           H
ATOM   1870  C   ASP A 370     -16.557 -18.387  47.148  1.00 16.15           C
ATOM   1871  O   ASP A 370     -16.127 -19.446  47.606  1.00 16.15           O
ATOM   1872  CB  ASP A 370     -17.710 -16.961  48.818  1.00 16.15           C
ATOM   1873 1HB  ASP A 370     -17.618 -16.092  49.470  1.00 16.15           H
ATOM   1874 2HB  ASP A 370     -18.555 -16.803  48.147  1.00 16.15           H
ATOM   1875  CG  ASP A 370     -17.994 -18.199  49.646  1.00 16.15           C
ATOM   1876  OD1 ASP A 370     -19.012 -18.854  49.358  1.00 16.15           O
ATOM   1877  OD2 ASP A 370     -17.217 -18.574  50.553  1.00 16.15           O
ATOM   1878  N   CYS A 371     -17.112 -18.312  45.944  1.00 27.77           N
ATOM   1879  H   CYS A 371     -17.411 -17.413  45.591  1.00 27.77           H
ATOM   1880  CA  CYS A 371     -17.299 -19.499  45.094  1.00 27.77           C
ATOM   1881  HA  CYS A 371     -16.773 -20.337  45.548  1.00 27.77           H
ATOM   1882  C   CYS A 371     -16.759 -19.365  43.659  1.00 27.77           C
ATOM   1883  O   CYS A 371     -17.538 -19.284  42.698  1.00 27.77           O
ATOM   1884  CB  CYS A 371     -18.781 -19.878  45.052  1.00 27.77           C
ATOM   1885 1HB  CYS A 371     -19.361 -19.019  44.715  1.00 27.77           H
ATOM   1886 2HB  CYS A 371     -18.912 -20.680  44.324  1.00 27.77           H
ATOM   1887  SG  CYS A 371     -19.434 -20.462  46.634  1.00 27.77           S
ATOM   1888  HG  CYS A 371     -19.059 -19.423  47.395  1.00 27.77           H
ATOM   1889  N   PRO A 372     -15.425 -19.345  43.475  1.00  0.97           N
ATOM   1890  CA  PRO A 372     -14.901 -19.198  42.109  1.00  0.97           C
ATOM   1891  HA  PRO A 372     -15.242 -18.250  41.695  1.00  0.97           H
ATOM   1892  C   PRO A 372     -15.204 -20.308  41.099  1.00  0.97           C
ATOM   1893  O   PRO A 372     -15.063 -20.073  39.904  1.00  0.97           O
ATOM   1894  CB  PRO A 372     -13.386 -19.149  42.330  1.00  0.97           C
ATOM   1895 1HB  PRO A 372     -12.951 -20.136  42.168  1.00  0.97           H
ATOM   1896 2HB  PRO A 372     -12.932 -18.419  41.666  1.00  0.97           H
ATOM   1897  CG  PRO A 372     -13.212 -18.743  43.735  1.00  0.97           C
ATOM   1898 1HG  PRO A 372     -12.243 -19.058  44.118  1.00  0.97           H
ATOM   1899 2HG  PRO A 372     -13.334 -17.664  43.833  1.00  0.97           H
ATOM   1900  CD  PRO A 372     -14.314 -19.451  44.437  1.00  0.97           C
ATOM   1901 1HD  PRO A 372     -14.054 -20.497  44.599  1.00  0.97           H
ATOM   1902 2HD  PRO A 372     -14.540 -18.956  45.381  1.00  0.97           H
ATOM   1903  N   TYR A 373     -15.603 -21.503  41.519  1.00 16.80           N
ATOM   1904  H   TYR A 373     -15.718 -21.688  42.513  1.00 16.80           H
ATOM   1905  CA  TYR A 373     -15.864 -22.587  40.564  1.00 16.80           C
ATOM   1906  HA  TYR A 373     -14.964 -22.768  39.977  1.00 16.80           H
ATOM   1907  C   TYR A 373     -16.989 -22.261  39.584  1.00 16.80           C
ATOM   1908  O   TYR A 373     -16.864 -22.460  38.376  1.00 16.80           O
ATOM   1909  CB  TYR A 373     -16.234 -23.876  41.305  1.00 16.80           C
ATOM   1910 1HB  TYR A 373     -15.362 -24.238  41.851  1.00 16.80           H
ATOM   1911 2HB  TYR A 373     -17.025 -23.658  42.021  1.00 16.80           H
ATOM   1912  CG  TYR A 373     -16.732 -24.958  40.372  1.00 16.80           C
ATOM   1913  CD1 TYR A 373     -15.873 -25.552  39.427  1.00 16.80           C
ATOM   1914  HD1 TYR A 373     -14.828 -25.271  39.394  1.00 16.80           H
ATOM   1915  CD2 TYR A 373     -18.086 -25.358  40.396  1.00 16.80           C
ATOM   1916  HD2 TYR A 373     -18.762 -24.930  41.121  1.00 16.80           H
ATOM   1917  CE1 TYR A 373     -16.366 -26.503  38.497  1.00 16.80           C
ATOM   1918  HE1 TYR A 373     -15.698 -26.943  37.771  1.00 16.80           H
ATOM   1919  CE2 TYR A 373     -18.581 -26.313  39.469  1.00 16.80           C
ATOM   1920  HE2 TYR A 373     -19.621 -26.603  39.491  1.00 16.80           H
ATOM   1921  CZ  TYR A 373     -17.718 -26.867  38.522  1.00 16.80           C
ATOM   1922  OH  TYR A 373     -18.200 -27.763  37.600  1.00 16.80           O
ATOM   1923  HH  TYR A 373     -19.122 -28.006  37.765  1.00 16.80           H
ATOM   1924  N   PHE A 374     -18.092 -21.721  40.078  1.00 16.30           N
ATOM   1925  H   PHE A 374     -18.175 -21.541  41.068  1.00 16.30           H
ATOM   1926  CA  PHE A 374     -19.211 -21.426  39.188  1.00 16.30           C
ATOM   1927  HA  PHE A 374     -19.380 -22.293  38.547  1.00 16.30           H
ATOM   1928  C   PHE A 374     -18.865 -20.255  38.276  1.00 16.30           C
ATOM   1929  O   PHE A 374     -19.269 -20.232  37.111  1.00 16.30           O
ATOM   1930  CB  PHE A 374     -20.487 -21.197  39.996  1.00 16.30           C
ATOM   1931 1HB  PHE A 374     -20.296 -20.454  40.769  1.00 16.30           H
ATOM   1932 2HB  PHE A 374     -21.256 -20.810  39.326  1.00 16.30           H
ATOM   1933  CG  PHE A 374     -21.007 -22.463  40.629  1.00 16.30           C
ATOM   1934  CD1 PHE A 374     -20.575 -22.867  41.907  1.00 16.30           C
ATOM   1935  HD1 PHE A 374     -19.911 -22.234  42.479  1.00 16.30           H
ATOM   1936  CD2 PHE A 374     -21.893 -23.291  39.915  1.00 16.30           C
ATOM   1937  HD2 PHE A 374     -22.245 -22.988  38.939  1.00 16.30           H
ATOM   1938  CE1 PHE A 374     -20.989 -24.108  42.455  1.00 16.30           C
ATOM   1939  HE1 PHE A 374     -20.638 -24.415  43.430  1.00 16.30           H
ATOM   1940  CE2 PHE A 374     -22.322 -24.531  40.453  1.00 16.30           C
ATOM   1941  HE2 PHE A 374     -22.995 -25.162  39.889  1.00 16.30           H
ATOM   1942  CZ  PHE A 374     -21.855 -24.946  41.720  1.00 16.30           C
ATOM   1943  HZ  PHE A 374     -22.166 -25.898  42.128  1.00 16.30           H
ATOM   1944  N   SER A 375     -18.027 -19.346  38.760  1.00  5.18           N
ATOM   1945  H   SER A 375     -17.728 -19.391  39.725  1.00  5.18           H
ATOM   1946  CA  SER A 375     -17.501 -18.272  37.924  1.00  5.18           C
ATOM   1947  HA  SER A 375     -18.338 -17.731  37.491  1.00  5.18           H
ATOM   1948  C   SER A 375     -16.631 -18.834  36.804  1.00  5.18           C
ATOM   1949  O   SER A 375     -16.710 -18.405  35.655  1.00  5.18           O
ATOM   1950  CB  SER A 375     -16.663 -17.318  38.774  1.00  5.18           C
ATOM   1951 1HB  SER A 375     -15.694 -17.776  38.972  1.00  5.18           H
ATOM   1952 2HB  SER A 375     -16.509 -16.380  38.240  1.00  5.18           H
ATOM   1953  OG  SER A 375     -17.306 -17.085  40.015  1.00  5.18           O
ATOM   1954  HG  SER A 375     -17.773 -16.235  39.964  1.00  5.18           H
ATOM   1955  N   ALA A 376     -15.809 -19.820  37.137  1.00 -3.21           N
ATOM   1956  H   ALA A 376     -15.772 -20.137  38.101  1.00 -3.21           H
ATOM   1957  CA  ALA A 376     -14.920 -20.445  36.169  1.00 -3.21           C
ATOM   1958  HA  ALA A 376     -14.305 -19.673  35.710  1.00 -3.21           H
ATOM   1959  C   ALA A 376     -15.730 -21.113  35.062  1.00 -3.21           C
ATOM   1960  O   ALA A 376     -15.396 -20.988  33.884  1.00 -3.21           O
ATOM   1961  CB  ALA A 376     -14.002 -21.450  36.878  1.00 -3.21           C
ATOM   1962 1HB  ALA A 376     -13.447 -20.949  37.670  1.00 -3.21           H
ATOM   1963 2HB  ALA A 376     -13.299 -21.875  36.162  1.00 -3.21           H
ATOM   1964 3HB  ALA A 376     -14.588 -22.261  37.309  1.00 -3.21           H
ATOM   1965  N   ARG A 377     -16.805 -21.798  35.422  1.00 13.43           N
ATOM   1966  H   ARG A 377     -17.031 -21.897  36.409  1.00 13.43           H
ATOM   1967  CA  ARG A 377     -17.647 -22.439  34.412  1.00 13.43           C
ATOM   1968  HA  ARG A 377     -16.998 -22.994  33.735  1.00 13.43           H
ATOM   1969  C   ARG A 377     -18.385 -21.453  33.520  1.00 13.43           C
ATOM   1970  O   ARG A 377     -18.520 -21.718  32.328  1.00 13.43           O
ATOM   1971  CB  ARG A 377     -18.629 -23.423  35.062  1.00 13.43           C
ATOM   1972 1HB  ARG A 377     -19.179 -22.907  35.848  1.00 13.43           H
ATOM   1973 2HB  ARG A 377     -19.340 -23.744  34.302  1.00 13.43           H
ATOM   1974  CG  ARG A 377     -17.976 -24.682  35.651  1.00 13.43           C
ATOM   1975 1HG  ARG A 377     -17.237 -24.394  36.398  1.00 13.43           H
ATOM   1976 2HG  ARG A 377     -18.745 -25.289  36.129  1.00 13.43           H
ATOM   1977  CD  ARG A 377     -17.293 -25.508  34.558  1.00 13.43           C
ATOM   1978 1HD  ARG A 377     -18.027 -25.743  33.786  1.00 13.43           H
ATOM   1979 2HD  ARG A 377     -16.505 -24.903  34.109  1.00 13.43           H
ATOM   1980  NE  ARG A 377     -16.678 -26.760  35.019  1.00 13.43           N
ATOM   1981  HE  ARG A 377     -16.907 -27.072  35.950  1.00 13.43           H
ATOM   1982  CZ  ARG A 377     -15.846 -27.512  34.308  1.00 13.43           C
ATOM   1983  NH1 ARG A 377     -15.314 -28.564  34.854  1.00 13.43           N
ATOM   1984 1HH1 ARG A 377     -15.521 -28.808  35.815  1.00 13.43           H
ATOM   1985 2HH1 ARG A 377     -14.675 -29.130  34.323  1.00 13.43           H
ATOM   1986  NH2 ARG A 377     -15.486 -27.237  33.081  1.00 13.43           N
ATOM   1987 1HH2 ARG A 377     -15.849 -26.413  32.619  1.00 13.43           H
ATOM   1988 2HH2 ARG A 377     -14.830 -27.840  32.606  1.00 13.43           H
ATOM   1989  N   TYR A 378     -18.785 -20.294  34.024  1.00 23.22           N
ATOM   1990  H   TYR A 378     -18.649 -20.089  35.006  1.00 23.22           H
ATOM   1991  CA  TYR A 378     -19.434 -19.304  33.158  1.00 23.22           C
ATOM   1992  HA  TYR A 378     -20.291 -19.771  32.671  1.00 23.22           H
ATOM   1993  C   TYR A 378     -18.509 -18.787  32.058  1.00 23.22           C
ATOM   1994  O   TYR A 378     -18.979 -18.440  30.978  1.00 23.22           O
ATOM   1995  CB  TYR A 378     -19.909 -18.074  33.932  1.00 23.22           C
ATOM   1996 1HB  TYR A 378     -19.071 -17.699  34.511  1.00 23.22           H
ATOM   1997 2HB  TYR A 378     -20.188 -17.310  33.208  1.00 23.22           H
ATOM   1998  CG  TYR A 378     -21.087 -18.269  34.858  1.00 23.22           C
ATOM   1999  CD1 TYR A 378     -21.017 -17.834  36.195  1.00 23.22           C
ATOM   2000  HD1 TYR A 378     -20.110 -17.388  36.564  1.00 23.22           H
ATOM   2001  CD2 TYR A 378     -22.299 -18.824  34.395  1.00 23.22           C
ATOM   2002  HD2 TYR A 378     -22.392 -19.151  33.369  1.00 23.22           H
ATOM   2003  CE1 TYR A 378     -22.125 -17.964  37.065  1.00 23.22           C
ATOM   2004  HE1 TYR A 378     -22.054 -17.635  38.089  1.00 23.22           H
ATOM   2005  CE2 TYR A 378     -23.419 -18.939  35.264  1.00 23.22           C
ATOM   2006  HE2 TYR A 378     -24.351 -19.342  34.904  1.00 23.22           H
ATOM   2007  CZ  TYR A 378     -23.317 -18.509  36.590  1.00 23.22           C
ATOM   2008  OH  TYR A 378     -24.380 -18.609  37.450  1.00 23.22           O
ATOM   2009  HH  TYR A 378     -24.156 -18.296  38.334  1.00 23.22           H
ATOM   2010  N   CYS A 379     -17.208 -18.717  32.309  1.00 19.00           N
ATOM   2011  H   CYS A 379     -16.851 -18.995  33.215  1.00 19.00           H
ATOM   2012  CA  CYS A 379     -16.273 -18.227  31.293  1.00 19.00           C
ATOM   2013  HA  CYS A 379     -16.811 -17.545  30.633  1.00 19.00           H
ATOM   2014  C   CYS A 379     -15.693 -19.310  30.382  1.00 19.00           C
ATOM   2015  O   CYS A 379     -14.879 -18.982  29.522  1.00 19.00           O
ATOM   2016  CB  CYS A 379     -15.150 -17.401  31.931  1.00 19.00           C
ATOM   2017 1HB  CYS A 379     -14.500 -17.037  31.135  1.00 19.00           H
ATOM   2018 2HB  CYS A 379     -15.596 -16.525  32.393  1.00 19.00           H
ATOM   2019  SG  CYS A 379     -14.133 -18.217  33.171  1.00 19.00           S
ATOM   2020  HG  CYS A 379     -14.732 -19.419  33.108  1.00 19.00           H
ATOM   2021  N   ASP A 380     -16.114 -20.563  30.523  1.00  2.45           N
ATOM   2022  H   ASP A 380     -16.774 -20.803  31.249  1.00  2.45           H
ATOM   2023  CA  ASP A 380     -15.710 -21.603  29.565  1.00  2.45           C
ATOM   2024  HA  ASP A 380     -14.626 -21.711  29.557  1.00  2.45           H
ATOM   2025  C   ASP A 380     -16.185 -21.152  28.181  1.00  2.45           C
ATOM   2026  O   ASP A 380     -17.293 -20.629  28.052  1.00  2.45           O
ATOM   2027  CB  ASP A 380     -16.380 -22.962  29.833  1.00  2.45           C
ATOM   2028 1HB  ASP A 380     -17.436 -22.803  30.049  1.00  2.45           H
ATOM   2029 2HB  ASP A 380     -16.304 -23.563  28.927  1.00  2.45           H
ATOM   2030  CG  ASP A 380     -15.743 -23.759  30.965  1.00  2.45           C
ATOM   2031  OD1 ASP A 380     -14.594 -23.495  31.375  1.00  2.45           O
ATOM   2032  OD2 ASP A 380     -16.391 -24.734  31.420  1.00  2.45           O
ATOM   2033  N   VAL A 381     -15.368 -21.360  27.157  1.00 50.34           N
ATOM   2034  H   VAL A 381     -14.461 -21.771  27.315  1.00 50.34           H
ATOM   2035  CA  VAL A 381     -15.732 -21.046  25.774  1.00 50.34           C
ATOM   2036  HA  VAL A 381     -16.801 -20.844  25.729  1.00 50.34           H
ATOM   2037  C   VAL A 381     -15.470 -22.275  24.906  1.00 50.34           C
ATOM   2038  O   VAL A 381     -14.602 -23.102  25.202  1.00 50.34           O
ATOM   2039  CB  VAL A 381     -14.980 -19.797  25.213  1.00 50.34           C
ATOM   2040  HB  VAL A 381     -15.221 -19.709  24.157  1.00 50.34           H
ATOM   2041  CG1 VAL A 381     -15.453 -18.512  25.901  1.00 50.34           C
ATOM   2042 1HG1 VAL A 381     -14.935 -17.654  25.474  1.00 50.34           H
ATOM   2043 2HG1 VAL A 381     -15.252 -18.561  26.971  1.00 50.34           H
ATOM   2044 3HG1 VAL A 381     -16.523 -18.393  25.741  1.00 50.34           H
ATOM   2045  CG2 VAL A 381     -13.457 -19.916  25.350  1.00 50.34           C
ATOM   2046 1HG2 VAL A 381     -12.981 -19.073  24.850  1.00 50.34           H
ATOM   2047 2HG2 VAL A 381     -13.104 -20.840  24.894  1.00 50.34           H
ATOM   2048 3HG2 VAL A 381     -13.167 -19.901  26.402  1.00 50.34           H
ATOM   2049  N   ASP A 382     -16.262 -22.437  23.858  1.00 -2.34           N
ATOM   2050  H   ASP A 382     -16.975 -21.739  23.664  1.00 -2.34           H
ATOM   2051  CA  ASP A 382     -16.194 -23.636  23.020  1.00 -2.34           C
ATOM   2052  HA  ASP A 382     -16.175 -24.517  23.661  1.00 -2.34           H
ATOM   2053  C   ASP A 382     -14.975 -23.670  22.099  1.00 -2.34           C
ATOM   2054  O   ASP A 382     -14.383 -24.723  21.861  1.00 -2.34           O
ATOM   2055  CB  ASP A 382     -17.429 -23.712  22.118  1.00 -2.34           C
ATOM   2056 1HB  ASP A 382     -17.465 -22.816  21.500  1.00 -2.34           H
ATOM   2057 2HB  ASP A 382     -17.337 -24.581  21.467  1.00 -2.34           H
ATOM   2058  CG  ASP A 382     -18.730 -23.816  22.891  1.00 -2.34           C
ATOM   2059  OD1 ASP A 382     -19.676 -23.090  22.512  1.00 -2.34           O
ATOM   2060  OD2 ASP A 382     -18.863 -24.621  23.842  1.00 -2.34           O
ATOM   2061  N   GLU A 383     -14.625 -22.530  21.520  1.00  2.01           N
ATOM   2062  H   GLU A 383     -15.115 -21.673  21.766  1.00  2.01           H
ATOM   2063  CA  GLU A 383     -13.671 -22.506  20.406  1.00  2.01           C
ATOM   2064  HA  GLU A 383     -13.670 -23.493  19.943  1.00  2.01           H
ATOM   2065  C   GLU A 383     -12.213 -22.180  20.735  1.00  2.01           C
ATOM   2066  O   GLU A 383     -11.379 -22.176  19.827  1.00  2.01           O
ATOM   2067  CB  GLU A 383     -14.150 -21.513  19.336  1.00  2.01           C
ATOM   2068 1HB  GLU A 383     -14.225 -20.518  19.775  1.00  2.01           H
ATOM   2069 2HB  GLU A 383     -13.411 -21.483  18.539  1.00  2.01           H
ATOM   2070  CG  GLU A 383     -15.478 -21.877  18.694  1.00  2.01           C
ATOM   2071 1HG  GLU A 383     -15.432 -22.919  18.378  1.00  2.01           H
ATOM   2072 2HG  GLU A 383     -16.279 -21.768  19.426  1.00  2.01           H
ATOM   2073  CD  GLU A 383     -15.785 -21.021  17.474  1.00  2.01           C
ATOM   2074  OE1 GLU A 383     -15.342 -21.376  16.356  1.00  2.01           O
ATOM   2075  OE2 GLU A 383     -16.497 -19.990  17.592  1.00  2.01           O
ATOM   2076  N   ASN A 384     -11.892 -21.872  21.986  1.00 34.45           N
ATOM   2077  H   ASN A 384     -12.584 -21.958  22.715  1.00 34.45           H
ATOM   2078  CA  ASN A 384     -10.551 -21.385  22.341  1.00 34.45           C
ATOM   2079  HA  ASN A 384      -9.857 -21.623  21.534  1.00 34.45           H
ATOM   2080  C   ASN A 384      -9.998 -22.017  23.615  1.00 34.45           C
ATOM   2081  O   ASN A 384     -10.760 -22.523  24.434  1.00 34.45           O
ATOM   2082  CB  ASN A 384     -10.595 -19.861  22.497  1.00 34.45           C
ATOM   2083 1HB  ASN A 384     -11.336 -19.604  23.250  1.00 34.45           H
ATOM   2084 2HB  ASN A 384      -9.622 -19.500  22.826  1.00 34.45           H
ATOM   2085  CG  ASN A 384     -10.950 -19.165  21.212  1.00 34.45           C
ATOM   2086  OD1 ASN A 384     -12.078 -18.719  21.022  1.00 34.45           O
ATOM   2087  ND2 ASN A 384     -10.012 -19.074  20.314  1.00 34.45           N
ATOM   2088 1HD2 ASN A 384     -10.204 -18.600  19.449  1.00 34.45           H
ATOM   2089 2HD2 ASN A 384      -9.113 -19.507  20.474  1.00 34.45           H
ATOM   2090  N   GLY A 385      -8.682 -21.967  23.782  1.00 20.79           N
ATOM   2091  H   GLY A 385      -8.105 -21.497  23.087  1.00 20.79           H
ATOM   2092  CA  GLY A 385      -8.004 -22.586  24.914  1.00 20.79           C
ATOM   2093 1HA  GLY A 385      -8.630 -23.387  25.309  1.00 20.79           H
ATOM   2094 2HA  GLY A 385      -7.075 -23.031  24.557  1.00 20.79           H
ATOM   2095  C   GLY A 385      -7.664 -21.641  26.052  1.00 20.79           C
ATOM   2096  O   GLY A 385      -6.875 -21.975  26.943  1.00 20.79           O
ATOM   2097  N   VAL A 386      -8.258 -20.459  26.049  1.00 11.76           N
ATOM   2098  H   VAL A 386      -8.916 -20.235  25.318  1.00 11.76           H
ATOM   2099  CA  VAL A 386      -8.050 -19.459  27.099  1.00 11.76           C
ATOM   2100  HA  VAL A 386      -7.544 -19.913  27.949  1.00 11.76           H
ATOM   2101  C   VAL A 386      -9.437 -19.016  27.544  1.00 11.76           C
ATOM   2102  O   VAL A 386     -10.393 -19.181  26.784  1.00 11.76           O
ATOM   2103  CB  VAL A 386      -7.204 -18.245  26.601  1.00 11.76           C
ATOM   2104  HB  VAL A 386      -7.125 -17.529  27.418  1.00 11.76           H
ATOM   2105  CG1 VAL A 386      -5.788 -18.695  26.213  1.00 11.76           C
ATOM   2106 1HG1 VAL A 386      -5.171 -17.824  25.988  1.00 11.76           H
ATOM   2107 2HG1 VAL A 386      -5.821 -19.340  25.334  1.00 11.76           H
ATOM   2108 3HG1 VAL A 386      -5.336 -19.247  27.035  1.00 11.76           H
ATOM   2109  CG2 VAL A 386      -7.851 -17.536  25.395  1.00 11.76           C
ATOM   2110 1HG2 VAL A 386      -7.256 -16.661  25.129  1.00 11.76           H
ATOM   2111 2HG2 VAL A 386      -8.858 -17.206  25.648  1.00 11.76           H
ATOM   2112 3HG2 VAL A 386      -7.894 -18.205  24.535  1.00 11.76           H
ATOM   2113  N   ARG A 387      -9.559 -18.474  28.748  1.00 21.25           N
ATOM   2114  H   ARG A 387      -8.742 -18.388  29.350  1.00 21.25           H
ATOM   2115  CA  ARG A 387     -10.837 -17.958  29.251  1.00 21.25           C
ATOM   2116  HA  ARG A 387     -11.437 -17.611  28.408  1.00 21.25           H
ATOM   2117  C   ARG A 387     -10.564 -16.758  30.146  1.00 21.25           C
ATOM   2118  O   ARG A 387      -9.438 -16.605  30.612  1.00 21.25           O
ATOM   2119  CB  ARG A 387     -11.619 -19.059  29.980  1.00 21.25           C
ATOM   2120 1HB  ARG A 387     -12.553 -18.629  30.332  1.00 21.25           H
ATOM   2121 2HB  ARG A 387     -11.854 -19.842  29.260  1.00 21.25           H
ATOM   2122  CG  ARG A 387     -10.924 -19.705  31.164  1.00 21.25           C
ATOM   2123 1HG  ARG A 387     -10.002 -20.185  30.836  1.00 21.25           H
ATOM   2124 2HG  ARG A 387     -10.695 -18.934  31.894  1.00 21.25           H
ATOM   2125  CD  ARG A 387     -11.832 -20.744  31.813  1.00 21.25           C
ATOM   2126 1HD  ARG A 387     -12.763 -20.266  32.110  1.00 21.25           H
ATOM   2127 2HD  ARG A 387     -12.070 -21.512  31.076  1.00 21.25           H
ATOM   2128  NE  ARG A 387     -11.226 -21.390  32.988  1.00 21.25           N
ATOM   2129  HE  ARG A 387     -10.848 -22.320  32.843  1.00 21.25           H
ATOM   2130  CZ  ARG A 387     -11.155 -20.905  34.221  1.00 21.25           C
ATOM   2131  NH1 ARG A 387     -10.749 -21.683  35.175  1.00 21.25           N
ATOM   2132 1HH1 ARG A 387     -10.617 -22.668  34.995  1.00 21.25           H
ATOM   2133 2HH1 ARG A 387     -10.570 -21.321  36.100  1.00 21.25           H
ATOM   2134  NH2 ARG A 387     -11.459 -19.679  34.557  1.00 21.25           N
ATOM   2135 1HH2 ARG A 387     -11.845 -19.058  33.868  1.00 21.25           H
ATOM   2136 2HH2 ARG A 387     -11.298 -19.372  35.500  1.00 21.25           H
ATOM   2137  N   TYR A 388     -11.545 -15.892  30.352  1.00  5.61           N
ATOM   2138  H   TYR A 388     -12.464 -16.083  29.964  1.00  5.61           H
ATOM   2139  CA  TYR A 388     -11.327 -14.609  31.033  1.00  5.61           C
ATOM   2140  HA  TYR A 388     -10.341 -14.610  31.492  1.00  5.61           H
ATOM   2141  C   TYR A 388     -12.340 -14.213  32.104  1.00  5.61           C
ATOM   2142  O   TYR A 388     -13.530 -14.526  32.010  1.00  5.61           O
ATOM   2143  CB  TYR A 388     -11.376 -13.487  29.995  1.00  5.61           C
ATOM   2144 1HB  TYR A 388     -12.359 -13.489  29.524  1.00  5.61           H
ATOM   2145 2HB  TYR A 388     -11.249 -12.535  30.511  1.00  5.61           H
ATOM   2146  CG  TYR A 388     -10.320 -13.568  28.915  1.00  5.61           C
ATOM   2147  CD1 TYR A 388     -10.547 -14.284  27.718  1.00  5.61           C
ATOM   2148  HD1 TYR A 388     -11.479 -14.818  27.579  1.00  5.61           H
ATOM   2149  CD2 TYR A 388      -9.101 -12.880  29.066  1.00  5.61           C
ATOM   2150  HD2 TYR A 388      -8.902 -12.328  29.975  1.00  5.61           H
ATOM   2151  CE1 TYR A 388      -9.566 -14.308  26.689  1.00  5.61           C
ATOM   2152  HE1 TYR A 388      -9.742 -14.862  25.779  1.00  5.61           H
ATOM   2153  CE2 TYR A 388      -8.135 -12.883  28.032  1.00  5.61           C
ATOM   2154  HE2 TYR A 388      -7.221 -12.327  28.145  1.00  5.61           H
ATOM   2155  CZ  TYR A 388      -8.372 -13.601  26.860  1.00  5.61           C
ATOM   2156  OH  TYR A 388      -7.417 -13.594  25.879  1.00  5.61           O
ATOM   2157  HH  TYR A 388      -7.709 -14.047  25.075  1.00  5.61           H
ATOM   2158  N   MET A 389     -11.875 -13.429  33.069  1.00-23.40           N
ATOM   2159  H   MET A 389     -10.877 -13.242  33.125  1.00-23.40           H
ATOM   2160  CA  MET A 389     -12.755 -12.746  34.021  1.00-23.40           C
ATOM   2161  HA  MET A 389     -13.769 -12.724  33.627  1.00-23.40           H
ATOM   2162  C   MET A 389     -12.279 -11.319  34.247  1.00-23.40           C
ATOM   2163  O   MET A 389     -11.081 -11.049  34.163  1.00-23.40           O
ATOM   2164  CB  MET A 389     -12.756 -13.434  35.388  1.00-23.40           C
ATOM   2165 1HB  MET A 389     -11.768 -13.325  35.834  1.00-23.40           H
ATOM   2166 2HB  MET A 389     -13.475 -12.920  36.027  1.00-23.40           H
ATOM   2167  CG  MET A 389     -13.099 -14.905  35.366  1.00-23.40           C
ATOM   2168 1HG  MET A 389     -13.989 -15.069  34.764  1.00-23.40           H
ATOM   2169 2HG  MET A 389     -12.271 -15.460  34.928  1.00-23.40           H
ATOM   2170  SD  MET A 389     -13.400 -15.487  37.032  1.00-23.40           S
ATOM   2171  CE  MET A 389     -13.305 -17.221  36.762  1.00-23.40           C
ATOM   2172 1HE  MET A 389     -13.532 -17.749  37.689  1.00-23.40           H
ATOM   2173 2HE  MET A 389     -12.296 -17.480  36.438  1.00-23.40           H
ATOM   2174 3HE  MET A 389     -14.024 -17.510  35.996  1.00-23.40           H
ATOM   2175  N   VAL A 390     -13.196 -10.439  34.612  1.00-17.46           N
ATOM   2176  H   VAL A 390     -14.177 -10.709  34.620  1.00-17.46           H
ATOM   2177  CA  VAL A 390     -12.861  -9.117  35.137  1.00-17.46           C
ATOM   2178  HA  VAL A 390     -11.837  -8.847  34.884  1.00-17.46           H
ATOM   2179  C   VAL A 390     -13.008  -9.308  36.642  1.00-17.46           C
ATOM   2180  O   VAL A 390     -13.952  -9.970  37.075  1.00-17.46           O
ATOM   2181  CB  VAL A 390     -13.844  -8.027  34.617  1.00-17.46           C
ATOM   2182  HB  VAL A 390     -14.849  -8.278  34.951  1.00-17.46           H
ATOM   2183  CG1 VAL A 390     -13.477  -6.636  35.157  1.00-17.46           C
ATOM   2184 1HG1 VAL A 390     -14.168  -5.893  34.757  1.00-17.46           H
ATOM   2185 2HG1 VAL A 390     -12.459  -6.373  34.864  1.00-17.46           H
ATOM   2186 3HG1 VAL A 390     -13.552  -6.625  36.244  1.00-17.46           H
ATOM   2187  CG2 VAL A 390     -13.850  -7.999  33.083  1.00-17.46           C
ATOM   2188 1HG2 VAL A 390     -12.838  -7.870  32.699  1.00-17.46           H
ATOM   2189 2HG2 VAL A 390     -14.470  -7.176  32.730  1.00-17.46           H
ATOM   2190 3HG2 VAL A 390     -14.265  -8.930  32.697  1.00-17.46           H
ATOM   2191  N   LEU A 391     -12.093  -8.786  37.445  1.00 -2.68           N
ATOM   2192  H   LEU A 391     -11.334  -8.237  37.049  1.00 -2.68           H
ATOM   2193  CA  LEU A 391     -12.183  -8.926  38.900  1.00 -2.68           C
ATOM   2194  HA  LEU A 391     -13.014  -9.578  39.165  1.00 -2.68           H
ATOM   2195  C   LEU A 391     -12.432  -7.532  39.441  1.00 -2.68           C
ATOM   2196  O   LEU A 391     -11.772  -6.588  38.995  1.00 -2.68           O
ATOM   2197  CB  LEU A 391     -10.893  -9.480  39.506  1.00 -2.68           C
ATOM   2198 1HB  LEU A 391     -10.148  -8.688  39.459  1.00 -2.68           H
ATOM   2199 2HB  LEU A 391     -11.091  -9.668  40.561  1.00 -2.68           H
ATOM   2200  CG  LEU A 391     -10.238 -10.734  38.905  1.00 -2.68           C
ATOM   2201  HG  LEU A 391      -9.777 -10.448  37.962  1.00 -2.68           H
ATOM   2202  CD1 LEU A 391      -9.136 -11.184  39.863  1.00 -2.68           C
ATOM   2203 1HD1 LEU A 391      -8.634 -12.061  39.455  1.00 -2.68           H
ATOM   2204 2HD1 LEU A 391      -9.560 -11.440  40.835  1.00 -2.68           H
ATOM   2205 3HD1 LEU A 391      -8.398 -10.390  39.986  1.00 -2.68           H
ATOM   2206  CD2 LEU A 391     -11.167 -11.902  38.617  1.00 -2.68           C
ATOM   2207 1HD2 LEU A 391     -11.654 -12.229  39.530  1.00 -2.68           H
ATOM   2208 2HD2 LEU A 391     -10.597 -12.732  38.198  1.00 -2.68           H
ATOM   2209 3HD2 LEU A 391     -11.925 -11.608  37.894  1.00 -2.68           H
ATOM   2210  N   CYS A 392     -13.367  -7.388  40.366  1.00 -9.28           N
ATOM   2211  H   CYS A 392     -13.859  -8.201  40.729  1.00 -9.28           H
ATOM   2212  CA  CYS A 392     -13.769  -6.078  40.865  1.00 -9.28           C
ATOM   2213  HA  CYS A 392     -13.082  -5.309  40.515  1.00 -9.28           H
ATOM   2214  C   CYS A 392     -13.820  -6.055  42.384  1.00 -9.28           C
ATOM   2215  O   CYS A 392     -14.131  -7.074  42.996  1.00 -9.28           O
ATOM   2216  CB  CYS A 392     -15.179  -5.778  40.350  1.00 -9.28           C
ATOM   2217 1HB  CYS A 392     -15.861  -6.509  40.788  1.00 -9.28           H
ATOM   2218 2HB  CYS A 392     -15.473  -4.786  40.697  1.00 -9.28           H
ATOM   2219  SG  CYS A 392     -15.344  -5.858  38.546  1.00 -9.28           S
ATOM   2220  HG  CYS A 392     -16.659  -5.611  38.497  1.00 -9.28           H
ATOM   2221  N   ARG A 393     -13.642  -4.888  42.986  1.00 -8.40           N
ATOM   2222  H   ARG A 393     -13.375  -4.072  42.439  1.00 -8.40           H
ATOM   2223  CA  ARG A 393     -14.031  -4.696  44.382  1.00 -8.40           C
ATOM   2224  HA  ARG A 393     -14.109  -5.653  44.896  1.00 -8.40           H
ATOM   2225  C   ARG A 393     -15.413  -4.083  44.316  1.00 -8.40           C
ATOM   2226  O   ARG A 393     -15.753  -3.398  43.345  1.00 -8.40           O
ATOM   2227  CB  ARG A 393     -13.074  -3.790  45.157  1.00 -8.40           C
ATOM   2228 1HB  ARG A 393     -12.804  -2.931  44.542  1.00 -8.40           H
ATOM   2229 2HB  ARG A 393     -13.594  -3.431  46.046  1.00 -8.40           H
ATOM   2230  CG  ARG A 393     -11.822  -4.512  45.621  1.00 -8.40           C
ATOM   2231 1HG  ARG A 393     -12.113  -5.409  46.170  1.00 -8.40           H
ATOM   2232 2HG  ARG A 393     -11.225  -4.805  44.761  1.00 -8.40           H
ATOM   2233  CD  ARG A 393     -10.995  -3.629  46.540  1.00 -8.40           C
ATOM   2234 1HD  ARG A 393     -10.691  -2.730  46.005  1.00 -8.40           H
ATOM   2235 2HD  ARG A 393     -11.614  -3.332  47.387  1.00 -8.40           H
ATOM   2236  NE  ARG A 393      -9.812  -4.332  47.051  1.00 -8.40           N
ATOM   2237  HE  ARG A 393      -9.957  -4.910  47.871  1.00 -8.40           H
ATOM   2238  CZ  ARG A 393      -8.584  -4.281  46.555  1.00 -8.40           C
ATOM   2239  NH1 ARG A 393      -7.641  -4.983  47.115  1.00 -8.40           N
ATOM   2240 1HH1 ARG A 393      -7.841  -5.576  47.909  1.00 -8.40           H
ATOM   2241 2HH1 ARG A 393      -6.709  -4.941  46.730  1.00 -8.40           H
ATOM   2242  NH2 ARG A 393      -8.240  -3.567  45.517  1.00 -8.40           N
ATOM   2243 1HH2 ARG A 393      -8.922  -2.985  45.045  1.00 -8.40           H
ATOM   2244 2HH2 ARG A 393      -7.286  -3.608  45.186  1.00 -8.40           H
ATOM   2245  N   VAL A 394     -16.217  -4.364  45.324  1.00  9.31           N
ATOM   2246  H   VAL A 394     -15.884  -4.947  46.087  1.00  9.31           H
ATOM   2247  CA  VAL A 394     -17.597  -3.907  45.360  1.00  9.31           C
ATOM   2248  HA  VAL A 394     -17.677  -3.004  44.759  1.00  9.31           H
ATOM   2249  C   VAL A 394     -17.946  -3.543  46.807  1.00  9.31           C
ATOM   2250  O   VAL A 394     -17.475  -4.177  47.762  1.00  9.31           O
ATOM   2251  CB  VAL A 394     -18.512  -5.002  44.706  1.00  9.31           C
ATOM   2252  HB  VAL A 394     -18.031  -5.305  43.776  1.00  9.31           H
ATOM   2253  CG1 VAL A 394     -18.641  -6.264  45.573  1.00  9.31           C
ATOM   2254 1HG1 VAL A 394     -17.654  -6.684  45.768  1.00  9.31           H
ATOM   2255 2HG1 VAL A 394     -19.239  -7.010  45.049  1.00  9.31           H
ATOM   2256 3HG1 VAL A 394     -19.126  -6.027  46.520  1.00  9.31           H
ATOM   2257  CG2 VAL A 394     -19.877  -4.445  44.318  1.00  9.31           C
ATOM   2258 1HG2 VAL A 394     -20.519  -5.249  43.956  1.00  9.31           H
ATOM   2259 2HG2 VAL A 394     -19.754  -3.713  43.523  1.00  9.31           H
ATOM   2260 3HG2 VAL A 394     -20.348  -3.966  45.173  1.00  9.31           H
ATOM   2261  N   ILE A 395     -18.762  -2.513  46.966  1.00 29.27           N
ATOM   2262  H   ILE A 395     -19.087  -2.013  46.145  1.00 29.27           H
ATOM   2263  CA  ILE A 395     -19.320  -2.088  48.251  1.00 29.27           C
ATOM   2264  HA  ILE A 395     -19.093  -2.790  49.050  1.00 29.27           H
ATOM   2265  C   ILE A 395     -20.788  -2.179  47.877  1.00 29.27           C
ATOM   2266  O   ILE A 395     -21.138  -1.735  46.786  1.00 29.27           O
ATOM   2267  CB  ILE A 395     -18.862  -0.641  48.614  1.00 29.27           C
ATOM   2268  HB  ILE A 395     -18.529  -0.178  47.689  1.00 29.27           H
ATOM   2269  CG1 ILE A 395     -17.660  -0.677  49.576  1.00 29.27           C
ATOM   2270 1HG1 ILE A 395     -16.917  -1.365  49.171  1.00 29.27           H
ATOM   2271 2HG1 ILE A 395     -17.217   0.319  49.594  1.00 29.27           H
ATOM   2272  CG2 ILE A 395     -20.002   0.233  49.161  1.00 29.27           C
ATOM   2273 1HG2 ILE A 395     -19.601   1.176  49.533  1.00 29.27           H
ATOM   2274 2HG2 ILE A 395     -20.523  -0.279  49.968  1.00 29.27           H
ATOM   2275 3HG2 ILE A 395     -20.711   0.459  48.362  1.00 29.27           H
ATOM   2276  CD1 ILE A 395     -17.958  -1.070  51.029  1.00 29.27           C
ATOM   2277 1HD1 ILE A 395     -18.449  -2.041  51.069  1.00 29.27           H
ATOM   2278 2HD1 ILE A 395     -18.591  -0.321  51.501  1.00 29.27           H
ATOM   2279 3HD1 ILE A 395     -17.028  -1.125  51.589  1.00 29.27           H
ATOM   2280  N   MET A 396     -21.614  -2.826  48.688  1.00 27.31           N
ATOM   2281  H   MET A 396     -21.263  -3.176  49.575  1.00 27.31           H
ATOM   2282  CA  MET A 396     -23.003  -3.119  48.307  1.00 27.31           C
ATOM   2283  HA  MET A 396     -23.237  -2.584  47.389  1.00 27.31           H
ATOM   2284  C   MET A 396     -24.074  -2.736  49.326  1.00 27.31           C
ATOM   2285  O   MET A 396     -25.213  -2.476  48.952  1.00 27.31           O
ATOM   2286  CB  MET A 396     -23.144  -4.611  48.016  1.00 27.31           C
ATOM   2287 1HB  MET A 396     -22.970  -5.164  48.938  1.00 27.31           H
ATOM   2288 2HB  MET A 396     -24.162  -4.790  47.685  1.00 27.31           H
ATOM   2289  CG  MET A 396     -22.216  -5.130  46.941  1.00 27.31           C
ATOM   2290 1HG  MET A 396     -22.395  -4.557  46.032  1.00 27.31           H
ATOM   2291 2HG  MET A 396     -21.185  -4.974  47.255  1.00 27.31           H
ATOM   2292  SD  MET A 396     -22.436  -6.874  46.568  1.00 27.31           S
ATOM   2293  CE  MET A 396     -21.739  -7.665  48.033  1.00 27.31           C
ATOM   2294 1HE  MET A 396     -21.777  -8.747  47.911  1.00 27.31           H
ATOM   2295 2HE  MET A 396     -22.318  -7.388  48.915  1.00 27.31           H
ATOM   2296 3HE  MET A 396     -20.704  -7.352  48.167  1.00 27.31           H
ATOM   2297  N   GLY A 397     -23.714  -2.682  50.601  1.00 16.05           N
ATOM   2298  H   GLY A 397     -22.769  -2.911  50.874  1.00 16.05           H
ATOM   2299  CA  GLY A 397     -24.668  -2.293  51.628  1.00 16.05           C
ATOM   2300 1HA  GLY A 397     -24.122  -1.899  52.485  1.00 16.05           H
ATOM   2301 2HA  GLY A 397     -25.286  -1.487  51.231  1.00 16.05           H
ATOM   2302  C   GLY A 397     -25.593  -3.390  52.125  1.00 16.05           C
ATOM   2303  O   GLY A 397     -25.245  -4.576  52.109  1.00 16.05           O
ATOM   2304  N   ASN A 398     -26.757  -2.976  52.611  1.00 15.92           N
ATOM   2305  H   ASN A 398     -26.956  -1.980  52.586  1.00 15.92           H
ATOM   2306  CA  ASN A 398     -27.779  -3.880  53.154  1.00 15.92           C
ATOM   2307  HA  ASN A 398     -27.347  -4.508  53.934  1.00 15.92           H
ATOM   2308  C   ASN A 398     -28.351  -4.777  52.056  1.00 15.92           C
ATOM   2309  O   ASN A 398     -28.289  -4.417  50.886  1.00 15.92           O
ATOM   2310  CB  ASN A 398     -28.934  -3.060  53.734  1.00 15.92           C
ATOM   2311 1HB  ASN A 398     -29.274  -2.348  52.986  1.00 15.92           H
ATOM   2312 2HB  ASN A 398     -29.753  -3.728  53.979  1.00 15.92           H
ATOM   2313  CG  ASN A 398     -28.571  -2.311  54.982  1.00 15.92           C
ATOM   2314  OD1 ASN A 398     -27.644  -2.658  55.708  1.00 15.92           O
ATOM   2315  ND2 ASN A 398     -29.315  -1.280  55.259  1.00 15.92           N
ATOM   2316 1HD2 ASN A 398     -29.102  -0.737  56.082  1.00 15.92           H
ATOM   2317 2HD2 ASN A 398     -30.090  -1.039  54.659  1.00 15.92           H
ATOM   2318  N   MET A 399     -28.960  -5.904  52.399  1.00 23.32           N
ATOM   2319  H   MET A 399     -29.095  -6.137  53.379  1.00 23.32           H
ATOM   2320  CA  MET A 399     -29.409  -6.866  51.389  1.00 23.32           C
ATOM   2321  HA  MET A 399     -29.434  -6.361  50.428  1.00 23.32           H
ATOM   2322  C   MET A 399     -30.777  -7.524  51.548  1.00 23.32           C
ATOM   2323  O   MET A 399     -31.220  -7.863  52.645  1.00 23.32           O
ATOM   2324  CB  MET A 399     -28.354  -7.964  51.292  1.00 23.32           C
ATOM   2325 1HB  MET A 399     -28.637  -8.657  50.502  1.00 23.32           H
ATOM   2326 2HB  MET A 399     -27.424  -7.487  51.014  1.00 23.32           H
ATOM   2327  CG  MET A 399     -28.091  -8.736  52.576  1.00 23.32           C
ATOM   2328 1HG  MET A 399     -27.838  -8.035  53.369  1.00 23.32           H
ATOM   2329 2HG  MET A 399     -28.980  -9.297  52.863  1.00 23.32           H
ATOM   2330  SD  MET A 399     -26.709  -9.858  52.343  1.00 23.32           S
ATOM   2331  CE  MET A 399     -26.343 -10.319  54.021  1.00 23.32           C
ATOM   2332 1HE  MET A 399     -27.216 -10.791  54.468  1.00 23.32           H
ATOM   2333 2HE  MET A 399     -26.081  -9.428  54.594  1.00 23.32           H
ATOM   2334 3HE  MET A 399     -25.506 -11.016  54.033  1.00 23.32           H
ATOM   2335  N   GLU A 400     -31.412  -7.767  50.411  1.00 18.08           N
ATOM   2336  H   GLU A 400     -31.018  -7.427  49.538  1.00 18.08           H
ATOM   2337  CA  GLU A 400     -32.563  -8.664  50.344  1.00 18.08           C
ATOM   2338  HA  GLU A 400     -33.116  -8.656  51.283  1.00 18.08           H
ATOM   2339  C   GLU A 400     -31.937 -10.033  50.111  1.00 18.08           C
ATOM   2340  O   GLU A 400     -30.847 -10.105  49.539  1.00 18.08           O
ATOM   2341  CB  GLU A 400     -33.491  -8.320  49.176  1.00 18.08           C
ATOM   2342 1HB  GLU A 400     -32.917  -8.357  48.253  1.00 18.08           H
ATOM   2343 2HB  GLU A 400     -34.269  -9.082  49.133  1.00 18.08           H
ATOM   2344  CG  GLU A 400     -34.146  -6.953  49.286  1.00 18.08           C
ATOM   2345 1HG  GLU A 400     -34.558  -6.848  50.288  1.00 18.08           H
ATOM   2346 2HG  GLU A 400     -33.390  -6.181  49.137  1.00 18.08           H
ATOM   2347  CD  GLU A 400     -35.273  -6.751  48.285  1.00 18.08           C
ATOM   2348  OE1 GLU A 400     -36.228  -7.562  48.288  1.00 18.08           O
ATOM   2349  OE2 GLU A 400     -35.289  -5.752  47.524  1.00 18.08           O
ATOM   2350  N   LEU A 401     -32.579 -11.112  50.532  1.00  5.96           N
ATOM   2351  H   LEU A 401     -33.509 -11.032  50.932  1.00  5.96           H
ATOM   2352  CA  LEU A 401     -31.976 -12.442  50.422  1.00  5.96           C
ATOM   2353  HA  LEU A 401     -30.963 -12.362  50.032  1.00  5.96           H
ATOM   2354  C   LEU A 401     -32.791 -13.290  49.466  1.00  5.96           C
ATOM   2355  O   LEU A 401     -34.014 -13.285  49.535  1.00  5.96           O
ATOM   2356  CB  LEU A 401     -31.932 -13.122  51.790  1.00  5.96           C
ATOM   2357 1HB  LEU A 401     -32.958 -13.235  52.134  1.00  5.96           H
ATOM   2358 2HB  LEU A 401     -31.519 -14.120  51.648  1.00  5.96           H
ATOM   2359  CG  LEU A 401     -31.137 -12.450  52.918  1.00  5.96           C
ATOM   2360  HG  LEU A 401     -31.528 -11.447  53.078  1.00  5.96           H
ATOM   2361  CD1 LEU A 401     -31.331 -13.251  54.198  1.00  5.96           C
ATOM   2362 1HD1 LEU A 401     -30.948 -14.265  54.076  1.00  5.96           H
ATOM   2363 2HD1 LEU A 401     -32.391 -13.294  54.451  1.00  5.96           H
ATOM   2364 3HD1 LEU A 401     -30.799 -12.764  55.013  1.00  5.96           H
ATOM   2365  CD2 LEU A 401     -29.648 -12.348  52.595  1.00  5.96           C
ATOM   2366 1HD2 LEU A 401     -29.121 -11.924  53.450  1.00  5.96           H
ATOM   2367 2HD2 LEU A 401     -29.507 -11.682  51.744  1.00  5.96           H
ATOM   2368 3HD2 LEU A 401     -29.241 -13.334  52.374  1.00  5.96           H
ATOM   2369  N   LEU A 402     -32.129 -14.003  48.567  1.00 17.75           N
ATOM   2370  H   LEU A 402     -31.115 -13.967  48.547  1.00 17.75           H
ATOM   2371  CA  LEU A 402     -32.820 -14.748  47.514  1.00 17.75           C
ATOM   2372  HA  LEU A 402     -33.893 -14.597  47.621  1.00 17.75           H
ATOM   2373  C   LEU A 402     -32.573 -16.256  47.545  1.00 17.75           C
ATOM   2374  O   LEU A 402     -32.526 -16.890  46.488  1.00 17.75           O
ATOM   2375  CB  LEU A 402     -32.411 -14.183  46.147  1.00 17.75           C
ATOM   2376 1HB  LEU A 402     -31.358 -14.405  46.012  1.00 17.75           H
ATOM   2377 2HB  LEU A 402     -32.965 -14.724  45.381  1.00 17.75           H
ATOM   2378  CG  LEU A 402     -32.609 -12.685  45.865  1.00 17.75           C
ATOM   2379  HG  LEU A 402     -32.030 -12.106  46.583  1.00 17.75           H
ATOM   2380  CD1 LEU A 402     -32.087 -12.372  44.463  1.00 17.75           C
ATOM   2381 1HD1 LEU A 402     -32.589 -12.998  43.724  1.00 17.75           H
ATOM   2382 2HD1 LEU A 402     -31.014 -12.543  44.421  1.00 17.75           H
ATOM   2383 3HD1 LEU A 402     -32.286 -11.329  44.224  1.00 17.75           H
ATOM   2384  CD2 LEU A 402     -34.069 -12.260  45.966  1.00 17.75           C
ATOM   2385 1HD2 LEU A 402     -34.152 -11.199  45.736  1.00 17.75           H
ATOM   2386 2HD2 LEU A 402     -34.434 -12.415  46.982  1.00 17.75           H
ATOM   2387 3HD2 LEU A 402     -34.680 -12.832  45.268  1.00 17.75           H
ATOM   2388  N   ARG A 403     -32.398 -16.846  48.724  1.00 18.56           N
ATOM   2389  H   ARG A 403     -32.468 -16.300  49.574  1.00 18.56           H
ATOM   2390  CA  ARG A 403     -32.133 -18.293  48.819  1.00 18.56           C
ATOM   2391  HA  ARG A 403     -31.219 -18.518  48.273  1.00 18.56           H
ATOM   2392  C   ARG A 403     -33.257 -19.124  48.203  1.00 18.56           C
ATOM   2393  O   ARG A 403     -34.413 -18.695  48.189  1.00 18.56           O
ATOM   2394  CB  ARG A 403     -31.963 -18.738  50.269  1.00 18.56           C
ATOM   2395 1HB  ARG A 403     -32.865 -18.476  50.821  1.00 18.56           H
ATOM   2396 2HB  ARG A 403     -31.877 -19.822  50.267  1.00 18.56           H
ATOM   2397  CG  ARG A 403     -30.758 -18.192  51.020  1.00 18.56           C
ATOM   2398 1HG  ARG A 403     -29.848 -18.351  50.443  1.00 18.56           H
ATOM   2399 2HG  ARG A 403     -30.886 -17.130  51.228  1.00 18.56           H
ATOM   2400  CD  ARG A 403     -30.690 -18.981  52.313  1.00 18.56           C
ATOM   2401 1HD  ARG A 403     -31.655 -18.896  52.817  1.00 18.56           H
ATOM   2402 2HD  ARG A 403     -30.528 -20.029  52.060  1.00 18.56           H
ATOM   2403  NE  ARG A 403     -29.645 -18.566  53.257  1.00 18.56           N
ATOM   2404  HE  ARG A 403     -29.123 -17.723  53.045  1.00 18.56           H
ATOM   2405  CZ  ARG A 403     -29.345 -19.189  54.389  1.00 18.56           C
ATOM   2406  NH1 ARG A 403     -28.463 -18.664  55.188  1.00 18.56           N
ATOM   2407 1HH1 ARG A 403     -28.044 -17.775  54.963  1.00 18.56           H
ATOM   2408 2HH1 ARG A 403     -28.218 -19.129  56.045  1.00 18.56           H
ATOM   2409  NH2 ARG A 403     -29.881 -20.327  54.747  1.00 18.56           N
ATOM   2410 1HH2 ARG A 403     -30.565 -20.772  54.153  1.00 18.56           H
ATOM   2411 2HH2 ARG A 403     -29.621 -20.749  55.627  1.00 18.56           H
ATOM   2412  N   GLY A 404     -32.934 -20.310  47.705  1.00 36.57           N
ATOM   2413  H   GLY A 404     -31.997 -20.676  47.833  1.00 36.57           H
ATOM   2414  CA  GLY A 404     -33.892 -21.124  46.972  1.00 36.57           C
ATOM   2415 1HA  GLY A 404     -34.267 -20.542  46.131  1.00 36.57           H
ATOM   2416 2HA  GLY A 404     -33.390 -22.008  46.576  1.00 36.57           H
ATOM   2417  C   GLY A 404     -35.071 -21.568  47.812  1.00 36.57           C
ATOM   2418  O   GLY A 404     -34.893 -22.258  48.818  1.00 36.57           O
ATOM   2419  N   ASP A 405     -36.253 -21.099  47.419  1.00  2.12           N
ATOM   2420  H   ASP A 405     -36.278 -20.530  46.579  1.00  2.12           H
ATOM   2421  CA  ASP A 405     -37.540 -21.295  48.111  1.00  2.12           C
ATOM   2422  HA  ASP A 405     -38.271 -20.697  47.567  1.00  2.12           H
ATOM   2423  C   ASP A 405     -37.558 -20.800  49.565  1.00  2.12           C
ATOM   2424  O   ASP A 405     -38.406 -21.184  50.373  1.00  2.12           O
ATOM   2425  CB  ASP A 405     -37.984 -22.761  48.021  1.00  2.12           C
ATOM   2426 1HB  ASP A 405     -37.741 -23.139  47.028  1.00  2.12           H
ATOM   2427 2HB  ASP A 405     -37.435 -23.346  48.759  1.00  2.12           H
ATOM   2428  CG  ASP A 405     -39.477 -22.944  48.255  1.00  2.12           C
ATOM   2429  OD1 ASP A 405     -40.302 -22.177  47.698  1.00  2.12           O
ATOM   2430  OD2 ASP A 405     -39.852 -23.909  48.964  1.00  2.12           O
ATOM   2431  N   LYS A 406     -36.592 -19.957  49.907  1.00  7.11           N
ATOM   2432  H   LYS A 406     -35.920 -19.684  49.196  1.00  7.11           H
ATOM   2433  CA  LYS A 406     -36.397 -19.457  51.274  1.00  7.11           C
ATOM   2434  HA  LYS A 406     -37.313 -19.577  51.851  1.00  7.11           H
ATOM   2435  C   LYS A 406     -36.078 -17.972  51.247  1.00  7.11           C
ATOM   2436  O   LYS A 406     -35.518 -17.424  52.196  1.00  7.11           O
ATOM   2437  CB  LYS A 406     -35.252 -20.232  51.953  1.00  7.11           C
ATOM   2438 1HB  LYS A 406     -34.396 -20.239  51.281  1.00  7.11           H
ATOM   2439 2HB  LYS A 406     -34.960 -19.710  52.865  1.00  7.11           H
ATOM   2440  CG  LYS A 406     -35.573 -21.673  52.350  1.00  7.11           C
ATOM   2441 1HG  LYS A 406     -35.900 -22.237  51.477  1.00  7.11           H
ATOM   2442 2HG  LYS A 406     -34.670 -22.133  52.750  1.00  7.11           H
ATOM   2443  CD  LYS A 406     -36.657 -21.712  53.420  1.00  7.11           C
ATOM   2444 1HD  LYS A 406     -36.371 -21.049  54.235  1.00  7.11           H
ATOM   2445 2HD  LYS A 406     -37.595 -21.360  52.994  1.00  7.11           H
ATOM   2446  CE  LYS A 406     -36.878 -23.098  53.975  1.00  7.11           C
ATOM   2447 1HE  LYS A 406     -37.129 -23.781  53.160  1.00  7.11           H
ATOM   2448 2HE  LYS A 406     -35.969 -23.446  54.471  1.00  7.11           H
ATOM   2449  NZ  LYS A 406     -38.010 -23.046  54.953  1.00  7.11           N
ATOM   2450 1HZ  LYS A 406     -38.158 -23.962  55.357  1.00  7.11           H
ATOM   2451 2HZ  LYS A 406     -38.856 -22.763  54.481  1.00  7.11           H
ATOM   2452 3HZ  LYS A 406     -37.802 -22.383  55.689  1.00  7.11           H
ATOM   2453  N   ALA A 407     -36.410 -17.335  50.135  1.00  6.36           N
ATOM   2454  H   ALA A 407     -36.914 -17.829  49.414  1.00  6.36           H
ATOM   2455  CA  ALA A 407     -36.088 -15.929  49.922  1.00  6.36           C
ATOM   2456  HA  ALA A 407     -35.009 -15.798  50.006  1.00  6.36           H
ATOM   2457  C   ALA A 407     -36.760 -15.052  50.983  1.00  6.36           C
ATOM   2458  O   ALA A 407     -37.834 -15.392  51.493  1.00  6.36           O
ATOM   2459  CB  ALA A 407     -36.531 -15.516  48.514  1.00  6.36           C
ATOM   2460 1HB  ALA A 407     -36.026 -16.132  47.770  1.00  6.36           H
ATOM   2461 2HB  ALA A 407     -36.275 -14.468  48.341  1.00  6.36           H
ATOM   2462 3HB  ALA A 407     -37.611 -15.636  48.413  1.00  6.36           H
ATOM   2463  N   GLN A 408     -36.132 -13.927  51.284  1.00 12.53           N
ATOM   2464  H   GLN A 408     -35.257 -13.711  50.813  1.00 12.53           H
ATOM   2465  CA  GLN A 408     -36.656 -12.936  52.215  1.00 12.53           C
ATOM   2466  HA  GLN A 408     -37.689 -13.183  52.458  1.00 12.53           H
ATOM   2467  C   GLN A 408     -36.626 -11.599  51.482  1.00 12.53           C
ATOM   2468  O   GLN A 408     -35.594 -10.921  51.399  1.00 12.53           O
ATOM   2469  CB  GLN A 408     -35.847 -12.892  53.515  1.00 12.53           C
ATOM   2470 1HB  GLN A 408     -35.740 -13.909  53.893  1.00 12.53           H
ATOM   2471 2HB  GLN A 408     -34.855 -12.489  53.312  1.00 12.53           H
ATOM   2472  CG  GLN A 408     -36.527 -12.045  54.587  1.00 12.53           C
ATOM   2473 1HG  GLN A 408     -36.667 -11.034  54.206  1.00 12.53           H
ATOM   2474 2HG  GLN A 408     -37.508 -12.470  54.798  1.00 12.53           H
ATOM   2475  CD  GLN A 408     -35.749 -11.962  55.885  1.00 12.53           C
ATOM   2476  OE1 GLN A 408     -34.651 -12.496  56.021  1.00 12.53           O
ATOM   2477  NE2 GLN A 408     -36.303 -11.279  56.848  1.00 12.53           N
ATOM   2478 1HE2 GLN A 408     -35.816 -11.180  57.726  1.00 12.53           H
ATOM   2479 2HE2 GLN A 408     -37.198 -10.834  56.704  1.00 12.53           H
ATOM   2480  N   PHE A 409     -37.760 -11.264  50.890  1.00-19.61           N
ATOM   2481  H   PHE A 409     -38.569 -11.876  50.978  1.00-19.61           H
ATOM   2482  CA  PHE A 409     -37.908 -10.029  50.134  1.00-19.61           C
ATOM   2483  HA  PHE A 409     -36.982  -9.809  49.604  1.00-19.61           H
ATOM   2484  C   PHE A 409     -38.236  -8.900  51.103  1.00-19.61           C
ATOM   2485  O   PHE A 409     -38.981  -9.103  52.071  1.00-19.61           O
ATOM   2486  CB  PHE A 409     -39.055 -10.168  49.129  1.00-19.61           C
ATOM   2487 1HB  PHE A 409     -39.985 -10.322  49.677  1.00-19.61           H
ATOM   2488 2HB  PHE A 409     -39.141  -9.239  48.566  1.00-19.61           H
ATOM   2489  CG  PHE A 409     -38.880 -11.312  48.164  1.00-19.61           C
ATOM   2490  CD1 PHE A 409     -39.679 -12.466  48.275  1.00-19.61           C
ATOM   2491  HD1 PHE A 409     -40.416 -12.537  49.062  1.00-19.61           H
ATOM   2492  CD2 PHE A 409     -37.929 -11.237  47.132  1.00-19.61           C
ATOM   2493  HD2 PHE A 409     -37.311 -10.359  47.036  1.00-19.61           H
ATOM   2494  CE1 PHE A 409     -39.537 -13.540  47.360  1.00-19.61           C
ATOM   2495  HE1 PHE A 409     -40.163 -14.417  47.452  1.00-19.61           H
ATOM   2496  CE2 PHE A 409     -37.775 -12.301  46.207  1.00-19.61           C
ATOM   2497  HE2 PHE A 409     -37.049 -12.226  45.411  1.00-19.61           H
ATOM   2498  CZ  PHE A 409     -38.584 -13.455  46.320  1.00-19.61           C
ATOM   2499  HZ  PHE A 409     -38.479 -14.265  45.612  1.00-19.61           H
ATOM   2500  N   PHE A 410     -37.740  -7.707  50.818  1.00 -3.58           N
ATOM   2501  H   PHE A 410     -37.144  -7.600  50.002  1.00 -3.58           H
ATOM   2502  CA  PHE A 410     -38.053  -6.512  51.602  1.00 -3.58           C
ATOM   2503  HA  PHE A 410     -38.859  -6.709  52.307  1.00 -3.58           H
ATOM   2504  C   PHE A 410     -38.481  -5.447  50.607  1.00 -3.58           C
ATOM   2505  O   PHE A 410     -37.848  -5.299  49.560  1.00 -3.58           O
ATOM   2506  CB  PHE A 410     -36.824  -5.987  52.345  1.00 -3.58           C
ATOM   2507 1HB  PHE A 410     -36.044  -5.785  51.614  1.00 -3.58           H
ATOM   2508 2HB  PHE A 410     -37.086  -5.045  52.828  1.00 -3.58           H
ATOM   2509  CG  PHE A 410     -36.276  -6.922  53.393  1.00 -3.58           C
ATOM   2510  CD1 PHE A 410     -35.421  -7.984  53.039  1.00 -3.58           C
ATOM   2511  HD1 PHE A 410     -35.213  -8.182  51.999  1.00 -3.58           H
ATOM   2512  CD2 PHE A 410     -36.554  -6.697  54.753  1.00 -3.58           C
ATOM   2513  HD2 PHE A 410     -37.217  -5.892  55.041  1.00 -3.58           H
ATOM   2514  CE1 PHE A 410     -34.812  -8.788  54.028  1.00 -3.58           C
ATOM   2515  HE1 PHE A 410     -34.146  -9.589  53.739  1.00 -3.58           H
ATOM   2516  CE2 PHE A 410     -35.950  -7.494  55.758  1.00 -3.58           C
ATOM   2517  HE2 PHE A 410     -36.156  -7.302  56.802  1.00 -3.58           H
ATOM   2518  CZ  PHE A 410     -35.067  -8.535  55.392  1.00 -3.58           C
ATOM   2519  HZ  PHE A 410     -34.588  -9.133  56.154  1.00 -3.58           H
ATOM   2520  N   SER A 411     -39.525  -4.690  50.904  1.00-17.56           N
ATOM   2521  H   SER A 411     -40.034  -4.841  51.771  1.00-17.56           H
ATOM   2522  CA  SER A 411     -39.976  -3.643  49.989  1.00-17.56           C
ATOM   2523  HA  SER A 411     -40.070  -4.073  48.993  1.00-17.56           H
ATOM   2524  C   SER A 411     -39.009  -2.461  49.894  1.00-17.56           C
ATOM   2525  O   SER A 411     -38.922  -1.819  48.842  1.00-17.56           O
ATOM   2526  CB  SER A 411     -41.347  -3.132  50.418  1.00-17.56           C
ATOM   2527 1HB  SER A 411     -41.282  -2.717  51.424  1.00-17.56           H
ATOM   2528 2HB  SER A 411     -41.665  -2.351  49.728  1.00-17.56           H
ATOM   2529  OG  SER A 411     -42.295  -4.186  50.400  1.00-17.56           O
ATOM   2530  HG  SER A 411     -43.158  -3.818  50.658  1.00-17.56           H
ATOM   2531  N   GLY A 412     -38.255  -2.189  50.950  1.00 15.90           N
ATOM   2532  H   GLY A 412     -38.338  -2.740  51.801  1.00 15.90           H
ATOM   2533  CA  GLY A 412     -37.299  -1.091  50.933  1.00 15.90           C
ATOM   2534 1HA  GLY A 412     -36.748  -1.112  49.995  1.00 15.90           H
ATOM   2535 2HA  GLY A 412     -37.836  -0.146  51.003  1.00 15.90           H
ATOM   2536  C   GLY A 412     -36.311  -1.182  52.078  1.00 15.90           C
ATOM   2537  O   GLY A 412     -36.414  -2.091  52.899  1.00 15.90           O
ATOM   2538  N   GLY A 413     -35.350  -0.269  52.136  1.00  0.94           N
ATOM   2539  H   GLY A 413     -35.298   0.458  51.427  1.00  0.94           H
ATOM   2540  CA  GLY A 413     -34.362  -0.244  53.209  1.00  0.94           C
ATOM   2541 1HA  GLY A 413     -33.997   0.778  53.313  1.00  0.94           H
ATOM   2542 2HA  GLY A 413     -34.853  -0.521  54.138  1.00  0.94           H
ATOM   2543  C   GLY A 413     -33.162  -1.154  53.034  1.00  0.94           C
ATOM   2544  O   GLY A 413     -32.192  -1.097  53.799  1.00  0.94           O
ATOM   2545  N   GLU A 414     -33.213  -1.993  52.013  1.00 38.62           N
ATOM   2546  H   GLU A 414     -34.025  -2.001  51.417  1.00 38.62           H
ATOM   2547  CA  GLU A 414     -32.106  -2.880  51.674  1.00 38.62           C
ATOM   2548  HA  GLU A 414     -31.345  -2.830  52.446  1.00 38.62           H
ATOM   2549  C   GLU A 414     -31.554  -2.324  50.367  1.00 38.62           C
ATOM   2550  O   GLU A 414     -32.251  -1.551  49.703  1.00 38.62           O
ATOM   2551  CB  GLU A 414     -32.565  -4.327  51.528  1.00 38.62           C
ATOM   2552 1HB  GLU A 414     -33.168  -4.399  50.625  1.00 38.62           H
ATOM   2553 2HB  GLU A 414     -31.683  -4.949  51.399  1.00 38.62           H
ATOM   2554  CG  GLU A 414     -33.404  -4.868  52.688  1.00 38.62           C
ATOM   2555 1HG  GLU A 414     -34.362  -4.350  52.683  1.00 38.62           H
ATOM   2556 2HG  GLU A 414     -33.593  -5.925  52.504  1.00 38.62           H
ATOM   2557  CD  GLU A 414     -32.797  -4.711  54.078  1.00 38.62           C
ATOM   2558  OE1 GLU A 414     -31.684  -5.207  54.360  1.00 38.62           O
ATOM   2559  OE2 GLU A 414     -33.475  -4.111  54.950  1.00 38.62           O
ATOM   2560  N   GLU A 415     -30.309  -2.630  50.031  1.00 17.91           N
ATOM   2561  H   GLU A 415     -29.790  -3.324  50.558  1.00 17.91           H
ATOM   2562  CA  GLU A 415     -29.570  -1.903  48.995  1.00 17.91           C
ATOM   2563  HA  GLU A 415     -30.215  -1.136  48.571  1.00 17.91           H
ATOM   2564  C   GLU A 415     -29.085  -2.759  47.821  1.00 17.91           C
ATOM   2565  O   GLU A 415     -28.854  -2.211  46.742  1.00 17.91           O
ATOM   2566  CB  GLU A 415     -28.390  -1.181  49.659  1.00 17.91           C
ATOM   2567 1HB  GLU A 415     -27.743  -1.920  50.126  1.00 17.91           H
ATOM   2568 2HB  GLU A 415     -27.821  -0.655  48.892  1.00 17.91           H
ATOM   2569  CG  GLU A 415     -28.835  -0.167  50.717  1.00 17.91           C
ATOM   2570 1HG  GLU A 415     -29.434   0.602  50.228  1.00 17.91           H
ATOM   2571 2HG  GLU A 415     -29.456  -0.660  51.464  1.00 17.91           H
ATOM   2572  CD  GLU A 415     -27.680   0.495  51.440  1.00 17.91           C
ATOM   2573  OE1 GLU A 415     -27.366   1.667  51.136  1.00 17.91           O
ATOM   2574  OE2 GLU A 415     -27.097  -0.109  52.368  1.00 17.91           O
ATOM   2575  N   TYR A 416     -28.979  -4.073  47.980  1.00 25.08           N
ATOM   2576  H   TYR A 416     -29.121  -4.489  48.891  1.00 25.08           H
ATOM   2577  CA  TYR A 416     -28.699  -4.970  46.853  1.00 25.08           C
ATOM   2578  HA  TYR A 416     -29.092  -4.504  45.949  1.00 25.08           H
ATOM   2579  C   TYR A 416     -29.411  -6.317  47.023  1.00 25.08           C
ATOM   2580  O   TYR A 416     -29.951  -6.606  48.093  1.00 25.08           O
ATOM   2581  CB  TYR A 416     -27.187  -5.152  46.660  1.00 25.08           C
ATOM   2582 1HB  TYR A 416     -27.013  -5.380  45.610  1.00 25.08           H
ATOM   2583 2HB  TYR A 416     -26.689  -4.208  46.879  1.00 25.08           H
ATOM   2584  CG  TYR A 416     -26.537  -6.259  47.468  1.00 25.08           C
ATOM   2585  CD1 TYR A 416     -26.265  -7.504  46.867  1.00 25.08           C
ATOM   2586  HD1 TYR A 416     -26.556  -7.676  45.840  1.00 25.08           H
ATOM   2587  CD2 TYR A 416     -26.137  -6.061  48.806  1.00 25.08           C
ATOM   2588  HD2 TYR A 416     -26.340  -5.117  49.296  1.00 25.08           H
ATOM   2589  CE1 TYR A 416     -25.619  -8.540  47.585  1.00 25.08           C
ATOM   2590  HE1 TYR A 416     -25.439  -9.492  47.116  1.00 25.08           H
ATOM   2591  CE2 TYR A 416     -25.437  -7.084  49.512  1.00 25.08           C
ATOM   2592  HE2 TYR A 416     -25.104  -6.913  50.525  1.00 25.08           H
ATOM   2593  CZ  TYR A 416     -25.208  -8.319  48.899  1.00 25.08           C
ATOM   2594  OH  TYR A 416     -24.587  -9.338  49.579  1.00 25.08           O
ATOM   2595  HH  TYR A 416     -24.612 -10.170  49.088  1.00 25.08           H
ATOM   2596  N   ASP A 417     -29.428  -7.133  45.977  1.00 13.87           N
ATOM   2597  H   ASP A 417     -28.953  -6.856  45.122  1.00 13.87           H
ATOM   2598  CA  ASP A 417     -30.049  -8.462  46.011  1.00 13.87           C
ATOM   2599  HA  ASP A 417     -30.764  -8.538  46.830  1.00 13.87           H
ATOM   2600  C   ASP A 417     -28.975  -9.534  46.197  1.00 13.87           C
ATOM   2601  O   ASP A 417     -28.116  -9.738  45.328  1.00 13.87           O
ATOM   2602  CB  ASP A 417     -30.753  -8.740  44.682  1.00 13.87           C
ATOM   2603 1HB  ASP A 417     -30.291  -8.126  43.912  1.00 13.87           H
ATOM   2604 2HB  ASP A 417     -30.616  -9.788  44.422  1.00 13.87           H
ATOM   2605  CG  ASP A 417     -32.239  -8.449  44.711  1.00 13.87           C
ATOM   2606  OD1 ASP A 417     -32.909  -8.608  45.742  1.00 13.87           O
ATOM   2607  OD2 ASP A 417     -32.778  -8.073  43.644  1.00 13.87           O
ATOM   2608  N   ASN A 418     -29.016 -10.241  47.317  1.00 -2.02           N
ATOM   2609  H   ASN A 418     -29.735 -10.055  48.014  1.00 -2.02           H
ATOM   2610  CA  ASN A 418     -28.038 -11.288  47.598  1.00 -2.02           C
ATOM   2611  HA  ASN A 418     -27.105 -11.022  47.100  1.00 -2.02           H
ATOM   2612  C   ASN A 418     -28.509 -12.636  47.039  1.00 -2.02           C
ATOM   2613  O   ASN A 418     -29.232 -13.399  47.691  1.00 -2.02           O
ATOM   2614  CB  ASN A 418     -27.768 -11.342  49.103  1.00 -2.02           C
ATOM   2615 1HB  ASN A 418     -27.694 -10.322  49.467  1.00 -2.02           H
ATOM   2616 2HB  ASN A 418     -28.594 -11.832  49.613  1.00 -2.02           H
ATOM   2617  CG  ASN A 418     -26.475 -12.028  49.440  1.00 -2.02           C
ATOM   2618  OD1 ASN A 418     -25.504 -11.929  48.704  1.00 -2.02           O
ATOM   2619  ND2 ASN A 418     -26.424 -12.676  50.568  1.00 -2.02           N
ATOM   2620 1HD2 ASN A 418     -25.557 -13.120  50.834  1.00 -2.02           H
ATOM   2621 2HD2 ASN A 418     -27.225 -12.698  51.174  1.00 -2.02           H
ATOM   2622  N   GLY A 419     -28.102 -12.906  45.807  1.00 10.11           N
ATOM   2623  H   GLY A 419     -27.474 -12.250  45.361  1.00 10.11           H
ATOM   2624  CA  GLY A 419     -28.487 -14.094  45.050  1.00 10.11           C
ATOM   2625 1HA  GLY A 419     -29.544 -14.286  45.203  1.00 10.11           H
ATOM   2626 2HA  GLY A 419     -28.337 -13.887  43.993  1.00 10.11           H
ATOM   2627  C   GLY A 419     -27.729 -15.363  45.385  1.00 10.11           C
ATOM   2628  O   GLY A 419     -27.246 -16.083  44.505  1.00 10.11           O
ATOM   2629  N   VAL A 420     -27.594 -15.617  46.673  1.00 37.52           N
ATOM   2630  H   VAL A 420     -28.048 -14.999  47.333  1.00 37.52           H
ATOM   2631  CA  VAL A 420     -26.877 -16.771  47.202  1.00 37.52           C
ATOM   2632  HA  VAL A 420     -26.185 -17.156  46.458  1.00 37.52           H
ATOM   2633  C   VAL A 420     -27.902 -17.853  47.522  1.00 37.52           C
ATOM   2634  O   VAL A 420     -29.105 -17.603  47.452  1.00 37.52           O
ATOM   2635  CB  VAL A 420     -26.081 -16.374  48.476  1.00 37.52           C
ATOM   2636  HB  VAL A 420     -25.540 -17.249  48.827  1.00 37.52           H
ATOM   2637  CG1 VAL A 420     -25.054 -15.275  48.149  1.00 37.52           C
ATOM   2638 1HG1 VAL A 420     -24.488 -15.021  49.045  1.00 37.52           H
ATOM   2639 2HG1 VAL A 420     -25.552 -14.375  47.788  1.00 37.52           H
ATOM   2640 3HG1 VAL A 420     -24.364 -15.620  47.384  1.00 37.52           H
ATOM   2641  CG2 VAL A 420     -27.011 -15.893  49.604  1.00 37.52           C
ATOM   2642 1HG2 VAL A 420     -26.416 -15.655  50.488  1.00 37.52           H
ATOM   2643 2HG2 VAL A 420     -27.715 -16.679  49.876  1.00 37.52           H
ATOM   2644 3HG2 VAL A 420     -27.563 -15.004  49.302  1.00 37.52           H
ATOM   2645  N   ASP A 421     -27.454 -19.037  47.902  1.00 32.06           N
ATOM   2646  H   ASP A 421     -26.459 -19.222  47.927  1.00 32.06           H
ATOM   2647  CA  ASP A 421     -28.347 -20.094  48.368  1.00 32.06           C
ATOM   2648  HA  ASP A 421     -29.249 -19.658  48.791  1.00 32.06           H
ATOM   2649  C   ASP A 421     -27.578 -20.841  49.448  1.00 32.06           C
ATOM   2650  O   ASP A 421     -26.362 -20.692  49.521  1.00 32.06           O
ATOM   2651  CB  ASP A 421     -28.712 -21.030  47.218  1.00 32.06           C
ATOM   2652 1HB  ASP A 421     -28.854 -20.433  46.319  1.00 32.06           H
ATOM   2653 2HB  ASP A 421     -27.887 -21.722  47.053  1.00 32.06           H
ATOM   2654  CG  ASP A 421     -29.986 -21.806  47.479  1.00 32.06           C
ATOM   2655  OD1 ASP A 421     -30.548 -21.715  48.595  1.00 32.06           O
ATOM   2656  OD2 ASP A 421     -30.469 -22.490  46.557  1.00 32.06           O
ATOM   2657  N   ASP A 422     -28.236 -21.647  50.267  1.00-10.24           N
ATOM   2658  H   ASP A 422     -29.238 -21.761  50.143  1.00-10.24           H
ATOM   2659  CA  ASP A 422     -27.553 -22.383  51.341  1.00-10.24           C
ATOM   2660  HA  ASP A 422     -26.969 -21.687  51.945  1.00-10.24           H
ATOM   2661  C   ASP A 422     -26.609 -23.445  50.777  1.00-10.24           C
ATOM   2662  O   ASP A 422     -25.565 -23.764  51.348  1.00-10.24           O
ATOM   2663  CB  ASP A 422     -28.575 -23.074  52.243  1.00-10.24           C
ATOM   2664 1HB  ASP A 422     -29.318 -22.344  52.562  1.00-10.24           H
ATOM   2665 2HB  ASP A 422     -29.076 -23.856  51.671  1.00-10.24           H
ATOM   2666  CG  ASP A 422     -27.931 -23.700  53.468  1.00-10.24           C
ATOM   2667  OD1 ASP A 422     -27.105 -23.041  54.135  1.00-10.24           O
ATOM   2668  OD2 ASP A 422     -28.238 -24.873  53.778  1.00-10.24           O
ATOM   2669  N   ILE A 423     -26.959 -23.962  49.608  1.00 -8.90           N
ATOM   2670  H   ILE A 423     -27.851 -23.708  49.210  1.00 -8.90           H
ATOM   2671  CA  ILE A 423     -26.105 -24.898  48.872  1.00 -8.90           C
ATOM   2672  HA  ILE A 423     -25.701 -25.622  49.578  1.00 -8.90           H
ATOM   2673  C   ILE A 423     -24.908 -24.206  48.207  1.00 -8.90           C
ATOM   2674  O   ILE A 423     -23.993 -24.873  47.726  1.00 -8.90           O
ATOM   2675  CB  ILE A 423     -26.929 -25.697  47.817  1.00 -8.90           C
ATOM   2676  HB  ILE A 423     -26.252 -26.383  47.307  1.00 -8.90           H
ATOM   2677  CG1 ILE A 423     -27.560 -24.756  46.770  1.00 -8.90           C
ATOM   2678 1HG1 ILE A 423     -28.331 -24.161  47.258  1.00 -8.90           H
ATOM   2679 2HG1 ILE A 423     -26.796 -24.077  46.399  1.00 -8.90           H
ATOM   2680  CG2 ILE A 423     -28.015 -26.538  48.536  1.00 -8.90           C
ATOM   2681 1HG2 ILE A 423     -27.561 -27.131  49.332  1.00 -8.90           H
ATOM   2682 2HG2 ILE A 423     -28.482 -27.225  47.828  1.00 -8.90           H
ATOM   2683 3HG2 ILE A 423     -28.787 -25.897  48.965  1.00 -8.90           H
ATOM   2684  CD1 ILE A 423     -28.191 -25.447  45.557  1.00 -8.90           C
ATOM   2685 1HD1 ILE A 423     -28.528 -24.692  44.847  1.00 -8.90           H
ATOM   2686 2HD1 ILE A 423     -29.050 -26.043  45.868  1.00 -8.90           H
ATOM   2687 3HD1 ILE A 423     -27.458 -26.094  45.073  1.00 -8.90           H
ATOM   2688  N   GLU A 424     -24.920 -22.876  48.195  1.00 38.79           N
ATOM   2689  H   GLU A 424     -25.679 -22.402  48.671  1.00 38.79           H
ATOM   2690  CA  GLU A 424     -23.902 -22.005  47.585  1.00 38.79           C
ATOM   2691  HA  GLU A 424     -24.277 -20.985  47.670  1.00 38.79           H
ATOM   2692  C   GLU A 424     -23.617 -22.215  46.092  1.00 38.79           C
ATOM   2693  O   GLU A 424     -22.653 -21.669  45.551  1.00 38.79           O
ATOM   2694  CB  GLU A 424     -22.587 -22.045  48.378  1.00 38.79           C
ATOM   2695 1HB  GLU A 424     -22.176 -23.053  48.334  1.00 38.79           H
ATOM   2696 2HB  GLU A 424     -21.881 -21.369  47.901  1.00 38.79           H
ATOM   2697  CG  GLU A 424     -22.705 -21.617  49.833  1.00 38.79           C
ATOM   2698 1HG  GLU A 424     -23.232 -20.664  49.875  1.00 38.79           H
ATOM   2699 2HG  GLU A 424     -23.275 -22.363  50.388  1.00 38.79           H
ATOM   2700  CD  GLU A 424     -21.336 -21.448  50.476  1.00 38.79           C
ATOM   2701  OE1 GLU A 424     -20.427 -22.260  50.193  1.00 38.79           O
ATOM   2702  OE2 GLU A 424     -21.115 -20.485  51.243  1.00 38.79           O
ATOM   2703  N   SER A 425     -24.438 -22.992  45.401  1.00 43.50           N
ATOM   2704  H   SER A 425     -25.182 -23.483  45.870  1.00 43.50           H
ATOM   2705  CA  SER A 425     -24.265 -23.158  43.961  1.00 43.50           C
ATOM   2706  HA  SER A 425     -23.200 -23.297  43.780  1.00 43.50           H
ATOM   2707  C   SER A 425     -24.696 -21.901  43.192  1.00 43.50           C
ATOM   2708  O   SER A 425     -23.923 -21.399  42.369  1.00 43.50           O
ATOM   2709  CB  SER A 425     -24.975 -24.420  43.471  1.00 43.50           C
ATOM   2710 1HB  SER A 425     -26.052 -24.268  43.484  1.00 43.50           H
ATOM   2711 2HB  SER A 425     -24.658 -24.644  42.453  1.00 43.50           H
ATOM   2712  OG  SER A 425     -24.667 -25.506  44.331  1.00 43.50           O
ATOM   2713  HG  SER A 425     -23.732 -25.459  44.586  1.00 43.50           H
ATOM   2714  N   PRO A 426     -25.875 -21.312  43.483  1.00 36.04           N
ATOM   2715  CA  PRO A 426     -25.876 -19.845  43.397  1.00 36.04           C
ATOM   2716  HA  PRO A 426     -25.554 -19.523  42.407  1.00 36.04           H
ATOM   2717  C   PRO A 426     -25.037 -19.175  44.487  1.00 36.04           C
ATOM   2718  O   PRO A 426     -25.211 -19.454  45.679  1.00 36.04           O
ATOM   2719  CB  PRO A 426     -27.354 -19.482  43.618  1.00 36.04           C
ATOM   2720 1HB  PRO A 426     -27.526 -19.209  44.658  1.00 36.04           H
ATOM   2721 2HB  PRO A 426     -27.659 -18.670  42.960  1.00 36.04           H
ATOM   2722  CG  PRO A 426     -28.097 -20.717  43.304  1.00 36.04           C
ATOM   2723 1HG  PRO A 426     -29.073 -20.721  43.788  1.00 36.04           H
ATOM   2724 2HG  PRO A 426     -28.201 -20.825  42.224  1.00 36.04           H
ATOM   2725  CD  PRO A 426     -27.218 -21.800  43.849  1.00 36.04           C
ATOM   2726 1HD  PRO A 426     -27.314 -21.879  44.931  1.00 36.04           H
ATOM   2727 2HD  PRO A 426     -27.444 -22.749  43.362  1.00 36.04           H
ATOM   2728  N   LYS A 427     -24.176 -18.246  44.097  1.00 24.28           N
ATOM   2729  H   LYS A 427     -23.985 -18.128  43.110  1.00 24.28           H
ATOM   2730  CA  LYS A 427     -23.501 -17.352  45.045  1.00 24.28           C
ATOM   2731  HA  LYS A 427     -24.157 -17.209  45.900  1.00 24.28           H
ATOM   2732  C   LYS A 427     -23.318 -16.010  44.339  1.00 24.28           C
ATOM   2733  O   LYS A 427     -22.212 -15.549  44.062  1.00 24.28           O
ATOM   2734  CB  LYS A 427     -22.179 -17.950  45.543  1.00 24.28           C
ATOM   2735 1HB  LYS A 427     -22.322 -19.014  45.723  1.00 24.28           H
ATOM   2736 2HB  LYS A 427     -21.423 -17.841  44.766  1.00 24.28           H
ATOM   2737  CG  LYS A 427     -21.664 -17.325  46.833  1.00 24.28           C
ATOM   2738 1HG  LYS A 427     -20.579 -17.422  46.860  1.00 24.28           H
ATOM   2739 2HG  LYS A 427     -21.921 -16.266  46.840  1.00 24.28           H
ATOM   2740  CD  LYS A 427     -22.230 -17.989  48.079  1.00 24.28           C
ATOM   2741 1HD  LYS A 427     -23.319 -18.027  48.022  1.00 24.28           H
ATOM   2742 2HD  LYS A 427     -21.838 -19.003  48.144  1.00 24.28           H
ATOM   2743  CE  LYS A 427     -21.815 -17.206  49.317  1.00 24.28           C
ATOM   2744 1HE  LYS A 427     -20.733 -17.068  49.302  1.00 24.28           H
ATOM   2745 2HE  LYS A 427     -22.288 -16.223  49.294  1.00 24.28           H
ATOM   2746  NZ  LYS A 427     -22.184 -17.902  50.586  1.00 24.28           N
ATOM   2747 1HZ  LYS A 427     -23.167 -18.150  50.579  1.00 24.28           H
ATOM   2748 2HZ  LYS A 427     -22.011 -17.291  51.375  1.00 24.28           H
ATOM   2749 3HZ  LYS A 427     -21.633 -18.748  50.697  1.00 24.28           H
ATOM   2750  N   ASN A 428     -24.443 -15.449  43.930  1.00 -8.27           N
ATOM   2751  H   ASN A 428     -25.332 -15.840  44.222  1.00 -8.27           H
ATOM   2752  CA  ASN A 428     -24.460 -14.267  43.073  1.00 -8.27           C
ATOM   2753  HA  ASN A 428     -23.518 -14.187  42.528  1.00 -8.27           H
ATOM   2754  C   ASN A 428     -24.678 -13.015  43.908  1.00 -8.27           C
ATOM   2755  O   ASN A 428     -25.293 -13.083  44.966  1.00 -8.27           O
ATOM   2756  CB  ASN A 428     -25.617 -14.380  42.076  1.00 -8.27           C
ATOM   2757 1HB  ASN A 428     -26.552 -14.384  42.628  1.00 -8.27           H
ATOM   2758 2HB  ASN A 428     -25.613 -13.517  41.411  1.00 -8.27           H
ATOM   2759  CG  ASN A 428     -25.551 -15.634  41.252  1.00 -8.27           C
ATOM   2760  OD1 ASN A 428     -24.596 -15.869  40.531  1.00 -8.27           O
ATOM   2761  ND2 ASN A 428     -26.549 -16.468  41.374  1.00 -8.27           N
ATOM   2762 1HD2 ASN A 428     -26.572 -17.295  40.790  1.00 -8.27           H
ATOM   2763 2HD2 ASN A 428     -27.275 -16.294  42.050  1.00 -8.27           H
ATOM   2764  N   TYR A 429     -24.292 -11.866  43.379  1.00 -0.94           N
ATOM   2765  H   TYR A 429     -23.768 -11.867  42.508  1.00 -0.94           H
ATOM   2766  CA  TYR A 429     -24.693 -10.575  43.934  1.00 -0.94           C
ATOM   2767  HA  TYR A 429     -25.399 -10.699  44.754  1.00 -0.94           H
ATOM   2768  C   TYR A 429     -25.361  -9.871  42.766  1.00 -0.94           C
ATOM   2769  O   TYR A 429     -24.893 -10.036  41.639  1.00 -0.94           O
ATOM   2770  CB  TYR A 429     -23.487  -9.749  44.386  1.00 -0.94           C
ATOM   2771 1HB  TYR A 429     -22.873  -9.533  43.514  1.00 -0.94           H
ATOM   2772 2HB  TYR A 429     -23.855  -8.801  44.777  1.00 -0.94           H
ATOM   2773  CG  TYR A 429     -22.595 -10.386  45.436  1.00 -0.94           C
ATOM   2774  CD1 TYR A 429     -21.191 -10.264  45.339  1.00 -0.94           C
ATOM   2775  HD1 TYR A 429     -20.754  -9.758  44.490  1.00 -0.94           H
ATOM   2776  CD2 TYR A 429     -23.131 -11.070  46.549  1.00 -0.94           C
ATOM   2777  HD2 TYR A 429     -24.199 -11.210  46.639  1.00 -0.94           H
ATOM   2778  CE1 TYR A 429     -20.342 -10.777  46.357  1.00 -0.94           C
ATOM   2779  HE1 TYR A 429     -19.271 -10.660  46.281  1.00 -0.94           H
ATOM   2780  CE2 TYR A 429     -22.285 -11.586  47.565  1.00 -0.94           C
ATOM   2781  HE2 TYR A 429     -22.709 -12.106  48.411  1.00 -0.94           H
ATOM   2782  CZ  TYR A 429     -20.902 -11.422  47.464  1.00 -0.94           C
ATOM   2783  OH  TYR A 429     -20.089 -11.910  48.455  1.00 -0.94           O
ATOM   2784  HH  TYR A 429     -19.151 -11.831  48.231  1.00 -0.94           H
ATOM   2785  N   ILE A 430     -26.437  -9.132  42.989  1.00  8.40           N
ATOM   2786  H   ILE A 430     -26.851  -9.085  43.916  1.00  8.40           H
ATOM   2787  CA  ILE A 430     -27.090  -8.387  41.912  1.00  8.40           C
ATOM   2788  HA  ILE A 430     -26.443  -8.378  41.041  1.00  8.40           H
ATOM   2789  C   ILE A 430     -27.271  -6.958  42.412  1.00  8.40           C
ATOM   2790  O   ILE A 430     -27.820  -6.754  43.498  1.00  8.40           O
ATOM   2791  CB  ILE A 430     -28.473  -8.989  41.499  1.00  8.40           C
ATOM   2792  HB  ILE A 430     -29.162  -8.899  42.330  1.00  8.40           H
ATOM   2793  CG1 ILE A 430     -28.374 -10.480  41.127  1.00  8.40           C
ATOM   2794 1HG1 ILE A 430     -29.147 -10.683  40.390  1.00  8.40           H
ATOM   2795 2HG1 ILE A 430     -27.408 -10.665  40.657  1.00  8.40           H
ATOM   2796  CG2 ILE A 430     -29.059  -8.221  40.286  1.00  8.40           C
ATOM   2797 1HG2 ILE A 430     -30.015  -8.660  39.992  1.00  8.40           H
ATOM   2798 2HG2 ILE A 430     -28.368  -8.259  39.443  1.00  8.40           H
ATOM   2799 3HG2 ILE A 430     -29.240  -7.180  40.558  1.00  8.40           H
ATOM   2800  CD1 ILE A 430     -28.584 -11.491  42.266  1.00  8.40           C
ATOM   2801 1HD1 ILE A 430     -28.537 -12.502  41.863  1.00  8.40           H
ATOM   2802 2HD1 ILE A 430     -29.564 -11.331  42.718  1.00  8.40           H
ATOM   2803 3HD1 ILE A 430     -27.814 -11.375  43.026  1.00  8.40           H
ATOM   2804  N   VAL A 431     -26.802  -5.983  41.644  1.00 16.03           N
ATOM   2805  H   VAL A 431     -26.356  -6.216  40.762  1.00 16.03           H
ATOM   2806  CA  VAL A 431     -26.930  -4.571  42.017  1.00 16.03           C
ATOM   2807  HA  VAL A 431     -27.409  -4.520  42.994  1.00 16.03           H
ATOM   2808  C   VAL A 431     -27.854  -3.829  41.051  1.00 16.03           C
ATOM   2809  O   VAL A 431     -27.939  -4.126  39.851  1.00 16.03           O
ATOM   2810  CB  VAL A 431     -25.552  -3.854  42.162  1.00 16.03           C
ATOM   2811  HB  VAL A 431     -25.736  -2.817  42.435  1.00 16.03           H
ATOM   2812  CG1 VAL A 431     -24.721  -4.501  43.286  1.00 16.03           C
ATOM   2813 1HG1 VAL A 431     -23.787  -3.957  43.418  1.00 16.03           H
ATOM   2814 2HG1 VAL A 431     -24.499  -5.543  43.051  1.00 16.03           H
ATOM   2815 3HG1 VAL A 431     -25.280  -4.460  44.222  1.00 16.03           H
ATOM   2816  CG2 VAL A 431     -24.748  -3.868  40.862  1.00 16.03           C
ATOM   2817 1HG2 VAL A 431     -23.831  -3.295  40.998  1.00 16.03           H
ATOM   2818 2HG2 VAL A 431     -25.325  -3.403  40.063  1.00 16.03           H
ATOM   2819 3HG2 VAL A 431     -24.493  -4.891  40.580  1.00 16.03           H
ATOM   2820  N   TRP A 432     -28.597  -2.896  41.623  1.00 58.43           N
ATOM   2821  H   TRP A 432     -28.407  -2.666  42.596  1.00 58.43           H
ATOM   2822  CA  TRP A 432     -29.737  -2.228  40.996  1.00 58.43           C
ATOM   2823  HA  TRP A 432     -30.168  -2.883  40.239  1.00 58.43           H
ATOM   2824  C   TRP A 432     -29.337  -0.906  40.341  1.00 58.43           C
ATOM   2825  O   TRP A 432     -29.817   0.164  40.708  1.00 58.43           O
ATOM   2826  CB  TRP A 432     -30.780  -1.967  42.089  1.00 58.43           C
ATOM   2827 1HB  TRP A 432     -30.362  -1.251  42.796  1.00 58.43           H
ATOM   2828 2HB  TRP A 432     -31.666  -1.523  41.642  1.00 58.43           H
ATOM   2829  CG  TRP A 432     -31.181  -3.200  42.870  1.00 58.43           C
ATOM   2830  CD1 TRP A 432     -31.231  -4.492  42.436  1.00 58.43           C
ATOM   2831  HD1 TRP A 432     -30.993  -4.804  41.426  1.00 58.43           H
ATOM   2832  CD2 TRP A 432     -31.593  -3.249  44.248  1.00 58.43           C
ATOM   2833  NE1 TRP A 432     -31.619  -5.342  43.435  1.00 58.43           N
ATOM   2834  HE1 TRP A 432     -31.740  -6.345  43.324  1.00 58.43           H
ATOM   2835  CE2 TRP A 432     -31.826  -4.616  44.575  1.00 58.43           C
ATOM   2836  CE3 TRP A 432     -31.799  -2.272  45.243  1.00 58.43           C
ATOM   2837  HE3 TRP A 432     -31.642  -1.227  45.020  1.00 58.43           H
ATOM   2838  CZ2 TRP A 432     -32.218  -5.026  45.869  1.00 58.43           C
ATOM   2839  HZ2 TRP A 432     -32.379  -6.069  46.099  1.00 58.43           H
ATOM   2840  CZ3 TRP A 432     -32.195  -2.679  46.539  1.00 58.43           C
ATOM   2841  HZ3 TRP A 432     -32.344  -1.935  47.305  1.00 58.43           H
ATOM   2842  CH2 TRP A 432     -32.381  -4.058  46.843  1.00 58.43           C
ATOM   2843  HH2 TRP A 432     -32.655  -4.350  47.847  1.00 58.43           H
ATOM   2844  N   ASN A 433     -28.401  -0.968  39.404  1.00 37.21           N
ATOM   2845  H   ASN A 433     -28.161  -1.875  39.030  1.00 37.21           H
ATOM   2846  CA  ASN A 433     -27.652   0.209  38.945  1.00 37.21           C
ATOM   2847  HA  ASN A 433     -27.134   0.605  39.818  1.00 37.21           H
ATOM   2848  C   ASN A 433     -28.420   1.382  38.328  1.00 37.21           C
ATOM   2849  O   ASN A 433     -27.859   2.471  38.187  1.00 37.21           O
ATOM   2850  CB  ASN A 433     -26.604  -0.226  37.920  1.00 37.21           C
ATOM   2851 1HB  ASN A 433     -25.876   0.575  37.812  1.00 37.21           H
ATOM   2852 2HB  ASN A 433     -26.093  -1.116  38.280  1.00 37.21           H
ATOM   2853  CG  ASN A 433     -27.202  -0.499  36.556  1.00 37.21           C
ATOM   2854  OD1 ASN A 433     -28.119  -1.300  36.409  1.00 37.21           O
ATOM   2855  ND2 ASN A 433     -26.705   0.173  35.557  1.00 37.21           N
ATOM   2856 1HD2 ASN A 433     -27.121   0.072  34.641  1.00 37.21           H
ATOM   2857 2HD2 ASN A 433     -25.920   0.790  35.698  1.00 37.21           H
ATOM   2858  N   ILE A 434     -29.686   1.207  37.980  1.00-12.55           N
ATOM   2859  H   ILE A 434     -30.116   0.297  38.097  1.00-12.55           H
ATOM   2860  CA  ILE A 434     -30.490   2.310  37.442  1.00-12.55           C
ATOM   2861  HA  ILE A 434     -29.896   2.830  36.690  1.00-12.55           H
ATOM   2862  C   ILE A 434     -30.847   3.339  38.516  1.00-12.55           C
ATOM   2863  O   ILE A 434     -31.274   4.454  38.207  1.00-12.55           O
ATOM   2864  CB  ILE A 434     -31.778   1.802  36.747  1.00-12.55           C
ATOM   2865  HB  ILE A 434     -32.298   2.670  36.351  1.00-12.55           H
ATOM   2866  CG1 ILE A 434     -32.719   1.097  37.745  1.00-12.55           C
ATOM   2867 1HG1 ILE A 434     -32.266   0.157  38.056  1.00-12.55           H
ATOM   2868 2HG1 ILE A 434     -32.833   1.723  38.629  1.00-12.55           H
ATOM   2869  CG2 ILE A 434     -31.394   0.901  35.554  1.00-12.55           C
ATOM   2870 1HG2 ILE A 434     -30.916  -0.013  35.902  1.00-12.55           H
ATOM   2871 2HG2 ILE A 434     -30.708   1.432  34.892  1.00-12.55           H
ATOM   2872 3HG2 ILE A 434     -32.285   0.637  34.986  1.00-12.55           H
ATOM   2873  CD1 ILE A 434     -34.124   0.808  37.210  1.00-12.55           C
ATOM   2874 1HD1 ILE A 434     -34.076   0.098  36.384  1.00-12.55           H
ATOM   2875 2HD1 ILE A 434     -34.592   1.733  36.870  1.00-12.55           H
ATOM   2876 3HD1 ILE A 434     -34.727   0.377  38.009  1.00-12.55           H
ATOM   2877  N   ASN A 435     -30.604   2.998  39.776  1.00 13.05           N
ATOM   2878  H   ASN A 435     -30.264   2.063  39.981  1.00 13.05           H
ATOM   2879  CA  ASN A 435     -30.781   3.924  40.899  1.00 13.05           C
ATOM   2880  HA  ASN A 435     -31.683   4.509  40.721  1.00 13.05           H
ATOM   2881  C   ASN A 435     -29.609   4.905  41.040  1.00 13.05           C
ATOM   2882  O   ASN A 435     -29.553   5.683  41.992  1.00 13.05           O
ATOM   2883  CB  ASN A 435     -30.977   3.138  42.204  1.00 13.05           C
ATOM   2884 1HB  ASN A 435     -31.309   3.826  42.981  1.00 13.05           H
ATOM   2885 2HB  ASN A 435     -31.754   2.390  42.053  1.00 13.05           H
ATOM   2886  CG  ASN A 435     -29.720   2.446  42.690  1.00 13.05           C
ATOM   2887  OD1 ASN A 435     -28.662   2.465  42.066  1.00 13.05           O
ATOM   2888  ND2 ASN A 435     -29.835   1.806  43.814  1.00 13.05           N
ATOM   2889 1HD2 ASN A 435     -29.034   1.331  44.200  1.00 13.05           H
ATOM   2890 2HD2 ASN A 435     -30.728   1.784  44.287  1.00 13.05           H
ATOM   2891  N   MET A 436     -28.677   4.832  40.095  1.00  6.07           N
ATOM   2892  H   MET A 436     -28.780   4.124  39.381  1.00  6.07           H
ATOM   2893  CA  MET A 436     -27.509   5.712  39.984  1.00  6.07           C
ATOM   2894  HA  MET A 436     -26.946   5.362  39.119  1.00  6.07           H
ATOM   2895  C   MET A 436     -26.544   5.648  41.168  1.00  6.07           C
ATOM   2896  O   MET A 436     -25.802   6.595  41.451  1.00  6.07           O
ATOM   2897  CB  MET A 436     -27.931   7.159  39.685  1.00  6.07           C
ATOM   2898 1HB  MET A 436     -28.391   7.587  40.574  1.00  6.07           H
ATOM   2899 2HB  MET A 436     -27.038   7.736  39.453  1.00  6.07           H
ATOM   2900  CG  MET A 436     -28.915   7.295  38.523  1.00  6.07           C
ATOM   2901 1HG  MET A 436     -29.866   6.852  38.818  1.00  6.07           H
ATOM   2902 2HG  MET A 436     -29.081   8.354  38.324  1.00  6.07           H
ATOM   2903  SD  MET A 436     -28.360   6.487  37.004  1.00  6.07           S
ATOM   2904  CE  MET A 436     -26.988   7.515  36.491  1.00  6.07           C
ATOM   2905 1HE  MET A 436     -26.187   7.459  37.228  1.00  6.07           H
ATOM   2906 2HE  MET A 436     -27.320   8.548  36.392  1.00  6.07           H
ATOM   2907 3HE  MET A 436     -26.614   7.164  35.529  1.00  6.07           H
ATOM   2908  N   ASN A 437     -26.538   4.517  41.858  1.00 20.12           N
ATOM   2909  H   ASN A 437     -27.224   3.802  41.639  1.00 20.12           H
ATOM   2910  CA  ASN A 437     -25.566   4.230  42.912  1.00 20.12           C
ATOM   2911  HA  ASN A 437     -25.094   5.151  43.253  1.00 20.12           H
ATOM   2912  C   ASN A 437     -24.501   3.305  42.318  1.00 20.12           C
ATOM   2913  O   ASN A 437     -24.779   2.128  42.054  1.00 20.12           O
ATOM   2914  CB  ASN A 437     -26.287   3.571  44.093  1.00 20.12           C
ATOM   2915 1HB  ASN A 437     -27.128   4.199  44.383  1.00 20.12           H
ATOM   2916 2HB  ASN A 437     -26.670   2.601  43.789  1.00 20.12           H
ATOM   2917  CG  ASN A 437     -25.402   3.372  45.294  1.00 20.12           C
ATOM   2918  OD1 ASN A 437     -24.185   3.291  45.206  1.00 20.12           O
ATOM   2919  ND2 ASN A 437     -26.019   3.274  46.432  1.00 20.12           N
ATOM   2920 1HD2 ASN A 437     -25.491   3.114  47.278  1.00 20.12           H
ATOM   2921 2HD2 ASN A 437     -27.025   3.361  46.468  1.00 20.12           H
ATOM   2922  N   THR A 438     -23.314   3.832  42.055  1.00 46.11           N
ATOM   2923  H   THR A 438     -23.143   4.813  42.249  1.00 46.11           H
ATOM   2924  CA  THR A 438     -22.222   3.050  41.469  1.00 46.11           C
ATOM   2925  HA  THR A 438     -22.632   2.411  40.689  1.00 46.11           H
ATOM   2926  C   THR A 438     -21.555   2.174  42.530  1.00 46.11           C
ATOM   2927  O   THR A 438     -20.884   2.677  43.436  1.00 46.11           O
ATOM   2928  CB  THR A 438     -21.163   3.989  40.843  1.00 46.11           C
ATOM   2929  HB  THR A 438     -20.662   4.549  41.632  1.00 46.11           H
ATOM   2930  OG1 THR A 438     -21.823   4.911  39.972  1.00 46.11           O
ATOM   2931  HG1 THR A 438     -22.429   4.414  39.409  1.00 46.11           H
ATOM   2932  CG2 THR A 438     -20.128   3.245  40.016  1.00 46.11           C
ATOM   2933 1HG2 THR A 438     -19.576   2.544  40.642  1.00 46.11           H
ATOM   2934 2HG2 THR A 438     -19.425   3.963  39.595  1.00 46.11           H
ATOM   2935 3HG2 THR A 438     -20.615   2.708  39.202  1.00 46.11           H
ATOM   2936  N   HIS A 439     -21.772   0.868  42.455  1.00 16.86           N
ATOM   2937  H   HIS A 439     -22.378   0.504  41.722  1.00 16.86           H
ATOM   2938  CA  HIS A 439     -21.218  -0.071  43.433  1.00 16.86           C
ATOM   2939  HA  HIS A 439     -21.040   0.448  44.375  1.00 16.86           H
ATOM   2940  C   HIS A 439     -19.901  -0.729  43.028  1.00 16.86           C
ATOM   2941  O   HIS A 439     -19.170  -1.207  43.892  1.00 16.86           O
ATOM   2942  CB  HIS A 439     -22.245  -1.179  43.695  1.00 16.86           C
ATOM   2943 1HB  HIS A 439     -22.567  -1.606  42.745  1.00 16.86           H
ATOM   2944 2HB  HIS A 439     -21.763  -1.965  44.274  1.00 16.86           H
ATOM   2945  CG  HIS A 439     -23.442  -0.719  44.469  1.00 16.86           C
ATOM   2946  ND1 HIS A 439     -23.392  -0.405  45.820  1.00 16.86           N
ATOM   2947  HD1 HIS A 439     -22.553  -0.453  46.395  1.00 16.86           H
ATOM   2948  CD2 HIS A 439     -24.748  -0.576  44.133  1.00 16.86           C
ATOM   2949  HD2 HIS A 439     -25.172  -0.759  43.153  1.00 16.86           H
ATOM   2950  CE1 HIS A 439     -24.604  -0.097  46.249  1.00 16.86           C
ATOM   2951  HE1 HIS A 439     -24.862   0.166  47.273  1.00 16.86           H
ATOM   2952  NE2 HIS A 439     -25.441  -0.184  45.245  1.00 16.86           N
ATOM   2953  HE2 HIS A 439     -26.445  -0.005  45.298  1.00 16.86           H
ATOM   2954  N   ILE A 440     -19.637  -0.837  41.734  1.00 -5.94           N
ATOM   2955  H   ILE A 440     -20.209  -0.349  41.051  1.00 -5.94           H
ATOM   2956  CA  ILE A 440     -18.600  -1.743  41.224  1.00 -5.94           C
ATOM   2957  HA  ILE A 440     -18.321  -2.447  42.007  1.00 -5.94           H
ATOM   2958  C   ILE A 440     -17.358  -0.970  40.782  1.00 -5.94           C
ATOM   2959  O   ILE A 440     -17.461  -0.035  39.983  1.00 -5.94           O
ATOM   2960  CB  ILE A 440     -19.140  -2.551  39.993  1.00 -5.94           C
ATOM   2961  HB  ILE A 440     -19.321  -1.851  39.180  1.00 -5.94           H
ATOM   2962  CG1 ILE A 440     -20.479  -3.241  40.333  1.00 -5.94           C
ATOM   2963 1HG1 ILE A 440     -20.289  -4.015  41.074  1.00 -5.94           H
ATOM   2964 2HG1 ILE A 440     -21.162  -2.518  40.775  1.00 -5.94           H
ATOM   2965  CG2 ILE A 440     -18.101  -3.599  39.512  1.00 -5.94           C
ATOM   2966 1HG2 ILE A 440     -17.922  -4.336  40.297  1.00 -5.94           H
ATOM   2967 2HG2 ILE A 440     -17.164  -3.108  39.254  1.00 -5.94           H
ATOM   2968 3HG2 ILE A 440     -18.465  -4.104  38.617  1.00 -5.94           H
ATOM   2969  CD1 ILE A 440     -21.216  -3.861  39.139  1.00 -5.94           C
ATOM   2970 1HD1 ILE A 440     -20.624  -4.659  38.695  1.00 -5.94           H
ATOM   2971 2HD1 ILE A 440     -21.411  -3.093  38.389  1.00 -5.94           H
ATOM   2972 3HD1 ILE A 440     -22.163  -4.278  39.476  1.00 -5.94           H
ATOM   2973  N   PHE A 441     -16.186  -1.390  41.241  1.00 10.38           N
ATOM   2974  H   PHE A 441     -16.146  -2.137  41.930  1.00 10.38           H
ATOM   2975  CA  PHE A 441     -14.919  -0.834  40.766  1.00 10.38           C
ATOM   2976  HA  PHE A 441     -15.119  -0.113  39.977  1.00 10.38           H
ATOM   2977  C   PHE A 441     -14.003  -1.939  40.217  1.00 10.38           C
ATOM   2978  O   PHE A 441     -13.489  -2.753  40.993  1.00 10.38           O
ATOM   2979  CB  PHE A 441     -14.228  -0.088  41.908  1.00 10.38           C
ATOM   2980 1HB  PHE A 441     -14.937   0.625  42.327  1.00 10.38           H
ATOM   2981 2HB  PHE A 441     -13.958  -0.798  42.690  1.00 10.38           H
ATOM   2982  CG  PHE A 441     -12.998   0.661  41.475  1.00 10.38           C
ATOM   2983  CD1 PHE A 441     -13.109   1.950  40.923  1.00 10.38           C
ATOM   2984  HD1 PHE A 441     -14.084   2.404  40.805  1.00 10.38           H
ATOM   2985  CD2 PHE A 441     -11.725   0.083  41.613  1.00 10.38           C
ATOM   2986  HD2 PHE A 441     -11.629  -0.916  42.016  1.00 10.38           H
ATOM   2987  CE1 PHE A 441     -11.958   2.670  40.530  1.00 10.38           C
ATOM   2988  HE1 PHE A 441     -12.059   3.660  40.111  1.00 10.38           H
ATOM   2989  CE2 PHE A 441     -10.561   0.790  41.225  1.00 10.38           C
ATOM   2990  HE2 PHE A 441      -9.588   0.332  41.342  1.00 10.38           H
ATOM   2991  CZ  PHE A 441     -10.676   2.091  40.686  1.00 10.38           C
ATOM   2992  HZ  PHE A 441      -9.790   2.639  40.397  1.00 10.38           H
ATOM   2993  N   PRO A 442     -13.828  -2.031  38.882  1.00 10.64           N
ATOM   2994  CA  PRO A 442     -12.883  -3.043  38.383  1.00 10.64           C
ATOM   2995  HA  PRO A 442     -13.230  -4.037  38.657  1.00 10.64           H
ATOM   2996  C   PRO A 442     -11.445  -2.858  38.862  1.00 10.64           C
ATOM   2997  O   PRO A 442     -10.980  -1.734  39.040  1.00 10.64           O
ATOM   2998  CB  PRO A 442     -12.946  -2.859  36.863  1.00 10.64           C
ATOM   2999 1HB  PRO A 442     -12.158  -2.180  36.537  1.00 10.64           H
ATOM   3000 2HB  PRO A 442     -12.858  -3.818  36.352  1.00 10.64           H
ATOM   3001  CG  PRO A 442     -14.278  -2.252  36.618  1.00 10.64           C
ATOM   3002 1HG  PRO A 442     -14.303  -1.731  35.661  1.00 10.64           H
ATOM   3003 2HG  PRO A 442     -15.050  -3.022  36.659  1.00 10.64           H
ATOM   3004  CD  PRO A 442     -14.444  -1.293  37.762  1.00 10.64           C
ATOM   3005 1HD  PRO A 442     -13.907  -0.364  37.568  1.00 10.64           H
ATOM   3006 2HD  PRO A 442     -15.502  -1.102  37.945  1.00 10.64           H
ATOM   3007  N   GLU A 443     -10.749  -3.968  39.067  1.00-15.55           N
ATOM   3008  H   GLU A 443     -11.203  -4.864  38.918  1.00-15.55           H
ATOM   3009  CA  GLU A 443      -9.370  -3.965  39.565  1.00-15.55           C
ATOM   3010  HA  GLU A 443      -9.017  -2.939  39.652  1.00-15.55           H
ATOM   3011  C   GLU A 443      -8.380  -4.723  38.684  1.00-15.55           C
ATOM   3012  O   GLU A 443      -7.205  -4.353  38.599  1.00-15.55           O
ATOM   3013  CB  GLU A 443      -9.327  -4.624  40.949  1.00-15.55           C
ATOM   3014 1HB  GLU A 443      -9.744  -5.627  40.855  1.00-15.55           H
ATOM   3015 2HB  GLU A 443      -8.287  -4.729  41.254  1.00-15.55           H
ATOM   3016  CG  GLU A 443     -10.082  -3.905  42.064  1.00-15.55           C
ATOM   3017 1HG  GLU A 443     -11.093  -3.673  41.733  1.00-15.55           H
ATOM   3018 2HG  GLU A 443     -10.153  -4.597  42.900  1.00-15.55           H
ATOM   3019  CD  GLU A 443      -9.403  -2.631  42.562  1.00-15.55           C
ATOM   3020  OE1 GLU A 443      -8.369  -2.189  42.008  1.00-15.55           O
ATOM   3021  OE2 GLU A 443      -9.872  -2.080  43.578  1.00-15.55           O
ATOM   3022  N   PHE A 444      -8.834  -5.799  38.056  1.00 -5.19           N
ATOM   3023  H   PHE A 444      -9.803  -6.074  38.156  1.00 -5.19           H
ATOM   3024  CA  PHE A 444      -7.981  -6.626  37.202  1.00 -5.19           C
ATOM   3025  HA  PHE A 444      -7.147  -6.039  36.823  1.00 -5.19           H
ATOM   3026  C   PHE A 444      -8.801  -7.163  36.040  1.00 -5.19           C
ATOM   3027  O   PHE A 444     -10.021  -7.273  36.157  1.00 -5.19           O
ATOM   3028  CB  PHE A 444      -7.452  -7.861  37.944  1.00 -5.19           C
ATOM   3029 1HB  PHE A 444      -8.296  -8.470  38.254  1.00 -5.19           H
ATOM   3030 2HB  PHE A 444      -6.850  -8.448  37.251  1.00 -5.19           H
ATOM   3031  CG  PHE A 444      -6.604  -7.563  39.150  1.00 -5.19           C
ATOM   3032  CD1 PHE A 444      -7.135  -7.687  40.447  1.00 -5.19           C
ATOM   3033  HD1 PHE A 444      -8.178  -7.933  40.581  1.00 -5.19           H
ATOM   3034  CD2 PHE A 444      -5.247  -7.232  38.997  1.00 -5.19           C
ATOM   3035  HD2 PHE A 444      -4.826  -7.142  38.007  1.00 -5.19           H
ATOM   3036  CE1 PHE A 444      -6.307  -7.520  41.585  1.00 -5.19           C
ATOM   3037  HE1 PHE A 444      -6.712  -7.652  42.576  1.00 -5.19           H
ATOM   3038  CE2 PHE A 444      -4.412  -7.042  40.123  1.00 -5.19           C
ATOM   3039  HE2 PHE A 444      -3.369  -6.796  39.992  1.00 -5.19           H
ATOM   3040  CZ  PHE A 444      -4.943  -7.200  41.421  1.00 -5.19           C
ATOM   3041  HZ  PHE A 444      -4.305  -7.085  42.286  1.00 -5.19           H
ATOM   3042  N   VAL A 445      -8.127  -7.610  34.991  1.00-21.37           N
ATOM   3043  H   VAL A 445      -7.132  -7.413  34.916  1.00-21.37           H
ATOM   3044  CA  VAL A 445      -8.710  -8.507  33.992  1.00-21.37           C
ATOM   3045  HA  VAL A 445      -9.678  -8.869  34.334  1.00-21.37           H
ATOM   3046  C   VAL A 445      -7.716  -9.657  33.958  1.00-21.37           C
ATOM   3047  O   VAL A 445      -6.503  -9.431  33.855  1.00-21.37           O
ATOM   3048  CB  VAL A 445      -8.875  -7.862  32.588  1.00-21.37           C
ATOM   3049  HB  VAL A 445      -7.899  -7.537  32.236  1.00-21.37           H
ATOM   3050  CG1 VAL A 445      -9.445  -8.872  31.575  1.00-21.37           C
ATOM   3051 1HG1 VAL A 445      -9.598  -8.379  30.613  1.00-21.37           H
ATOM   3052 2HG1 VAL A 445     -10.397  -9.269  31.931  1.00-21.37           H
ATOM   3053 3HG1 VAL A 445      -8.740  -9.690  31.430  1.00-21.37           H
ATOM   3054  CG2 VAL A 445      -9.798  -6.640  32.661  1.00-21.37           C
ATOM   3055 1HG2 VAL A 445      -9.926  -6.218  31.664  1.00-21.37           H
ATOM   3056 2HG2 VAL A 445      -9.357  -5.878  33.302  1.00-21.37           H
ATOM   3057 3HG2 VAL A 445     -10.770  -6.922  33.061  1.00-21.37           H
ATOM   3058  N   VAL A 446      -8.203 -10.876  34.128  1.00-23.28           N
ATOM   3059  H   VAL A 446      -9.210 -11.012  34.182  1.00-23.28           H
ATOM   3060  CA  VAL A 446      -7.337 -12.042  34.279  1.00-23.28           C
ATOM   3061  HA  VAL A 446      -6.305 -11.738  34.128  1.00-23.28           H
ATOM   3062  C   VAL A 446      -7.665 -13.098  33.233  1.00-23.28           C
ATOM   3063  O   VAL A 446      -8.816 -13.526  33.092  1.00-23.28           O
ATOM   3064  CB  VAL A 446      -7.451 -12.629  35.714  1.00-23.28           C
ATOM   3065  HB  VAL A 446      -8.478 -12.950  35.887  1.00-23.28           H
ATOM   3066  CG1 VAL A 446      -6.521 -13.824  35.906  1.00-23.28           C
ATOM   3067 1HG1 VAL A 446      -6.581 -14.179  36.935  1.00-23.28           H
ATOM   3068 2HG1 VAL A 446      -5.493 -13.539  35.681  1.00-23.28           H
ATOM   3069 3HG1 VAL A 446      -6.821 -14.642  35.250  1.00-23.28           H
ATOM   3070  CG2 VAL A 446      -7.094 -11.556  36.753  1.00-23.28           C
ATOM   3071 1HG2 VAL A 446      -7.055 -11.998  37.748  1.00-23.28           H
ATOM   3072 2HG2 VAL A 446      -7.853 -10.776  36.752  1.00-23.28           H
ATOM   3073 3HG2 VAL A 446      -6.128 -11.114  36.518  1.00-23.28           H
ATOM   3074  N   ARG A 447      -6.634 -13.510  32.506  1.00 -5.88           N
ATOM   3075  H   ARG A 447      -5.730 -13.064  32.651  1.00 -5.88           H
ATOM   3076  CA  ARG A 447      -6.711 -14.628  31.567  1.00 -5.88           C
ATOM   3077  HA  ARG A 447      -7.727 -14.723  31.182  1.00 -5.88           H
ATOM   3078  C   ARG A 447      -6.328 -15.882  32.338  1.00 -5.88           C
ATOM   3079  O   ARG A 447      -5.270 -15.934  32.971  1.00 -5.88           O
ATOM   3080  CB  ARG A 447      -5.728 -14.416  30.413  1.00 -5.88           C
ATOM   3081 1HB  ARG A 447      -5.904 -13.425  29.994  1.00 -5.88           H
ATOM   3082 2HB  ARG A 447      -4.720 -14.442  30.819  1.00 -5.88           H
ATOM   3083  CG  ARG A 447      -5.817 -15.450  29.289  1.00 -5.88           C
ATOM   3084 1HG  ARG A 447      -5.720 -16.448  29.714  1.00 -5.88           H
ATOM   3085 2HG  ARG A 447      -6.787 -15.371  28.800  1.00 -5.88           H
ATOM   3086  CD  ARG A 447      -4.705 -15.257  28.256  1.00 -5.88           C
ATOM   3087 1HD  ARG A 447      -3.739 -15.357  28.752  1.00 -5.88           H
ATOM   3088 2HD  ARG A 447      -4.789 -16.041  27.502  1.00 -5.88           H
ATOM   3089  NE  ARG A 447      -4.765 -13.950  27.584  1.00 -5.88           N
ATOM   3090  HE  ARG A 447      -5.510 -13.332  27.855  1.00 -5.88           H
ATOM   3091  CZ  ARG A 447      -3.942 -13.507  26.643  1.00 -5.88           C
ATOM   3092  NH1 ARG A 447      -4.134 -12.319  26.154  1.00 -5.88           N
ATOM   3093 1HH1 ARG A 447      -4.884 -11.741  26.497  1.00 -5.88           H
ATOM   3094 2HH1 ARG A 447      -3.526 -11.981  25.424  1.00 -5.88           H
ATOM   3095  NH2 ARG A 447      -2.923 -14.178  26.178  1.00 -5.88           N
ATOM   3096 1HH2 ARG A 447      -2.727 -15.113  26.512  1.00 -5.88           H
ATOM   3097 2HH2 ARG A 447      -2.327 -13.752  25.488  1.00 -5.88           H
ATOM   3098  N   PHE A 448      -7.159 -16.902  32.248  1.00 10.91           N
ATOM   3099  H   PHE A 448      -8.000 -16.803  31.685  1.00 10.91           H
ATOM   3100  CA  PHE A 448      -6.910 -18.200  32.860  1.00 10.91           C
ATOM   3101  HA  PHE A 448      -6.005 -18.193  33.465  1.00 10.91           H
ATOM   3102  C   PHE A 448      -6.754 -19.154  31.690  1.00 10.91           C
ATOM   3103  O   PHE A 448      -7.244 -18.879  30.586  1.00 10.91           O
ATOM   3104  CB  PHE A 448      -8.103 -18.656  33.702  1.00 10.91           C
ATOM   3105 1HB  PHE A 448      -8.975 -18.689  33.059  1.00 10.91           H
ATOM   3106 2HB  PHE A 448      -7.913 -19.664  34.071  1.00 10.91           H
ATOM   3107  CG  PHE A 448      -8.418 -17.767  34.874  1.00 10.91           C
ATOM   3108  CD1 PHE A 448      -9.193 -16.603  34.706  1.00 10.91           C
ATOM   3109  HD1 PHE A 448      -9.532 -16.317  33.720  1.00 10.91           H
ATOM   3110  CD2 PHE A 448      -7.986 -18.120  36.164  1.00 10.91           C
ATOM   3111  HD2 PHE A 448      -7.390 -19.013  36.310  1.00 10.91           H
ATOM   3112  CE1 PHE A 448      -9.530 -15.793  35.815  1.00 10.91           C
ATOM   3113  HE1 PHE A 448     -10.101 -14.890  35.670  1.00 10.91           H
ATOM   3114  CE2 PHE A 448      -8.334 -17.328  37.288  1.00 10.91           C
ATOM   3115  HE2 PHE A 448      -8.014 -17.620  38.278  1.00 10.91           H
ATOM   3116  CZ  PHE A 448      -9.106 -16.160  37.110  1.00 10.91           C
ATOM   3117  HZ  PHE A 448      -9.364 -15.546  37.959  1.00 10.91           H
ATOM   3118  N   LYS A 449      -6.108 -20.282  31.924  1.00 12.80           N
ATOM   3119  H   LYS A 449      -5.681 -20.449  32.833  1.00 12.80           H
ATOM   3120  CA  LYS A 449      -6.048 -21.337  30.920  1.00 12.80           C
ATOM   3121  HA  LYS A 449      -5.770 -20.917  29.953  1.00 12.80           H
ATOM   3122  C   LYS A 449      -7.435 -21.957  30.842  1.00 12.80           C
ATOM   3123  O   LYS A 449      -8.110 -22.044  31.860  1.00 12.80           O
ATOM   3124  CB  LYS A 449      -5.010 -22.367  31.365  1.00 12.80           C
ATOM   3125 1HB  LYS A 449      -4.126 -21.827  31.703  1.00 12.80           H
ATOM   3126 2HB  LYS A 449      -5.405 -22.938  32.206  1.00 12.80           H
ATOM   3127  CG  LYS A 449      -4.582 -23.309  30.267  1.00 12.80           C
ATOM   3128 1HG  LYS A 449      -5.437 -23.890  29.921  1.00 12.80           H
ATOM   3129 2HG  LYS A 449      -4.189 -22.722  29.438  1.00 12.80           H
ATOM   3130  CD  LYS A 449      -3.501 -24.240  30.760  1.00 12.80           C
ATOM   3131 1HD  LYS A 449      -2.683 -23.649  31.173  1.00 12.80           H
ATOM   3132 2HD  LYS A 449      -3.902 -24.889  31.538  1.00 12.80           H
ATOM   3133  CE  LYS A 449      -2.978 -25.077  29.613  1.00 12.80           C
ATOM   3134 1HE  LYS A 449      -3.792 -25.676  29.201  1.00 12.80           H
ATOM   3135 2HE  LYS A 449      -2.590 -24.417  28.833  1.00 12.80           H
ATOM   3136  NZ  LYS A 449      -1.887 -25.973  30.085  1.00 12.80           N
ATOM   3137 1HZ  LYS A 449      -2.239 -26.613  30.788  1.00 12.80           H
ATOM   3138 2HZ  LYS A 449      -1.131 -25.425  30.479  1.00 12.80           H
ATOM   3139 3HZ  LYS A 449      -1.528 -26.515  29.306  1.00 12.80           H
ATOM   3140  N   LEU A 450      -7.862 -22.412  29.676  1.00 17.82           N
ATOM   3141  H   LEU A 450      -7.322 -22.255  28.832  1.00 17.82           H
ATOM   3142  CA  LEU A 450      -9.051 -23.254  29.591  1.00 17.82           C
ATOM   3143  HA  LEU A 450      -9.600 -23.208  30.529  1.00 17.82           H
ATOM   3144  C   LEU A 450      -8.536 -24.674  29.404  1.00 17.82           C
ATOM   3145  O   LEU A 450      -8.026 -25.049  28.342  1.00 17.82           O
ATOM   3146  CB  LEU A 450      -9.975 -22.808  28.461  1.00 17.82           C
ATOM   3147 1HB  LEU A 450     -10.236 -21.768  28.651  1.00 17.82           H
ATOM   3148 2HB  LEU A 450      -9.408 -22.835  27.537  1.00 17.82           H
ATOM   3149  CG  LEU A 450     -11.276 -23.578  28.197  1.00 17.82           C
ATOM   3150  HG  LEU A 450     -11.068 -24.347  27.454  1.00 17.82           H
ATOM   3151  CD1 LEU A 450     -11.915 -24.252  29.400  1.00 17.82           C
ATOM   3152 1HD1 LEU A 450     -12.060 -23.537  30.209  1.00 17.82           H
ATOM   3153 2HD1 LEU A 450     -11.291 -25.075  29.743  1.00 17.82           H
ATOM   3154 3HD1 LEU A 450     -12.885 -24.666  29.119  1.00 17.82           H
ATOM   3155  CD2 LEU A 450     -12.276 -22.607  27.615  1.00 17.82           C
ATOM   3156 1HD2 LEU A 450     -13.161 -23.160  27.307  1.00 17.82           H
ATOM   3157 2HD2 LEU A 450     -11.849 -22.117  26.739  1.00 17.82           H
ATOM   3158 3HD2 LEU A 450     -12.549 -21.853  28.354  1.00 17.82           H
ATOM   3159  N   SER A 451      -8.595 -25.428  30.487  1.00 11.99           N
ATOM   3160  H   SER A 451      -9.010 -25.051  31.330  1.00 11.99           H
ATOM   3161  CA  SER A 451      -8.068 -26.786  30.553  1.00 11.99           C
ATOM   3162  HA  SER A 451      -8.227 -27.310  29.611  1.00 11.99           H
ATOM   3163  C   SER A 451      -8.796 -27.512  31.674  1.00 11.99           C
ATOM   3164  O   SER A 451      -9.579 -26.896  32.410  1.00 11.99           O
ATOM   3165  CB  SER A 451      -6.573 -26.734  30.874  1.00 11.99           C
ATOM   3166 1HB  SER A 451      -6.178 -27.745  30.944  1.00 11.99           H
ATOM   3167 2HB  SER A 451      -6.058 -26.210  30.069  1.00 11.99           H
ATOM   3168  OG  SER A 451      -6.332 -26.054  32.095  1.00 11.99           O
ATOM   3169  HG  SER A 451      -6.502 -26.669  32.822  1.00 11.99           H
ATOM   3170  N   ASN A 452      -8.495 -28.788  31.857  1.00 13.02           N
ATOM   3171  H   ASN A 452      -7.884 -29.264  31.199  1.00 13.02           H
ATOM   3172  CA  ASN A 452      -8.903 -29.490  33.072  1.00 13.02           C
ATOM   3173  HA  ASN A 452      -9.885 -29.145  33.399  1.00 13.02           H
ATOM   3174  C   ASN A 452      -7.880 -29.115  34.153  1.00 13.02           C
ATOM   3175  O   ASN A 452      -6.851 -28.493  33.851  1.00 13.02           O
ATOM   3176  CB  ASN A 452      -8.972 -31.002  32.824  1.00 13.02           C
ATOM   3177 1HB  ASN A 452      -8.076 -31.318  32.308  1.00 13.02           H
ATOM   3178 2HB  ASN A 452      -9.025 -31.525  33.776  1.00 13.02           H
ATOM   3179  CG  ASN A 452     -10.173 -31.407  32.000  1.00 13.02           C
ATOM   3180  OD1 ASN A 452     -11.114 -30.644  31.796  1.00 13.02           O
ATOM   3181  ND2 ASN A 452     -10.156 -32.615  31.519  1.00 13.02           N
ATOM   3182 1HD2 ASN A 452     -10.919 -32.934  30.944  1.00 13.02           H
ATOM   3183 2HD2 ASN A 452      -9.389 -33.234  31.741  1.00 13.02           H
ATOM   3184  N   LEU A 453      -8.173 -29.454  35.401  1.00 -0.56           N
ATOM   3185  H   LEU A 453      -8.999 -30.021  35.578  1.00 -0.56           H
ATOM   3186  CA  LEU A 453      -7.352 -29.065  36.555  1.00 -0.56           C
ATOM   3187  HA  LEU A 453      -7.288 -27.981  36.590  1.00 -0.56           H
ATOM   3188  C   LEU A 453      -5.924 -29.613  36.500  1.00 -0.56           C
ATOM   3189  O   LEU A 453      -5.676 -30.628  35.844  1.00 -0.56           O
ATOM   3190  CB  LEU A 453      -8.022 -29.569  37.843  1.00 -0.56           C
ATOM   3191 1HB  LEU A 453      -8.258 -30.624  37.705  1.00 -0.56           H
ATOM   3192 2HB  LEU A 453      -7.296 -29.504  38.651  1.00 -0.56           H
ATOM   3193  CG  LEU A 453      -9.289 -28.845  38.323  1.00 -0.56           C
ATOM   3194  HG  LEU A 453     -10.012 -28.822  37.509  1.00 -0.56           H
ATOM   3195  CD1 LEU A 453      -9.904 -29.605  39.496  1.00 -0.56           C
ATOM   3196 1HD1 LEU A 453     -10.815 -29.100  39.819  1.00 -0.56           H
ATOM   3197 2HD1 LEU A 453      -9.201 -29.651  40.329  1.00 -0.56           H
ATOM   3198 3HD1 LEU A 453     -10.158 -30.619  39.183  1.00 -0.56           H
ATOM   3199  CD2 LEU A 453      -8.988 -27.406  38.756  1.00 -0.56           C
ATOM   3200 1HD2 LEU A 453      -9.899 -26.945  39.135  1.00 -0.56           H
ATOM   3201 2HD2 LEU A 453      -8.644 -26.824  37.904  1.00 -0.56           H
ATOM   3202 3HD2 LEU A 453      -8.227 -27.395  39.538  1.00 -0.56           H
ATOM   3203  N   PRO A 454      -4.970 -28.970  37.203  1.00  1.52           N
ATOM   3204  CA  PRO A 454      -3.628 -29.568  37.195  1.00  1.52           C
ATOM   3205  HA  PRO A 454      -3.236 -29.567  36.181  1.00  1.52           H
ATOM   3206  C   PRO A 454      -3.593 -30.992  37.748  1.00  1.52           C
ATOM   3207  O   PRO A 454      -4.421 -31.369  38.587  1.00  1.52           O
ATOM   3208  CB  PRO A 454      -2.818 -28.616  38.077  1.00  1.52           C
ATOM   3209 1HB  PRO A 454      -2.801 -28.982  39.103  1.00  1.52           H
ATOM   3210 2HB  PRO A 454      -1.804 -28.502  37.695  1.00  1.52           H
ATOM   3211  CG  PRO A 454      -3.549 -27.329  38.004  1.00  1.52           C
ATOM   3212 1HG  PRO A 454      -3.311 -26.692  38.855  1.00  1.52           H
ATOM   3213 2HG  PRO A 454      -3.322 -26.823  37.064  1.00  1.52           H
ATOM   3214  CD  PRO A 454      -4.985 -27.750  38.032  1.00  1.52           C
ATOM   3215 1HD  PRO A 454      -5.300 -27.982  39.052  1.00  1.52           H
ATOM   3216 2HD  PRO A 454      -5.618 -26.978  37.597  1.00  1.52           H
ATOM   3217  N   ASN A 455      -2.665 -31.776  37.212  1.00 14.75           N
ATOM   3218  H   ASN A 455      -1.984 -31.334  36.599  1.00 14.75           H
ATOM   3219  CA  ASN A 455      -2.565 -33.240  37.321  1.00 14.75           C
ATOM   3220  HA  ASN A 455      -1.686 -33.518  36.739  1.00 14.75           H
ATOM   3221  C   ASN A 455      -3.721 -34.038  36.703  1.00 14.75           C
ATOM   3222  O   ASN A 455      -3.483 -35.103  36.133  1.00 14.75           O
ATOM   3223  CB  ASN A 455      -2.295 -33.717  38.752  1.00 14.75           C
ATOM   3224 1HB  ASN A 455      -1.502 -33.110  39.189  1.00 14.75           H
ATOM   3225 2HB  ASN A 455      -3.199 -33.597  39.343  1.00 14.75           H
ATOM   3226  CG  ASN A 455      -1.876 -35.166  38.798  1.00 14.75           C
ATOM   3227  OD1 ASN A 455      -1.032 -35.605  38.023  1.00 14.75           O
ATOM   3228  ND2 ASN A 455      -2.469 -35.928  39.672  1.00 14.75           N
ATOM   3229 1HD2 ASN A 455      -2.216 -36.904  39.715  1.00 14.75           H
ATOM   3230 2HD2 ASN A 455      -3.169 -35.553  40.293  1.00 14.75           H
ATOM   3231  N   ALA A 456      -4.946 -33.527  36.719  1.00 12.96           N
ATOM   3232  H   ALA A 456      -5.126 -32.671  37.231  1.00 12.96           H
ATOM   3233  CA  ALA A 456      -6.029 -34.144  35.953  1.00 12.96           C
ATOM   3234  HA  ALA A 456      -6.093 -35.202  36.210  1.00 12.96           H
ATOM   3235  C   ALA A 456      -5.662 -34.007  34.471  1.00 12.96           C
ATOM   3236  O   ALA A 456      -5.884 -34.917  33.672  1.00 12.96           O
ATOM   3237  CB  ALA A 456      -7.374 -33.471  36.254  1.00 12.96           C
ATOM   3238 1HB  ALA A 456      -7.553 -33.467  37.328  1.00 12.96           H
ATOM   3239 2HB  ALA A 456      -8.175 -34.026  35.764  1.00 12.96           H
ATOM   3240 3HB  ALA A 456      -7.378 -32.446  35.886  1.00 12.96           H
ATOM   3241  N   GLU A 457      -5.028 -32.891  34.144  1.00 38.22           N
ATOM   3242  H   GLU A 457      -4.951 -32.150  34.837  1.00 38.22           H
ATOM   3243  CA  GLU A 457      -4.372 -32.663  32.862  1.00 38.22           C
ATOM   3244  HA  GLU A 457      -4.309 -33.593  32.296  1.00 38.22           H
ATOM   3245  C   GLU A 457      -2.967 -32.172  33.205  1.00 38.22           C
ATOM   3246  O   GLU A 457      -2.785 -31.397  34.148  1.00 38.22           O
ATOM   3247  CB  GLU A 457      -5.151 -31.615  32.065  1.00 38.22           C
ATOM   3248 1HB  GLU A 457      -6.173 -31.970  31.979  1.00 38.22           H
ATOM   3249 2HB  GLU A 457      -5.152 -30.683  32.629  1.00 38.22           H
ATOM   3250  CG  GLU A 457      -4.638 -31.333  30.664  1.00 38.22           C
ATOM   3251 1HG  GLU A 457      -3.578 -31.085  30.714  1.00 38.22           H
ATOM   3252 2HG  GLU A 457      -4.760 -32.228  30.052  1.00 38.22           H
ATOM   3253  CD  GLU A 457      -5.376 -30.171  30.017  1.00 38.22           C
ATOM   3254  OE1 GLU A 457      -4.698 -29.208  29.595  1.00 38.22           O
ATOM   3255  OE2 GLU A 457      -6.631 -30.182  29.930  1.00 38.22           O
ATOM   3256  N   GLY A 458      -1.970 -32.640  32.468  1.00 20.33           N
ATOM   3257  H   GLY A 458      -2.165 -33.262  31.688  1.00 20.33           H
ATOM   3258  CA  GLY A 458      -0.588 -32.276  32.731  1.00 20.33           C
ATOM   3259 1HA  GLY A 458      -0.427 -32.198  33.807  1.00 20.33           H
ATOM   3260 2HA  GLY A 458       0.060 -33.060  32.341  1.00 20.33           H
ATOM   3261  C   GLY A 458      -0.197 -30.961  32.085  1.00 20.33           C
ATOM   3262  O   GLY A 458      -1.050 -30.119  31.787  1.00 20.33           O
ATOM   3263  N   ASN A 459       1.093 -30.803  31.818  1.00  6.99           N
ATOM   3264  H   ASN A 459       1.733 -31.559  32.049  1.00  6.99           H
ATOM   3265  CA  ASN A 459       1.656 -29.599  31.191  1.00  6.99           C
ATOM   3266  HA  ASN A 459       1.159 -28.730  31.622  1.00  6.99           H
ATOM   3267  C   ASN A 459       1.430 -29.555  29.668  1.00  6.99           C
ATOM   3268  O   ASN A 459       2.343 -29.349  28.868  1.00  6.99           O
ATOM   3269  CB  ASN A 459       3.152 -29.520  31.527  1.00  6.99           C
ATOM   3270 1HB  ASN A 459       3.289 -29.691  32.593  1.00  6.99           H
ATOM   3271 2HB  ASN A 459       3.685 -30.297  30.982  1.00  6.99           H
ATOM   3272  CG  ASN A 459       3.761 -28.181  31.182  1.00  6.99           C
ATOM   3273  OD1 ASN A 459       3.083 -27.159  31.150  1.00  6.99           O
ATOM   3274  ND2 ASN A 459       5.039 -28.171  30.934  1.00  6.99           N
ATOM   3275 1HD2 ASN A 459       5.489 -27.296  30.734  1.00  6.99           H
ATOM   3276 2HD2 ASN A 459       5.564 -29.034  30.958  1.00  6.99           H
ATOM   3277  N   LEU A 460       0.185 -29.798  29.285  1.00 -5.72           N
ATOM   3278  H   LEU A 460      -0.508 -29.956  30.007  1.00 -5.72           H
ATOM   3279  CA  LEU A 460      -0.266 -29.799  27.898  1.00 -5.72           C
ATOM   3280  HA  LEU A 460       0.470 -30.308  27.276  1.00 -5.72           H
ATOM   3281  C   LEU A 460      -0.428 -28.355  27.429  1.00 -5.72           C
ATOM   3282  O   LEU A 460      -1.366 -27.667  27.848  1.00 -5.72           O
ATOM   3283  CB  LEU A 460      -1.613 -30.533  27.835  1.00 -5.72           C
ATOM   3284 1HB  LEU A 460      -1.470 -31.534  28.245  1.00 -5.72           H
ATOM   3285 2HB  LEU A 460      -2.305 -30.006  28.492  1.00 -5.72           H
ATOM   3286  CG  LEU A 460      -2.295 -30.681  26.468  1.00 -5.72           C
ATOM   3287  HG  LEU A 460      -2.384 -29.698  26.011  1.00 -5.72           H
ATOM   3288  CD1 LEU A 460      -1.498 -31.569  25.532  1.00 -5.72           C
ATOM   3289 1HD1 LEU A 460      -1.373 -32.560  25.972  1.00 -5.72           H
ATOM   3290 2HD1 LEU A 460      -0.521 -31.124  25.350  1.00 -5.72           H
ATOM   3291 3HD1 LEU A 460      -2.022 -31.664  24.579  1.00 -5.72           H
ATOM   3292  CD2 LEU A 460      -3.698 -31.247  26.638  1.00 -5.72           C
ATOM   3293 1HD2 LEU A 460      -4.184 -31.333  25.665  1.00 -5.72           H
ATOM   3294 2HD2 LEU A 460      -4.291 -30.574  27.258  1.00 -5.72           H
ATOM   3295 3HD2 LEU A 460      -3.656 -32.231  27.109  1.00 -5.72           H
ATOM   3296  N   ILE A 461       0.488 -27.889  26.595  1.00-28.16           N
ATOM   3297  H   ILE A 461       1.224 -28.509  26.287  1.00-28.16           H
ATOM   3298  CA  ILE A 461       0.509 -26.503  26.103  1.00-28.16           C
ATOM   3299  HA  ILE A 461      -0.315 -25.950  26.550  1.00-28.16           H
ATOM   3300  C   ILE A 461       0.303 -26.463  24.598  1.00-28.16           C
ATOM   3301  O   ILE A 461       0.223 -25.366  24.006  1.00-28.16           O
ATOM   3302  OXT ILE A 461       0.231 -27.562  24.007  1.00-28.16           O
ATOM   3303  CB  ILE A 461       1.835 -25.785  26.485  1.00-28.16           C
ATOM   3304  HB  ILE A 461       1.788 -24.760  26.112  1.00-28.16           H
ATOM   3305  CG1 ILE A 461       3.051 -26.479  25.834  1.00-28.16           C
ATOM   3306 1HG1 ILE A 461       3.177 -27.462  26.287  1.00-28.16           H
ATOM   3307 2HG1 ILE A 461       2.852 -26.620  24.773  1.00-28.16           H
ATOM   3308  CG2 ILE A 461       1.964 -25.736  28.021  1.00-28.16           C
ATOM   3309 1HG2 ILE A 461       1.063 -25.303  28.455  1.00-28.16           H
ATOM   3310 2HG2 ILE A 461       2.809 -25.108  28.300  1.00-28.16           H
ATOM   3311 3HG2 ILE A 461       2.117 -26.736  28.428  1.00-28.16           H
ATOM   3312  CD1 ILE A 461       4.377 -25.719  25.955  1.00-28.16           C
ATOM   3313 1HD1 ILE A 461       5.146 -26.246  25.391  1.00-28.16           H
ATOM   3314 2HD1 ILE A 461       4.685 -25.660  27.000  1.00-28.16           H
ATOM   3315 3HD1 ILE A 461       4.266 -24.711  25.550  1.00-28.16           H
TER    3316      ILE A 461 
HETATM 3317  C1A 4AN A 462     -21.626 -14.324  33.480  1.00  4.20           C
HETATM 3318  O1A 4AN A 462     -21.116 -14.676  32.439  1.00  4.20           O
HETATM 3319  N9  4AN A 462     -20.896 -13.404  34.189  1.00  4.20           N
HETATM 3320  H9  4AN A 462     -20.044 -13.013  33.823  1.00  4.20           H
HETATM 3321  C1  4AN A 462     -22.914 -14.895  33.962  1.00  4.20           C
HETATM 3322  C2  4AN A 462     -23.668 -15.740  33.149  1.00  4.20           C
HETATM 3323  H2  4AN A 462     -23.336 -15.972  32.137  1.00  4.20           H
HETATM 3324  C9  4AN A 462     -23.351 -14.602  35.248  1.00  4.20           C
HETATM 3325  C4  4AN A 462     -25.252 -16.049  34.944  1.00  4.20           C
HETATM 3326  C3  4AN A 462     -24.845 -16.295  33.641  1.00  4.20           C
HETATM 3327  H3  4AN A 462     -25.432 -16.952  33.009  1.00  4.20           H
HETATM 3328  C10 4AN A 462     -24.509 -15.194  35.766  1.00  4.20           C
HETATM 3329  N4  4AN A 462     -26.377 -16.676  35.374  1.00  4.20           N
HETATM 3330 1H4  4AN A 462     -26.666 -16.614  36.347  1.00  4.20           H
HETATM 3331 2H4  4AN A 462     -26.842 -17.348  34.764  1.00  4.20           H
HETATM 3332  C5  4AN A 462     -24.867 -14.929  37.093  1.00  4.20           C
HETATM 3333  H5  4AN A 462     -25.728 -15.408  37.545  1.00  4.20           H
HETATM 3334  C6  4AN A 462     -24.105 -14.057  37.866  1.00  4.20           C
HETATM 3335  H6  4AN A 462     -24.377 -13.867  38.902  1.00  4.20           H
HETATM 3336  C7  4AN A 462     -22.989 -13.435  37.320  1.00  4.20           C
HETATM 3337  H7  4AN A 462     -22.401 -12.747  37.918  1.00  4.20           H
HETATM 3338  C8A 4AN A 462     -21.378 -13.101  35.438  1.00  4.20           C
HETATM 3339  C8  4AN A 462     -22.602 -13.721  36.015  1.00  4.20           C
HETATM 3340  O8A 4AN A 462     -20.704 -12.320  36.070  1.00  4.20           O
HETATM 3341  O   HOH A 463     -18.893   8.773  28.889  1.00  0.00           O
HETATM 3342 1H   HOH A 463     -18.818   8.329  29.754  1.00  0.00           H
HETATM 3343 2H   HOH A 463     -18.380   8.183  28.313  1.00  0.00           H
HETATM 3344  O   HOH A 464     -27.876  -2.150  44.245  1.00  0.00           O
HETATM 3345 1H   HOH A 464     -28.221  -2.369  45.132  1.00  0.00           H
HETATM 3346 2H   HOH A 464     -27.997  -1.195  44.200  1.00  0.00           H
HETATM 3347  O   HOH A 465     -11.725   0.691  38.094  1.00  0.00           O
HETATM 3348 1H   HOH A 465     -11.424  -0.193  38.390  1.00  0.00           H
HETATM 3349 2H   HOH A 465     -11.796   1.168  38.929  1.00  0.00           H
HETATM 3350  O   HOH A 466     -13.768 -16.576  28.617  1.00  0.00           O
HETATM 3351 1H   HOH A 466     -14.173 -17.451  28.751  1.00  0.00           H
HETATM 3352 2H   HOH A 466     -14.483 -15.958  28.867  1.00  0.00           H
HETATM 3353  O   HOH A 469     -23.092 -10.658  34.695  1.00  0.00           O
HETATM 3354 1H   HOH A 469     -22.939 -10.325  35.595  1.00  0.00           H
HETATM 3355 2H   HOH A 469     -22.363 -10.270  34.200  1.00  0.00           H
HETATM 3356  O   HOH A 471     -21.865  -9.373  31.883  1.00  0.00           O
HETATM 3357 1H   HOH A 471     -21.851  -8.783  31.109  1.00  0.00           H
HETATM 3358 2H   HOH A 471     -21.295 -10.113  31.610  1.00  0.00           H
HETATM 3359  O   HOH A 474     -20.408 -13.098  80.814  1.00  0.00           O
HETATM 3360 1H   HOH A 474     -19.838 -13.873  80.973  1.00  0.00           H
HETATM 3361 2H   HOH A 474     -19.761 -12.381  80.709  1.00  0.00           H
HETATM 3362  O   HOH A 477     -20.308 -11.668  31.259  1.00  0.00           O
HETATM 3363 1H   HOH A 477     -19.626 -11.995  31.871  1.00  0.00           H
HETATM 3364 2H   HOH A 477     -20.177 -12.234  30.478  1.00  0.00           H
HETATM 3365  O   HOH A 478     -23.178   6.837  42.168  1.00  0.00           O
HETATM 3366 1H   HOH A 478     -22.735   7.168  41.363  1.00  0.00           H
HETATM 3367 2H   HOH A 478     -24.117   6.856  41.906  1.00  0.00           H
HETATM 3368  O   HOH A 480     -14.506 -18.031  22.192  1.00  0.00           O
HETATM 3369 1H   HOH A 480     -15.065 -18.814  22.045  1.00  0.00           H
HETATM 3370 2H   HOH A 480     -13.674 -18.262  21.745  1.00  0.00           H
HETATM 3371  O   HOH A 481     -16.284 -16.174  23.002  1.00  0.00           O
HETATM 3372 1H   HOH A 481     -16.488 -15.628  22.225  1.00  0.00           H
HETATM 3373 2H   HOH A 481     -15.618 -16.809  22.665  1.00  0.00           H
HETATM 3374  O   HOH A 486     -28.205   0.256  45.846  1.00  0.00           O
HETATM 3375 1H   HOH A 486     -28.425  -0.618  46.226  1.00  0.00           H
HETATM 3376 2H   HOH A 486     -28.857   0.831  46.289  1.00  0.00           H
HETATM 3377  O   HOH A 488     -27.678   0.394  32.706  1.00  0.00           O
HETATM 3378 1H   HOH A 488     -26.891   0.829  32.334  1.00  0.00           H
HETATM 3379 2H   HOH A 488     -28.363   1.078  32.601  1.00  0.00           H
HETATM 3380  O   HOH A 489      14.990 -17.446  30.682  1.00  0.00           O
HETATM 3381 1H   HOH A 489      15.232 -18.297  31.086  1.00  0.00           H
HETATM 3382 2H   HOH A 489      15.245 -16.800  31.351  1.00  0.00           H
HETATM 3383  O   HOH A 492     -23.243  -8.105  27.519  1.00  0.00           O
HETATM 3384 1H   HOH A 492     -22.845  -8.318  26.660  1.00  0.00           H
HETATM 3385 2H   HOH A 492     -24.136  -7.810  27.271  1.00  0.00           H
HETATM 3386  O   HOH A 493     -25.604  24.431  42.859  1.00  0.00           O
HETATM 3387 1H   HOH A 493     -25.765  25.388  42.940  1.00  0.00           H
HETATM 3388 2H   HOH A 493     -24.798  24.403  42.304  1.00  0.00           H
HETATM 3389  O   HOH A 494     -29.771 -36.715  42.634  1.00  0.00           O
HETATM 3390 1H   HOH A 494     -30.684 -36.390  42.552  1.00  0.00           H
HETATM 3391 2H   HOH A 494     -29.801 -37.234  43.453  1.00  0.00           H
HETATM 3392  O   HOH A 495       0.713  -0.100  15.205  1.00  0.00           O
HETATM 3393 1H   HOH A 495       1.584   0.325  15.268  1.00  0.00           H
HETATM 3394 2H   HOH A 495       0.930  -1.032  15.044  1.00  0.00           H
HETATM 3395  O   HOH A 496     -32.312  11.549  17.234  1.00  0.00           O
HETATM 3396 1H   HOH A 496     -31.539  11.053  17.555  1.00  0.00           H
HETATM 3397 2H   HOH A 496     -32.761  11.804  18.059  1.00  0.00           H
HETATM 3398  O   HOH A 503     -30.756 -26.485  35.063  1.00  0.00           O
HETATM 3399 1H   HOH A 503     -31.661 -26.305  35.371  1.00  0.00           H
HETATM 3400 2H   HOH A 503     -30.671 -25.880  34.309  1.00  0.00           H
HETATM 3401  O   HOH A 504     -28.197 -12.542  56.008  1.00  0.00           O
HETATM 3402 1H   HOH A 504     -28.415 -11.591  55.986  1.00  0.00           H
HETATM 3403 2H   HOH A 504     -28.926 -12.895  56.542  1.00  0.00           H
HETATM 3404  O   HOH A 507     -29.310 -20.509  25.843  1.00  0.00           O
HETATM 3405 1H   HOH A 507     -29.151 -19.548  25.853  1.00  0.00           H
HETATM 3406 2H   HOH A 507     -28.699 -20.796  25.141  1.00  0.00           H
CONECT 3317 3318 3319 3321                                   
CONECT 3318 3317                                             
CONECT 3319 3317 3320 3338                                   
CONECT 3320 3319                                             
CONECT 3321 3317 3322 3324                                   
CONECT 3322 3321 3323 3326                                   
CONECT 3323 3322                                             
CONECT 3324 3321 3328 3339                                   
CONECT 3325 3326 3328 3329                                   
CONECT 3326 3322 3325 3327                                   
CONECT 3327 3326                                             
CONECT 3328 3324 3325 3332                                   
CONECT 3329 3325 3330 3331                                   
CONECT 3330 3329                                             
CONECT 3331 3329                                             
CONECT 3332 3328 3333 3334                                   
CONECT 3333 3332                                             
CONECT 3334 3332 3335 3336                                   
CONECT 3335 3334                                             
CONECT 3336 3334 3337 3339                                   
CONECT 3337 3336                                             
CONECT 3338 3319 3339 3340                                   
CONECT 3339 3324 3336 3338                                   
CONECT 3340 3338                                             
END
