# Supplementary material for: No Silver Bullet – Canonical Poly(ADP-Ribose) Polymerases (PARPs) Are No Universal Factors of Abiotic and Biotic Stress Resistance of Arabidopsis thaliana
Source: Front Plant Sci. 2017 Feb 6;8:59. doi: 10.3389/fpls.2017.00059 (PMC5292411; doi:10.3389/fpls.2017.00059)
Supplement: Supplementary file 1 [file Presentation_1.ZIP › AtRCD1_PHE.pdb]

REMARK YASARA *************************************************************
REMARK YASARA *                                                           *
REMARK YASARA *                     Y  A  S  A  R  A                      *
REMARK YASARA *                                                           *
REMARK YASARA *   Yet Another Scientific Artificial Reality Application   *
REMARK YASARA *                                                           *
REMARK YASARA *            MOLECULE STRUCTURE FILE, PDB FORMAT            *
REMARK YASARA *                                                           *
REMARK YASARA * Just use YASARA every day to make your questions go away! *
REMARK YASARA *                                                           *
REMARK YASARA *                      www.YASARA.org                       *
REMARK YASARA *                                                           *
REMARK YASARA *************************************************************
REMARK YASARA
REMARK YASARA Written on:        Mon Dec 19 13:56:42 2016
REMARK YASARA Number of models: 1
REMARK YASARA Number of atoms:   3343
REMARK YASARA Please address questions or suggestions to: Eliza@yasara.org
REMARK YASARA
REMARK   2 RESOLUTION. 2.30 ANGSTROMS.
REMARK 290 CRYSTALLOGRAPHIC SYMMETRY TRANSFORMATIONS
REMARK 290 THE FOLLOWING TRANSFORMATIONS OPERATE ON THE ATOM/HETATM
REMARK 290 RECORDS IN THIS ENTRY TO PRODUCE CRYSTALLOGRAPHICALLY
REMARK 290 RELATED MOLECULES.
REMARK 290   SMTRY1   1  1.000000  0.000000  0.000000        0.00000
REMARK 290   SMTRY2   1  0.000000  1.000000  0.000000        0.00000
REMARK 290   SMTRY3   1  0.000000  0.000000  1.000000        0.00000
REMARK 290   SMTRY1   2 -0.500000 -0.866025  0.000000        0.00000
REMARK 290   SMTRY2   2  0.866025 -0.500000  0.000000        0.00000
REMARK 290   SMTRY3   2  0.000000  0.000000  1.000000      289.65200
REMARK 290   SMTRY1   3 -0.500000  0.866025  0.000000        0.00000
REMARK 290   SMTRY2   3 -0.866025 -0.500000  0.000000        0.00000
REMARK 290   SMTRY3   3  0.000000  0.000000  1.000000      144.82600
REMARK 290   SMTRY1   4 -1.000000  0.000000  0.000000        0.00000
REMARK 290   SMTRY2   4  0.000000 -1.000000  0.000000        0.00000
REMARK 290   SMTRY3   4  0.000000  0.000000  1.000000      217.23900
REMARK 290   SMTRY1   5  0.500000  0.866025  0.000000        0.00000
REMARK 290   SMTRY2   5 -0.866025  0.500000  0.000000        0.00000
REMARK 290   SMTRY3   5  0.000000  0.000000  1.000000       72.41300
REMARK 290   SMTRY1   6  0.500000 -0.866025  0.000000        0.00000
REMARK 290   SMTRY2   6  0.866025  0.500000  0.000000        0.00000
REMARK 290   SMTRY3   6  0.000000  0.000000  1.000000      362.06500
REMARK 290   SMTRY1   7 -0.500000  0.866025  0.000000        0.00000
REMARK 290   SMTRY2   7  0.866025  0.500000  0.000000        0.00000
REMARK 290   SMTRY3   7  0.000000  0.000000 -1.000000      289.65200
REMARK 290   SMTRY1   8  1.000000  0.000000  0.000000        0.00000
REMARK 290   SMTRY2   8  0.000000 -1.000000  0.000000        0.00000
REMARK 290   SMTRY3   8  0.000000  0.000000 -1.000000        0.00000
REMARK 290   SMTRY1   9 -0.500000 -0.866025  0.000000        0.00000
REMARK 290   SMTRY2   9 -0.866025  0.500000  0.000000        0.00000
REMARK 290   SMTRY3   9  0.000000  0.000000 -1.000000      144.82600
REMARK 290   SMTRY1  10  0.500000 -0.866025  0.000000        0.00000
REMARK 290   SMTRY2  10 -0.866025 -0.500000  0.000000        0.00000
REMARK 290   SMTRY3  10  0.000000  0.000000 -1.000000       72.41300
REMARK 290   SMTRY1  11 -1.000000  0.000000  0.000000        0.00000
REMARK 290   SMTRY2  11  0.000000  1.000000  0.000000        0.00000
REMARK 290   SMTRY3  11  0.000000  0.000000 -1.000000      217.23900
REMARK 290   SMTRY1  12  0.500000  0.866025  0.000000        0.00000
REMARK 290   SMTRY2  12  0.866025 -0.500000  0.000000        0.00000
REMARK 290   SMTRY3  12  0.000000  0.000000 -1.000000      362.06500
REMARK 350 COORDINATES FOR A COMPLETE MULTIMER REPRESENTING THE KNOWN
REMARK 350 BIOLOGICALLY SIGNIFICANT OLIGOMERIZATION STATE OF THE
REMARK 350 MOLECULE CAN BE GENERATED BY APPLYING BIOMT TRANSFORMATIONS
REMARK 350 GIVEN BELOW. BOTH NON-CRYSTALLOGRAPHIC AND
REMARK 350 CRYSTALLOGRAPHIC OPERATIONS ARE GIVEN.
REMARK 350
REMARK 350 BIOMOLECULE: 1
REMARK 350 APPLY THE FOLLOWING TO CHAINS: A
REMARK 350   BIOMT1   1  1.000000  0.000000  0.000000        0.00000
REMARK 350   BIOMT2   1  0.000000  1.000000  0.000000        0.00000
REMARK 350   BIOMT3   1  0.000000  0.000000  1.000000        0.00000
COMPND    MOL_ID: 1;
COMPND   2 MOLECULE: POLY [ADP-RIBOSE] POLYMERASE 14;
COMPND   3 CHAIN: A;
SEQRES   1 A  212  GLU ALA ALA VAL SER LYS TRP ASP GLU THR ASP ALA ILE 
SEQRES   2 A  212  VAL VAL SER GLY ALA LYS LEU THR GLY SER GLU VAL LEU 
SEQRES   3 A  212  ASP LYS ASP ALA VAL LYS LYS MET PHE ALA VAL GLY THR 
SEQRES   4 A  212  ALA SER LEU GLY HIS VAL PRO VAL LEU ASP VAL GLY ARG 
SEQRES   5 A  212  PHE SER SER GLU ILE ALA GLU ALA ARG LEU ALA LEU PHE 
SEQRES   6 A  212  GLN LYS GLN VAL GLU ILE THR LYS LYS HIS ARG GLY ASP 
SEQRES   7 A  212  ALA ASN VAL ARG TYR ALA TRP LEU PRO ALA LYS ARG GLU 
SEQRES   8 A  212  VAL LEU SER ALA VAL MET MET GLN GLY LEU GLY VAL GLY 
SEQRES   9 A  212  GLY ALA PHE ILE ARG LYS SER ILE TYR GLY VAL GLY ILE 
SEQRES  10 A  212  HIS LEU THR ALA ALA ASP CYS PRO TYR PHE SER ALA ARG 
SEQRES  11 A  212  TYR CYS ASP VAL ASP GLU ASN GLY VAL ARG TYR MET VAL 
SEQRES  12 A  212  LEU CYS ARG VAL ILE MET GLY ASN MET GLU LEU LEU ARG 
SEQRES  13 A  212  GLY ASP LYS ALA GLN PHE PHE SER GLY GLY GLU GLU TYR 
SEQRES  14 A  212  ASP ASN GLY VAL ASP ASP ILE GLU SER PRO LYS ASN TYR 
SEQRES  15 A  212  ILE VAL TRP ASN ILE ASN MET ASN THR HIS ILE PHE PRO 
SEQRES  16 A  212  GLU PHE VAL VAL ARG PHE LYS LEU SER ASN LEU PRO ASN 
SEQRES  17 A  212  ALA GLU GLY ASN 
CRYST1   82.372   82.372  434.478  90.00  90.00 120.00 P 65 2 2     48
ORIGX1      1.000000  0.000000  0.000000        0.00000
ORIGX2      0.000000  1.000000  0.000000        0.00000
ORIGX3      0.000000  0.000000  1.000000        0.00000
SCALE1      0.012140  0.007009  0.000000        0.00000
SCALE2      0.000000  0.014018  0.000000        0.00000
SCALE3      0.000000  0.000000  0.002302        0.00000
ATOM      1  N   GLU A 248      24.946  32.263 -67.086  1.00-21.96           N
ATOM      2 1H   GLU A 248      25.581  33.049 -67.144  1.00-21.96           H
ATOM      3 2H   GLU A 248      24.610  32.045 -68.016  1.00-21.96           H
ATOM      4 3H   GLU A 248      25.437  31.462 -66.713  1.00-21.96           H
ATOM      5  CA  GLU A 248      23.798  32.611 -66.196  1.00-21.96           C
ATOM      6  HA  GLU A 248      23.277  33.472 -66.614  1.00-21.96           H
ATOM      7  C   GLU A 248      24.285  32.966 -64.798  1.00-21.96           C
ATOM      8  O   GLU A 248      25.354  32.523 -64.369  1.00-21.96           O
ATOM      9  CB  GLU A 248      22.813  31.444 -66.068  1.00-21.96           C
ATOM     10 1HB  GLU A 248      23.348  30.582 -65.673  1.00-21.96           H
ATOM     11 2HB  GLU A 248      22.046  31.726 -65.349  1.00-21.96           H
ATOM     12  CG  GLU A 248      22.117  31.041 -67.353  1.00-21.96           C
ATOM     13 1HG  GLU A 248      21.659  31.925 -67.798  1.00-21.96           H
ATOM     14 2HG  GLU A 248      22.851  30.633 -68.046  1.00-21.96           H
ATOM     15  CD  GLU A 248      21.043  30.000 -67.099  1.00-21.96           C
ATOM     16  OE1 GLU A 248      19.852  30.280 -67.359  1.00-21.96           O
ATOM     17  OE2 GLU A 248      21.352  28.894 -66.601  1.00-21.96           O
ATOM     18  N   ALA A 249      23.491  33.744 -64.071  1.00  1.44           N
ATOM     19  H   ALA A 249      22.619  34.076 -64.481  1.00  1.44           H
ATOM     20  CA  ALA A 249      23.788  34.144 -62.696  1.00  1.44           C
ATOM     21  HA  ALA A 249      24.786  34.583 -62.664  1.00  1.44           H
ATOM     22  C   ALA A 249      23.751  32.955 -61.725  1.00  1.44           C
ATOM     23  O   ALA A 249      23.109  31.928 -61.998  1.00  1.44           O
ATOM     24  CB  ALA A 249      22.766  35.209 -62.259  1.00  1.44           C
ATOM     25 1HB  ALA A 249      23.004  35.562 -61.254  1.00  1.44           H
ATOM     26 2HB  ALA A 249      21.760  34.788 -62.259  1.00  1.44           H
ATOM     27 3HB  ALA A 249      22.800  36.058 -62.944  1.00  1.44           H
ATOM     28  N   ALA A 250      24.412  33.102 -60.585  1.00 -2.57           N
ATOM     29  H   ALA A 250      24.914  33.967 -60.411  1.00 -2.57           H
ATOM     30  CA  ALA A 250      24.395  32.087 -59.533  1.00 -2.57           C
ATOM     31  HA  ALA A 250      24.598  31.107 -59.965  1.00 -2.57           H
ATOM     32  C   ALA A 250      23.011  32.059 -58.867  1.00 -2.57           C
ATOM     33  O   ALA A 250      22.257  33.038 -58.957  1.00 -2.57           O
ATOM     34  CB  ALA A 250      25.483  32.410 -58.496  1.00 -2.57           C
ATOM     35 1HB  ALA A 250      26.459  32.436 -58.983  1.00 -2.57           H
ATOM     36 2HB  ALA A 250      25.496  31.641 -57.722  1.00 -2.57           H
ATOM     37 3HB  ALA A 250      25.283  33.379 -58.034  1.00 -2.57           H
ATOM     38  N   VAL A 251      22.695  30.974 -58.172  1.00-16.74           N
ATOM     39  H   VAL A 251      23.340  30.189 -58.143  1.00-16.74           H
ATOM     40  CA  VAL A 251      21.473  30.897 -57.364  1.00-16.74           C
ATOM     41  HA  VAL A 251      20.611  31.138 -57.984  1.00-16.74           H
ATOM     42  C   VAL A 251      21.626  31.966 -56.281  1.00-16.74           C
ATOM     43  O   VAL A 251      22.671  32.058 -55.631  1.00-16.74           O
ATOM     44  CB  VAL A 251      21.277  29.479 -56.742  1.00-16.74           C
ATOM     45  HB  VAL A 251      22.159  29.237 -56.150  1.00-16.74           H
ATOM     46  CG1 VAL A 251      20.039  29.415 -55.830  1.00-16.74           C
ATOM     47 1HG1 VAL A 251      19.948  28.413 -55.408  1.00-16.74           H
ATOM     48 2HG1 VAL A 251      19.139  29.644 -56.400  1.00-16.74           H
ATOM     49 3HG1 VAL A 251      20.134  30.123 -55.009  1.00-16.74           H
ATOM     50  CG2 VAL A 251      21.132  28.422 -57.849  1.00-16.74           C
ATOM     51 1HG2 VAL A 251      22.022  28.402 -58.476  1.00-16.74           H
ATOM     52 2HG2 VAL A 251      20.261  28.640 -58.468  1.00-16.74           H
ATOM     53 3HG2 VAL A 251      21.010  27.436 -57.399  1.00-16.74           H
ATOM     54  N   SER A 252      20.614  32.807 -56.127  1.00 14.24           N
ATOM     55  H   SER A 252      19.744  32.637 -56.623  1.00 14.24           H
ATOM     56  CA  SER A 252      20.710  33.997 -55.284  1.00 14.24           C
ATOM     57  HA  SER A 252      21.621  34.536 -55.544  1.00 14.24           H
ATOM     58  C   SER A 252      20.783  33.627 -53.804  1.00 14.24           C
ATOM     59  O   SER A 252      19.851  33.040 -53.239  1.00 14.24           O
ATOM     60  CB  SER A 252      19.505  34.899 -55.561  1.00 14.24           C
ATOM     61 1HB  SER A 252      19.493  35.151 -56.622  1.00 14.24           H
ATOM     62 2HB  SER A 252      18.592  34.357 -55.324  1.00 14.24           H
ATOM     63  OG  SER A 252      19.534  36.095 -54.806  1.00 14.24           O
ATOM     64  HG  SER A 252      18.774  36.636 -55.086  1.00 14.24           H
ATOM     65  N   LYS A 253      21.912  33.937 -53.181  1.00  9.94           N
ATOM     66  H   LYS A 253      22.661  34.388 -53.702  1.00  9.94           H
ATOM     67  CA  LYS A 253      22.122  33.678 -51.755  1.00  9.94           C
ATOM     68  HA  LYS A 253      21.663  32.733 -51.466  1.00  9.94           H
ATOM     69  C   LYS A 253      21.471  34.821 -50.998  1.00  9.94           C
ATOM     70  O   LYS A 253      21.555  35.973 -51.428  1.00  9.94           O
ATOM     71  CB  LYS A 253      23.622  33.654 -51.440  1.00  9.94           C
ATOM     72 1HB  LYS A 253      24.045  34.614 -51.732  1.00  9.94           H
ATOM     73 2HB  LYS A 253      23.761  33.530 -50.365  1.00  9.94           H
ATOM     74  CG  LYS A 253      24.381  32.550 -52.166  1.00  9.94           C
ATOM     75 1HG  LYS A 253      24.035  31.582 -51.806  1.00  9.94           H
ATOM     76 2HG  LYS A 253      24.176  32.626 -53.232  1.00  9.94           H
ATOM     77  CD  LYS A 253      25.884  32.658 -51.959  1.00  9.94           C
ATOM     78 1HD  LYS A 253      26.215  33.638 -52.296  1.00  9.94           H
ATOM     79 2HD  LYS A 253      26.109  32.559 -50.896  1.00  9.94           H
ATOM     80  CE  LYS A 253      26.645  31.586 -52.741  1.00  9.94           C
ATOM     81 1HE  LYS A 253      27.707  31.668 -52.499  1.00  9.94           H
ATOM     82 2HE  LYS A 253      26.299  30.598 -52.430  1.00  9.94           H
ATOM     83  NZ  LYS A 253      26.474  31.725 -54.228  1.00  9.94           N
ATOM     84 1HZ  LYS A 253      25.531  31.477 -54.495  1.00  9.94           H
ATOM     85 2HZ  LYS A 253      27.113  31.107 -54.714  1.00  9.94           H
ATOM     86 3HZ  LYS A 253      26.662  32.679 -54.511  1.00  9.94           H
ATOM     87  N   TRP A 254      20.856  34.537 -49.865  1.00-10.69           N
ATOM     88  H   TRP A 254      20.791  33.579 -49.543  1.00-10.69           H
ATOM     89  CA  TRP A 254      20.313  35.604 -49.032  1.00-10.69           C
ATOM     90  HA  TRP A 254      19.891  36.384 -49.666  1.00-10.69           H
ATOM     91  C   TRP A 254      21.454  36.173 -48.205  1.00-10.69           C
ATOM     92  O   TRP A 254      21.458  37.353 -47.857  1.00-10.69           O
ATOM     93  CB  TRP A 254      19.230  35.064 -48.097  1.00-10.69           C
ATOM     94 1HB  TRP A 254      19.700  34.484 -47.303  1.00-10.69           H
ATOM     95 2HB  TRP A 254      18.704  35.906 -47.645  1.00-10.69           H
ATOM     96  CG  TRP A 254      18.249  34.176 -48.798  1.00-10.69           C
ATOM     97  CD1 TRP A 254      18.055  32.849 -48.579  1.00-10.69           C
ATOM     98  HD1 TRP A 254      18.598  32.271 -47.840  1.00-10.69           H
ATOM     99  CD2 TRP A 254      17.331  34.530 -49.851  1.00-10.69           C
ATOM    100  NE1 TRP A 254      17.084  32.342 -49.394  1.00-10.69           N
ATOM    101  HE1 TRP A 254      16.786  31.371 -49.385  1.00-10.69           H
ATOM    102  CE2 TRP A 254      16.612  33.347 -50.195  1.00-10.69           C
ATOM    103  CE3 TRP A 254      17.049  35.722 -50.551  1.00-10.69           C
ATOM    104  HE3 TRP A 254      17.579  36.633 -50.315  1.00-10.69           H
ATOM    105  CZ2 TRP A 254      15.618  33.333 -51.196  1.00-10.69           C
ATOM    106  HZ2 TRP A 254      15.081  32.425 -51.430  1.00-10.69           H
ATOM    107  CZ3 TRP A 254      16.067  35.705 -51.578  1.00-10.69           C
ATOM    108  HZ3 TRP A 254      15.856  36.608 -52.135  1.00-10.69           H
ATOM    109  CH2 TRP A 254      15.359  34.507 -51.883  1.00-10.69           C
ATOM    110  HH2 TRP A 254      14.615  34.513 -52.669  1.00-10.69           H
ATOM    111  N   ASP A 255      22.388  35.281 -47.879  1.00 22.45           N
ATOM    112  H   ASP A 255      22.267  34.330 -48.213  1.00 22.45           H
ATOM    113  CA  ASP A 255      23.568  35.528 -47.033  1.00 22.45           C
ATOM    114  HA  ASP A 255      24.088  34.576 -46.928  1.00 22.45           H
ATOM    115  C   ASP A 255      23.200  35.966 -45.615  1.00 22.45           C
ATOM    116  O   ASP A 255      24.026  36.467 -44.850  1.00 22.45           O
ATOM    117  CB  ASP A 255      24.555  36.505 -47.685  1.00 22.45           C
ATOM    118 1HB  ASP A 255      24.043  37.425 -47.956  1.00 22.45           H
ATOM    119 2HB  ASP A 255      25.342  36.743 -46.970  1.00 22.45           H
ATOM    120  CG  ASP A 255      25.222  35.920 -48.905  1.00 22.45           C
ATOM    121  OD1 ASP A 255      25.750  34.793 -48.804  1.00 22.45           O
ATOM    122  OD2 ASP A 255      25.311  36.601 -49.952  1.00 22.45           O
ATOM    123  N   GLU A 256      21.944  35.756 -45.259  1.00  8.52           N
ATOM    124  H   GLU A 256      21.308  35.368 -45.935  1.00  8.52           H
ATOM    125  CA  GLU A 256      21.447  36.018 -43.915  1.00  8.52           C
ATOM    126  HA  GLU A 256      21.797  36.986 -43.556  1.00  8.52           H
ATOM    127  C   GLU A 256      21.993  34.893 -43.038  1.00  8.52           C
ATOM    128  O   GLU A 256      22.034  33.735 -43.473  1.00  8.52           O
ATOM    129  CB  GLU A 256      19.915  35.982 -43.948  1.00  8.52           C
ATOM    130 1HB  GLU A 256      19.571  36.660 -44.729  1.00  8.52           H
ATOM    131 2HB  GLU A 256      19.606  34.972 -44.216  1.00  8.52           H
ATOM    132  CG  GLU A 256      19.234  36.364 -42.647  1.00  8.52           C
ATOM    133 1HG  GLU A 256      19.666  35.783 -41.834  1.00  8.52           H
ATOM    134 2HG  GLU A 256      19.401  37.421 -42.446  1.00  8.52           H
ATOM    135  CD  GLU A 256      17.745  36.088 -42.690  1.00  8.52           C
ATOM    136  OE1 GLU A 256      17.013  36.686 -43.512  1.00  8.52           O
ATOM    137  OE2 GLU A 256      17.280  35.242 -41.893  1.00  8.52           O
ATOM    138  N   THR A 257      22.400  35.194 -41.817  1.00 44.68           N
ATOM    139  H   THR A 257      22.339  36.150 -41.474  1.00 44.68           H
ATOM    140  CA  THR A 257      22.905  34.176 -40.898  1.00 44.68           C
ATOM    141  HA  THR A 257      23.105  33.246 -41.424  1.00 44.68           H
ATOM    142  C   THR A 257      21.822  33.910 -39.864  1.00 44.68           C
ATOM    143  O   THR A 257      20.969  34.762 -39.614  1.00 44.68           O
ATOM    144  CB  THR A 257      24.203  34.657 -40.224  1.00 44.68           C
ATOM    145  HB  THR A 257      24.466  33.984 -39.410  1.00 44.68           H
ATOM    146  OG1 THR A 257      24.015  35.984 -39.722  1.00 44.68           O
ATOM    147  HG1 THR A 257      23.570  35.919 -38.863  1.00 44.68           H
ATOM    148  CG2 THR A 257      25.359  34.711 -41.216  1.00 44.68           C
ATOM    149 1HG2 THR A 257      26.183  35.277 -40.785  1.00 44.68           H
ATOM    150 2HG2 THR A 257      25.052  35.196 -42.143  1.00 44.68           H
ATOM    151 3HG2 THR A 257      25.705  33.703 -41.427  1.00 44.68           H
ATOM    152  N   ASP A 258      21.803  32.717 -39.294  1.00  5.82           N
ATOM    153  H   ASP A 258      22.461  32.000 -39.595  1.00  5.82           H
ATOM    154  CA  ASP A 258      20.889  32.387 -38.202  1.00  5.82           C
ATOM    155  HA  ASP A 258      19.976  32.977 -38.289  1.00  5.82           H
ATOM    156  C   ASP A 258      21.622  32.746 -36.907  1.00  5.82           C
ATOM    157  O   ASP A 258      22.845  32.879 -36.919  1.00  5.82           O
ATOM    158  CB  ASP A 258      20.523  30.902 -38.262  1.00  5.82           C
ATOM    159 1HB  ASP A 258      20.440  30.614 -39.310  1.00  5.82           H
ATOM    160 2HB  ASP A 258      21.315  30.313 -37.804  1.00  5.82           H
ATOM    161  CG  ASP A 258      19.194  30.599 -37.587  1.00  5.82           C
ATOM    162  OD1 ASP A 258      18.713  31.408 -36.760  1.00  5.82           O
ATOM    163  OD2 ASP A 258      18.585  29.559 -37.907  1.00  5.82           O
ATOM    164  N   ALA A 259      20.911  32.936 -35.806  1.00 21.09           N
ATOM    165  H   ALA A 259      19.917  32.730 -35.833  1.00 21.09           H
ATOM    166  CA  ALA A 259      21.486  33.439 -34.556  1.00 21.09           C
ATOM    167  HA  ALA A 259      22.513  33.756 -34.737  1.00 21.09           H
ATOM    168  C   ALA A 259      21.527  32.340 -33.486  1.00 21.09           C
ATOM    169  O   ALA A 259      21.028  32.501 -32.365  1.00 21.09           O
ATOM    170  CB  ALA A 259      20.689  34.658 -34.081  1.00 21.09           C
ATOM    171 1HB  ALA A 259      20.666  35.413 -34.866  1.00 21.09           H
ATOM    172 2HB  ALA A 259      21.167  35.088 -33.200  1.00 21.09           H
ATOM    173 3HB  ALA A 259      19.667  34.366 -33.833  1.00 21.09           H
ATOM    174  N   ILE A 260      22.048  31.188 -33.875  1.00 13.59           N
ATOM    175  H   ILE A 260      22.478  31.130 -34.788  1.00 13.59           H
ATOM    176  CA  ILE A 260      22.032  29.994 -33.030  1.00 13.59           C
ATOM    177  HA  ILE A 260      21.057  29.919 -32.552  1.00 13.59           H
ATOM    178  C   ILE A 260      23.099  30.146 -31.941  1.00 13.59           C
ATOM    179  O   ILE A 260      24.260  30.469 -32.224  1.00 13.59           O
ATOM    180  CB  ILE A 260      22.258  28.704 -33.881  1.00 13.59           C
ATOM    181  HB  ILE A 260      23.239  28.768 -34.349  1.00 13.59           H
ATOM    182  CG1 ILE A 260      21.186  28.621 -34.992  1.00 13.59           C
ATOM    183 1HG1 ILE A 260      20.213  28.463 -34.524  1.00 13.59           H
ATOM    184 2HG1 ILE A 260      21.147  29.568 -35.524  1.00 13.59           H
ATOM    185  CG2 ILE A 260      22.208  27.429 -32.994  1.00 13.59           C
ATOM    186 1HG2 ILE A 260      22.961  27.484 -32.210  1.00 13.59           H
ATOM    187 2HG2 ILE A 260      22.419  26.544 -33.595  1.00 13.59           H
ATOM    188 3HG2 ILE A 260      21.223  27.323 -32.535  1.00 13.59           H
ATOM    189  CD1 ILE A 260      21.398  27.531 -36.045  1.00 13.59           C
ATOM    190 1HD1 ILE A 260      22.394  27.622 -36.478  1.00 13.59           H
ATOM    191 2HD1 ILE A 260      20.655  27.647 -36.835  1.00 13.59           H
ATOM    192 3HD1 ILE A 260      21.283  26.543 -35.598  1.00 13.59           H
ATOM    193  N   VAL A 261      22.710  29.946 -30.689  1.00  8.29           N
ATOM    194  H   VAL A 261      21.757  29.660 -30.501  1.00  8.29           H
ATOM    195  CA  VAL A 261      23.631  30.113 -29.561  1.00  8.29           C
ATOM    196  HA  VAL A 261      24.152  31.056 -29.695  1.00  8.29           H
ATOM    197  C   VAL A 261      24.677  28.996 -29.563  1.00  8.29           C
ATOM    198  O   VAL A 261      24.440  27.918 -30.117  1.00  8.29           O
ATOM    199  CB  VAL A 261      22.873  30.191 -28.206  1.00  8.29           C
ATOM    200  HB  VAL A 261      23.599  30.370 -27.419  1.00  8.29           H
ATOM    201  CG1 VAL A 261      21.901  31.368 -28.223  1.00  8.29           C
ATOM    202 1HG1 VAL A 261      21.467  31.488 -27.230  1.00  8.29           H
ATOM    203 2HG1 VAL A 261      21.099  31.201 -28.941  1.00  8.29           H
ATOM    204 3HG1 VAL A 261      22.430  32.285 -28.482  1.00  8.29           H
ATOM    205  CG2 VAL A 261      22.113  28.900 -27.875  1.00  8.29           C
ATOM    206 1HG2 VAL A 261      21.386  28.666 -28.651  1.00  8.29           H
ATOM    207 2HG2 VAL A 261      21.586  29.019 -26.928  1.00  8.29           H
ATOM    208 3HG2 VAL A 261      22.810  28.074 -27.772  1.00  8.29           H
ATOM    209  N   VAL A 262      25.847  29.226 -28.984  1.00 26.38           N
ATOM    210  H   VAL A 262      26.013  30.094 -28.483  1.00 26.38           H
ATOM    211  CA  VAL A 262      26.926  28.234 -29.064  1.00 26.38           C
ATOM    212  HA  VAL A 262      27.034  27.925 -30.103  1.00 26.38           H
ATOM    213  C   VAL A 262      26.558  26.991 -28.255  1.00 26.38           C
ATOM    214  O   VAL A 262      26.798  25.863 -28.681  1.00 26.38           O
ATOM    215  CB  VAL A 262      28.289  28.824 -28.605  1.00 26.38           C
ATOM    216  HB  VAL A 262      28.208  29.141 -27.566  1.00 26.38           H
ATOM    217  CG1 VAL A 262      29.411  27.783 -28.724  1.00 26.38           C
ATOM    218 1HG1 VAL A 262      30.368  28.251 -28.502  1.00 26.38           H
ATOM    219 2HG1 VAL A 262      29.443  27.375 -29.735  1.00 26.38           H
ATOM    220 3HG1 VAL A 262      29.246  26.971 -28.015  1.00 26.38           H
ATOM    221  CG2 VAL A 262      28.652  30.045 -29.465  1.00 26.38           C
ATOM    222 1HG2 VAL A 262      29.640  30.411 -29.184  1.00 26.38           H
ATOM    223 2HG2 VAL A 262      27.934  30.845 -29.304  1.00 26.38           H
ATOM    224 3HG2 VAL A 262      28.661  29.774 -30.522  1.00 26.38           H
ATOM    225  N   SER A 263      25.858  27.175 -27.146  1.00 18.42           N
ATOM    226  H   SER A 263      25.664  28.121 -26.822  1.00 18.42           H
ATOM    227  CA  SER A 263      25.370  26.051 -26.345  1.00 18.42           C
ATOM    228  HA  SER A 263      26.227  25.449 -26.049  1.00 18.42           H
ATOM    229  C   SER A 263      24.394  25.121 -27.069  1.00 18.42           C
ATOM    230  O   SER A 263      24.240  23.962 -26.682  1.00 18.42           O
ATOM    231  CB  SER A 263      24.710  26.591 -25.080  1.00 18.42           C
ATOM    232 1HB  SER A 263      23.869  27.228 -25.354  1.00 18.42           H
ATOM    233 2HB  SER A 263      24.353  25.761 -24.470  1.00 18.42           H
ATOM    234  OG  SER A 263      25.660  27.346 -24.349  1.00 18.42           O
ATOM    235  HG  SER A 263      26.229  26.717 -23.870  1.00 18.42           H
ATOM    236  N   GLY A 264      23.799  25.570 -28.167  1.00 13.38           N
ATOM    237  H   GLY A 264      23.983  26.508 -28.502  1.00 13.38           H
ATOM    238  CA  GLY A 264      22.903  24.722 -28.939  1.00 13.38           C
ATOM    239 1HA  GLY A 264      22.153  24.292 -28.273  1.00 13.38           H
ATOM    240 2HA  GLY A 264      22.396  25.328 -29.691  1.00 13.38           H
ATOM    241  C   GLY A 264      23.636  23.592 -29.636  1.00 13.38           C
ATOM    242  O   GLY A 264      23.038  22.589 -30.025  1.00 13.38           O
ATOM    243  N   ALA A 265      24.951  23.713 -29.763  1.00  3.20           N
ATOM    244  H   ALA A 265      25.417  24.552 -29.432  1.00  3.20           H
ATOM    245  CA  ALA A 265      25.768  22.662 -30.360  1.00  3.20           C
ATOM    246  HA  ALA A 265      25.335  22.381 -31.321  1.00  3.20           H
ATOM    247  C   ALA A 265      25.800  21.410 -29.466  1.00  3.20           C
ATOM    248  O   ALA A 265      25.989  20.293 -29.944  1.00  3.20           O
ATOM    249  CB  ALA A 265      27.181  23.208 -30.604  1.00  3.20           C
ATOM    250 1HB  ALA A 265      27.745  22.513 -31.220  1.00  3.20           H
ATOM    251 2HB  ALA A 265      27.701  23.350 -29.656  1.00  3.20           H
ATOM    252 3HB  ALA A 265      27.124  24.163 -31.129  1.00  3.20           H
ATOM    253  N   LYS A 266      25.560  21.568 -28.169  1.00  7.60           N
ATOM    254  H   LYS A 266      25.373  22.494 -27.799  1.00  7.60           H
ATOM    255  CA  LYS A 266      25.575  20.419 -27.255  1.00  7.60           C
ATOM    256  HA  LYS A 266      26.532  19.910 -27.371  1.00  7.60           H
ATOM    257  C   LYS A 266      24.468  19.427 -27.599  1.00  7.60           C
ATOM    258  O   LYS A 266      24.634  18.219 -27.437  1.00  7.60           O
ATOM    259  CB  LYS A 266      25.416  20.893 -25.802  1.00  7.60           C
ATOM    260 1HB  LYS A 266      26.046  21.765 -25.649  1.00  7.60           H
ATOM    261 2HB  LYS A 266      24.380  21.200 -25.653  1.00  7.60           H
ATOM    262  CG  LYS A 266      25.775  19.863 -24.723  1.00  7.60           C
ATOM    263 1HG  LYS A 266      25.451  20.249 -23.756  1.00  7.60           H
ATOM    264 2HG  LYS A 266      25.241  18.934 -24.921  1.00  7.60           H
ATOM    265  CD  LYS A 266      27.278  19.579 -24.649  1.00  7.60           C
ATOM    266 1HD  LYS A 266      27.636  19.233 -25.618  1.00  7.60           H
ATOM    267 2HD  LYS A 266      27.802  20.497 -24.380  1.00  7.60           H
ATOM    268  CE  LYS A 266      27.570  18.507 -23.607  1.00  7.60           C
ATOM    269 1HE  LYS A 266      27.168  18.832 -22.645  1.00  7.60           H
ATOM    270 2HE  LYS A 266      27.060  17.586 -23.898  1.00  7.60           H
ATOM    271  NZ  LYS A 266      29.038  18.225 -23.453  1.00  7.60           N
ATOM    272 1HZ  LYS A 266      29.165  17.434 -22.832  1.00  7.60           H
ATOM    273 2HZ  LYS A 266      29.504  19.031 -23.055  1.00  7.60           H
ATOM    274 3HZ  LYS A 266      29.447  18.004 -24.354  1.00  7.60           H
ATOM    275  N   LEU A 267      23.364  19.931 -28.136  1.00-23.15           N
ATOM    276  H   LEU A 267      23.303  20.927 -28.292  1.00-23.15           H
ATOM    277  CA  LEU A 267      22.215  19.098 -28.501  1.00-23.15           C
ATOM    278  HA  LEU A 267      21.908  18.509 -27.636  1.00-23.15           H
ATOM    279  C   LEU A 267      22.545  18.133 -29.635  1.00-23.15           C
ATOM    280  O   LEU A 267      22.001  17.032 -29.708  1.00-23.15           O
ATOM    281  CB  LEU A 267      21.044  19.984 -28.948  1.00-23.15           C
ATOM    282 1HB  LEU A 267      21.368  20.538 -29.828  1.00-23.15           H
ATOM    283 2HB  LEU A 267      20.230  19.329 -29.258  1.00-23.15           H
ATOM    284  CG  LEU A 267      20.472  20.994 -27.940  1.00-23.15           C
ATOM    285  HG  LEU A 267      21.286  21.615 -27.566  1.00-23.15           H
ATOM    286  CD1 LEU A 267      19.467  21.907 -28.640  1.00-23.15           C
ATOM    287 1HD1 LEU A 267      19.095  22.649 -27.931  1.00-23.15           H
ATOM    288 2HD1 LEU A 267      18.629  21.325 -29.026  1.00-23.15           H
ATOM    289 3HD1 LEU A 267      19.956  22.429 -29.462  1.00-23.15           H
ATOM    290  CD2 LEU A 267      19.800  20.304 -26.753  1.00-23.15           C
ATOM    291 1HD2 LEU A 267      20.533  19.720 -26.195  1.00-23.15           H
ATOM    292 2HD2 LEU A 267      18.999  19.648 -27.097  1.00-23.15           H
ATOM    293 3HD2 LEU A 267      19.384  21.054 -26.080  1.00-23.15           H
ATOM    294  N   THR A 268      23.466  18.526 -30.502  1.00 -8.82           N
ATOM    295  H   THR A 268      23.920  19.424 -30.393  1.00 -8.82           H
ATOM    296  CA  THR A 268      23.861  17.696 -31.640  1.00 -8.82           C
ATOM    297  HA  THR A 268      23.041  17.027 -31.896  1.00 -8.82           H
ATOM    298  C   THR A 268      25.079  16.849 -31.288  1.00 -8.82           C
ATOM    299  O   THR A 268      25.659  16.185 -32.148  1.00 -8.82           O
ATOM    300  CB  THR A 268      24.178  18.564 -32.877  1.00 -8.82           C
ATOM    301  HB  THR A 268      24.451  17.921 -33.713  1.00 -8.82           H
ATOM    302  OG1 THR A 268      25.261  19.447 -32.578  1.00 -8.82           O
ATOM    303  HG1 THR A 268      25.294  20.124 -33.273  1.00 -8.82           H
ATOM    304  CG2 THR A 268      22.983  19.421 -33.269  1.00 -8.82           C
ATOM    305 1HG2 THR A 268      22.796  20.182 -32.510  1.00 -8.82           H
ATOM    306 2HG2 THR A 268      22.099  18.794 -33.388  1.00 -8.82           H
ATOM    307 3HG2 THR A 268      23.192  19.911 -34.218  1.00 -8.82           H
ATOM    308  N   GLY A 269      25.480  16.876 -30.024  1.00 -0.82           N
ATOM    309  H   GLY A 269      24.978  17.435 -29.345  1.00 -0.82           H
ATOM    310  CA  GLY A 269      26.616  16.090 -29.566  1.00 -0.82           C
ATOM    311 1HA  GLY A 269      26.519  15.929 -28.494  1.00 -0.82           H
ATOM    312 2HA  GLY A 269      26.605  15.121 -30.064  1.00 -0.82           H
ATOM    313  C   GLY A 269      27.954  16.749 -29.834  1.00 -0.82           C
ATOM    314  O   GLY A 269      29.013  16.142 -29.649  1.00 -0.82           O
ATOM    315  N   SER A 270      27.925  17.989 -30.295  1.00 28.48           N
ATOM    316  H   SER A 270      27.040  18.471 -30.398  1.00 28.48           H
ATOM    317  CA  SER A 270      29.146  18.721 -30.614  1.00 28.48           C
ATOM    318  HA  SER A 270      29.884  18.041 -31.038  1.00 28.48           H
ATOM    319  C   SER A 270      29.706  19.351 -29.343  1.00 28.48           C
ATOM    320  O   SER A 270      29.015  19.464 -28.327  1.00 28.48           O
ATOM    321  CB  SER A 270      28.839  19.810 -31.639  1.00 28.48           C
ATOM    322 1HB  SER A 270      28.141  20.515 -31.198  1.00 28.48           H
ATOM    323 2HB  SER A 270      29.758  20.334 -31.900  1.00 28.48           H
ATOM    324  OG  SER A 270      28.258  19.252 -32.808  1.00 28.48           O
ATOM    325  HG  SER A 270      27.301  19.201 -32.674  1.00 28.48           H
ATOM    326  N   GLU A 271      30.963  19.756 -29.376  1.00 29.34           N
ATOM    327  H   GLU A 271      31.520  19.607 -30.210  1.00 29.34           H
ATOM    328  CA  GLU A 271      31.558  20.481 -28.254  1.00 29.34           C
ATOM    329  HA  GLU A 271      31.260  20.015 -27.315  1.00 29.34           H
ATOM    330  C   GLU A 271      31.071  21.930 -28.242  1.00 29.34           C
ATOM    331  O   GLU A 271      30.630  22.456 -29.267  1.00 29.34           O
ATOM    332  CB  GLU A 271      33.085  20.452 -28.355  1.00 29.34           C
ATOM    333 1HB  GLU A 271      33.384  20.871 -29.315  1.00 29.34           H
ATOM    334 2HB  GLU A 271      33.487  21.078 -27.566  1.00 29.34           H
ATOM    335  CG  GLU A 271      33.685  19.060 -28.216  1.00 29.34           C
ATOM    336 1HG  GLU A 271      33.340  18.453 -29.051  1.00 29.34           H
ATOM    337 2HG  GLU A 271      34.772  19.133 -28.268  1.00 29.34           H
ATOM    338  CD  GLU A 271      33.291  18.367 -26.918  1.00 29.34           C
ATOM    339  OE1 GLU A 271      33.640  18.851 -25.819  1.00 29.34           O
ATOM    340  OE2 GLU A 271      32.600  17.320 -26.982  1.00 29.34           O
ATOM    341  N   VAL A 272      31.178  22.576 -27.090  1.00  2.29           N
ATOM    342  H   VAL A 272      31.561  22.083 -26.281  1.00  2.29           H
ATOM    343  CA  VAL A 272      30.758  23.969 -26.887  1.00  2.29           C
ATOM    344  HA  VAL A 272      30.440  24.395 -27.837  1.00  2.29           H
ATOM    345  C   VAL A 272      31.955  24.788 -26.400  1.00  2.29           C
ATOM    346  O   VAL A 272      31.821  25.846 -25.782  1.00  2.29           O
ATOM    347  CB  VAL A 272      29.557  24.054 -25.898  1.00  2.29           C
ATOM    348  HB  VAL A 272      29.328  25.103 -25.714  1.00  2.29           H
ATOM    349  CG1 VAL A 272      28.315  23.408 -26.515  1.00  2.29           C
ATOM    350 1HG1 VAL A 272      28.074  23.910 -27.451  1.00  2.29           H
ATOM    351 2HG1 VAL A 272      27.473  23.519 -25.833  1.00  2.29           H
ATOM    352 3HG1 VAL A 272      28.487  22.348 -26.709  1.00  2.29           H
ATOM    353  CG2 VAL A 272      29.867  23.366 -24.555  1.00  2.29           C
ATOM    354 1HG2 VAL A 272      29.043  23.538 -23.863  1.00  2.29           H
ATOM    355 2HG2 VAL A 272      30.775  23.781 -24.118  1.00  2.29           H
ATOM    356 3HG2 VAL A 272      29.995  22.292 -24.688  1.00  2.29           H
ATOM    357  N   LEU A 273      33.144  24.297 -26.720  1.00-11.24           N
ATOM    358  H   LEU A 273      33.180  23.467 -27.293  1.00-11.24           H
ATOM    359  CA  LEU A 273      34.412  24.915 -26.322  1.00-11.24           C
ATOM    360  HA  LEU A 273      34.459  24.982 -25.235  1.00-11.24           H
ATOM    361  C   LEU A 273      34.578  26.319 -26.886  1.00-11.24           C
ATOM    362  O   LEU A 273      35.224  27.162 -26.278  1.00-11.24           O
ATOM    363  CB  LEU A 273      35.583  24.072 -26.834  1.00-11.24           C
ATOM    364 1HB  LEU A 273      35.482  23.998 -27.917  1.00-11.24           H
ATOM    365 2HB  LEU A 273      36.505  24.615 -26.628  1.00-11.24           H
ATOM    366  CG  LEU A 273      35.741  22.653 -26.275  1.00-11.24           C
ATOM    367  HG  LEU A 273      34.789  22.141 -26.356  1.00-11.24           H
ATOM    368  CD1 LEU A 273      36.761  21.890 -27.112  1.00-11.24           C
ATOM    369 1HD1 LEU A 273      36.815  20.859 -26.762  1.00-11.24           H
ATOM    370 2HD1 LEU A 273      37.747  22.349 -27.020  1.00-11.24           H
ATOM    371 3HD1 LEU A 273      36.457  21.883 -28.159  1.00-11.24           H
ATOM    372  CD2 LEU A 273      36.152  22.652 -24.812  1.00-11.24           C
ATOM    373 1HD2 LEU A 273      36.296  21.626 -24.474  1.00-11.24           H
ATOM    374 2HD2 LEU A 273      35.373  23.111 -24.205  1.00-11.24           H
ATOM    375 3HD2 LEU A 273      37.082  23.202 -24.684  1.00-11.24           H
ATOM    376  N   ASP A 274      33.940  26.599 -28.013  1.00 -3.62           N
ATOM    377  H   ASP A 274      33.425  25.862 -28.487  1.00 -3.62           H
ATOM    378  CA  ASP A 274      33.975  27.941 -28.598  1.00 -3.62           C
ATOM    379  HA  ASP A 274      35.012  28.232 -28.762  1.00 -3.62           H
ATOM    380  C   ASP A 274      33.370  28.972 -27.645  1.00 -3.62           C
ATOM    381  O   ASP A 274      33.805  30.114 -27.628  1.00 -3.62           O
ATOM    382  CB  ASP A 274      33.230  27.985 -29.941  1.00 -3.62           C
ATOM    383 1HB  ASP A 274      32.264  27.494 -29.827  1.00 -3.62           H
ATOM    384 2HB  ASP A 274      33.060  29.027 -30.211  1.00 -3.62           H
ATOM    385  CG  ASP A 274      34.001  27.321 -31.076  1.00 -3.62           C
ATOM    386  OD1 ASP A 274      35.246  27.186 -30.984  1.00 -3.62           O
ATOM    387  OD2 ASP A 274      33.372  26.934 -32.095  1.00 -3.62           O
ATOM    388  N   LYS A 275      32.421  28.595 -26.797  1.00 -7.59           N
ATOM    389  H   LYS A 275      32.110  27.629 -26.783  1.00 -7.59           H
ATOM    390  CA  LYS A 275      31.835  29.555 -25.855  1.00 -7.59           C
ATOM    391  HA  LYS A 275      31.524  30.443 -26.406  1.00 -7.59           H
ATOM    392  C   LYS A 275      32.871  29.983 -24.818  1.00 -7.59           C
ATOM    393  O   LYS A 275      32.940  31.144 -24.418  1.00 -7.59           O
ATOM    394  CB  LYS A 275      30.605  28.942 -25.174  1.00 -7.59           C
ATOM    395 1HB  LYS A 275      29.971  28.512 -25.947  1.00 -7.59           H
ATOM    396 2HB  LYS A 275      30.922  28.141 -24.508  1.00 -7.59           H
ATOM    397  CG  LYS A 275      29.775  29.940 -24.387  1.00 -7.59           C
ATOM    398 1HG  LYS A 275      30.361  30.321 -23.553  1.00 -7.59           H
ATOM    399 2HG  LYS A 275      29.512  30.768 -25.039  1.00 -7.59           H
ATOM    400  CD  LYS A 275      28.495  29.321 -23.859  1.00 -7.59           C
ATOM    401 1HD  LYS A 275      27.921  28.923 -24.696  1.00 -7.59           H
ATOM    402 2HD  LYS A 275      28.732  28.514 -23.165  1.00 -7.59           H
ATOM    403  CE  LYS A 275      27.673  30.384 -23.147  1.00 -7.59           C
ATOM    404 1HE  LYS A 275      28.236  30.754 -22.286  1.00 -7.59           H
ATOM    405 2HE  LYS A 275      27.505  31.217 -23.832  1.00 -7.59           H
ATOM    406  NZ  LYS A 275      26.347  29.870 -22.690  1.00 -7.59           N
ATOM    407 1HZ  LYS A 275      25.860  30.596 -22.181  1.00 -7.59           H
ATOM    408 2HZ  LYS A 275      26.466  29.066 -22.084  1.00 -7.59           H
ATOM    409 3HZ  LYS A 275      25.786  29.597 -23.486  1.00 -7.59           H
ATOM    410  N   ASP A 276      33.706  29.044 -24.405  1.00-14.77           N
ATOM    411  H   ASP A 276      33.620  28.107 -24.770  1.00-14.77           H
ATOM    412  CA  ASP A 276      34.777  29.328 -23.449  1.00-14.77           C
ATOM    413  HA  ASP A 276      34.377  29.906 -22.616  1.00-14.77           H
ATOM    414  C   ASP A 276      35.878  30.135 -24.140  1.00-14.77           C
ATOM    415  O   ASP A 276      36.428  31.092 -23.588  1.00-14.77           O
ATOM    416  CB  ASP A 276      35.352  28.004 -22.926  1.00-14.77           C
ATOM    417 1HB  ASP A 276      34.533  27.382 -22.564  1.00-14.77           H
ATOM    418 2HB  ASP A 276      35.844  27.484 -23.745  1.00-14.77           H
ATOM    419  CG  ASP A 276      36.357  28.197 -21.807  1.00-14.77           C
ATOM    420  OD1 ASP A 276      36.097  28.971 -20.865  1.00-14.77           O
ATOM    421  OD2 ASP A 276      37.429  27.546 -21.845  1.00-14.77           O
ATOM    422  N   ALA A 277      36.196  29.757 -25.369  1.00-17.55           N
ATOM    423  H   ALA A 277      35.721  28.962 -25.786  1.00-17.55           H
ATOM    424  CA  ALA A 277      37.279  30.390 -26.111  1.00-17.55           C
ATOM    425  HA  ALA A 277      38.151  30.417 -25.460  1.00-17.55           H
ATOM    426  C   ALA A 277      36.978  31.831 -26.534  1.00-17.55           C
ATOM    427  O   ALA A 277      37.808  32.723 -26.344  1.00-17.55           O
ATOM    428  CB  ALA A 277      37.623  29.536 -27.328  1.00-17.55           C
ATOM    429 1HB  ALA A 277      38.506  29.944 -27.821  1.00-17.55           H
ATOM    430 2HB  ALA A 277      36.791  29.528 -28.033  1.00-17.55           H
ATOM    431 3HB  ALA A 277      37.836  28.513 -27.012  1.00-17.55           H
ATOM    432  N   VAL A 278      35.803  32.073 -27.093  1.00-20.26           N
ATOM    433  H   VAL A 278      35.141  31.311 -27.228  1.00-20.26           H
ATOM    434  CA  VAL A 278      35.438  33.406 -27.580  1.00-20.26           C
ATOM    435  HA  VAL A 278      36.260  33.795 -28.178  1.00-20.26           H
ATOM    436  C   VAL A 278      35.256  34.346 -26.389  1.00-20.26           C
ATOM    437  O   VAL A 278      35.604  35.523 -26.477  1.00-20.26           O
ATOM    438  CB  VAL A 278      34.178  33.345 -28.503  1.00-20.26           C
ATOM    439  HB  VAL A 278      33.366  32.878 -27.948  1.00-20.26           H
ATOM    440  CG1 VAL A 278      33.721  34.735 -28.956  1.00-20.26           C
ATOM    441 1HG1 VAL A 278      32.864  34.645 -29.623  1.00-20.26           H
ATOM    442 2HG1 VAL A 278      34.531  35.248 -29.477  1.00-20.26           H
ATOM    443 3HG1 VAL A 278      33.423  35.324 -28.090  1.00-20.26           H
ATOM    444  CG2 VAL A 278      34.477  32.503 -29.764  1.00-20.26           C
ATOM    445 1HG2 VAL A 278      33.578  32.423 -30.375  1.00-20.26           H
ATOM    446 2HG2 VAL A 278      34.790  31.497 -29.489  1.00-20.26           H
ATOM    447 3HG2 VAL A 278      35.269  32.969 -30.351  1.00-20.26           H
ATOM    448  N   LYS A 279      34.830  33.837 -25.236  1.00-16.40           N
ATOM    449  H   LYS A 279      34.547  32.864 -25.181  1.00-16.40           H
ATOM    450  CA  LYS A 279      34.789  34.669 -24.025  1.00-16.40           C
ATOM    451  HA  LYS A 279      34.155  35.534 -24.220  1.00-16.40           H
ATOM    452  C   LYS A 279      36.178  35.209 -23.683  1.00-16.40           C
ATOM    453  O   LYS A 279      36.319  36.393 -23.397  1.00-16.40           O
ATOM    454  CB  LYS A 279      34.203  33.888 -22.841  1.00-16.40           C
ATOM    455 1HB  LYS A 279      33.197  33.561 -23.107  1.00-16.40           H
ATOM    456 2HB  LYS A 279      34.814  33.006 -22.664  1.00-16.40           H
ATOM    457  CG  LYS A 279      34.136  34.692 -21.542  1.00-16.40           C
ATOM    458 1HG  LYS A 279      35.146  34.968 -21.242  1.00-16.40           H
ATOM    459 2HG  LYS A 279      33.562  35.599 -21.718  1.00-16.40           H
ATOM    460  CD  LYS A 279      33.488  33.919 -20.402  1.00-16.40           C
ATOM    461 1HD  LYS A 279      32.460  33.676 -20.673  1.00-16.40           H
ATOM    462 2HD  LYS A 279      34.041  32.996 -20.227  1.00-16.40           H
ATOM    463  CE  LYS A 279      33.496  34.757 -19.126  1.00-16.40           C
ATOM    464 1HE  LYS A 279      34.531  34.985 -18.856  1.00-16.40           H
ATOM    465 2HE  LYS A 279      32.975  35.697 -19.317  1.00-16.40           H
ATOM    466  NZ  LYS A 279      32.829  34.061 -17.978  1.00-16.40           N
ATOM    467 1HZ  LYS A 279      33.338  33.220 -17.732  1.00-16.40           H
ATOM    468 2HZ  LYS A 279      31.879  33.818 -18.231  1.00-16.40           H
ATOM    469 3HZ  LYS A 279      32.815  34.675 -17.173  1.00-16.40           H
ATOM    470  N   LYS A 280      37.219  34.392 -23.777  1.00-32.70           N
ATOM    471  H   LYS A 280      37.073  33.423 -24.032  1.00-32.70           H
ATOM    472  CA  LYS A 280      38.583  34.876 -23.512  1.00-32.70           C
ATOM    473  HA  LYS A 280      38.591  35.398 -22.554  1.00-32.70           H
ATOM    474  C   LYS A 280      39.051  35.874 -24.569  1.00-32.70           C
ATOM    475  O   LYS A 280      39.682  36.876 -24.241  1.00-32.70           O
ATOM    476  CB  LYS A 280      39.567  33.706 -23.435  1.00-32.70           C
ATOM    477 1HB  LYS A 280      39.478  33.122 -24.347  1.00-32.70           H
ATOM    478 2HB  LYS A 280      40.581  34.103 -23.377  1.00-32.70           H
ATOM    479  CG  LYS A 280      39.334  32.807 -22.217  1.00-32.70           C
ATOM    480 1HG  LYS A 280      39.498  33.402 -21.319  1.00-32.70           H
ATOM    481 2HG  LYS A 280      38.303  32.465 -22.218  1.00-32.70           H
ATOM    482  CD  LYS A 280      40.246  31.579 -22.168  1.00-32.70           C
ATOM    483 1HD  LYS A 280      41.284  31.889 -22.296  1.00-32.70           H
ATOM    484 2HD  LYS A 280      40.136  31.109 -21.189  1.00-32.70           H
ATOM    485  CE  LYS A 280      39.872  30.558 -23.238  1.00-32.70           C
ATOM    486 1HE  LYS A 280      38.809  30.327 -23.140  1.00-32.70           H
ATOM    487 2HE  LYS A 280      40.041  30.993 -24.224  1.00-32.70           H
ATOM    488  NZ  LYS A 280      40.643  29.284 -23.137  1.00-32.70           N
ATOM    489 1HZ  LYS A 280      40.295  28.620 -23.821  1.00-32.70           H
ATOM    490 2HZ  LYS A 280      40.525  28.883 -22.213  1.00-32.70           H
ATOM    491 3HZ  LYS A 280      41.629  29.445 -23.304  1.00-32.70           H
ATOM    492  N   MET A 281      38.695  35.641 -25.825  1.00-12.37           N
ATOM    493  H   MET A 281      38.160  34.810 -26.045  1.00-12.37           H
ATOM    494  CA  MET A 281      39.070  36.558 -26.908  1.00-12.37           C
ATOM    495  HA  MET A 281      40.152  36.695 -26.896  1.00-12.37           H
ATOM    496  C   MET A 281      38.411  37.927 -26.725  1.00-12.37           C
ATOM    497  O   MET A 281      39.009  38.964 -27.021  1.00-12.37           O
ATOM    498  CB  MET A 281      38.652  35.995 -28.269  1.00-12.37           C
ATOM    499 1HB  MET A 281      37.576  35.830 -28.249  1.00-12.37           H
ATOM    500 2HB  MET A 281      38.867  36.737 -29.038  1.00-12.37           H
ATOM    501  CG  MET A 281      39.314  34.692 -28.667  1.00-12.37           C
ATOM    502 1HG  MET A 281      40.378  34.853 -28.840  1.00-12.37           H
ATOM    503 2HG  MET A 281      39.192  33.968 -27.866  1.00-12.37           H
ATOM    504  SD  MET A 281      38.533  34.042 -30.158  1.00-12.37           S
ATOM    505  CE  MET A 281      39.103  32.333 -30.144  1.00-12.37           C
ATOM    506 1HE  MET A 281      38.678  31.797 -30.993  1.00-12.37           H
ATOM    507 2HE  MET A 281      38.785  31.850 -29.221  1.00-12.37           H
ATOM    508 3HE  MET A 281      40.192  32.306 -30.208  1.00-12.37           H
ATOM    509  N   PHE A 282      37.191  37.937 -26.210  1.00 -9.75           N
ATOM    510  H   PHE A 282      36.706  37.060 -26.047  1.00 -9.75           H
ATOM    511  CA  PHE A 282      36.507  39.183 -25.878  1.00 -9.75           C
ATOM    512  HA  PHE A 282      36.576  39.872 -26.720  1.00 -9.75           H
ATOM    513  C   PHE A 282      37.126  39.859 -24.655  1.00 -9.75           C
ATOM    514  O   PHE A 282      37.327  41.076 -24.646  1.00 -9.75           O
ATOM    515  CB  PHE A 282      35.031  38.892 -25.597  1.00 -9.75           C
ATOM    516 1HB  PHE A 282      34.577  38.489 -26.499  1.00 -9.75           H
ATOM    517 2HB  PHE A 282      34.962  38.139 -24.813  1.00 -9.75           H
ATOM    518  CG  PHE A 282      34.261  40.099 -25.147  1.00 -9.75           C
ATOM    519  CD1 PHE A 282      33.897  41.105 -26.059  1.00 -9.75           C
ATOM    520  HD1 PHE A 282      34.138  40.999 -27.108  1.00 -9.75           H
ATOM    521  CD2 PHE A 282      33.927  40.250 -23.789  1.00 -9.75           C
ATOM    522  HD2 PHE A 282      34.199  39.482 -23.078  1.00 -9.75           H
ATOM    523  CE1 PHE A 282      33.236  42.276 -25.609  1.00 -9.75           C
ATOM    524  HE1 PHE A 282      32.980  43.058 -26.306  1.00 -9.75           H
ATOM    525  CE2 PHE A 282      33.248  41.402 -23.333  1.00 -9.75           C
ATOM    526  HE2 PHE A 282      32.990  41.502 -22.291  1.00 -9.75           H
ATOM    527  CZ  PHE A 282      32.924  42.427 -24.243  1.00 -9.75           C
ATOM    528  HZ  PHE A 282      32.440  43.326 -23.895  1.00 -9.75           H
ATOM    529  N   ALA A 283      37.419  39.080 -23.621  1.00 14.56           N
ATOM    530  H   ALA A 283      37.239  38.084 -23.681  1.00 14.56           H
ATOM    531  CA  ALA A 283      37.924  39.615 -22.361  1.00 14.56           C
ATOM    532  HA  ALA A 283      37.198  40.341 -21.991  1.00 14.56           H
ATOM    533  C   ALA A 283      39.267  40.338 -22.498  1.00 14.56           C
ATOM    534  O   ALA A 283      39.444  41.426 -21.942  1.00 14.56           O
ATOM    535  CB  ALA A 283      38.036  38.474 -21.339  1.00 14.56           C
ATOM    536 1HB  ALA A 283      38.423  38.859 -20.397  1.00 14.56           H
ATOM    537 2HB  ALA A 283      38.713  37.703 -21.710  1.00 14.56           H
ATOM    538 3HB  ALA A 283      37.051  38.035 -21.167  1.00 14.56           H
ATOM    539  N   VAL A 284      40.202  39.745 -23.229  1.00 -1.59           N
ATOM    540  H   VAL A 284      40.003  38.856 -23.677  1.00 -1.59           H
ATOM    541  CA  VAL A 284      41.543  40.322 -23.377  1.00 -1.59           C
ATOM    542  HA  VAL A 284      41.775  40.860 -22.458  1.00 -1.59           H
ATOM    543  C   VAL A 284      41.559  41.334 -24.525  1.00 -1.59           C
ATOM    544  O   VAL A 284      41.925  41.036 -25.669  1.00 -1.59           O
ATOM    545  CB  VAL A 284      42.633  39.223 -23.564  1.00 -1.59           C
ATOM    546  HB  VAL A 284      42.478  38.728 -24.521  1.00 -1.59           H
ATOM    547  CG1 VAL A 284      44.045  39.832 -23.538  1.00 -1.59           C
ATOM    548 1HG1 VAL A 284      44.781  39.049 -23.706  1.00 -1.59           H
ATOM    549 2HG1 VAL A 284      44.238  40.302 -22.573  1.00 -1.59           H
ATOM    550 3HG1 VAL A 284      44.153  40.574 -24.328  1.00 -1.59           H
ATOM    551  CG2 VAL A 284      42.529  38.161 -22.451  1.00 -1.59           C
ATOM    552 1HG2 VAL A 284      43.335  37.435 -22.558  1.00 -1.59           H
ATOM    553 2HG2 VAL A 284      41.583  37.624 -22.528  1.00 -1.59           H
ATOM    554 3HG2 VAL A 284      42.599  38.632 -21.470  1.00 -1.59           H
ATOM    555  N   GLY A 285      41.124  42.547 -24.229  1.00 15.47           N
ATOM    556  H   GLY A 285      40.817  42.756 -23.286  1.00 15.47           H
ATOM    557  CA  GLY A 285      41.080  43.588 -25.241  1.00 15.47           C
ATOM    558 1HA  GLY A 285      40.677  43.175 -26.164  1.00 15.47           H
ATOM    559 2HA  GLY A 285      40.416  44.380 -24.902  1.00 15.47           H
ATOM    560  C   GLY A 285      42.447  44.184 -25.518  1.00 15.47           C
ATOM    561  O   GLY A 285      43.411  43.899 -24.802  1.00 15.47           O
ATOM    562  N   THR A 286      42.545  45.063 -26.507  1.00 15.85           N
ATOM    563  H   THR A 286      41.729  45.291 -27.063  1.00 15.85           H
ATOM    564  CA  THR A 286      43.789  45.797 -26.757  1.00 15.85           C
ATOM    565  HA  THR A 286      44.634  45.108 -26.769  1.00 15.85           H
ATOM    566  C   THR A 286      43.998  46.797 -25.626  1.00 15.85           C
ATOM    567  O   THR A 286      45.133  47.146 -25.295  1.00 15.85           O
ATOM    568  CB  THR A 286      43.758  46.595 -28.078  1.00 15.85           C
ATOM    569  HB  THR A 286      44.601  47.286 -28.094  1.00 15.85           H
ATOM    570  OG1 THR A 286      42.531  47.325 -28.167  1.00 15.85           O
ATOM    571  HG1 THR A 286      41.895  46.804 -28.679  1.00 15.85           H
ATOM    572  CG2 THR A 286      43.846  45.698 -29.290  1.00 15.85           C
ATOM    573 1HG2 THR A 286      44.762  45.109 -29.248  1.00 15.85           H
ATOM    574 2HG2 THR A 286      43.867  46.315 -30.190  1.00 15.85           H
ATOM    575 3HG2 THR A 286      42.991  45.032 -29.331  1.00 15.85           H
ATOM    576  N   ALA A 287      42.900  47.217 -25.007  1.00 21.44           N
ATOM    577  H   ALA A 287      42.005  46.937 -25.387  1.00 21.44           H
ATOM    578  CA  ALA A 287      42.943  48.036 -23.797  1.00 21.44           C
ATOM    579  HA  ALA A 287      43.918  47.906 -23.325  1.00 21.44           H
ATOM    580  C   ALA A 287      41.895  47.622 -22.754  1.00 21.44           C
ATOM    581  O   ALA A 287      42.057  47.907 -21.566  1.00 21.44           O
ATOM    582  CB  ALA A 287      42.794  49.518 -24.168  1.00 21.44           C
ATOM    583 1HB  ALA A 287      43.631  49.822 -24.797  1.00 21.44           H
ATOM    584 2HB  ALA A 287      42.799  50.124 -23.260  1.00 21.44           H
ATOM    585 3HB  ALA A 287      41.865  49.679 -24.706  1.00 21.44           H
ATOM    586  N   SER A 288      40.828  46.957 -23.173  1.00 21.44           N
ATOM    587  H   SER A 288      40.684  46.761 -24.154  1.00 21.44           H
ATOM    588  CA  SER A 288      39.812  46.492 -22.229  1.00 21.44           C
ATOM    589  HA  SER A 288      39.549  47.312 -21.564  1.00 21.44           H
ATOM    590  C   SER A 288      40.284  45.310 -21.387  1.00 21.44           C
ATOM    591  O   SER A 288      41.134  44.529 -21.820  1.00 21.44           O
ATOM    592  CB  SER A 288      38.565  46.066 -22.989  1.00 21.44           C
ATOM    593 1HB  SER A 288      38.808  45.223 -23.635  1.00 21.44           H
ATOM    594 2HB  SER A 288      37.797  45.760 -22.281  1.00 21.44           H
ATOM    595  OG  SER A 288      38.084  47.138 -23.777  1.00 21.44           O
ATOM    596  HG  SER A 288      37.204  46.890 -24.118  1.00 21.44           H
ATOM    597  N   LEU A 289      39.709  45.176 -20.200  1.00 18.17           N
ATOM    598  H   LEU A 289      39.008  45.851 -19.916  1.00 18.17           H
ATOM    599  CA  LEU A 289      40.018  44.089 -19.269  1.00 18.17           C
ATOM    600  HA  LEU A 289      40.790  43.443 -19.687  1.00 18.17           H
ATOM    601  C   LEU A 289      38.774  43.241 -19.028  1.00 18.17           C
ATOM    602  O   LEU A 289      37.646  43.674 -19.280  1.00 18.17           O
ATOM    603  CB  LEU A 289      40.509  44.660 -17.935  1.00 18.17           C
ATOM    604 1HB  LEU A 289      39.729  45.316 -17.552  1.00 18.17           H
ATOM    605 2HB  LEU A 289      40.614  43.831 -17.239  1.00 18.17           H
ATOM    606  CG  LEU A 289      41.835  45.434 -17.904  1.00 18.17           C
ATOM    607  HG  LEU A 289      41.785  46.256 -18.617  1.00 18.17           H
ATOM    608  CD1 LEU A 289      42.034  46.014 -16.507  1.00 18.17           C
ATOM    609 1HD1 LEU A 289      41.222  46.699 -16.268  1.00 18.17           H
ATOM    610 2HD1 LEU A 289      42.974  46.564 -16.473  1.00 18.17           H
ATOM    611 3HD1 LEU A 289      42.063  45.213 -15.766  1.00 18.17           H
ATOM    612  CD2 LEU A 289      43.024  44.548 -18.264  1.00 18.17           C
ATOM    613 1HD2 LEU A 289      43.947  45.125 -18.189  1.00 18.17           H
ATOM    614 2HD2 LEU A 289      42.926  44.192 -19.289  1.00 18.17           H
ATOM    615 3HD2 LEU A 289      43.080  43.693 -17.589  1.00 18.17           H
ATOM    616  N   GLY A 290      38.968  42.040 -18.507  1.00 40.22           N
ATOM    617  H   GLY A 290      39.895  41.768 -18.188  1.00 40.22           H
ATOM    618  CA  GLY A 290      37.898  41.060 -18.433  1.00 40.22           C
ATOM    619 1HA  GLY A 290      37.344  41.100 -19.371  1.00 40.22           H
ATOM    620 2HA  GLY A 290      38.353  40.071 -18.365  1.00 40.22           H
ATOM    621  C   GLY A 290      36.890  41.177 -17.309  1.00 40.22           C
ATOM    622  O   GLY A 290      36.018  40.319 -17.215  1.00 40.22           O
ATOM    623  N   HIS A 291      36.943  42.207 -16.473  1.00 27.89           N
ATOM    624  H   HIS A 291      37.681  42.891 -16.575  1.00 27.89           H
ATOM    625  CA  HIS A 291      35.966  42.358 -15.383  1.00 27.89           C
ATOM    626  HA  HIS A 291      36.007  41.459 -14.768  1.00 27.89           H
ATOM    627  C   HIS A 291      34.509  42.498 -15.822  1.00 27.89           C
ATOM    628  O   HIS A 291      33.605  42.241 -15.033  1.00 27.89           O
ATOM    629  CB  HIS A 291      36.329  43.550 -14.489  1.00 27.89           C
ATOM    630 1HB  HIS A 291      35.532  43.702 -13.760  1.00 27.89           H
ATOM    631 2HB  HIS A 291      37.236  43.303 -13.941  1.00 27.89           H
ATOM    632  CG  HIS A 291      36.569  44.827 -15.236  1.00 27.89           C
ATOM    633  ND1 HIS A 291      35.555  45.641 -15.731  1.00 27.89           N
ATOM    634  HD1 HIS A 291      34.552  45.485 -15.615  1.00 27.89           H
ATOM    635  CD2 HIS A 291      37.717  45.485 -15.540  1.00 27.89           C
ATOM    636  HD2 HIS A 291      38.717  45.157 -15.279  1.00 27.89           H
ATOM    637  CE1 HIS A 291      36.094  46.689 -16.337  1.00 27.89           C
ATOM    638  HE1 HIS A 291      35.544  47.484 -16.832  1.00 27.89           H
ATOM    639  NE2 HIS A 291      37.398  46.630 -16.213  1.00 27.89           N
ATOM    640  HE2 HIS A 291      38.060  47.341 -16.538  1.00 27.89           H
ATOM    641  N   VAL A 292      34.262  42.888 -17.062  1.00 37.49           N
ATOM    642  H   VAL A 292      35.025  43.084 -17.690  1.00 37.49           H
ATOM    643  CA  VAL A 292      32.891  43.002 -17.562  1.00 37.49           C
ATOM    644  HA  VAL A 292      32.331  43.617 -16.860  1.00 37.49           H
ATOM    645  C   VAL A 292      32.204  41.624 -17.637  1.00 37.49           C
ATOM    646  O   VAL A 292      32.788  40.657 -18.150  1.00 37.49           O
ATOM    647  CB  VAL A 292      32.859  43.721 -18.945  1.00 37.49           C
ATOM    648  HB  VAL A 292      31.845  43.674 -19.334  1.00 37.49           H
ATOM    649  CG1 VAL A 292      33.237  45.196 -18.773  1.00 37.49           C
ATOM    650 1HG1 VAL A 292      34.282  45.297 -18.481  1.00 37.49           H
ATOM    651 2HG1 VAL A 292      32.605  45.656 -18.017  1.00 37.49           H
ATOM    652 3HG1 VAL A 292      33.085  45.722 -19.718  1.00 37.49           H
ATOM    653  CG2 VAL A 292      33.811  43.082 -19.978  1.00 37.49           C
ATOM    654 1HG2 VAL A 292      33.679  43.578 -20.942  1.00 37.49           H
ATOM    655 2HG2 VAL A 292      33.575  42.027 -20.105  1.00 37.49           H
ATOM    656 3HG2 VAL A 292      34.852  43.186 -19.676  1.00 37.49           H
ATOM    657  N   PRO A 293      30.989  41.480 -17.073  1.00 16.66           N
ATOM    658  CA  PRO A 293      30.386  40.151 -17.223  1.00 16.66           C
ATOM    659  HA  PRO A 293      31.081  39.379 -16.899  1.00 16.66           H
ATOM    660  C   PRO A 293      29.927  39.861 -18.652  1.00 16.66           C
ATOM    661  O   PRO A 293      29.409  40.732 -19.354  1.00 16.66           O
ATOM    662  CB  PRO A 293      29.191  40.209 -16.268  1.00 16.66           C
ATOM    663 1HB  PRO A 293      28.378  39.573 -16.619  1.00 16.66           H
ATOM    664 2HB  PRO A 293      29.499  39.917 -15.264  1.00 16.66           H
ATOM    665  CG  PRO A 293      28.796  41.642 -16.281  1.00 16.66           C
ATOM    666 1HG  PRO A 293      28.237  41.868 -17.189  1.00 16.66           H
ATOM    667 2HG  PRO A 293      28.210  41.895 -15.397  1.00 16.66           H
ATOM    668  CD  PRO A 293      30.114  42.365 -16.280  1.00 16.66           C
ATOM    669 1HD  PRO A 293      30.016  43.348 -16.737  1.00 16.66           H
ATOM    670 2HD  PRO A 293      30.499  42.448 -15.263  1.00 16.66           H
ATOM    671  N   VAL A 294      30.095  38.615 -19.066  1.00  1.01           N
ATOM    672  H   VAL A 294      30.507  37.932 -18.436  1.00  1.01           H
ATOM    673  CA  VAL A 294      29.658  38.137 -20.376  1.00  1.01           C
ATOM    674  HA  VAL A 294      29.394  38.972 -21.022  1.00  1.01           H
ATOM    675  C   VAL A 294      28.410  37.323 -20.097  1.00  1.01           C
ATOM    676  O   VAL A 294      28.383  36.482 -19.193  1.00  1.01           O
ATOM    677  CB  VAL A 294      30.765  37.295 -21.064  1.00  1.01           C
ATOM    678  HB  VAL A 294      31.112  36.539 -20.363  1.00  1.01           H
ATOM    679  CG1 VAL A 294      30.238  36.576 -22.310  1.00  1.01           C
ATOM    680 1HG1 VAL A 294      31.065  36.119 -22.855  1.00  1.01           H
ATOM    681 2HG1 VAL A 294      29.719  37.279 -22.961  1.00  1.01           H
ATOM    682 3HG1 VAL A 294      29.548  35.783 -22.018  1.00  1.01           H
ATOM    683  CG2 VAL A 294      31.945  38.207 -21.431  1.00  1.01           C
ATOM    684 1HG2 VAL A 294      32.370  38.650 -20.530  1.00  1.01           H
ATOM    685 2HG2 VAL A 294      31.612  39.004 -22.097  1.00  1.01           H
ATOM    686 3HG2 VAL A 294      32.722  37.631 -21.930  1.00  1.01           H
ATOM    687  N   LEU A 295      27.355  37.622 -20.835  1.00  6.93           N
ATOM    688  H   LEU A 295      27.454  38.291 -21.592  1.00  6.93           H
ATOM    689  CA  LEU A 295      26.054  37.013 -20.605  1.00  6.93           C
ATOM    690  HA  LEU A 295      25.947  36.765 -19.549  1.00  6.93           H
ATOM    691  C   LEU A 295      25.899  35.742 -21.424  1.00  6.93           C
ATOM    692  O   LEU A 295      25.390  34.740 -20.921  1.00  6.93           O
ATOM    693  CB  LEU A 295      24.957  37.997 -21.014  1.00  6.93           C
ATOM    694 1HB  LEU A 295      25.077  38.198 -22.076  1.00  6.93           H
ATOM    695 2HB  LEU A 295      23.995  37.504 -20.881  1.00  6.93           H
ATOM    696  CG  LEU A 295      24.896  39.353 -20.296  1.00  6.93           C
ATOM    697  HG  LEU A 295      25.866  39.841 -20.369  1.00  6.93           H
ATOM    698  CD1 LEU A 295      23.882  40.200 -21.039  1.00  6.93           C
ATOM    699 1HD1 LEU A 295      22.905  39.715 -21.033  1.00  6.93           H
ATOM    700 2HD1 LEU A 295      24.209  40.340 -22.067  1.00  6.93           H
ATOM    701 3HD1 LEU A 295      23.795  41.174 -20.567  1.00  6.93           H
ATOM    702  CD2 LEU A 295      24.518  39.240 -18.821  1.00  6.93           C
ATOM    703 1HD2 LEU A 295      25.277  38.666 -18.287  1.00  6.93           H
ATOM    704 2HD2 LEU A 295      23.552  38.744 -18.714  1.00  6.93           H
ATOM    705 3HD2 LEU A 295      24.462  40.233 -18.377  1.00  6.93           H
ATOM    706  N   ASP A 296      26.300  35.795 -22.687  1.00 27.75           N
ATOM    707  H   ASP A 296      26.719  36.640 -23.055  1.00 27.75           H
ATOM    708  CA  ASP A 296      26.155  34.666 -23.607  1.00 27.75           C
ATOM    709  HA  ASP A 296      26.477  33.751 -23.108  1.00 27.75           H
ATOM    710  C   ASP A 296      27.012  34.921 -24.846  1.00 27.75           C
ATOM    711  O   ASP A 296      27.398  36.066 -25.101  1.00 27.75           O
ATOM    712  CB  ASP A 296      24.693  34.513 -24.053  1.00 27.75           C
ATOM    713 1HB  ASP A 296      24.038  34.814 -23.235  1.00 27.75           H
ATOM    714 2HB  ASP A 296      24.506  35.171 -24.902  1.00 27.75           H
ATOM    715  CG  ASP A 296      24.343  33.080 -24.432  1.00 27.75           C
ATOM    716  OD1 ASP A 296      25.252  32.239 -24.591  1.00 27.75           O
ATOM    717  OD2 ASP A 296      23.136  32.768 -24.551  1.00 27.75           O
ATOM    718  N   VAL A 297      27.244  33.883 -25.636  1.00 -7.15           N
ATOM    719  H   VAL A 297      26.848  32.984 -25.375  1.00 -7.15           H
ATOM    720  CA  VAL A 297      27.959  33.961 -26.908  1.00 -7.15           C
ATOM    721  HA  VAL A 297      28.101  35.002 -27.188  1.00 -7.15           H
ATOM    722  C   VAL A 297      27.039  33.264 -27.914  1.00 -7.15           C
ATOM    723  O   VAL A 297      26.467  32.213 -27.612  1.00 -7.15           O
ATOM    724  CB  VAL A 297      29.350  33.251 -26.848  1.00 -7.15           C
ATOM    725  HB  VAL A 297      29.186  32.194 -26.649  1.00 -7.15           H
ATOM    726  CG1 VAL A 297      30.113  33.383 -28.176  1.00 -7.15           C
ATOM    727 1HG1 VAL A 297      31.060  32.848 -28.108  1.00 -7.15           H
ATOM    728 2HG1 VAL A 297      30.306  34.434 -28.396  1.00 -7.15           H
ATOM    729 3HG1 VAL A 297      29.535  32.951 -28.990  1.00 -7.15           H
ATOM    730  CG2 VAL A 297      30.219  33.823 -25.708  1.00 -7.15           C
ATOM    731 1HG2 VAL A 297      31.203  33.352 -25.717  1.00 -7.15           H
ATOM    732 2HG2 VAL A 297      29.753  33.616 -24.743  1.00 -7.15           H
ATOM    733 3HG2 VAL A 297      30.331  34.901 -25.824  1.00 -7.15           H
ATOM    734  N   GLY A 298      26.872  33.836 -29.096  1.00 -4.18           N
ATOM    735  H   GLY A 298      27.370  34.700 -29.306  1.00 -4.18           H
ATOM    736  CA  GLY A 298      26.068  33.227 -30.147  1.00 -4.18           C
ATOM    737 1HA  GLY A 298      25.816  32.204 -29.882  1.00 -4.18           H
ATOM    738 2HA  GLY A 298      25.156  33.800 -30.305  1.00 -4.18           H
ATOM    739  C   GLY A 298      26.874  33.203 -31.424  1.00 -4.18           C
ATOM    740  O   GLY A 298      27.920  33.846 -31.475  1.00 -4.18           O
ATOM    741  N   ARG A 299      26.433  32.464 -32.431  1.00  5.75           N
ATOM    742  H   ARG A 299      25.552  31.962 -32.347  1.00  5.75           H
ATOM    743  CA  ARG A 299      27.179  32.321 -33.683  1.00  5.75           C
ATOM    744  HA  ARG A 299      28.129  32.848 -33.611  1.00  5.75           H
ATOM    745  C   ARG A 299      26.377  32.910 -34.836  1.00  5.75           C
ATOM    746  O   ARG A 299      25.149  32.843 -34.827  1.00  5.75           O
ATOM    747  CB  ARG A 299      27.460  30.831 -33.904  1.00  5.75           C
ATOM    748 1HB  ARG A 299      27.868  30.428 -32.977  1.00  5.75           H
ATOM    749 2HB  ARG A 299      26.519  30.321 -34.113  1.00  5.75           H
ATOM    750  CG  ARG A 299      28.442  30.523 -35.020  1.00  5.75           C
ATOM    751 1HG  ARG A 299      28.016  30.820 -35.977  1.00  5.75           H
ATOM    752 2HG  ARG A 299      29.361  31.081 -34.844  1.00  5.75           H
ATOM    753  CD  ARG A 299      28.778  29.049 -35.059  1.00  5.75           C
ATOM    754 1HD  ARG A 299      29.124  28.746 -34.069  1.00  5.75           H
ATOM    755 2HD  ARG A 299      27.881  28.482 -35.311  1.00  5.75           H
ATOM    756  NE  ARG A 299      29.833  28.762 -36.039  1.00  5.75           N
ATOM    757  HE  ARG A 299      30.131  29.526 -36.626  1.00  5.75           H
ATOM    758  CZ  ARG A 299      30.437  27.594 -36.214  1.00  5.75           C
ATOM    759  NH1 ARG A 299      31.392  27.515 -37.091  1.00  5.75           N
ATOM    760 1HH1 ARG A 299      31.642  28.328 -37.638  1.00  5.75           H
ATOM    761 2HH1 ARG A 299      31.886  26.643 -37.217  1.00  5.75           H
ATOM    762  NH2 ARG A 299      30.151  26.514 -35.535  1.00  5.75           N
ATOM    763 1HH2 ARG A 299      29.396  26.531 -34.866  1.00  5.75           H
ATOM    764 2HH2 ARG A 299      30.675  25.669 -35.682  1.00  5.75           H
ATOM    765  N   PHE A 300      27.070  33.475 -35.812  1.00 13.82           N
ATOM    766  H   PHE A 300      28.077  33.544 -35.718  1.00 13.82           H
ATOM    767  CA  PHE A 300      26.478  33.910 -37.078  1.00 13.82           C
ATOM    768  HA  PHE A 300      25.461  34.272 -36.923  1.00 13.82           H
ATOM    769  C   PHE A 300      26.443  32.676 -37.975  1.00 13.82           C
ATOM    770  O   PHE A 300      27.361  32.422 -38.754  1.00 13.82           O
ATOM    771  CB  PHE A 300      27.330  34.999 -37.734  1.00 13.82           C
ATOM    772 1HB  PHE A 300      28.375  34.693 -37.700  1.00 13.82           H
ATOM    773 2HB  PHE A 300      27.038  35.092 -38.776  1.00 13.82           H
ATOM    774  CG  PHE A 300      27.188  36.349 -37.095  1.00 13.82           C
ATOM    775  CD1 PHE A 300      27.901  36.670 -35.932  1.00 13.82           C
ATOM    776  HD1 PHE A 300      28.556  35.940 -35.488  1.00 13.82           H
ATOM    777  CD2 PHE A 300      26.341  37.318 -37.665  1.00 13.82           C
ATOM    778  HD2 PHE A 300      25.807  37.095 -38.574  1.00 13.82           H
ATOM    779  CE1 PHE A 300      27.767  37.935 -35.330  1.00 13.82           C
ATOM    780  HE1 PHE A 300      28.330  38.168 -34.442  1.00 13.82           H
ATOM    781  CE2 PHE A 300      26.189  38.590 -37.066  1.00 13.82           C
ATOM    782  HE2 PHE A 300      25.530  39.322 -37.508  1.00 13.82           H
ATOM    783  CZ  PHE A 300      26.908  38.900 -35.897  1.00 13.82           C
ATOM    784  HZ  PHE A 300      26.812  39.875 -35.442  1.00 13.82           H
ATOM    785  N   SER A 301      25.432  31.847 -37.795  1.00 28.06           N
ATOM    786  H   SER A 301      24.682  32.091 -37.154  1.00 28.06           H
ATOM    787  CA  SER A 301      25.390  30.547 -38.452  1.00 28.06           C
ATOM    788  HA  SER A 301      26.403  30.146 -38.477  1.00 28.06           H
ATOM    789  C   SER A 301      24.857  30.601 -39.882  1.00 28.06           C
ATOM    790  O   SER A 301      23.651  30.687 -40.095  1.00 28.06           O
ATOM    791  CB  SER A 301      24.528  29.608 -37.612  1.00 28.06           C
ATOM    792 1HB  SER A 301      23.495  29.954 -37.628  1.00 28.06           H
ATOM    793 2HB  SER A 301      24.580  28.599 -38.023  1.00 28.06           H
ATOM    794  OG  SER A 301      24.992  29.616 -36.271  1.00 28.06           O
ATOM    795  HG  SER A 301      24.974  28.707 -35.929  1.00 28.06           H
ATOM    796  N   SER A 302      25.748  30.539 -40.860  1.00 36.13           N
ATOM    797  H   SER A 302      26.731  30.650 -40.638  1.00 36.13           H
ATOM    798  CA  SER A 302      25.389  30.186 -42.238  1.00 36.13           C
ATOM    799  HA  SER A 302      24.606  29.427 -42.217  1.00 36.13           H
ATOM    800  C   SER A 302      26.619  29.607 -42.910  1.00 36.13           C
ATOM    801  O   SER A 302      27.629  30.296 -43.094  1.00 36.13           O
ATOM    802  CB  SER A 302      24.907  31.379 -43.064  1.00 36.13           C
ATOM    803 1HB  SER A 302      23.956  31.733 -42.668  1.00 36.13           H
ATOM    804 2HB  SER A 302      25.643  32.178 -42.996  1.00 36.13           H
ATOM    805  OG  SER A 302      24.753  31.014 -44.429  1.00 36.13           O
ATOM    806  HG  SER A 302      24.025  31.527 -44.813  1.00 36.13           H
ATOM    807  N   GLU A 303      26.559  28.333 -43.256  1.00 -8.89           N
ATOM    808  H   GLU A 303      25.725  27.792 -43.053  1.00 -8.89           H
ATOM    809  CA  GLU A 303      27.670  27.683 -43.940  1.00 -8.89           C
ATOM    810  HA  GLU A 303      28.597  27.885 -43.402  1.00 -8.89           H
ATOM    811  C   GLU A 303      27.806  28.229 -45.354  1.00 -8.89           C
ATOM    812  O   GLU A 303      28.920  28.377 -45.850  1.00 -8.89           O
ATOM    813  CB  GLU A 303      27.454  26.172 -44.012  1.00 -8.89           C
ATOM    814 1HB  GLU A 303      26.489  25.979 -44.482  1.00 -8.89           H
ATOM    815 2HB  GLU A 303      28.235  25.743 -44.640  1.00 -8.89           H
ATOM    816  CG  GLU A 303      27.496  25.481 -42.659  1.00 -8.89           C
ATOM    817 1HG  GLU A 303      28.431  25.737 -42.160  1.00 -8.89           H
ATOM    818 2HG  GLU A 303      26.668  25.833 -42.045  1.00 -8.89           H
ATOM    819  CD  GLU A 303      27.405  23.975 -42.791  1.00 -8.89           C
ATOM    820  OE1 GLU A 303      26.530  23.471 -43.544  1.00 -8.89           O
ATOM    821  OE2 GLU A 303      28.208  23.260 -42.147  1.00 -8.89           O
ATOM    822  N   ILE A 304      26.688  28.556 -45.992  1.00  8.52           N
ATOM    823  H   ILE A 304      25.791  28.436 -45.524  1.00  8.52           H
ATOM    824  CA  ILE A 304      26.705  29.062 -47.369  1.00  8.52           C
ATOM    825  HA  ILE A 304      27.266  28.367 -47.995  1.00  8.52           H
ATOM    826  C   ILE A 304      27.415  30.414 -47.406  1.00  8.52           C
ATOM    827  O   ILE A 304      28.251  30.669 -48.282  1.00  8.52           O
ATOM    828  CB  ILE A 304      25.253  29.207 -47.939  1.00  8.52           C
ATOM    829  HB  ILE A 304      24.685  29.851 -47.266  1.00  8.52           H
ATOM    830  CG1 ILE A 304      24.562  27.830 -48.005  1.00  8.52           C
ATOM    831 1HG1 ILE A 304      25.005  27.261 -48.822  1.00  8.52           H
ATOM    832 2HG1 ILE A 304      24.757  27.288 -47.083  1.00  8.52           H
ATOM    833  CG2 ILE A 304      25.254  29.852 -49.351  1.00  8.52           C
ATOM    834 1HG2 ILE A 304      24.235  29.946 -49.725  1.00  8.52           H
ATOM    835 2HG2 ILE A 304      25.837  29.243 -50.046  1.00  8.52           H
ATOM    836 3HG2 ILE A 304      25.683  30.852 -49.302  1.00  8.52           H
ATOM    837  CD1 ILE A 304      23.037  27.872 -48.200  1.00  8.52           C
ATOM    838 1HD1 ILE A 304      22.791  28.275 -49.182  1.00  8.52           H
ATOM    839 2HD1 ILE A 304      22.580  28.492 -47.427  1.00  8.52           H
ATOM    840 3HD1 ILE A 304      22.636  26.861 -48.123  1.00  8.52           H
ATOM    841  N   ALA A 305      27.108  31.274 -46.443  1.00-12.81           N
ATOM    842  H   ALA A 305      26.429  31.018 -45.736  1.00-12.81           H
ATOM    843  CA  ALA A 305      27.710  32.601 -46.409  1.00-12.81           C
ATOM    844  HA  ALA A 305      27.613  33.051 -47.398  1.00-12.81           H
ATOM    845  C   ALA A 305      29.200  32.502 -46.075  1.00-12.81           C
ATOM    846  O   ALA A 305      30.017  33.192 -46.677  1.00-12.81           O
ATOM    847  CB  ALA A 305      26.983  33.487 -45.392  1.00-12.81           C
ATOM    848 1HB  ALA A 305      25.926  33.561 -45.654  1.00-12.81           H
ATOM    849 2HB  ALA A 305      27.421  34.486 -45.394  1.00-12.81           H
ATOM    850 3HB  ALA A 305      27.080  33.062 -44.394  1.00-12.81           H
ATOM    851  N   GLU A 306      29.563  31.643 -45.132  1.00-20.00           N
ATOM    852  H   GLU A 306      28.860  31.098 -44.645  1.00-20.00           H
ATOM    853  CA  GLU A 306      30.968  31.496 -44.744  1.00-20.00           C
ATOM    854  HA  GLU A 306      31.367  32.481 -44.498  1.00-20.00           H
ATOM    855  C   GLU A 306      31.814  30.904 -45.867  1.00-20.00           C
ATOM    856  O   GLU A 306      32.977  31.279 -46.056  1.00-20.00           O
ATOM    857  CB  GLU A 306      31.080  30.603 -43.507  1.00-20.00           C
ATOM    858 1HB  GLU A 306      30.396  30.989 -42.756  1.00-20.00           H
ATOM    859 2HB  GLU A 306      30.773  29.590 -43.766  1.00-20.00           H
ATOM    860  CG  GLU A 306      32.487  30.567 -42.918  1.00-20.00           C
ATOM    861 1HG  GLU A 306      33.163  30.100 -43.635  1.00-20.00           H
ATOM    862 2HG  GLU A 306      32.824  31.590 -42.750  1.00-20.00           H
ATOM    863  CD  GLU A 306      32.573  29.813 -41.605  1.00-20.00           C
ATOM    864  OE1 GLU A 306      31.546  29.334 -41.071  1.00-20.00           O
ATOM    865  OE2 GLU A 306      33.698  29.696 -41.072  1.00-20.00           O
ATOM    866  N   ALA A 307      31.219  30.001 -46.637  1.00-20.87           N
ATOM    867  H   ALA A 307      30.258  29.735 -46.448  1.00-20.87           H
ATOM    868  CA  ALA A 307      31.917  29.342 -47.733  1.00-20.87           C
ATOM    869  HA  ALA A 307      32.800  28.847 -47.327  1.00-20.87           H
ATOM    870  C   ALA A 307      32.394  30.342 -48.781  1.00-20.87           C
ATOM    871  O   ALA A 307      33.426  30.120 -49.403  1.00-20.87           O
ATOM    872  CB  ALA A 307      31.023  28.279 -48.374  1.00-20.87           C
ATOM    873 1HB  ALA A 307      30.095  28.730 -48.720  1.00-20.87           H
ATOM    874 2HB  ALA A 307      30.796  27.498 -47.649  1.00-20.87           H
ATOM    875 3HB  ALA A 307      31.545  27.830 -49.221  1.00-20.87           H
ATOM    876  N   ARG A 308      31.702  31.464 -48.947  1.00 17.58           N
ATOM    877  H   ARG A 308      30.873  31.632 -48.390  1.00 17.58           H
ATOM    878  CA  ARG A 308      32.153  32.465 -49.916  1.00 17.58           C
ATOM    879  HA  ARG A 308      32.234  31.994 -50.896  1.00 17.58           H
ATOM    880  C   ARG A 308      33.536  32.981 -49.551  1.00 17.58           C
ATOM    881  O   ARG A 308      34.421  33.008 -50.410  1.00 17.58           O
ATOM    882  CB  ARG A 308      31.198  33.653 -50.003  1.00 17.58           C
ATOM    883 1HB  ARG A 308      31.041  34.049 -49.002  1.00 17.58           H
ATOM    884 2HB  ARG A 308      31.687  34.422 -50.600  1.00 17.58           H
ATOM    885  CG  ARG A 308      29.850  33.355 -50.637  1.00 17.58           C
ATOM    886 1HG  ARG A 308      30.021  32.900 -51.611  1.00 17.58           H
ATOM    887 2HG  ARG A 308      29.287  32.659 -50.015  1.00 17.58           H
ATOM    888  CD  ARG A 308      29.042  34.638 -50.830  1.00 17.58           C
ATOM    889 1HD  ARG A 308      29.679  35.408 -51.262  1.00 17.58           H
ATOM    890 2HD  ARG A 308      28.238  34.433 -51.537  1.00 17.58           H
ATOM    891  NE  ARG A 308      28.434  35.123 -49.583  1.00 17.58           N
ATOM    892  HE  ARG A 308      27.521  34.742 -49.352  1.00 17.58           H
ATOM    893  CZ  ARG A 308      28.915  36.025 -48.740  1.00 17.58           C
ATOM    894  NH1 ARG A 308      28.238  36.252 -47.655  1.00 17.58           N
ATOM    895 1HH1 ARG A 308      27.390  35.734 -47.492  1.00 17.58           H
ATOM    896 2HH1 ARG A 308      28.556  36.941 -46.990  1.00 17.58           H
ATOM    897  NH2 ARG A 308      30.005  36.717 -48.925  1.00 17.58           N
ATOM    898 1HH2 ARG A 308      30.551  36.589 -49.768  1.00 17.58           H
ATOM    899 2HH2 ARG A 308      30.317  37.368 -48.222  1.00 17.58           H
ATOM    900  N   LEU A 309      33.738  33.344 -48.291  1.00 22.32           N
ATOM    901  H   LEU A 309      32.978  33.309 -47.627  1.00 22.32           H
ATOM    902  CA  LEU A 309      35.046  33.824 -47.853  1.00 22.32           C
ATOM    903  HA  LEU A 309      35.389  34.572 -48.567  1.00 22.32           H
ATOM    904  C   LEU A 309      36.033  32.670 -47.855  1.00 22.32           C
ATOM    905  O   LEU A 309      37.151  32.825 -48.313  1.00 22.32           O
ATOM    906  CB  LEU A 309      34.996  34.454 -46.451  1.00 22.32           C
ATOM    907 1HB  LEU A 309      34.181  35.172 -46.427  1.00 22.32           H
ATOM    908 2HB  LEU A 309      34.773  33.667 -45.731  1.00 22.32           H
ATOM    909  CG  LEU A 309      36.267  35.193 -45.990  1.00 22.32           C
ATOM    910  HG  LEU A 309      37.111  34.520 -46.092  1.00 22.32           H
ATOM    911  CD1 LEU A 309      36.547  36.436 -46.830  1.00 22.32           C
ATOM    912 1HD1 LEU A 309      37.385  36.988 -46.406  1.00 22.32           H
ATOM    913 2HD1 LEU A 309      35.667  37.080 -46.853  1.00 22.32           H
ATOM    914 3HD1 LEU A 309      36.804  36.143 -47.848  1.00 22.32           H
ATOM    915  CD2 LEU A 309      36.170  35.606 -44.527  1.00 22.32           C
ATOM    916 1HD2 LEU A 309      37.112  36.054 -44.210  1.00 22.32           H
ATOM    917 2HD2 LEU A 309      35.967  34.734 -43.908  1.00 22.32           H
ATOM    918 3HD2 LEU A 309      35.369  36.334 -44.401  1.00 22.32           H
ATOM    919  N   ALA A 310      35.625  31.503 -47.375  1.00-12.75           N
ATOM    920  H   ALA A 310      34.671  31.401 -47.042  1.00-12.75           H
ATOM    921  CA  ALA A 310      36.538  30.366 -47.280  1.00-12.75           C
ATOM    922  HA  ALA A 310      37.380  30.664 -46.653  1.00-12.75           H
ATOM    923  C   ALA A 310      37.109  29.946 -48.643  1.00-12.75           C
ATOM    924  O   ALA A 310      38.303  29.674 -48.760  1.00-12.75           O
ATOM    925  CB  ALA A 310      35.829  29.192 -46.604  1.00-12.75           C
ATOM    926 1HB  ALA A 310      36.546  28.391 -46.424  1.00-12.75           H
ATOM    927 2HB  ALA A 310      35.029  28.818 -47.244  1.00-12.75           H
ATOM    928 3HB  ALA A 310      35.408  29.509 -45.649  1.00-12.75           H
ATOM    929  N   LEU A 311      36.282  29.915 -49.679  1.00-23.58           N
ATOM    930  H   LEU A 311      35.289  30.094 -49.537  1.00-23.58           H
ATOM    931  CA  LEU A 311      36.759  29.611 -51.028  1.00-23.58           C
ATOM    932  HA  LEU A 311      37.355  28.700 -51.004  1.00-23.58           H
ATOM    933  C   LEU A 311      37.640  30.740 -51.556  1.00-23.58           C
ATOM    934  O   LEU A 311      38.698  30.495 -52.135  1.00-23.58           O
ATOM    935  CB  LEU A 311      35.573  29.410 -51.979  1.00-23.58           C
ATOM    936 1HB  LEU A 311      34.937  30.292 -51.904  1.00-23.58           H
ATOM    937 2HB  LEU A 311      35.959  29.367 -52.998  1.00-23.58           H
ATOM    938  CG  LEU A 311      34.691  28.166 -51.760  1.00-23.58           C
ATOM    939  HG  LEU A 311      34.394  28.125 -50.714  1.00-23.58           H
ATOM    940  CD1 LEU A 311      33.426  28.285 -52.605  1.00-23.58           C
ATOM    941 1HD1 LEU A 311      32.789  27.416 -52.436  1.00-23.58           H
ATOM    942 2HD1 LEU A 311      33.680  28.345 -53.664  1.00-23.58           H
ATOM    943 3HD1 LEU A 311      32.875  29.180 -52.312  1.00-23.58           H
ATOM    944  CD2 LEU A 311      35.414  26.862 -52.095  1.00-23.58           C
ATOM    945 1HD2 LEU A 311      36.270  26.733 -51.437  1.00-23.58           H
ATOM    946 2HD2 LEU A 311      35.750  26.873 -53.133  1.00-23.58           H
ATOM    947 3HD2 LEU A 311      34.737  26.021 -51.947  1.00-23.58           H
ATOM    948  N   PHE A 312      37.233  31.982 -51.330  1.00 11.07           N
ATOM    949  H   PHE A 312      36.369  32.141 -50.824  1.00 11.07           H
ATOM    950  CA  PHE A 312      37.984  33.146 -51.805  1.00 11.07           C
ATOM    951  HA  PHE A 312      38.115  33.067 -52.885  1.00 11.07           H
ATOM    952  C   PHE A 312      39.373  33.228 -51.167  1.00 11.07           C
ATOM    953  O   PHE A 312      40.357  33.560 -51.834  1.00 11.07           O
ATOM    954  CB  PHE A 312      37.177  34.409 -51.497  1.00 11.07           C
ATOM    955 1HB  PHE A 312      36.203  34.322 -51.974  1.00 11.07           H
ATOM    956 2HB  PHE A 312      37.027  34.481 -50.420  1.00 11.07           H
ATOM    957  CG  PHE A 312      37.823  35.677 -51.970  1.00 11.07           C
ATOM    958  CD1 PHE A 312      37.822  36.017 -53.331  1.00 11.07           C
ATOM    959  HD1 PHE A 312      37.353  35.359 -54.050  1.00 11.07           H
ATOM    960  CD2 PHE A 312      38.422  36.548 -51.047  1.00 11.07           C
ATOM    961  HD2 PHE A 312      38.401  36.304 -49.997  1.00 11.07           H
ATOM    962  CE1 PHE A 312      38.440  37.212 -53.778  1.00 11.07           C
ATOM    963  HE1 PHE A 312      38.451  37.461 -54.830  1.00 11.07           H
ATOM    964  CE2 PHE A 312      39.037  37.749 -51.475  1.00 11.07           C
ATOM    965  HE2 PHE A 312      39.500  38.410 -50.757  1.00 11.07           H
ATOM    966  CZ  PHE A 312      39.053  38.074 -52.845  1.00 11.07           C
ATOM    967  HZ  PHE A 312      39.539  38.975 -53.183  1.00 11.07           H
ATOM    968  N   GLN A 313      39.464  32.853 -49.898  1.00-15.00           N
ATOM    969  H   GLN A 313      38.616  32.578 -49.407  1.00-15.00           H
ATOM    970  CA  GLN A 313      40.725  32.828 -49.162  1.00-15.00           C
ATOM    971  HA  GLN A 313      41.146  33.833 -49.131  1.00-15.00           H
ATOM    972  C   GLN A 313      41.773  31.913 -49.784  1.00-15.00           C
ATOM    973  O   GLN A 313      42.952  32.173 -49.600  1.00-15.00           O
ATOM    974  CB  GLN A 313      40.521  32.320 -47.727  1.00-15.00           C
ATOM    975 1HB  GLN A 313      39.878  31.443 -47.765  1.00-15.00           H
ATOM    976 2HB  GLN A 313      41.493  31.999 -47.357  1.00-15.00           H
ATOM    977  CG  GLN A 313      39.956  33.297 -46.701  1.00-15.00           C
ATOM    978 1HG  GLN A 313      40.699  34.069 -46.504  1.00-15.00           H
ATOM    979 2HG  GLN A 313      39.067  33.772 -47.105  1.00-15.00           H
ATOM    980  CD  GLN A 313      39.590  32.608 -45.389  1.00-15.00           C
ATOM    981  OE1 GLN A 313      38.488  32.761 -44.873  1.00-15.00           O
ATOM    982  NE2 GLN A 313      40.506  31.864 -44.828  1.00-15.00           N
ATOM    983 1HE2 GLN A 313      40.293  31.403 -43.956  1.00-15.00           H
ATOM    984 2HE2 GLN A 313      41.410  31.734 -45.264  1.00-15.00           H
ATOM    985  N   LYS A 314      41.393  30.860 -50.497  1.00-20.10           N
ATOM    986  H   LYS A 314      40.408  30.696 -50.673  1.00-20.10           H
ATOM    987  CA  LYS A 314      42.385  29.889 -50.983  1.00-20.10           C
ATOM    988  HA  LYS A 314      42.929  29.517 -50.115  1.00-20.10           H
ATOM    989  C   LYS A 314      43.430  30.489 -51.915  1.00-20.10           C
ATOM    990  O   LYS A 314      44.626  30.302 -51.692  1.00-20.10           O
ATOM    991  CB  LYS A 314      41.693  28.699 -51.655  1.00-20.10           C
ATOM    992 1HB  LYS A 314      41.098  29.059 -52.492  1.00-20.10           H
ATOM    993 2HB  LYS A 314      42.456  28.019 -52.038  1.00-20.10           H
ATOM    994  CG  LYS A 314      40.788  27.929 -50.705  1.00-20.10           C
ATOM    995 1HG  LYS A 314      41.387  27.558 -49.873  1.00-20.10           H
ATOM    996 2HG  LYS A 314      40.022  28.598 -50.321  1.00-20.10           H
ATOM    997  CD  LYS A 314      40.099  26.766 -51.395  1.00-20.10           C
ATOM    998 1HD  LYS A 314      39.543  27.144 -52.254  1.00-20.10           H
ATOM    999 2HD  LYS A 314      40.852  26.062 -51.749  1.00-20.10           H
ATOM   1000  CE  LYS A 314      39.128  26.042 -50.459  1.00-20.10           C
ATOM   1001 1HE  LYS A 314      38.366  26.749 -50.126  1.00-20.10           H
ATOM   1002 2HE  LYS A 314      38.632  25.250 -51.025  1.00-20.10           H
ATOM   1003  NZ  LYS A 314      39.785  25.431 -49.252  1.00-20.10           N
ATOM   1004 1HZ  LYS A 314      39.114  24.874 -48.740  1.00-20.10           H
ATOM   1005 2HZ  LYS A 314      40.135  26.160 -48.643  1.00-20.10           H
ATOM   1006 3HZ  LYS A 314      40.557  24.840 -49.540  1.00-20.10           H
ATOM   1007  N   GLN A 315      43.016  31.251 -52.916  1.00-10.29           N
ATOM   1008  H   GLN A 315      42.025  31.356 -53.099  1.00-10.29           H
ATOM   1009  CA  GLN A 315      43.983  31.916 -53.789  1.00-10.29           C
ATOM   1010  HA  GLN A 315      44.723  31.186 -54.120  1.00-10.29           H
ATOM   1011  C   GLN A 315      44.711  33.033 -53.048  1.00-10.29           C
ATOM   1012  O   GLN A 315      45.901  33.259 -53.256  1.00-10.29           O
ATOM   1013  CB  GLN A 315      43.275  32.504 -55.015  1.00-10.29           C
ATOM   1014 1HB  GLN A 315      42.721  31.707 -55.510  1.00-10.29           H
ATOM   1015 2HB  GLN A 315      42.563  33.251 -54.670  1.00-10.29           H
ATOM   1016  CG  GLN A 315      44.202  33.169 -56.040  1.00-10.29           C
ATOM   1017 1HG  GLN A 315      43.596  33.627 -56.821  1.00-10.29           H
ATOM   1018 2HG  GLN A 315      44.770  33.959 -55.552  1.00-10.29           H
ATOM   1019  CD  GLN A 315      45.167  32.196 -56.684  1.00-10.29           C
ATOM   1020  OE1 GLN A 315      44.770  31.301 -57.424  1.00-10.29           O
ATOM   1021  NE2 GLN A 315      46.432  32.355 -56.405  1.00-10.29           N
ATOM   1022 1HE2 GLN A 315      47.113  31.741 -56.834  1.00-10.29           H
ATOM   1023 2HE2 GLN A 315      46.720  33.074 -55.763  1.00-10.29           H
ATOM   1024  N   VAL A 316      44.007  33.741 -52.179  1.00 -8.47           N
ATOM   1025  H   VAL A 316      43.037  33.513 -52.006  1.00 -8.47           H
ATOM   1026  CA  VAL A 316      44.603  34.883 -51.487  1.00 -8.47           C
ATOM   1027  HA  VAL A 316      45.101  35.505 -52.229  1.00 -8.47           H
ATOM   1028  C   VAL A 316      45.672  34.400 -50.504  1.00 -8.47           C
ATOM   1029  O   VAL A 316      46.690  35.053 -50.308  1.00 -8.47           O
ATOM   1030  CB  VAL A 316      43.513  35.753 -50.799  1.00 -8.47           C
ATOM   1031  HB  VAL A 316      43.003  35.154 -50.046  1.00 -8.47           H
ATOM   1032  CG1 VAL A 316      44.117  36.989 -50.133  1.00 -8.47           C
ATOM   1033 1HG1 VAL A 316      43.328  37.594 -49.693  1.00 -8.47           H
ATOM   1034 2HG1 VAL A 316      44.641  37.588 -50.880  1.00 -8.47           H
ATOM   1035 3HG1 VAL A 316      44.821  36.696 -49.360  1.00 -8.47           H
ATOM   1036  CG2 VAL A 316      42.479  36.233 -51.830  1.00 -8.47           C
ATOM   1037 1HG2 VAL A 316      42.964  36.831 -52.606  1.00 -8.47           H
ATOM   1038 2HG2 VAL A 316      41.721  36.842 -51.339  1.00 -8.47           H
ATOM   1039 3HG2 VAL A 316      41.981  35.389 -52.299  1.00 -8.47           H
ATOM   1040  N   GLU A 317      45.507  33.223 -49.920  1.00  3.20           N
ATOM   1041  H   GLU A 317      44.653  32.690 -50.059  1.00  3.20           H
ATOM   1042  CA  GLU A 317      46.543  32.687 -49.045  1.00  3.20           C
ATOM   1043  HA  GLU A 317      46.743  33.420 -48.269  1.00  3.20           H
ATOM   1044  C   GLU A 317      47.833  32.507 -49.840  1.00  3.20           C
ATOM   1045  O   GLU A 317      48.901  32.888 -49.370  1.00  3.20           O
ATOM   1046  CB  GLU A 317      46.103  31.387 -48.358  1.00  3.20           C
ATOM   1047 1HB  GLU A 317      45.121  31.552 -47.916  1.00  3.20           H
ATOM   1048 2HB  GLU A 317      46.037  30.582 -49.089  1.00  3.20           H
ATOM   1049  CG  GLU A 317      47.073  31.005 -47.249  1.00  3.20           C
ATOM   1050 1HG  GLU A 317      48.038  30.756 -47.691  1.00  3.20           H
ATOM   1051 2HG  GLU A 317      47.207  31.881 -46.616  1.00  3.20           H
ATOM   1052  CD  GLU A 317      46.633  29.859 -46.352  1.00  3.20           C
ATOM   1053  OE1 GLU A 317      47.295  29.694 -45.302  1.00  3.20           O
ATOM   1054  OE2 GLU A 317      45.676  29.102 -46.635  1.00  3.20           O
ATOM   1055  N   ILE A 318      47.731  32.031 -51.074  1.00-12.54           N
ATOM   1056  H   ILE A 318      46.818  31.789 -51.438  1.00-12.54           H
ATOM   1057  CA  ILE A 318      48.901  31.853 -51.938  1.00-12.54           C
ATOM   1058  HA  ILE A 318      49.638  31.258 -51.400  1.00-12.54           H
ATOM   1059  C   ILE A 318      49.536  33.208 -52.272  1.00-12.54           C
ATOM   1060  O   ILE A 318      50.761  33.357 -52.193  1.00-12.54           O
ATOM   1061  CB  ILE A 318      48.534  31.106 -53.266  1.00-12.54           C
ATOM   1062  HB  ILE A 318      47.816  31.710 -53.817  1.00-12.54           H
ATOM   1063  CG1 ILE A 318      47.884  29.742 -52.955  1.00-12.54           C
ATOM   1064 1HG1 ILE A 318      48.646  29.084 -52.538  1.00-12.54           H
ATOM   1065 2HG1 ILE A 318      47.114  29.877 -52.201  1.00-12.54           H
ATOM   1066  CG2 ILE A 318      49.785  30.905 -54.156  1.00-12.54           C
ATOM   1067 1HG2 ILE A 318      50.525  30.300 -53.632  1.00-12.54           H
ATOM   1068 2HG2 ILE A 318      50.225  31.866 -54.418  1.00-12.54           H
ATOM   1069 3HG2 ILE A 318      49.512  30.401 -55.083  1.00-12.54           H
ATOM   1070  CD1 ILE A 318      47.227  29.030 -54.149  1.00-12.54           C
ATOM   1071 1HD1 ILE A 318      46.507  29.694 -54.630  1.00-12.54           H
ATOM   1072 2HD1 ILE A 318      46.706  28.141 -53.793  1.00-12.54           H
ATOM   1073 3HD1 ILE A 318      47.984  28.726 -54.873  1.00-12.54           H
ATOM   1074  N   THR A 319      48.744  34.218 -52.607  1.00  8.70           N
ATOM   1075  H   THR A 319      47.734  34.103 -52.621  1.00  8.70           H
ATOM   1076  CA  THR A 319      49.324  35.507 -52.999  1.00  8.70           C
ATOM   1077  HA  THR A 319      50.077  35.311 -53.758  1.00  8.70           H
ATOM   1078  C   THR A 319      50.024  36.204 -51.834  1.00  8.70           C
ATOM   1079  O   THR A 319      51.068  36.837 -52.014  1.00  8.70           O
ATOM   1080  CB  THR A 319      48.289  36.481 -53.609  1.00  8.70           C
ATOM   1081  HB  THR A 319      48.787  37.418 -53.860  1.00  8.70           H
ATOM   1082  OG1 THR A 319      47.245  36.736 -52.669  1.00  8.70           O
ATOM   1083  HG1 THR A 319      46.575  37.283 -53.107  1.00  8.70           H
ATOM   1084  CG2 THR A 319      47.645  35.911 -54.861  1.00  8.70           C
ATOM   1085 1HG2 THR A 319      48.412  35.615 -55.576  1.00  8.70           H
ATOM   1086 2HG2 THR A 319      47.017  36.676 -55.318  1.00  8.70           H
ATOM   1087 3HG2 THR A 319      47.030  35.052 -54.609  1.00  8.70           H
ATOM   1088  N   LYS A 320      49.509  36.057 -50.619  1.00  4.89           N
ATOM   1089  H   LYS A 320      48.632  35.548 -50.509  1.00  4.89           H
ATOM   1090  CA  LYS A 320      50.151  36.676 -49.451  1.00  4.89           C
ATOM   1091  HA  LYS A 320      50.623  37.602 -49.778  1.00  4.89           H
ATOM   1092  C   LYS A 320      51.256  35.791 -48.877  1.00  4.89           C
ATOM   1093  O   LYS A 320      52.138  36.269 -48.173  1.00  4.89           O
ATOM   1094  CB  LYS A 320      49.117  37.044 -48.379  1.00  4.89           C
ATOM   1095 1HB  LYS A 320      48.748  36.120 -47.934  1.00  4.89           H
ATOM   1096 2HB  LYS A 320      49.609  37.626 -47.600  1.00  4.89           H
ATOM   1097  CG  LYS A 320      47.901  37.829 -48.907  1.00  4.89           C
ATOM   1098 1HG  LYS A 320      47.398  37.222 -49.647  1.00  4.89           H
ATOM   1099 2HG  LYS A 320      47.204  37.974 -48.083  1.00  4.89           H
ATOM   1100  CD  LYS A 320      48.156  39.188 -49.554  1.00  4.89           C
ATOM   1101 1HD  LYS A 320      48.505  39.895 -48.805  1.00  4.89           H
ATOM   1102 2HD  LYS A 320      48.890  39.102 -50.357  1.00  4.89           H
ATOM   1103  CE  LYS A 320      46.827  39.643 -50.147  1.00  4.89           C
ATOM   1104 1HE  LYS A 320      46.539  38.925 -50.918  1.00  4.89           H
ATOM   1105 2HE  LYS A 320      46.070  39.600 -49.362  1.00  4.89           H
ATOM   1106  NZ  LYS A 320      46.782  41.013 -50.746  1.00  4.89           N
ATOM   1107 1HZ  LYS A 320      46.841  41.713 -50.021  1.00  4.89           H
ATOM   1108 2HZ  LYS A 320      45.903  41.140 -51.230  1.00  4.89           H
ATOM   1109 3HZ  LYS A 320      47.541  41.141 -51.405  1.00  4.89           H
ATOM   1110  N   LYS A 321      51.293  34.522 -49.260  1.00  1.45           N
ATOM   1111  H   LYS A 321      50.530  34.143 -49.813  1.00  1.45           H
ATOM   1112  CA  LYS A 321      52.412  33.635 -48.913  1.00  1.45           C
ATOM   1113  HA  LYS A 321      52.579  33.684 -47.837  1.00  1.45           H
ATOM   1114  C   LYS A 321      53.691  34.110 -49.599  1.00  1.45           C
ATOM   1115  O   LYS A 321      54.767  34.009 -49.022  1.00  1.45           O
ATOM   1116  CB  LYS A 321      52.059  32.186 -49.281  1.00  1.45           C
ATOM   1117 1HB  LYS A 321      51.094  31.962 -48.833  1.00  1.45           H
ATOM   1118 2HB  LYS A 321      51.962  32.116 -50.360  1.00  1.45           H
ATOM   1119  CG  LYS A 321      53.018  31.094 -48.833  1.00  1.45           C
ATOM   1120 1HG  LYS A 321      53.989  31.247 -49.299  1.00  1.45           H
ATOM   1121 2HG  LYS A 321      53.123  31.115 -47.749  1.00  1.45           H
ATOM   1122  CD  LYS A 321      52.443  29.745 -49.270  1.00  1.45           C
ATOM   1123 1HD  LYS A 321      51.462  29.617 -48.811  1.00  1.45           H
ATOM   1124 2HD  LYS A 321      52.325  29.750 -50.353  1.00  1.45           H
ATOM   1125  CE  LYS A 321      53.329  28.566 -48.887  1.00  1.45           C
ATOM   1126 1HE  LYS A 321      54.295  28.671 -49.385  1.00  1.45           H
ATOM   1127 2HE  LYS A 321      53.490  28.573 -47.808  1.00  1.45           H
ATOM   1128  NZ  LYS A 321      52.700  27.255 -49.280  1.00  1.45           N
ATOM   1129 1HZ  LYS A 321      51.865  27.092 -48.732  1.00  1.45           H
ATOM   1130 2HZ  LYS A 321      53.349  26.495 -49.115  1.00  1.45           H
ATOM   1131 3HZ  LYS A 321      52.447  27.271 -50.259  1.00  1.45           H
ATOM   1132  N   HIS A 322      53.580  34.775 -50.744  1.00-15.56           N
ATOM   1133  H   HIS A 322      52.679  34.852 -51.196  1.00-15.56           H
ATOM   1134  CA  HIS A 322      54.752  35.414 -51.367  1.00-15.56           C
ATOM   1135  HA  HIS A 322      55.532  34.663 -51.507  1.00-15.56           H
ATOM   1136  C   HIS A 322      55.327  36.543 -50.503  1.00-15.56           C
ATOM   1137  O   HIS A 322      56.516  36.859 -50.568  1.00-15.56           O
ATOM   1138  CB  HIS A 322      54.405  36.022 -52.728  1.00-15.56           C
ATOM   1139 1HB  HIS A 322      53.652  36.795 -52.586  1.00-15.56           H
ATOM   1140 2HB  HIS A 322      55.304  36.489 -53.130  1.00-15.56           H
ATOM   1141  CG  HIS A 322      53.894  35.040 -53.736  1.00-15.56           C
ATOM   1142  ND1 HIS A 322      54.650  33.992 -54.223  1.00-15.56           N
ATOM   1143  CD2 HIS A 322      52.694  34.995 -54.374  1.00-15.56           C
ATOM   1144  HD2 HIS A 322      51.892  35.700 -54.207  1.00-15.56           H
ATOM   1145  CE1 HIS A 322      53.874  33.384 -55.174  1.00-15.56           C
ATOM   1146  HE1 HIS A 322      54.195  32.537 -55.769  1.00-15.56           H
ATOM   1147  NE2 HIS A 322      52.648  33.954 -55.263  1.00-15.56           N
ATOM   1148  HE2 HIS A 322      51.873  33.681 -55.864  1.00-15.56           H
ATOM   1149  N   ARG A 323      54.490  37.137 -49.661  1.00 -5.06           N
ATOM   1150  H   ARG A 323      53.528  36.826 -49.620  1.00 -5.06           H
ATOM   1151  CA  ARG A 323      54.903  38.214 -48.754  1.00 -5.06           C
ATOM   1152  HA  ARG A 323      55.702  38.794 -49.216  1.00 -5.06           H
ATOM   1153  C   ARG A 323      55.423  37.656 -47.435  1.00 -5.06           C
ATOM   1154  O   ARG A 323      55.886  38.408 -46.578  1.00 -5.06           O
ATOM   1155  CB  ARG A 323      53.727  39.150 -48.433  1.00 -5.06           C
ATOM   1156 1HB  ARG A 323      52.964  38.592 -47.894  1.00 -5.06           H
ATOM   1157 2HB  ARG A 323      54.096  39.927 -47.766  1.00 -5.06           H
ATOM   1158  CG  ARG A 323      53.073  39.817 -49.639  1.00 -5.06           C
ATOM   1159 1HG  ARG A 323      53.819  40.411 -50.165  1.00 -5.06           H
ATOM   1160 2HG  ARG A 323      52.687  39.053 -50.314  1.00 -5.06           H
ATOM   1161  CD  ARG A 323      51.915  40.725 -49.209  1.00 -5.06           C
ATOM   1162 1HD  ARG A 323      51.451  41.161 -50.095  1.00 -5.06           H
ATOM   1163 2HD  ARG A 323      51.169  40.115 -48.696  1.00 -5.06           H
ATOM   1164  NE  ARG A 323      52.350  41.795 -48.300  1.00 -5.06           N
ATOM   1165  HE  ARG A 323      52.269  41.605 -47.307  1.00 -5.06           H
ATOM   1166  CZ  ARG A 323      52.844  42.979 -48.629  1.00 -5.06           C
ATOM   1167  NH1 ARG A 323      53.233  43.769 -47.672  1.00 -5.06           N
ATOM   1168 1HH1 ARG A 323      53.188  43.468 -46.712  1.00 -5.06           H
ATOM   1169 2HH1 ARG A 323      53.599  44.681 -47.904  1.00 -5.06           H
ATOM   1170  NH2 ARG A 323      52.985  43.405 -49.857  1.00 -5.06           N
ATOM   1171 1HH2 ARG A 323      52.699  42.825 -50.631  1.00 -5.06           H
ATOM   1172 2HH2 ARG A 323      53.391  44.314 -50.016  1.00 -5.06           H
ATOM   1173  N   GLY A 324      55.316  36.350 -47.245  1.00  0.71           N
ATOM   1174  H   GLY A 324      54.963  35.752 -47.979  1.00  0.71           H
ATOM   1175  CA  GLY A 324      55.703  35.747 -45.980  1.00  0.71           C
ATOM   1176 1HA  GLY A 324      55.780  34.669 -46.106  1.00  0.71           H
ATOM   1177 2HA  GLY A 324      56.678  36.134 -45.684  1.00  0.71           H
ATOM   1178  C   GLY A 324      54.714  36.043 -44.868  1.00  0.71           C
ATOM   1179  O   GLY A 324      55.092  36.061 -43.696  1.00  0.71           O
ATOM   1180  N   ASP A 325      53.465  36.321 -45.216  1.00 27.81           N
ATOM   1181  H   ASP A 325      53.180  36.264 -46.187  1.00 27.81           H
ATOM   1182  CA  ASP A 325      52.447  36.706 -44.234  1.00 27.81           C
ATOM   1183  HA  ASP A 325      52.845  36.587 -43.226  1.00 27.81           H
ATOM   1184  C   ASP A 325      51.224  35.804 -44.393  1.00 27.81           C
ATOM   1185  O   ASP A 325      50.934  35.348 -45.506  1.00 27.81           O
ATOM   1186  CB  ASP A 325      52.063  38.176 -44.453  1.00 27.81           C
ATOM   1187 1HB  ASP A 325      52.972  38.743 -44.662  1.00 27.81           H
ATOM   1188 2HB  ASP A 325      51.406  38.247 -45.320  1.00 27.81           H
ATOM   1189  CG  ASP A 325      51.380  38.802 -43.242  1.00 27.81           C
ATOM   1190  OD1 ASP A 325      51.228  38.135 -42.193  1.00 27.81           O
ATOM   1191  OD2 ASP A 325      51.044  40.010 -43.294  1.00 27.81           O
ATOM   1192  N   ALA A 326      50.530  35.520 -43.300  1.00  9.64           N
ATOM   1193  H   ALA A 326      50.857  35.875 -42.411  1.00  9.64           H
ATOM   1194  CA  ALA A 326      49.262  34.799 -43.340  1.00  9.64           C
ATOM   1195  HA  ALA A 326      49.353  33.914 -43.972  1.00  9.64           H
ATOM   1196  C   ALA A 326      48.240  35.767 -43.946  1.00  9.64           C
ATOM   1197  O   ALA A 326      48.371  36.982 -43.770  1.00  9.64           O
ATOM   1198  CB  ALA A 326      48.852  34.383 -41.919  1.00  9.64           C
ATOM   1199 1HB  ALA A 326      47.908  33.837 -41.953  1.00  9.64           H
ATOM   1200 2HB  ALA A 326      48.737  35.265 -41.288  1.00  9.64           H
ATOM   1201 3HB  ALA A 326      49.618  33.732 -41.493  1.00  9.64           H
ATOM   1202  N   ASN A 327      47.223  35.276 -44.642  1.00  6.05           N
ATOM   1203  H   ASN A 327      47.100  34.269 -44.732  1.00  6.05           H
ATOM   1204  CA  ASN A 327      46.298  36.196 -45.310  1.00  6.05           C
ATOM   1205  HA  ASN A 327      46.873  37.085 -45.567  1.00  6.05           H
ATOM   1206  C   ASN A 327      45.136  36.671 -44.445  1.00  6.05           C
ATOM   1207  O   ASN A 327      44.508  37.672 -44.775  1.00  6.05           O
ATOM   1208  CB  ASN A 327      45.768  35.635 -46.633  1.00  6.05           C
ATOM   1209 1HB  ASN A 327      45.343  36.460 -47.200  1.00  6.05           H
ATOM   1210 2HB  ASN A 327      46.594  35.214 -47.200  1.00  6.05           H
ATOM   1211  CG  ASN A 327      44.690  34.592 -46.459  1.00  6.05           C
ATOM   1212  OD1 ASN A 327      44.785  33.695 -45.643  1.00  6.05           O
ATOM   1213  ND2 ASN A 327      43.655  34.693 -47.245  1.00  6.05           N
ATOM   1214 1HD2 ASN A 327      42.950  33.978 -47.197  1.00  6.05           H
ATOM   1215 2HD2 ASN A 327      43.585  35.453 -47.896  1.00  6.05           H
ATOM   1216  N   VAL A 328      44.851  35.989 -43.346  1.00 -7.93           N
ATOM   1217  H   VAL A 328      45.415  35.189 -43.096  1.00 -7.93           H
ATOM   1218  CA  VAL A 328      43.727  36.353 -42.477  1.00 -7.93           C
ATOM   1219  HA  VAL A 328      43.221  37.220 -42.894  1.00 -7.93           H
ATOM   1220  C   VAL A 328      44.164  36.750 -41.077  1.00 -7.93           C
ATOM   1221  O   VAL A 328      45.270  36.426 -40.625  1.00 -7.93           O
ATOM   1222  CB  VAL A 328      42.664  35.216 -42.368  1.00 -7.93           C
ATOM   1223  HB  VAL A 328      41.917  35.513 -41.632  1.00 -7.93           H
ATOM   1224  CG1 VAL A 328      41.936  35.030 -43.695  1.00 -7.93           C
ATOM   1225 1HG1 VAL A 328      41.494  35.976 -44.003  1.00 -7.93           H
ATOM   1226 2HG1 VAL A 328      41.138  34.300 -43.567  1.00 -7.93           H
ATOM   1227 3HG1 VAL A 328      42.626  34.679 -44.461  1.00 -7.93           H
ATOM   1228  CG2 VAL A 328      43.288  33.883 -41.915  1.00 -7.93           C
ATOM   1229 1HG2 VAL A 328      43.820  34.014 -40.972  1.00 -7.93           H
ATOM   1230 2HG2 VAL A 328      43.978  33.504 -42.671  1.00 -7.93           H
ATOM   1231 3HG2 VAL A 328      42.498  33.146 -41.763  1.00 -7.93           H
ATOM   1232  N   ARG A 329      43.273  37.471 -40.413  1.00  9.56           N
ATOM   1233  H   ARG A 329      42.404  37.724 -40.886  1.00  9.56           H
ATOM   1234  CA  ARG A 329      43.384  37.893 -39.018  1.00  9.56           C
ATOM   1235  HA  ARG A 329      44.041  37.237 -38.447  1.00  9.56           H
ATOM   1236  C   ARG A 329      41.955  37.776 -38.519  1.00  9.56           C
ATOM   1237  O   ARG A 329      41.041  37.551 -39.320  1.00  9.56           O
ATOM   1238  CB  ARG A 329      43.818  39.362 -38.896  1.00  9.56           C
ATOM   1239 1HB  ARG A 329      43.080  39.973 -39.416  1.00  9.56           H
ATOM   1240 2HB  ARG A 329      43.803  39.642 -37.843  1.00  9.56           H
ATOM   1241  CG  ARG A 329      45.187  39.713 -39.449  1.00  9.56           C
ATOM   1242 1HG  ARG A 329      45.219  39.452 -40.506  1.00  9.56           H
ATOM   1243 2HG  ARG A 329      45.321  40.791 -39.360  1.00  9.56           H
ATOM   1244  CD  ARG A 329      46.347  39.027 -38.743  1.00  9.56           C
ATOM   1245 1HD  ARG A 329      46.299  39.248 -37.676  1.00  9.56           H
ATOM   1246 2HD  ARG A 329      46.290  37.948 -38.886  1.00  9.56           H
ATOM   1247  NE  ARG A 329      47.611  39.541 -39.288  1.00  9.56           N
ATOM   1248  HE  ARG A 329      48.034  40.309 -38.787  1.00  9.56           H
ATOM   1249  CZ  ARG A 329      48.232  39.127 -40.383  1.00  9.56           C
ATOM   1250  NH1 ARG A 329      49.308  39.757 -40.748  1.00  9.56           N
ATOM   1251 1HH1 ARG A 329      49.655  40.535 -40.204  1.00  9.56           H
ATOM   1252 2HH1 ARG A 329      49.831  39.449 -41.558  1.00  9.56           H
ATOM   1253  NH2 ARG A 329      47.810  38.141 -41.134  1.00  9.56           N
ATOM   1254 1HH2 ARG A 329      46.986  37.624 -40.866  1.00  9.56           H
ATOM   1255 2HH2 ARG A 329      48.305  37.899 -41.984  1.00  9.56           H
ATOM   1256  N   TYR A 330      41.754  38.022 -37.240  1.00-16.77           N
ATOM   1257  H   TYR A 330      42.546  38.196 -36.628  1.00-16.77           H
ATOM   1258  CA  TYR A 330      40.419  38.125 -36.669  1.00-16.77           C
ATOM   1259  HA  TYR A 330      39.665  38.034 -37.448  1.00-16.77           H
ATOM   1260  C   TYR A 330      40.353  39.523 -36.084  1.00-16.77           C
ATOM   1261  O   TYR A 330      41.394  40.100 -35.751  1.00-16.77           O
ATOM   1262  CB  TYR A 330      40.198  37.040 -35.618  1.00-16.77           C
ATOM   1263 1HB  TYR A 330      40.957  37.134 -34.842  1.00-16.77           H
ATOM   1264 2HB  TYR A 330      39.216  37.180 -35.171  1.00-16.77           H
ATOM   1265  CG  TYR A 330      40.269  35.656 -36.222  1.00-16.77           C
ATOM   1266  CD1 TYR A 330      41.508  34.997 -36.374  1.00-16.77           C
ATOM   1267  HD1 TYR A 330      42.412  35.463 -36.008  1.00-16.77           H
ATOM   1268  CD2 TYR A 330      39.104  35.011 -36.684  1.00-16.77           C
ATOM   1269  HD2 TYR A 330      38.137  35.485 -36.567  1.00-16.77           H
ATOM   1270  CE1 TYR A 330      41.588  33.741 -37.024  1.00-16.77           C
ATOM   1271  HE1 TYR A 330      42.545  33.267 -37.167  1.00-16.77           H
ATOM   1272  CE2 TYR A 330      39.182  33.740 -37.310  1.00-16.77           C
ATOM   1273  HE2 TYR A 330      38.284  33.253 -37.655  1.00-16.77           H
ATOM   1274  CZ  TYR A 330      40.422  33.123 -37.481  1.00-16.77           C
ATOM   1275  OH  TYR A 330      40.509  31.902 -38.099  1.00-16.77           O
ATOM   1276  HH  TYR A 330      41.401  31.548 -38.078  1.00-16.77           H
ATOM   1277  N   ALA A 331      39.164  40.095 -36.007  1.00 -5.58           N
ATOM   1278  H   ALA A 331      38.335  39.566 -36.264  1.00 -5.58           H
ATOM   1279  CA  ALA A 331      38.990  41.474 -35.571  1.00 -5.58           C
ATOM   1280  HA  ALA A 331      39.774  41.752 -34.864  1.00 -5.58           H
ATOM   1281  C   ALA A 331      37.641  41.575 -34.871  1.00 -5.58           C
ATOM   1282  O   ALA A 331      36.798  40.695 -35.041  1.00 -5.58           O
ATOM   1283  CB  ALA A 331      39.043  42.402 -36.789  1.00 -5.58           C
ATOM   1284 1HB  ALA A 331      40.003  42.292 -37.293  1.00 -5.58           H
ATOM   1285 2HB  ALA A 331      38.931  43.436 -36.468  1.00 -5.58           H
ATOM   1286 3HB  ALA A 331      38.238  42.148 -37.479  1.00 -5.58           H
ATOM   1287  N   TRP A 332      37.437  42.649 -34.125  1.00-12.42           N
ATOM   1288  H   TRP A 332      38.164  43.358 -34.067  1.00-12.42           H
ATOM   1289  CA  TRP A 332      36.208  42.868 -33.375  1.00-12.42           C
ATOM   1290  HA  TRP A 332      35.511  42.058 -33.578  1.00-12.42           H
ATOM   1291  C   TRP A 332      35.527  44.181 -33.754  1.00-12.42           C
ATOM   1292  O   TRP A 332      36.184  45.193 -34.029  1.00-12.42           O
ATOM   1293  CB  TRP A 332      36.515  42.869 -31.880  1.00-12.42           C
ATOM   1294 1HB  TRP A 332      37.350  43.543 -31.685  1.00-12.42           H
ATOM   1295 2HB  TRP A 332      35.639  43.242 -31.357  1.00-12.42           H
ATOM   1296  CG  TRP A 332      36.821  41.511 -31.322  1.00-12.42           C
ATOM   1297  CD1 TRP A 332      38.025  40.881 -31.273  1.00-12.42           C
ATOM   1298  HD1 TRP A 332      38.941  41.294 -31.676  1.00-12.42           H
ATOM   1299  CD2 TRP A 332      35.895  40.612 -30.686  1.00-12.42           C
ATOM   1300  NE1 TRP A 332      37.937  39.670 -30.644  1.00-12.42           N
ATOM   1301  HE1 TRP A 332      38.719  39.037 -30.512  1.00-12.42           H
ATOM   1302  CE2 TRP A 332      36.639  39.478 -30.250  1.00-12.42           C
ATOM   1303  CE3 TRP A 332      34.509  40.652 -30.432  1.00-12.42           C
ATOM   1304  HE3 TRP A 332      33.921  41.489 -30.768  1.00-12.42           H
ATOM   1305  CZ2 TRP A 332      36.034  38.399 -29.575  1.00-12.42           C
ATOM   1306  HZ2 TRP A 332      36.612  37.543 -29.275  1.00-12.42           H
ATOM   1307  CZ3 TRP A 332      33.900  39.577 -29.739  1.00-12.42           C
ATOM   1308  HZ3 TRP A 332      32.839  39.602 -29.534  1.00-12.42           H
ATOM   1309  CH2 TRP A 332      34.678  38.461 -29.316  1.00-12.42           C
ATOM   1310  HH2 TRP A 332      34.203  37.646 -28.793  1.00-12.42           H
ATOM   1311  N   LEU A 333      34.201  44.147 -33.747  1.00  6.95           N
ATOM   1312  H   LEU A 333      33.744  43.263 -33.536  1.00  6.95           H
ATOM   1313  CA  LEU A 333      33.341  45.293 -34.048  1.00  6.95           C
ATOM   1314  HA  LEU A 333      33.945  46.188 -34.180  1.00  6.95           H
ATOM   1315  C   LEU A 333      32.318  45.502 -32.922  1.00  6.95           C
ATOM   1316  O   LEU A 333      31.487  44.622 -32.678  1.00  6.95           O
ATOM   1317  CB  LEU A 333      32.589  45.016 -35.357  1.00  6.95           C
ATOM   1318 1HB  LEU A 333      33.323  44.856 -36.143  1.00  6.95           H
ATOM   1319 2HB  LEU A 333      32.034  44.087 -35.236  1.00  6.95           H
ATOM   1320  CG  LEU A 333      31.598  46.100 -35.818  1.00  6.95           C
ATOM   1321  HG  LEU A 333      31.598  46.906 -35.088  1.00  6.95           H
ATOM   1322  CD1 LEU A 333      31.981  46.694 -37.164  1.00  6.95           C
ATOM   1323 1HD1 LEU A 333      31.241  47.435 -37.461  1.00  6.95           H
ATOM   1324 2HD1 LEU A 333      32.041  45.913 -37.922  1.00  6.95           H
ATOM   1325 3HD1 LEU A 333      32.949  47.187 -37.074  1.00  6.95           H
ATOM   1326  CD2 LEU A 333      30.185  45.520 -35.895  1.00  6.95           C
ATOM   1327 1HD2 LEU A 333      29.482  46.308 -36.168  1.00  6.95           H
ATOM   1328 2HD2 LEU A 333      29.902  45.128 -34.918  1.00  6.95           H
ATOM   1329 3HD2 LEU A 333      30.143  44.719 -36.633  1.00  6.95           H
ATOM   1330  N   PRO A 334      32.364  46.638 -32.203  1.00-17.33           N
ATOM   1331  CA  PRO A 334      31.249  46.886 -31.276  1.00-17.33           C
ATOM   1332  HA  PRO A 334      31.082  46.031 -30.628  1.00-17.33           H
ATOM   1333  C   PRO A 334      29.947  47.203 -32.015  1.00-17.33           C
ATOM   1334  O   PRO A 334      29.977  47.780 -33.102  1.00-17.33           O
ATOM   1335  CB  PRO A 334      31.757  48.071 -30.454  1.00-17.33           C
ATOM   1336 1HB  PRO A 334      30.932  48.696 -30.119  1.00-17.33           H
ATOM   1337 2HB  PRO A 334      32.337  47.711 -29.604  1.00-17.33           H
ATOM   1338  CG  PRO A 334      32.642  48.806 -31.400  1.00-17.33           C
ATOM   1339 1HG  PRO A 334      32.040  49.409 -32.077  1.00-17.33           H
ATOM   1340 2HG  PRO A 334      33.354  49.433 -30.863  1.00-17.33           H
ATOM   1341  CD  PRO A 334      33.346  47.742 -32.177  1.00-17.33           C
ATOM   1342 1HD  PRO A 334      33.573  48.093 -33.184  1.00-17.33           H
ATOM   1343 2HD  PRO A 334      34.255  47.430 -31.661  1.00-17.33           H
ATOM   1344  N   ALA A 335      28.805  46.825 -31.456  1.00 18.39           N
ATOM   1345  H   ALA A 335      28.795  46.372 -30.546  1.00 18.39           H
ATOM   1346  CA  ALA A 335      27.521  47.038 -32.125  1.00 18.39           C
ATOM   1347  HA  ALA A 335      27.611  47.872 -32.819  1.00 18.39           H
ATOM   1348  C   ALA A 335      26.425  47.378 -31.118  1.00 18.39           C
ATOM   1349  O   ALA A 335      26.388  46.822 -30.029  1.00 18.39           O
ATOM   1350  CB  ALA A 335      27.140  45.771 -32.914  1.00 18.39           C
ATOM   1351 1HB  ALA A 335      27.908  45.557 -33.657  1.00 18.39           H
ATOM   1352 2HB  ALA A 335      26.185  45.923 -33.418  1.00 18.39           H
ATOM   1353 3HB  ALA A 335      27.053  44.924 -32.231  1.00 18.39           H
ATOM   1354  N   LYS A 336      25.496  48.240 -31.502  1.00  0.51           N
ATOM   1355  H   LYS A 336      25.589  48.700 -32.394  1.00  0.51           H
ATOM   1356  CA  LYS A 336      24.284  48.472 -30.714  1.00  0.51           C
ATOM   1357  HA  LYS A 336      24.488  48.321 -29.653  1.00  0.51           H
ATOM   1358  C   LYS A 336      23.301  47.418 -31.219  1.00  0.51           C
ATOM   1359  O   LYS A 336      23.514  46.894 -32.313  1.00  0.51           O
ATOM   1360  CB  LYS A 336      23.777  49.896 -30.947  1.00  0.51           C
ATOM   1361 1HB  LYS A 336      24.638  50.564 -30.982  1.00  0.51           H
ATOM   1362 2HB  LYS A 336      23.271  49.937 -31.912  1.00  0.51           H
ATOM   1363  CG  LYS A 336      22.841  50.409 -29.862  1.00  0.51           C
ATOM   1364 1HG  LYS A 336      22.006  49.723 -29.742  1.00  0.51           H
ATOM   1365 2HG  LYS A 336      23.382  50.469 -28.920  1.00  0.51           H
ATOM   1366  CD  LYS A 336      22.311  51.779 -30.230  1.00  0.51           C
ATOM   1367 1HD  LYS A 336      23.147  52.450 -30.430  1.00  0.51           H
ATOM   1368 2HD  LYS A 336      21.710  51.684 -31.133  1.00  0.51           H
ATOM   1369  CE  LYS A 336      21.448  52.373 -29.130  1.00  0.51           C
ATOM   1370 1HE  LYS A 336      20.669  51.661 -28.852  1.00  0.51           H
ATOM   1371 2HE  LYS A 336      22.065  52.593 -28.256  1.00  0.51           H
ATOM   1372  NZ  LYS A 336      20.818  53.628 -29.650  1.00  0.51           N
ATOM   1373 1HZ  LYS A 336      21.528  54.245 -30.027  1.00  0.51           H
ATOM   1374 2HZ  LYS A 336      20.325  54.105 -28.904  1.00  0.51           H
ATOM   1375 3HZ  LYS A 336      20.162  53.402 -30.388  1.00  0.51           H
ATOM   1376  N   ARG A 337      22.243  47.092 -30.491  1.00  2.42           N
ATOM   1377  H   ARG A 337      22.089  47.558 -29.600  1.00  2.42           H
ATOM   1378  CA  ARG A 337      21.327  46.021 -30.908  1.00  2.42           C
ATOM   1379  HA  ARG A 337      21.917  45.104 -30.942  1.00  2.42           H
ATOM   1380  C   ARG A 337      20.701  46.177 -32.298  1.00  2.42           C
ATOM   1381  O   ARG A 337      20.623  45.198 -33.034  1.00  2.42           O
ATOM   1382  CB  ARG A 337      20.244  45.836 -29.843  1.00  2.42           C
ATOM   1383 1HB  ARG A 337      20.712  45.963 -28.869  1.00  2.42           H
ATOM   1384 2HB  ARG A 337      19.486  46.611 -29.961  1.00  2.42           H
ATOM   1385  CG  ARG A 337      19.585  44.460 -29.863  1.00  2.42           C
ATOM   1386 1HG  ARG A 337      19.028  44.327 -30.790  1.00  2.42           H
ATOM   1387 2HG  ARG A 337      20.364  43.700 -29.803  1.00  2.42           H
ATOM   1388  CD  ARG A 337      18.650  44.286 -28.678  1.00  2.42           C
ATOM   1389 1HD  ARG A 337      18.382  43.233 -28.592  1.00  2.42           H
ATOM   1390 2HD  ARG A 337      19.179  44.585 -27.776  1.00  2.42           H
ATOM   1391  NE  ARG A 337      17.423  45.080 -28.815  1.00  2.42           N
ATOM   1392  HE  ARG A 337      17.230  45.460 -29.732  1.00  2.42           H
ATOM   1393  CZ  ARG A 337      16.526  45.331 -27.873  1.00  2.42           C
ATOM   1394  NH1 ARG A 337      15.476  46.028 -28.191  1.00  2.42           N
ATOM   1395 1HH1 ARG A 337      15.324  46.296 -29.150  1.00  2.42           H
ATOM   1396 2HH1 ARG A 337      14.833  46.308 -27.468  1.00  2.42           H
ATOM   1397  NH2 ARG A 337      16.644  44.965 -26.628  1.00  2.42           N
ATOM   1398 1HH2 ARG A 337      17.467  44.462 -26.331  1.00  2.42           H
ATOM   1399 2HH2 ARG A 337      15.920  45.218 -25.968  1.00  2.42           H
ATOM   1400  N   GLU A 338      20.323  47.377 -32.716  1.00 -6.54           N
ATOM   1401  H   GLU A 338      20.349  48.169 -32.079  1.00 -6.54           H
ATOM   1402  CA  GLU A 338      19.829  47.561 -34.090  1.00 -6.54           C
ATOM   1403  HA  GLU A 338      19.050  46.821 -34.284  1.00 -6.54           H
ATOM   1404  C   GLU A 338      20.920  47.350 -35.142  1.00 -6.54           C
ATOM   1405  O   GLU A 338      20.651  46.815 -36.220  1.00 -6.54           O
ATOM   1406  CB  GLU A 338      19.228  48.954 -34.304  1.00 -6.54           C
ATOM   1407 1HB  GLU A 338      19.888  49.705 -33.871  1.00 -6.54           H
ATOM   1408 2HB  GLU A 338      19.166  49.131 -35.378  1.00 -6.54           H
ATOM   1409  CG  GLU A 338      17.829  49.114 -33.735  1.00 -6.54           C
ATOM   1410 1HG  GLU A 338      17.212  48.288 -34.090  1.00 -6.54           H
ATOM   1411 2HG  GLU A 338      17.875  49.068 -32.648  1.00 -6.54           H
ATOM   1412  CD  GLU A 338      17.171  50.420 -34.155  1.00 -6.54           C
ATOM   1413  OE1 GLU A 338      17.275  51.429 -33.415  1.00 -6.54           O
ATOM   1414  OE2 GLU A 338      16.502  50.461 -35.212  1.00 -6.54           O
ATOM   1415  N   VAL A 339      22.154  47.728 -34.836  1.00  0.43           N
ATOM   1416  H   VAL A 339      22.341  48.146 -33.935  1.00  0.43           H
ATOM   1417  CA  VAL A 339      23.268  47.524 -35.768  1.00  0.43           C
ATOM   1418  HA  VAL A 339      22.986  47.909 -36.748  1.00  0.43           H
ATOM   1419  C   VAL A 339      23.505  46.023 -35.885  1.00  0.43           C
ATOM   1420  O   VAL A 339      23.696  45.499 -36.976  1.00  0.43           O
ATOM   1421  CB  VAL A 339      24.575  48.238 -35.300  1.00  0.43           C
ATOM   1422  HB  VAL A 339      24.868  47.836 -34.333  1.00  0.43           H
ATOM   1423  CG1 VAL A 339      25.734  48.015 -36.285  1.00  0.43           C
ATOM   1424 1HG1 VAL A 339      26.616  48.565 -35.953  1.00  0.43           H
ATOM   1425 2HG1 VAL A 339      25.451  48.356 -37.282  1.00  0.43           H
ATOM   1426 3HG1 VAL A 339      25.987  46.955 -36.330  1.00  0.43           H
ATOM   1427  CG2 VAL A 339      24.334  49.740 -35.137  1.00  0.43           C
ATOM   1428 1HG2 VAL A 339      23.624  49.921 -34.331  1.00  0.43           H
ATOM   1429 2HG2 VAL A 339      23.935  50.160 -36.061  1.00  0.43           H
ATOM   1430 3HG2 VAL A 339      25.268  50.245 -34.894  1.00  0.43           H
ATOM   1431  N   LEU A 340      23.417  45.310 -34.772  1.00 -5.32           N
ATOM   1432  H   LEU A 340      23.245  45.779 -33.888  1.00 -5.32           H
ATOM   1433  CA  LEU A 340      23.563  43.857 -34.789  1.00 -5.32           C
ATOM   1434  HA  LEU A 340      24.535  43.609 -35.215  1.00 -5.32           H
ATOM   1435  C   LEU A 340      22.497  43.202 -35.668  1.00 -5.32           C
ATOM   1436  O   LEU A 340      22.811  42.293 -36.434  1.00 -5.32           O
ATOM   1437  CB  LEU A 340      23.489  43.310 -33.360  1.00 -5.32           C
ATOM   1438 1HB  LEU A 340      24.279  43.782 -32.776  1.00 -5.32           H
ATOM   1439 2HB  LEU A 340      22.537  43.616 -32.935  1.00 -5.32           H
ATOM   1440  CG  LEU A 340      23.588  41.789 -33.174  1.00 -5.32           C
ATOM   1441  HG  LEU A 340      22.760  41.321 -33.702  1.00 -5.32           H
ATOM   1442  CD1 LEU A 340      24.887  41.204 -33.716  1.00 -5.32           C
ATOM   1443 1HD1 LEU A 340      24.907  40.129 -33.529  1.00 -5.32           H
ATOM   1444 2HD1 LEU A 340      25.742  41.674 -33.231  1.00 -5.32           H
ATOM   1445 3HD1 LEU A 340      24.944  41.361 -34.793  1.00 -5.32           H
ATOM   1446  CD2 LEU A 340      23.443  41.473 -31.694  1.00 -5.32           C
ATOM   1447 1HD2 LEU A 340      23.464  40.394 -31.545  1.00 -5.32           H
ATOM   1448 2HD2 LEU A 340      22.486  41.848 -31.326  1.00 -5.32           H
ATOM   1449 3HD2 LEU A 340      24.251  41.933 -31.126  1.00 -5.32           H
ATOM   1450  N   SER A 341      21.266  43.694 -35.629  1.00 10.61           N
ATOM   1451  H   SER A 341      21.037  44.445 -34.989  1.00 10.61           H
ATOM   1452  CA  SER A 341      20.211  43.151 -36.488  1.00 10.61           C
ATOM   1453  HA  SER A 341      20.093  42.093 -36.269  1.00 10.61           H
ATOM   1454  C   SER A 341      20.567  43.293 -37.963  1.00 10.61           C
ATOM   1455  O   SER A 341      20.344  42.370 -38.755  1.00 10.61           O
ATOM   1456  CB  SER A 341      18.885  43.866 -36.232  1.00 10.61           C
ATOM   1457 1HB  SER A 341      18.984  44.917 -36.500  1.00 10.61           H
ATOM   1458 2HB  SER A 341      18.108  43.416 -36.851  1.00 10.61           H
ATOM   1459  OG  SER A 341      18.522  43.771 -34.867  1.00 10.61           O
ATOM   1460  HG  SER A 341      17.711  44.292 -34.736  1.00 10.61           H
ATOM   1461  N   ALA A 342      21.155  44.427 -38.322  1.00  4.57           N
ATOM   1462  H   ALA A 342      21.323  45.147 -37.630  1.00  4.57           H
ATOM   1463  CA  ALA A 342      21.579  44.658 -39.696  1.00  4.57           C
ATOM   1464  HA  ALA A 342      20.734  44.452 -40.355  1.00  4.57           H
ATOM   1465  C   ALA A 342      22.716  43.705 -40.073  1.00  4.57           C
ATOM   1466  O   ALA A 342      22.684  43.112 -41.141  1.00  4.57           O
ATOM   1467  CB  ALA A 342      22.007  46.119 -39.881  1.00  4.57           C
ATOM   1468 1HB  ALA A 342      22.891  46.335 -39.281  1.00  4.57           H
ATOM   1469 2HB  ALA A 342      21.196  46.780 -39.577  1.00  4.57           H
ATOM   1470 3HB  ALA A 342      22.239  46.297 -40.933  1.00  4.57           H
ATOM   1471  N   VAL A 343      23.696  43.511 -39.201  1.00  2.20           N
ATOM   1472  H   VAL A 343      23.683  44.011 -38.316  1.00  2.20           H
ATOM   1473  CA  VAL A 343      24.823  42.619 -39.509  1.00  2.20           C
ATOM   1474  HA  VAL A 343      25.244  42.932 -40.462  1.00  2.20           H
ATOM   1475  C   VAL A 343      24.338  41.177 -39.684  1.00  2.20           C
ATOM   1476  O   VAL A 343      24.802  40.464 -40.574  1.00  2.20           O
ATOM   1477  CB  VAL A 343      25.958  42.715 -38.436  1.00  2.20           C
ATOM   1478  HB  VAL A 343      25.550  42.441 -37.463  1.00  2.20           H
ATOM   1479  CG1 VAL A 343      27.141  41.784 -38.759  1.00  2.20           C
ATOM   1480 1HG1 VAL A 343      27.914  41.888 -37.997  1.00  2.20           H
ATOM   1481 2HG1 VAL A 343      27.560  42.037 -39.734  1.00  2.20           H
ATOM   1482 3HG1 VAL A 343      26.812  40.748 -38.775  1.00  2.20           H
ATOM   1483  CG2 VAL A 343      26.507  44.149 -38.360  1.00  2.20           C
ATOM   1484 1HG2 VAL A 343      26.915  44.444 -39.328  1.00  2.20           H
ATOM   1485 2HG2 VAL A 343      27.291  44.207 -37.605  1.00  2.20           H
ATOM   1486 3HG2 VAL A 343      25.720  44.847 -38.090  1.00  2.20           H
ATOM   1487  N   MET A 344      23.344  40.744 -38.920  1.00  6.18           N
ATOM   1488  H   MET A 344      22.955  41.350 -38.202  1.00  6.18           H
ATOM   1489  CA  MET A 344      22.806  39.389 -39.093  1.00  6.18           C
ATOM   1490  HA  MET A 344      23.639  38.686 -39.070  1.00  6.18           H
ATOM   1491  C   MET A 344      22.088  39.173 -40.433  1.00  6.18           C
ATOM   1492  O   MET A 344      21.985  38.039 -40.903  1.00  6.18           O
ATOM   1493  CB  MET A 344      21.864  39.029 -37.942  1.00  6.18           C
ATOM   1494 1HB  MET A 344      21.061  39.763 -37.894  1.00  6.18           H
ATOM   1495 2HB  MET A 344      21.431  38.054 -38.158  1.00  6.18           H
ATOM   1496  CG  MET A 344      22.560  38.942 -36.584  1.00  6.18           C
ATOM   1497 1HG  MET A 344      23.416  38.277 -36.684  1.00  6.18           H
ATOM   1498 2HG  MET A 344      22.926  39.925 -36.301  1.00  6.18           H
ATOM   1499  SD  MET A 344      21.512  38.304 -35.254  1.00  6.18           S
ATOM   1500  CE  MET A 344      20.338  39.633 -34.961  1.00  6.18           C
ATOM   1501 1HE  MET A 344      20.872  40.547 -34.695  1.00  6.18           H
ATOM   1502 2HE  MET A 344      19.668  39.356 -34.146  1.00  6.18           H
ATOM   1503 3HE  MET A 344      19.743  39.806 -35.858  1.00  6.18           H
ATOM   1504  N   MET A 345      21.617  40.239 -41.071  1.00  7.39           N
ATOM   1505  H   MET A 345      21.711  41.155 -40.647  1.00  7.39           H
ATOM   1506  CA  MET A 345      20.951  40.124 -42.375  1.00  7.39           C
ATOM   1507  HA  MET A 345      20.662  39.088 -42.535  1.00  7.39           H
ATOM   1508  C   MET A 345      21.796  40.539 -43.578  1.00  7.39           C
ATOM   1509  O   MET A 345      21.622  40.000 -44.669  1.00  7.39           O
ATOM   1510  CB  MET A 345      19.676  40.968 -42.386  1.00  7.39           C
ATOM   1511 1HB  MET A 345      19.941  42.004 -42.179  1.00  7.39           H
ATOM   1512 2HB  MET A 345      19.233  40.914 -43.380  1.00  7.39           H
ATOM   1513  CG  MET A 345      18.635  40.506 -41.383  1.00  7.39           C
ATOM   1514 1HG  MET A 345      18.406  39.459 -41.580  1.00  7.39           H
ATOM   1515 2HG  MET A 345      19.044  40.592 -40.378  1.00  7.39           H
ATOM   1516  SD  MET A 345      17.102  41.454 -41.476  1.00  7.39           S
ATOM   1517  CE  MET A 345      17.561  43.035 -40.729  1.00  7.39           C
ATOM   1518 1HE  MET A 345      17.885  42.876 -39.700  1.00  7.39           H
ATOM   1519 2HE  MET A 345      16.700  43.704 -40.734  1.00  7.39           H
ATOM   1520 3HE  MET A 345      18.371  43.494 -41.296  1.00  7.39           H
ATOM   1521  N   GLN A 346      22.678  41.511 -43.399  1.00  7.27           N
ATOM   1522  H   GLN A 346      22.783  41.918 -42.473  1.00  7.27           H
ATOM   1523  CA  GLN A 346      23.411  42.149 -44.498  1.00  7.27           C
ATOM   1524  HA  GLN A 346      23.097  41.711 -45.445  1.00  7.27           H
ATOM   1525  C   GLN A 346      24.933  42.007 -44.391  1.00  7.27           C
ATOM   1526  O   GLN A 346      25.667  42.506 -45.253  1.00  7.27           O
ATOM   1527  CB  GLN A 346      23.059  43.641 -44.525  1.00  7.27           C
ATOM   1528 1HB  GLN A 346      23.390  44.088 -43.587  1.00  7.27           H
ATOM   1529 2HB  GLN A 346      23.606  44.112 -45.340  1.00  7.27           H
ATOM   1530  CG  GLN A 346      21.578  43.954 -44.712  1.00  7.27           C
ATOM   1531 1HG  GLN A 346      21.242  43.529 -45.657  1.00  7.27           H
ATOM   1532 2HG  GLN A 346      21.003  43.507 -43.902  1.00  7.27           H
ATOM   1533  CD  GLN A 346      21.311  45.444 -44.713  1.00  7.27           C
ATOM   1534  OE1 GLN A 346      21.568  46.138 -43.733  1.00  7.27           O
ATOM   1535  NE2 GLN A 346      20.793  45.954 -45.793  1.00  7.27           N
ATOM   1536 1HE2 GLN A 346      20.596  46.939 -45.825  1.00  7.27           H
ATOM   1537 2HE2 GLN A 346      20.602  45.362 -46.593  1.00  7.27           H
ATOM   1538  N   GLY A 347      25.422  41.355 -43.344  1.00 18.04           N
ATOM   1539  H   GLY A 347      24.806  40.964 -42.645  1.00 18.04           H
ATOM   1540  CA  GLY A 347      26.859  41.221 -43.150  1.00 18.04           C
ATOM   1541 1HA  GLY A 347      27.060  40.531 -42.330  1.00 18.04           H
ATOM   1542 2HA  GLY A 347      27.310  40.829 -44.063  1.00 18.04           H
ATOM   1543  C   GLY A 347      27.483  42.567 -42.836  1.00 18.04           C
ATOM   1544  O   GLY A 347      26.805  43.463 -42.335  1.00 18.04           O
ATOM   1545  N   LEU A 348      28.751  42.740 -43.176  1.00 19.45           N
ATOM   1546  H   LEU A 348      29.280  41.958 -43.554  1.00 19.45           H
ATOM   1547  CA  LEU A 348      29.432  44.035 -43.089  1.00 19.45           C
ATOM   1548  HA  LEU A 348      28.751  44.777 -42.675  1.00 19.45           H
ATOM   1549  C   LEU A 348      29.758  44.479 -44.516  1.00 19.45           C
ATOM   1550  O   LEU A 348      30.885  44.826 -44.863  1.00 19.45           O
ATOM   1551  CB  LEU A 348      30.667  43.942 -42.182  1.00 19.45           C
ATOM   1552 1HB  LEU A 348      31.242  43.065 -42.478  1.00 19.45           H
ATOM   1553 2HB  LEU A 348      31.284  44.825 -42.339  1.00 19.45           H
ATOM   1554  CG  LEU A 348      30.350  43.853 -40.678  1.00 19.45           C
ATOM   1555  HG  LEU A 348      29.611  43.068 -40.523  1.00 19.45           H
ATOM   1556  CD1 LEU A 348      31.592  43.484 -39.880  1.00 19.45           C
ATOM   1557 1HD1 LEU A 348      32.384  44.213 -40.050  1.00 19.45           H
ATOM   1558 2HD1 LEU A 348      31.933  42.495 -40.181  1.00 19.45           H
ATOM   1559 3HD1 LEU A 348      31.352  43.453 -38.816  1.00 19.45           H
ATOM   1560  CD2 LEU A 348      29.784  45.171 -40.133  1.00 19.45           C
ATOM   1561 1HD2 LEU A 348      28.841  45.406 -40.626  1.00 19.45           H
ATOM   1562 2HD2 LEU A 348      30.490  45.984 -40.299  1.00 19.45           H
ATOM   1563 3HD2 LEU A 348      29.594  45.075 -39.064  1.00 19.45           H
ATOM   1564  N   GLY A 349      28.732  44.432 -45.352  1.00 10.40           N
ATOM   1565  H   GLY A 349      27.828  44.144 -45.003  1.00 10.40           H
ATOM   1566  CA  GLY A 349      28.849  44.799 -46.755  1.00 10.40           C
ATOM   1567 1HA  GLY A 349      29.733  44.322 -47.166  1.00 10.40           H
ATOM   1568 2HA  GLY A 349      27.986  44.402 -47.284  1.00 10.40           H
ATOM   1569  C   GLY A 349      28.943  46.286 -47.043  1.00 10.40           C
ATOM   1570  O   GLY A 349      28.744  47.128 -46.158  1.00 10.40           O
ATOM   1571  N   VAL A 350      29.225  46.611 -48.298  1.00 29.01           N
ATOM   1572  H   VAL A 350      29.343  45.876 -48.983  1.00 29.01           H
ATOM   1573  CA  VAL A 350      29.447  47.989 -48.749  1.00 29.01           C
ATOM   1574  HA  VAL A 350      30.312  48.367 -48.204  1.00 29.01           H
ATOM   1575  C   VAL A 350      28.304  48.972 -48.452  1.00 29.01           C
ATOM   1576  O   VAL A 350      28.560  50.141 -48.176  1.00 29.01           O
ATOM   1577  CB  VAL A 350      29.822  47.980 -50.274  1.00 29.01           C
ATOM   1578  HB  VAL A 350      30.607  47.237 -50.405  1.00 29.01           H
ATOM   1579  CG1 VAL A 350      28.646  47.560 -51.174  1.00 29.01           C
ATOM   1580 1HG1 VAL A 350      28.987  47.497 -52.208  1.00 29.01           H
ATOM   1581 2HG1 VAL A 350      27.841  48.293 -51.123  1.00 29.01           H
ATOM   1582 3HG1 VAL A 350      28.270  46.583 -50.879  1.00 29.01           H
ATOM   1583  CG2 VAL A 350      30.383  49.317 -50.737  1.00 29.01           C
ATOM   1584 1HG2 VAL A 350      29.635  50.102 -50.639  1.00 29.01           H
ATOM   1585 2HG2 VAL A 350      30.694  49.248 -51.779  1.00 29.01           H
ATOM   1586 3HG2 VAL A 350      31.253  49.574 -50.135  1.00 29.01           H
ATOM   1587  N   GLY A 351      27.053  48.526 -48.416  1.00  5.88           N
ATOM   1588  H   GLY A 351      26.855  47.551 -48.590  1.00  5.88           H
ATOM   1589  CA  GLY A 351      25.954  49.449 -48.164  1.00  5.88           C
ATOM   1590 1HA  GLY A 351      25.970  50.222 -48.932  1.00  5.88           H
ATOM   1591 2HA  GLY A 351      25.010  48.909 -48.236  1.00  5.88           H
ATOM   1592  C   GLY A 351      26.023  50.133 -46.809  1.00  5.88           C
ATOM   1593  O   GLY A 351      25.757  51.331 -46.675  1.00  5.88           O
ATOM   1594  N   GLY A 352      26.446  49.393 -45.794  1.00 -3.93           N
ATOM   1595  H   GLY A 352      26.682  48.421 -45.942  1.00 -3.93           H
ATOM   1596  CA  GLY A 352      26.559  49.959 -44.459  1.00 -3.93           C
ATOM   1597 1HA  GLY A 352      25.698  50.599 -44.271  1.00 -3.93           H
ATOM   1598 2HA  GLY A 352      26.550  49.151 -43.729  1.00 -3.93           H
ATOM   1599  C   GLY A 352      27.820  50.776 -44.259  1.00 -3.93           C
ATOM   1600  O   GLY A 352      27.908  51.573 -43.326  1.00 -3.93           O
ATOM   1601  N   ALA A 353      28.796  50.623 -45.146  1.00  1.38           N
ATOM   1602  H   ALA A 353      28.680  49.981 -45.920  1.00  1.38           H
ATOM   1603  CA  ALA A 353      30.042  51.378 -45.042  1.00  1.38           C
ATOM   1604  HA  ALA A 353      30.456  51.245 -44.041  1.00  1.38           H
ATOM   1605  C   ALA A 353      29.761  52.869 -45.249  1.00  1.38           C
ATOM   1606  O   ALA A 353      30.368  53.718 -44.601  1.00  1.38           O
ATOM   1607  CB  ALA A 353      31.058  50.862 -46.072  1.00  1.38           C
ATOM   1608 1HB  ALA A 353      31.221  49.792 -45.937  1.00  1.38           H
ATOM   1609 2HB  ALA A 353      32.005  51.383 -45.939  1.00  1.38           H
ATOM   1610 3HB  ALA A 353      30.696  51.044 -47.085  1.00  1.38           H
ATOM   1611  N   PHE A 354      28.799  53.177 -46.111  1.00-12.00           N
ATOM   1612  H   PHE A 354      28.320  52.432 -46.603  1.00-12.00           H
ATOM   1613  CA  PHE A 354      28.419  54.563 -46.400  1.00-12.00           C
ATOM   1614  HA  PHE A 354      29.312  55.111 -46.700  1.00-12.00           H
ATOM   1615  C   PHE A 354      27.811  55.304 -45.209  1.00-12.00           C
ATOM   1616  O   PHE A 354      27.746  56.534 -45.201  1.00-12.00           O
ATOM   1617  CB  PHE A 354      27.417  54.609 -47.557  1.00-12.00           C
ATOM   1618 1HB  PHE A 354      26.528  54.043 -47.280  1.00-12.00           H
ATOM   1619 2HB  PHE A 354      27.124  55.646 -47.715  1.00-12.00           H
ATOM   1620  CG  PHE A 354      27.960  54.074 -48.855  1.00-12.00           C
ATOM   1621  CD1 PHE A 354      27.433  52.899 -49.418  1.00-12.00           C
ATOM   1622  HD1 PHE A 354      26.626  52.381 -48.924  1.00-12.00           H
ATOM   1623  CD2 PHE A 354      28.994  54.750 -49.529  1.00-12.00           C
ATOM   1624  HD2 PHE A 354      29.391  55.671 -49.124  1.00-12.00           H
ATOM   1625  CE1 PHE A 354      27.951  52.377 -50.630  1.00-12.00           C
ATOM   1626  HE1 PHE A 354      27.538  51.470 -51.049  1.00-12.00           H
ATOM   1627  CE2 PHE A 354      29.536  54.234 -50.735  1.00-12.00           C
ATOM   1628  HE2 PHE A 354      30.344  54.751 -51.233  1.00-12.00           H
ATOM   1629  CZ  PHE A 354      29.016  53.039 -51.283  1.00-12.00           C
ATOM   1630  HZ  PHE A 354      29.424  52.637 -52.200  1.00-12.00           H
ATOM   1631  N   ILE A 355      27.374  54.590 -44.184  1.00  1.28           N
ATOM   1632  H   ILE A 355      27.439  53.579 -44.205  1.00  1.28           H
ATOM   1633  CA  ILE A 355      26.814  55.239 -42.999  1.00  1.28           C
ATOM   1634  HA  ILE A 355      26.117  56.017 -43.307  1.00  1.28           H
ATOM   1635  C   ILE A 355      27.960  55.892 -42.210  1.00  1.28           C
ATOM   1636  O   ILE A 355      27.814  56.975 -41.634  1.00  1.28           O
ATOM   1637  CB  ILE A 355      26.037  54.210 -42.111  1.00  1.28           C
ATOM   1638  HB  ILE A 355      26.737  53.448 -41.770  1.00  1.28           H
ATOM   1639  CG1 ILE A 355      24.930  53.518 -42.939  1.00  1.28           C
ATOM   1640 1HG1 ILE A 355      24.170  54.260 -43.190  1.00  1.28           H
ATOM   1641 2HG1 ILE A 355      25.354  53.149 -43.870  1.00  1.28           H
ATOM   1642  CG2 ILE A 355      25.415  54.910 -40.872  1.00  1.28           C
ATOM   1643 1HG2 ILE A 355      24.883  54.189 -40.252  1.00  1.28           H
ATOM   1644 2HG2 ILE A 355      24.719  55.688 -41.189  1.00  1.28           H
ATOM   1645 3HG2 ILE A 355      26.198  55.362 -40.262  1.00  1.28           H
ATOM   1646  CD1 ILE A 355      24.241  52.321 -42.259  1.00  1.28           C
ATOM   1647 1HD1 ILE A 355      24.988  51.590 -41.949  1.00  1.28           H
ATOM   1648 2HD1 ILE A 355      23.559  51.851 -42.968  1.00  1.28           H
ATOM   1649 3HD1 ILE A 355      23.671  52.652 -41.391  1.00  1.28           H
ATOM   1650  N   ARG A 356      29.112  55.234 -42.192  1.00 24.49           N
ATOM   1651  H   ARG A 356      29.263  54.477 -42.849  1.00 24.49           H
ATOM   1652  CA  ARG A 356      30.176  55.542 -41.226  1.00 24.49           C
ATOM   1653  HA  ARG A 356      29.707  55.850 -40.290  1.00 24.49           H
ATOM   1654  C   ARG A 356      31.090  56.675 -41.693  1.00 24.49           C
ATOM   1655  O   ARG A 356      31.180  56.952 -42.889  1.00 24.49           O
ATOM   1656  CB  ARG A 356      31.006  54.277 -40.952  1.00 24.49           C
ATOM   1657 1HB  ARG A 356      31.665  54.114 -41.805  1.00 24.49           H
ATOM   1658 2HB  ARG A 356      31.627  54.456 -40.074  1.00 24.49           H
ATOM   1659  CG  ARG A 356      30.197  52.977 -40.741  1.00 24.49           C
ATOM   1660 1HG  ARG A 356      29.704  52.729 -41.680  1.00 24.49           H
ATOM   1661 2HG  ARG A 356      30.891  52.169 -40.515  1.00 24.49           H
ATOM   1662  CD  ARG A 356      29.120  53.025 -39.644  1.00 24.49           C
ATOM   1663 1HD  ARG A 356      29.590  53.130 -38.665  1.00 24.49           H
ATOM   1664 2HD  ARG A 356      28.469  53.883 -39.820  1.00 24.49           H
ATOM   1665  NE  ARG A 356      28.302  51.802 -39.686  1.00 24.49           N
ATOM   1666  HE  ARG A 356      28.703  51.016 -40.178  1.00 24.49           H
ATOM   1667  CZ  ARG A 356      27.088  51.636 -39.177  1.00 24.49           C
ATOM   1668  NH1 ARG A 356      26.455  50.529 -39.437  1.00 24.49           N
ATOM   1669 1HH1 ARG A 356      26.899  49.809 -39.988  1.00 24.49           H
ATOM   1670 2HH1 ARG A 356      25.508  50.402 -39.114  1.00 24.49           H
ATOM   1671  NH2 ARG A 356      26.455  52.534 -38.473  1.00 24.49           N
ATOM   1672 1HH2 ARG A 356      26.911  53.410 -38.248  1.00 24.49           H
ATOM   1673 2HH2 ARG A 356      25.507  52.370 -38.163  1.00 24.49           H
ATOM   1674  N   LYS A 357      31.780  57.313 -40.755  1.00 11.91           N
ATOM   1675  H   LYS A 357      31.652  57.040 -39.784  1.00 11.91           H
ATOM   1676  CA  LYS A 357      32.697  58.424 -41.051  1.00 11.91           C
ATOM   1677  HA  LYS A 357      32.114  59.203 -41.543  1.00 11.91           H
ATOM   1678  C   LYS A 357      33.831  58.070 -42.016  1.00 11.91           C
ATOM   1679  O   LYS A 357      34.375  56.961 -41.997  1.00 11.91           O
ATOM   1680  CB  LYS A 357      33.248  59.006 -39.739  1.00 11.91           C
ATOM   1681 1HB  LYS A 357      33.877  59.865 -39.973  1.00 11.91           H
ATOM   1682 2HB  LYS A 357      32.399  59.362 -39.154  1.00 11.91           H
ATOM   1683  CG  LYS A 357      34.045  58.040 -38.859  1.00 11.91           C
ATOM   1684 1HG  LYS A 357      33.431  57.171 -38.630  1.00 11.91           H
ATOM   1685 2HG  LYS A 357      34.940  57.714 -39.388  1.00 11.91           H
ATOM   1686  CD  LYS A 357      34.448  58.711 -37.550  1.00 11.91           C
ATOM   1687 1HD  LYS A 357      35.086  59.566 -37.767  1.00 11.91           H
ATOM   1688 2HD  LYS A 357      33.550  59.061 -37.041  1.00 11.91           H
ATOM   1689  CE  LYS A 357      35.184  57.743 -36.631  1.00 11.91           C
ATOM   1690 1HE  LYS A 357      34.521  56.905 -36.402  1.00 11.91           H
ATOM   1691 2HE  LYS A 357      36.065  57.355 -37.145  1.00 11.91           H
ATOM   1692  NZ  LYS A 357      35.612  58.388 -35.348  1.00 11.91           N
ATOM   1693 1HZ  LYS A 357      35.977  57.683 -34.719  1.00 11.91           H
ATOM   1694 2HZ  LYS A 357      34.825  58.849 -34.905  1.00 11.91           H
ATOM   1695 3HZ  LYS A 357      36.338  59.075 -35.517  1.00 11.91           H
ATOM   1696  N   SER A 358      34.187  59.042 -42.845  1.00  1.63           N
ATOM   1697  H   SER A 358      33.768  59.962 -42.725  1.00  1.63           H
ATOM   1698  CA  SER A 358      35.067  58.854 -44.003  1.00  1.63           C
ATOM   1699  HA  SER A 358      35.277  57.791 -44.100  1.00  1.63           H
ATOM   1700  C   SER A 358      36.399  59.599 -43.922  1.00  1.63           C
ATOM   1701  O   SER A 358      36.924  60.092 -44.926  1.00  1.63           O
ATOM   1702  CB  SER A 358      34.324  59.298 -45.262  1.00  1.63           C
ATOM   1703 1HB  SER A 358      34.171  60.377 -45.230  1.00  1.63           H
ATOM   1704 2HB  SER A 358      34.914  59.045 -46.144  1.00  1.63           H
ATOM   1705  OG  SER A 358      33.067  58.653 -45.333  1.00  1.63           O
ATOM   1706  HG  SER A 358      32.694  58.808 -46.209  1.00  1.63           H
ATOM   1707  N   ILE A 359      36.946  59.701 -42.721  1.00 -3.46           N
ATOM   1708  H   ILE A 359      36.465  59.294 -41.933  1.00 -3.46           H
ATOM   1709  CA  ILE A 359      38.232  60.363 -42.472  1.00 -3.46           C
ATOM   1710  HA  ILE A 359      38.214  61.360 -42.910  1.00 -3.46           H
ATOM   1711  C   ILE A 359      39.363  59.571 -43.149  1.00 -3.46           C
ATOM   1712  O   ILE A 359      40.310  60.149 -43.684  1.00 -3.46           O
ATOM   1713  CB  ILE A 359      38.456  60.509 -40.932  1.00 -3.46           C
ATOM   1714  HB  ILE A 359      38.423  59.518 -40.489  1.00 -3.46           H
ATOM   1715  CG1 ILE A 359      37.312  61.360 -40.332  1.00 -3.46           C
ATOM   1716 1HG1 ILE A 359      37.395  62.369 -40.735  1.00 -3.46           H
ATOM   1717 2HG1 ILE A 359      36.355  60.954 -40.653  1.00 -3.46           H
ATOM   1718  CG2 ILE A 359      39.838  61.128 -40.610  1.00 -3.46           C
ATOM   1719 1HG2 ILE A 359      39.966  61.231 -39.531  1.00 -3.46           H
ATOM   1720 2HG2 ILE A 359      39.936  62.107 -41.082  1.00 -3.46           H
ATOM   1721 3HG2 ILE A 359      40.630  60.474 -40.972  1.00 -3.46           H
ATOM   1722  CD1 ILE A 359      37.261  61.455 -38.802  1.00 -3.46           C
ATOM   1723 1HD1 ILE A 359      36.366  62.003 -38.506  1.00 -3.46           H
ATOM   1724 2HD1 ILE A 359      38.136  61.985 -38.426  1.00 -3.46           H
ATOM   1725 3HD1 ILE A 359      37.228  60.456 -38.371  1.00 -3.46           H
ATOM   1726  N   TYR A 360      39.215  58.255 -43.221  1.00 31.38           N
ATOM   1727  H   TYR A 360      38.423  57.820 -42.758  1.00 31.38           H
ATOM   1728  CA  TYR A 360      40.151  57.381 -43.943  1.00 31.38           C
ATOM   1729  HA  TYR A 360      41.039  57.946 -44.227  1.00 31.38           H
ATOM   1730  C   TYR A 360      39.487  56.859 -45.217  1.00 31.38           C
ATOM   1731  O   TYR A 360      39.785  55.774 -45.726  1.00 31.38           O
ATOM   1732  CB  TYR A 360      40.572  56.227 -43.032  1.00 31.38           C
ATOM   1733 1HB  TYR A 360      39.694  55.630 -42.791  1.00 31.38           H
ATOM   1734 2HB  TYR A 360      41.286  55.598 -43.561  1.00 31.38           H
ATOM   1735  CG  TYR A 360      41.207  56.709 -41.747  1.00 31.38           C
ATOM   1736  CD1 TYR A 360      40.558  56.534 -40.506  1.00 31.38           C
ATOM   1737  HD1 TYR A 360      39.606  56.023 -40.462  1.00 31.38           H
ATOM   1738  CD2 TYR A 360      42.451  57.375 -41.766  1.00 31.38           C
ATOM   1739  HD2 TYR A 360      42.967  57.522 -42.704  1.00 31.38           H
ATOM   1740  CE1 TYR A 360      41.133  57.035 -39.307  1.00 31.38           C
ATOM   1741  HE1 TYR A 360      40.623  56.911 -38.363  1.00 31.38           H
ATOM   1742  CE2 TYR A 360      43.026  57.878 -40.571  1.00 31.38           C
ATOM   1743  HE2 TYR A 360      43.969  58.401 -40.600  1.00 31.38           H
ATOM   1744  CZ  TYR A 360      42.357  57.707 -39.357  1.00 31.38           C
ATOM   1745  OH  TYR A 360      42.911  58.190 -38.200  1.00 31.38           O
ATOM   1746  HH  TYR A 360      43.730  58.678 -38.357  1.00 31.38           H
ATOM   1747  N   GLY A 361      38.524  57.627 -45.699  1.00  3.21           N
ATOM   1748  H   GLY A 361      38.340  58.523 -45.270  1.00  3.21           H
ATOM   1749  CA  GLY A 361      37.669  57.193 -46.791  1.00  3.21           C
ATOM   1750 1HA  GLY A 361      37.254  58.065 -47.296  1.00  3.21           H
ATOM   1751 2HA  GLY A 361      38.242  56.608 -47.510  1.00  3.21           H
ATOM   1752  C   GLY A 361      36.533  56.342 -46.258  1.00  3.21           C
ATOM   1753  O   GLY A 361      36.517  55.978 -45.079  1.00  3.21           O
ATOM   1754  N   VAL A 362      35.568  56.046 -47.113  1.00 10.23           N
ATOM   1755  H   VAL A 362      35.642  56.361 -48.075  1.00 10.23           H
ATOM   1756  CA  VAL A 362      34.402  55.247 -46.731  1.00 10.23           C
ATOM   1757  HA  VAL A 362      33.927  55.687 -45.854  1.00 10.23           H
ATOM   1758  C   VAL A 362      34.907  53.840 -46.401  1.00 10.23           C
ATOM   1759  O   VAL A 362      35.787  53.331 -47.097  1.00 10.23           O
ATOM   1760  CB  VAL A 362      33.374  55.190 -47.903  1.00 10.23           C
ATOM   1761  HB  VAL A 362      33.852  54.721 -48.763  1.00 10.23           H
ATOM   1762  CG1 VAL A 362      32.135  54.384 -47.524  1.00 10.23           C
ATOM   1763 1HG1 VAL A 362      31.447  54.357 -48.367  1.00 10.23           H
ATOM   1764 2HG1 VAL A 362      31.639  54.838 -46.665  1.00 10.23           H
ATOM   1765 3HG1 VAL A 362      32.413  53.360 -47.285  1.00 10.23           H
ATOM   1766  CG2 VAL A 362      32.927  56.602 -48.313  1.00 10.23           C
ATOM   1767 1HG2 VAL A 362      32.208  56.535 -49.132  1.00 10.23           H
ATOM   1768 2HG2 VAL A 362      33.776  57.189 -48.657  1.00 10.23           H
ATOM   1769 3HG2 VAL A 362      32.454  57.106 -47.470  1.00 10.23           H
ATOM   1770  N   GLY A 363      34.390  53.206 -45.356  1.00 12.53           N
ATOM   1771  H   GLY A 363      33.687  53.645 -44.778  1.00 12.53           H
ATOM   1772  CA  GLY A 363      34.808  51.850 -45.036  1.00 12.53           C
ATOM   1773 1HA  GLY A 363      34.580  51.200 -45.881  1.00 12.53           H
ATOM   1774 2HA  GLY A 363      35.887  51.838 -44.879  1.00 12.53           H
ATOM   1775  C   GLY A 363      34.141  51.283 -43.800  1.00 12.53           C
ATOM   1776  O   GLY A 363      33.481  52.002 -43.045  1.00 12.53           O
ATOM   1777  N   ILE A 364      34.350  49.997 -43.578  1.00  4.29           N
ATOM   1778  H   ILE A 364      34.897  49.462 -44.251  1.00  4.29           H
ATOM   1779  CA  ILE A 364      33.943  49.307 -42.357  1.00  4.29           C
ATOM   1780  HA  ILE A 364      33.051  49.758 -41.926  1.00  4.29           H
ATOM   1781  C   ILE A 364      35.145  49.516 -41.450  1.00  4.29           C
ATOM   1782  O   ILE A 364      36.277  49.379 -41.906  1.00  4.29           O
ATOM   1783  CB  ILE A 364      33.739  47.782 -42.596  1.00  4.29           C
ATOM   1784  HB  ILE A 364      34.679  47.375 -42.972  1.00  4.29           H
ATOM   1785  CG1 ILE A 364      32.671  47.529 -43.678  1.00  4.29           C
ATOM   1786 1HG1 ILE A 364      32.994  48.002 -44.605  1.00  4.29           H
ATOM   1787 2HG1 ILE A 364      32.640  46.456 -43.860  1.00  4.29           H
ATOM   1788  CG2 ILE A 364      33.394  47.042 -41.278  1.00  4.29           C
ATOM   1789 1HG2 ILE A 364      34.243  47.081 -40.594  1.00  4.29           H
ATOM   1790 2HG2 ILE A 364      33.178  45.996 -41.492  1.00  4.29           H
ATOM   1791 3HG2 ILE A 364      32.528  47.497 -40.795  1.00  4.29           H
ATOM   1792  CD1 ILE A 364      31.234  47.997 -43.379  1.00  4.29           C
ATOM   1793 1HD1 ILE A 364      30.607  47.776 -44.244  1.00  4.29           H
ATOM   1794 2HD1 ILE A 364      31.215  49.072 -43.200  1.00  4.29           H
ATOM   1795 3HD1 ILE A 364      30.834  47.465 -42.516  1.00  4.29           H
ATOM   1796  N   HIS A 365      34.927  49.854 -40.190  1.00  5.69           N
ATOM   1797  H   HIS A 365      33.975  49.892 -39.834  1.00  5.69           H
ATOM   1798  CA  HIS A 365      36.029  50.128 -39.273  1.00  5.69           C
ATOM   1799  HA  HIS A 365      36.975  50.044 -39.801  1.00  5.69           H
ATOM   1800  C   HIS A 365      35.992  49.071 -38.181  1.00  5.69           C
ATOM   1801  O   HIS A 365      34.913  48.703 -37.730  1.00  5.69           O
ATOM   1802  CB  HIS A 365      35.905  51.542 -38.714  1.00  5.69           C
ATOM   1803 1HB  HIS A 365      34.960  51.619 -38.181  1.00  5.69           H
ATOM   1804 2HB  HIS A 365      36.718  51.714 -38.007  1.00  5.69           H
ATOM   1805  CG  HIS A 365      35.953  52.606 -39.768  1.00  5.69           C
ATOM   1806  ND1 HIS A 365      34.848  53.015 -40.511  1.00  5.69           N
ATOM   1807  HD1 HIS A 365      33.920  52.613 -40.456  1.00  5.69           H
ATOM   1808  CD2 HIS A 365      36.978  53.364 -40.231  1.00  5.69           C
ATOM   1809  HD2 HIS A 365      38.003  53.311 -39.882  1.00  5.69           H
ATOM   1810  CE1 HIS A 365      35.213  53.986 -41.336  1.00  5.69           C
ATOM   1811  HE1 HIS A 365      34.557  54.515 -42.024  1.00  5.69           H
ATOM   1812  NE2 HIS A 365      36.494  54.214 -41.184  1.00  5.69           N
ATOM   1813  HE2 HIS A 365      37.029  54.931 -41.674  1.00  5.69           H
ATOM   1814  N   LEU A 366      37.153  48.544 -37.824  1.00  0.64           N
ATOM   1815  H   LEU A 366      38.003  48.916 -38.238  1.00  0.64           H
ATOM   1816  CA  LEU A 366      37.281  47.401 -36.915  1.00  0.64           C
ATOM   1817  HA  LEU A 366      36.345  47.224 -36.384  1.00  0.64           H
ATOM   1818  C   LEU A 366      38.395  47.675 -35.909  1.00  0.64           C
ATOM   1819  O   LEU A 366      39.253  48.518 -36.167  1.00  0.64           O
ATOM   1820  CB  LEU A 366      37.653  46.156 -37.736  1.00  0.64           C
ATOM   1821 1HB  LEU A 366      38.594  46.374 -38.237  1.00  0.64           H
ATOM   1822 2HB  LEU A 366      37.833  45.337 -37.041  1.00  0.64           H
ATOM   1823  CG  LEU A 366      36.674  45.648 -38.811  1.00  0.64           C
ATOM   1824  HG  LEU A 366      36.397  46.481 -39.454  1.00  0.64           H
ATOM   1825  CD1 LEU A 366      37.336  44.588 -39.691  1.00  0.64           C
ATOM   1826 1HD1 LEU A 366      36.647  44.290 -40.482  1.00  0.64           H
ATOM   1827 2HD1 LEU A 366      37.602  43.715 -39.098  1.00  0.64           H
ATOM   1828 3HD1 LEU A 366      38.232  45.005 -40.150  1.00  0.64           H
ATOM   1829  CD2 LEU A 366      35.407  45.070 -38.194  1.00  0.64           C
ATOM   1830 1HD2 LEU A 366      34.743  44.709 -38.979  1.00  0.64           H
ATOM   1831 2HD2 LEU A 366      34.888  45.850 -37.637  1.00  0.64           H
ATOM   1832 3HD2 LEU A 366      35.651  44.250 -37.518  1.00  0.64           H
ATOM   1833  N   THR A 367      38.425  46.927 -34.816  1.00 -0.40           N
ATOM   1834  H   THR A 367      37.691  46.240 -34.664  1.00 -0.40           H
ATOM   1835  CA  THR A 367      39.515  46.971 -33.832  1.00 -0.40           C
ATOM   1836  HA  THR A 367      40.273  47.698 -34.121  1.00 -0.40           H
ATOM   1837  C   THR A 367      40.122  45.577 -33.812  1.00 -0.40           C
ATOM   1838  O   THR A 367      39.459  44.639 -34.248  1.00 -0.40           O
ATOM   1839  CB  THR A 367      39.007  47.286 -32.405  1.00 -0.40           C
ATOM   1840  HB  THR A 367      39.844  47.241 -31.708  1.00 -0.40           H
ATOM   1841  OG1 THR A 367      38.016  46.328 -32.016  1.00 -0.40           O
ATOM   1842  HG1 THR A 367      37.359  46.261 -32.718  1.00 -0.40           H
ATOM   1843  CG2 THR A 367      38.377  48.654 -32.325  1.00 -0.40           C
ATOM   1844 1HG2 THR A 367      37.498  48.706 -32.966  1.00 -0.40           H
ATOM   1845 2HG2 THR A 367      39.098  49.414 -32.633  1.00 -0.40           H
ATOM   1846 3HG2 THR A 367      38.080  48.848 -31.296  1.00 -0.40           H
ATOM   1847  N   ALA A 368      41.341  45.396 -33.321  1.00 13.71           N
ATOM   1848  H   ALA A 368      41.887  46.188 -32.989  1.00 13.71           H
ATOM   1849  CA  ALA A 368      41.892  44.042 -33.248  1.00 13.71           C
ATOM   1850  HA  ALA A 368      41.701  43.532 -34.194  1.00 13.71           H
ATOM   1851  C   ALA A 368      41.189  43.261 -32.133  1.00 13.71           C
ATOM   1852  O   ALA A 368      40.874  42.083 -32.292  1.00 13.71           O
ATOM   1853  CB  ALA A 368      43.404  44.080 -33.002  1.00 13.71           C
ATOM   1854 1HB  ALA A 368      43.777  43.062 -32.873  1.00 13.71           H
ATOM   1855 2HB  ALA A 368      43.629  44.657 -32.106  1.00 13.71           H
ATOM   1856 3HB  ALA A 368      43.904  44.529 -33.855  1.00 13.71           H
ATOM   1857  N   ALA A 369      40.969  43.937 -31.015  1.00 28.73           N
ATOM   1858  H   ALA A 369      41.244  44.907 -30.963  1.00 28.73           H
ATOM   1859  CA  ALA A 369      40.313  43.393 -29.831  1.00 28.73           C
ATOM   1860  HA  ALA A 369      39.430  42.819 -30.112  1.00 28.73           H
ATOM   1861  C   ALA A 369      39.898  44.656 -29.072  1.00 28.73           C
ATOM   1862  O   ALA A 369      40.410  45.735 -29.382  1.00 28.73           O
ATOM   1863  CB  ALA A 369      41.286  42.520 -29.018  1.00 28.73           C
ATOM   1864 1HB  ALA A 369      40.783  42.126 -28.137  1.00 28.73           H
ATOM   1865 2HB  ALA A 369      42.155  43.098 -28.710  1.00 28.73           H
ATOM   1866 3HB  ALA A 369      41.616  41.679 -29.630  1.00 28.73           H
ATOM   1867  N   ASP A 370      38.993  44.537 -28.113  1.00 23.62           N
ATOM   1868  H   ASP A 370      38.713  43.606 -27.803  1.00 23.62           H
ATOM   1869  CA  ASP A 370      38.300  45.698 -27.541  1.00 23.62           C
ATOM   1870  HA  ASP A 370      37.768  46.183 -28.360  1.00 23.62           H
ATOM   1871  C   ASP A 370      39.149  46.788 -26.871  1.00 23.62           C
ATOM   1872  O   ASP A 370      40.121  46.531 -26.152  1.00 23.62           O
ATOM   1873  CB  ASP A 370      37.254  45.205 -26.535  1.00 23.62           C
ATOM   1874 1HB  ASP A 370      36.717  44.361 -26.967  1.00 23.62           H
ATOM   1875 2HB  ASP A 370      37.768  44.862 -25.638  1.00 23.62           H
ATOM   1876  CG  ASP A 370      36.251  46.286 -26.152  1.00 23.62           C
ATOM   1877  OD1 ASP A 370      35.894  47.133 -27.000  1.00 23.62           O
ATOM   1878  OD2 ASP A 370      35.813  46.318 -24.982  1.00 23.62           O
ATOM   1879  N   CYS A 371      38.736  48.027 -27.084  1.00 13.09           N
ATOM   1880  H   CYS A 371      37.902  48.177 -27.639  1.00 13.09           H
ATOM   1881  CA  CYS A 371      39.363  49.199 -26.487  1.00 13.09           C
ATOM   1882  HA  CYS A 371      39.989  48.909 -25.647  1.00 13.09           H
ATOM   1883  C   CYS A 371      38.209  50.075 -26.011  1.00 13.09           C
ATOM   1884  O   CYS A 371      37.358  50.441 -26.827  1.00 13.09           O
ATOM   1885  CB  CYS A 371      40.190  49.943 -27.535  1.00 13.09           C
ATOM   1886 1HB  CYS A 371      40.994  49.293 -27.880  1.00 13.09           H
ATOM   1887 2HB  CYS A 371      39.548  50.174 -28.386  1.00 13.09           H
ATOM   1888  SG  CYS A 371      40.894  51.485 -26.915  1.00 13.09           S
ATOM   1889  HG  CYS A 371      41.427  51.888 -28.080  1.00 13.09           H
ATOM   1890  N   PRO A 372      38.156  50.438 -24.716  1.00 14.93           N
ATOM   1891  CA  PRO A 372      36.921  51.134 -24.332  1.00 14.93           C
ATOM   1892  HA  PRO A 372      36.048  50.601 -24.710  1.00 14.93           H
ATOM   1893  C   PRO A 372      36.879  52.577 -24.819  1.00 14.93           C
ATOM   1894  O   PRO A 372      35.817  53.188 -24.901  1.00 14.93           O
ATOM   1895  CB  PRO A 372      36.952  51.045 -22.806  1.00 14.93           C
ATOM   1896 1HB  PRO A 372      36.423  51.881 -22.350  1.00 14.93           H
ATOM   1897 2HB  PRO A 372      36.523  50.096 -22.482  1.00 14.93           H
ATOM   1898  CG  PRO A 372      38.390  51.080 -22.481  1.00 14.93           C
ATOM   1899 1HG  PRO A 372      38.755  52.107 -22.521  1.00 14.93           H
ATOM   1900 2HG  PRO A 372      38.573  50.649 -21.497  1.00 14.93           H
ATOM   1901  CD  PRO A 372      39.046  50.256 -23.552  1.00 14.93           C
ATOM   1902 1HD  PRO A 372      40.046  50.637 -23.760  1.00 14.93           H
ATOM   1903 2HD  PRO A 372      39.085  49.212 -23.254  1.00 14.93           H
ATOM   1904  N   TYR A 373      38.035  53.125 -25.161  1.00-16.68           N
ATOM   1905  H   TYR A 373      38.893  52.611 -25.028  1.00-16.68           H
ATOM   1906  CA  TYR A 373      38.112  54.478 -25.691  1.00-16.68           C
ATOM   1907  HA  TYR A 373      37.520  55.135 -25.055  1.00-16.68           H
ATOM   1908  C   TYR A 373      37.546  54.527 -27.108  1.00-16.68           C
ATOM   1909  O   TYR A 373      36.876  55.489 -27.479  1.00-16.68           O
ATOM   1910  CB  TYR A 373      39.565  54.952 -25.663  1.00-16.68           C
ATOM   1911 1HB  TYR A 373      40.154  54.354 -26.357  1.00-16.68           H
ATOM   1912 2HB  TYR A 373      39.605  55.995 -25.978  1.00-16.68           H
ATOM   1913  CG  TYR A 373      40.168  54.822 -24.277  1.00-16.68           C
ATOM   1914  CD1 TYR A 373      41.138  53.834 -23.998  1.00-16.68           C
ATOM   1915  HD1 TYR A 373      41.500  53.194 -24.788  1.00-16.68           H
ATOM   1916  CD2 TYR A 373      39.748  55.665 -23.225  1.00-16.68           C
ATOM   1917  HD2 TYR A 373      39.011  56.434 -23.409  1.00-16.68           H
ATOM   1918  CE1 TYR A 373      41.655  53.670 -22.683  1.00-16.68           C
ATOM   1919  HE1 TYR A 373      42.389  52.906 -22.477  1.00-16.68           H
ATOM   1920  CE2 TYR A 373      40.274  55.508 -21.913  1.00-16.68           C
ATOM   1921  HE2 TYR A 373      39.949  56.156 -21.112  1.00-16.68           H
ATOM   1922  CZ  TYR A 373      41.216  54.510 -21.656  1.00-16.68           C
ATOM   1923  OH  TYR A 373      41.715  54.359 -20.387  1.00-16.68           O
ATOM   1924  HH  TYR A 373      42.372  53.656 -20.330  1.00-16.68           H
ATOM   1925  N   PHE A 374      37.761  53.470 -27.883  1.00 34.57           N
ATOM   1926  H   PHE A 374      38.311  52.698 -27.539  1.00 34.57           H
ATOM   1927  CA  PHE A 374      37.193  53.382 -29.230  1.00 34.57           C
ATOM   1928  HA  PHE A 374      37.311  54.338 -29.741  1.00 34.57           H
ATOM   1929  C   PHE A 374      35.709  53.052 -29.161  1.00 34.57           C
ATOM   1930  O   PHE A 374      34.890  53.704 -29.798  1.00 34.57           O
ATOM   1931  CB  PHE A 374      37.894  52.286 -30.041  1.00 34.57           C
ATOM   1932 1HB  PHE A 374      38.955  52.520 -30.096  1.00 34.57           H
ATOM   1933 2HB  PHE A 374      37.783  51.333 -29.524  1.00 34.57           H
ATOM   1934  CG  PHE A 374      37.358  52.133 -31.446  1.00 34.57           C
ATOM   1935  CD1 PHE A 374      37.959  52.824 -32.513  1.00 34.57           C
ATOM   1936  HD1 PHE A 374      38.808  53.467 -32.329  1.00 34.57           H
ATOM   1937  CD2 PHE A 374      36.257  51.290 -31.713  1.00 34.57           C
ATOM   1938  HD2 PHE A 374      35.791  50.740 -30.908  1.00 34.57           H
ATOM   1939  CE1 PHE A 374      37.472  52.680 -33.836  1.00 34.57           C
ATOM   1940  HE1 PHE A 374      37.944  53.216 -34.645  1.00 34.57           H
ATOM   1941  CE2 PHE A 374      35.755  51.143 -33.033  1.00 34.57           C
ATOM   1942  HE2 PHE A 374      34.907  50.499 -33.225  1.00 34.57           H
ATOM   1943  CZ  PHE A 374      36.372  51.834 -34.097  1.00 34.57           C
ATOM   1944  HZ  PHE A 374      36.007  51.718 -35.105  1.00 34.57           H
ATOM   1945  N   SER A 375      35.370  52.024 -28.397  1.00 13.85           N
ATOM   1946  H   SER A 375      36.078  51.539 -27.854  1.00 13.85           H
ATOM   1947  CA  SER A 375      34.021  51.460 -28.393  1.00 13.85           C
ATOM   1948  HA  SER A 375      33.707  51.336 -29.428  1.00 13.85           H
ATOM   1949  C   SER A 375      32.953  52.295 -27.696  1.00 13.85           C
ATOM   1950  O   SER A 375      31.769  51.967 -27.776  1.00 13.85           O
ATOM   1951  CB  SER A 375      34.087  50.073 -27.759  1.00 13.85           C
ATOM   1952 1HB  SER A 375      34.385  50.167 -26.714  1.00 13.85           H
ATOM   1953 2HB  SER A 375      33.110  49.594 -27.818  1.00 13.85           H
ATOM   1954  OG  SER A 375      35.044  49.289 -28.456  1.00 13.85           O
ATOM   1955  HG  SER A 375      35.308  48.541 -27.887  1.00 13.85           H
ATOM   1956  N   ALA A 376      33.347  53.386 -27.052  1.00  6.64           N
ATOM   1957  H   ALA A 376      34.327  53.616 -27.025  1.00  6.64           H
ATOM   1958  CA  ALA A 376      32.399  54.292 -26.409  1.00  6.64           C
ATOM   1959  HA  ALA A 376      31.898  53.757 -25.603  1.00  6.64           H
ATOM   1960  C   ALA A 376      31.337  54.747 -27.420  1.00  6.64           C
ATOM   1961  O   ALA A 376      31.664  55.093 -28.553  1.00  6.64           O
ATOM   1962  CB  ALA A 376      33.155  55.495 -25.830  1.00  6.64           C
ATOM   1963 1HB  ALA A 376      33.681  56.022 -26.628  1.00  6.64           H
ATOM   1964 2HB  ALA A 376      33.875  55.153 -25.087  1.00  6.64           H
ATOM   1965 3HB  ALA A 376      32.450  56.178 -25.356  1.00  6.64           H
ATOM   1966  N   ARG A 377      30.074  54.684 -27.010  1.00 16.81           N
ATOM   1967  H   ARG A 377      29.902  54.371 -26.055  1.00 16.81           H
ATOM   1968  CA  ARG A 377      28.882  54.979 -27.829  1.00 16.81           C
ATOM   1969  HA  ARG A 377      28.020  54.825 -27.180  1.00 16.81           H
ATOM   1970  C   ARG A 377      28.648  54.048 -29.022  1.00 16.81           C
ATOM   1971  O   ARG A 377      27.612  54.152 -29.675  1.00 16.81           O
ATOM   1972  CB  ARG A 377      28.831  56.451 -28.287  1.00 16.81           C
ATOM   1973 1HB  ARG A 377      29.596  56.604 -29.048  1.00 16.81           H
ATOM   1974 2HB  ARG A 377      27.863  56.627 -28.756  1.00 16.81           H
ATOM   1975  CG  ARG A 377      29.037  57.513 -27.189  1.00 16.81           C
ATOM   1976 1HG  ARG A 377      30.050  57.420 -26.796  1.00 16.81           H
ATOM   1977 2HG  ARG A 377      28.939  58.501 -27.641  1.00 16.81           H
ATOM   1978  CD  ARG A 377      28.054  57.412 -26.018  1.00 16.81           C
ATOM   1979 1HD  ARG A 377      28.176  56.441 -25.537  1.00 16.81           H
ATOM   1980 2HD  ARG A 377      28.301  58.186 -25.289  1.00 16.81           H
ATOM   1981  NE  ARG A 377      26.650  57.581 -26.423  1.00 16.81           N
ATOM   1982  HE  ARG A 377      26.479  57.934 -27.359  1.00 16.81           H
ATOM   1983  CZ  ARG A 377      25.582  57.327 -25.679  1.00 16.81           C
ATOM   1984  NH1 ARG A 377      24.403  57.543 -26.179  1.00 16.81           N
ATOM   1985 1HH1 ARG A 377      24.306  57.916 -27.110  1.00 16.81           H
ATOM   1986 2HH1 ARG A 377      23.586  57.325 -25.634  1.00 16.81           H
ATOM   1987  NH2 ARG A 377      25.632  56.882 -24.452  1.00 16.81           N
ATOM   1988 1HH2 ARG A 377      26.522  56.751 -23.994  1.00 16.81           H
ATOM   1989 2HH2 ARG A 377      24.775  56.682 -23.963  1.00 16.81           H
ATOM   1990  N   TYR A 378      29.536  53.094 -29.261  1.00 25.19           N
ATOM   1991  H   TYR A 378      30.384  53.058 -28.709  1.00 25.19           H
ATOM   1992  CA  TYR A 378      29.325  52.069 -30.285  1.00 25.19           C
ATOM   1993  HA  TYR A 378      28.574  52.409 -30.996  1.00 25.19           H
ATOM   1994  C   TYR A 378      28.821  50.786 -29.635  1.00 25.19           C
ATOM   1995  O   TYR A 378      27.885  50.161 -30.129  1.00 25.19           O
ATOM   1996  CB  TYR A 378      30.619  51.755 -31.032  1.00 25.19           C
ATOM   1997 1HB  TYR A 378      31.343  51.365 -30.319  1.00 25.19           H
ATOM   1998 2HB  TYR A 378      30.401  50.966 -31.749  1.00 25.19           H
ATOM   1999  CG  TYR A 378      31.276  52.899 -31.778  1.00 25.19           C
ATOM   2000  CD1 TYR A 378      32.673  52.897 -31.974  1.00 25.19           C
ATOM   2001  HD1 TYR A 378      33.273  52.096 -31.568  1.00 25.19           H
ATOM   2002  CD2 TYR A 378      30.526  53.967 -32.322  1.00 25.19           C
ATOM   2003  HD2 TYR A 378      29.452  54.001 -32.207  1.00 25.19           H
ATOM   2004  CE1 TYR A 378      33.311  53.929 -32.708  1.00 25.19           C
ATOM   2005  HE1 TYR A 378      34.380  53.904 -32.857  1.00 25.19           H
ATOM   2006  CE2 TYR A 378      31.166  55.007 -33.042  1.00 25.19           C
ATOM   2007  HE2 TYR A 378      30.583  55.817 -33.452  1.00 25.19           H
ATOM   2008  CZ  TYR A 378      32.550  54.976 -33.230  1.00 25.19           C
ATOM   2009  OH  TYR A 378      33.162  55.980 -33.937  1.00 25.19           O
ATOM   2010  HH  TYR A 378      32.520  56.628 -34.267  1.00 25.19           H
ATOM   2011  N   CYS A 379      29.376  50.433 -28.481  1.00 29.99           N
ATOM   2012  H   CYS A 379      30.170  50.956 -28.121  1.00 29.99           H
ATOM   2013  CA  CYS A 379      28.849  49.338 -27.660  1.00 29.99           C
ATOM   2014  HA  CYS A 379      28.347  48.617 -28.306  1.00 29.99           H
ATOM   2015  C   CYS A 379      27.805  49.931 -26.708  1.00 29.99           C
ATOM   2016  O   CYS A 379      27.847  49.764 -25.489  1.00 29.99           O
ATOM   2017  CB  CYS A 379      29.964  48.606 -26.902  1.00 29.99           C
ATOM   2018 1HB  CYS A 379      29.507  47.796 -26.332  1.00 29.99           H
ATOM   2019 2HB  CYS A 379      30.646  48.162 -27.627  1.00 29.99           H
ATOM   2020  SG  CYS A 379      30.934  49.628 -25.763  1.00 29.99           S
ATOM   2021  HG  CYS A 379      29.882  50.099 -25.080  1.00 29.99           H
ATOM   2022  N   ASP A 380      26.911  50.719 -27.284  1.00 18.39           N
ATOM   2023  H   ASP A 380      26.918  50.800 -28.292  1.00 18.39           H
ATOM   2024  CA  ASP A 380      25.893  51.446 -26.532  1.00 18.39           C
ATOM   2025  HA  ASP A 380      26.343  51.893 -25.646  1.00 18.39           H
ATOM   2026  C   ASP A 380      24.808  50.453 -26.113  1.00 18.39           C
ATOM   2027  O   ASP A 380      24.585  49.450 -26.797  1.00 18.39           O
ATOM   2028  CB  ASP A 380      25.327  52.547 -27.427  1.00 18.39           C
ATOM   2029 1HB  ASP A 380      26.158  53.043 -27.922  1.00 18.39           H
ATOM   2030 2HB  ASP A 380      24.691  52.100 -28.187  1.00 18.39           H
ATOM   2031  CG  ASP A 380      24.542  53.595 -26.665  1.00 18.39           C
ATOM   2032  OD1 ASP A 380      24.496  53.579 -25.414  1.00 18.39           O
ATOM   2033  OD2 ASP A 380      23.977  54.484 -27.338  1.00 18.39           O
ATOM   2034  N   VAL A 381      24.165  50.698 -24.983  1.00  4.29           N
ATOM   2035  H   VAL A 381      24.328  51.573 -24.504  1.00  4.29           H
ATOM   2036  CA  VAL A 381      23.209  49.753 -24.404  1.00  4.29           C
ATOM   2037  HA  VAL A 381      23.665  48.764 -24.388  1.00  4.29           H
ATOM   2038  C   VAL A 381      21.906  49.651 -25.195  1.00  4.29           C
ATOM   2039  O   VAL A 381      21.539  50.555 -25.952  1.00  4.29           O
ATOM   2040  CB  VAL A 381      22.849  50.149 -22.937  1.00  4.29           C
ATOM   2041  HB  VAL A 381      22.123  49.434 -22.562  1.00  4.29           H
ATOM   2042  CG1 VAL A 381      24.076  50.072 -22.035  1.00  4.29           C
ATOM   2043 1HG1 VAL A 381      23.788  50.292 -21.006  1.00  4.29           H
ATOM   2044 2HG1 VAL A 381      24.831  50.790 -22.353  1.00  4.29           H
ATOM   2045 3HG1 VAL A 381      24.488  49.065 -22.067  1.00  4.29           H
ATOM   2046  CG2 VAL A 381      22.241  51.559 -22.840  1.00  4.29           C
ATOM   2047 1HG2 VAL A 381      21.985  51.775 -21.802  1.00  4.29           H
ATOM   2048 2HG2 VAL A 381      21.329  51.613 -23.434  1.00  4.29           H
ATOM   2049 3HG2 VAL A 381      22.943  52.314 -23.191  1.00  4.29           H
ATOM   2050  N   ASP A 382      21.180  48.566 -24.967  1.00  4.37           N
ATOM   2051  H   ASP A 382      21.584  47.801 -24.441  1.00  4.37           H
ATOM   2052  CA  ASP A 382      19.762  48.474 -25.324  1.00  4.37           C
ATOM   2053  HA  ASP A 382      19.538  49.223 -26.083  1.00  4.37           H
ATOM   2054  C   ASP A 382      18.952  48.814 -24.064  1.00  4.37           C
ATOM   2055  O   ASP A 382      19.536  49.161 -23.034  1.00  4.37           O
ATOM   2056  CB  ASP A 382      19.420  47.099 -25.921  1.00  4.37           C
ATOM   2057 1HB  ASP A 382      18.406  47.135 -26.315  1.00  4.37           H
ATOM   2058 2HB  ASP A 382      20.101  46.903 -26.749  1.00  4.37           H
ATOM   2059  CG  ASP A 382      19.513  45.941 -24.928  1.00  4.37           C
ATOM   2060  OD1 ASP A 382      19.698  46.127 -23.710  1.00  4.37           O
ATOM   2061  OD2 ASP A 382      19.343  44.792 -25.387  1.00  4.37           O
ATOM   2062  N   GLU A 383      17.630  48.711 -24.084  1.00 -0.22           N
ATOM   2063  H   GLU A 383      17.150  48.406 -24.927  1.00 -0.22           H
ATOM   2064  CA  GLU A 383      16.822  49.078 -22.913  1.00 -0.22           C
ATOM   2065  HA  GLU A 383      17.138  50.074 -22.604  1.00 -0.22           H
ATOM   2066  C   GLU A 383      17.000  48.165 -21.695  1.00 -0.22           C
ATOM   2067  O   GLU A 383      16.569  48.497 -20.589  1.00 -0.22           O
ATOM   2068  CB  GLU A 383      15.329  49.175 -23.267  1.00 -0.22           C
ATOM   2069 1HB  GLU A 383      14.843  49.700 -22.445  1.00 -0.22           H
ATOM   2070 2HB  GLU A 383      15.218  49.795 -24.157  1.00 -0.22           H
ATOM   2071  CG  GLU A 383      14.558  47.858 -23.470  1.00 -0.22           C
ATOM   2072 1HG  GLU A 383      14.775  47.178 -22.646  1.00 -0.22           H
ATOM   2073 2HG  GLU A 383      13.494  48.092 -23.433  1.00 -0.22           H
ATOM   2074  CD  GLU A 383      14.831  47.148 -24.789  1.00 -0.22           C
ATOM   2075  OE1 GLU A 383      15.409  47.754 -25.721  1.00 -0.22           O
ATOM   2076  OE2 GLU A 383      14.429  45.968 -24.929  1.00 -0.22           O
ATOM   2077  N   ASN A 384      17.664  47.033 -21.879  1.00-10.15           N
ATOM   2078  H   ASN A 384      18.054  46.826 -22.794  1.00-10.15           H
ATOM   2079  CA  ASN A 384      17.922  46.082 -20.799  1.00-10.15           C
ATOM   2080  HA  ASN A 384      17.236  46.272 -19.973  1.00-10.15           H
ATOM   2081  C   ASN A 384      19.355  46.231 -20.286  1.00-10.15           C
ATOM   2082  O   ASN A 384      19.787  45.490 -19.398  1.00-10.15           O
ATOM   2083  CB  ASN A 384      17.697  44.655 -21.302  1.00-10.15           C
ATOM   2084 1HB  ASN A 384      18.329  44.480 -22.170  1.00-10.15           H
ATOM   2085 2HB  ASN A 384      17.977  43.949 -20.523  1.00-10.15           H
ATOM   2086  CG  ASN A 384      16.267  44.395 -21.683  1.00-10.15           C
ATOM   2087  OD1 ASN A 384      15.332  44.748 -20.972  1.00-10.15           O
ATOM   2088  ND2 ASN A 384      16.077  43.777 -22.811  1.00-10.15           N
ATOM   2089 1HD2 ASN A 384      15.135  43.570 -23.102  1.00-10.15           H
ATOM   2090 2HD2 ASN A 384      16.869  43.495 -23.372  1.00-10.15           H
ATOM   2091  N   GLY A 385      20.095  47.176 -20.851  1.00-16.65           N
ATOM   2092  H   GLY A 385      19.707  47.746 -21.596  1.00-16.65           H
ATOM   2093  CA  GLY A 385      21.466  47.432 -20.434  1.00-16.65           C
ATOM   2094 1HA  GLY A 385      21.717  48.462 -20.679  1.00-16.65           H
ATOM   2095 2HA  GLY A 385      21.543  47.310 -19.354  1.00-16.65           H
ATOM   2096  C   GLY A 385      22.477  46.516 -21.095  1.00-16.65           C
ATOM   2097  O   GLY A 385      23.651  46.503 -20.723  1.00-16.65           O
ATOM   2098  N   VAL A 386      22.032  45.721 -22.055  1.00 -7.16           N
ATOM   2099  H   VAL A 386      21.072  45.803 -22.382  1.00 -7.16           H
ATOM   2100  CA  VAL A 386      22.888  44.728 -22.700  1.00 -7.16           C
ATOM   2101  HA  VAL A 386      23.591  44.333 -21.969  1.00 -7.16           H
ATOM   2102  C   VAL A 386      23.667  45.426 -23.807  1.00 -7.16           C
ATOM   2103  O   VAL A 386      23.123  46.251 -24.554  1.00 -7.16           O
ATOM   2104  CB  VAL A 386      22.060  43.543 -23.275  1.00 -7.16           C
ATOM   2105  HB  VAL A 386      21.387  43.922 -24.038  1.00 -7.16           H
ATOM   2106  CG1 VAL A 386      22.968  42.476 -23.905  1.00 -7.16           C
ATOM   2107 1HG1 VAL A 386      22.374  41.614 -24.208  1.00 -7.16           H
ATOM   2108 2HG1 VAL A 386      23.734  42.167 -23.198  1.00 -7.16           H
ATOM   2109 3HG1 VAL A 386      23.455  42.883 -24.792  1.00 -7.16           H
ATOM   2110  CG2 VAL A 386      21.214  42.891 -22.167  1.00 -7.16           C
ATOM   2111 1HG2 VAL A 386      20.626  42.077 -22.589  1.00 -7.16           H
ATOM   2112 2HG2 VAL A 386      20.525  43.618 -21.742  1.00 -7.16           H
ATOM   2113 3HG2 VAL A 386      21.855  42.498 -21.378  1.00 -7.16           H
ATOM   2114  N   ARG A 387      24.944  45.087 -23.893  1.00  4.51           N
ATOM   2115  H   ARG A 387      25.314  44.383 -23.258  1.00  4.51           H
ATOM   2116  CA  ARG A 387      25.865  45.619 -24.889  1.00  4.51           C
ATOM   2117  HA  ARG A 387      25.349  46.331 -25.531  1.00  4.51           H
ATOM   2118  C   ARG A 387      26.326  44.430 -25.719  1.00  4.51           C
ATOM   2119  O   ARG A 387      26.241  43.290 -25.252  1.00  4.51           O
ATOM   2120  CB  ARG A 387      27.043  46.299 -24.190  1.00  4.51           C
ATOM   2121 1HB  ARG A 387      27.548  45.554 -23.576  1.00  4.51           H
ATOM   2122 2HB  ARG A 387      27.741  46.660 -24.946  1.00  4.51           H
ATOM   2123  CG  ARG A 387      26.646  47.466 -23.296  1.00  4.51           C
ATOM   2124 1HG  ARG A 387      26.223  48.262 -23.908  1.00  4.51           H
ATOM   2125 2HG  ARG A 387      25.899  47.136 -22.575  1.00  4.51           H
ATOM   2126  CD  ARG A 387      27.846  47.995 -22.529  1.00  4.51           C
ATOM   2127 1HD  ARG A 387      28.302  47.162 -21.991  1.00  4.51           H
ATOM   2128 2HD  ARG A 387      28.578  48.395 -23.231  1.00  4.51           H
ATOM   2129  NE  ARG A 387      27.467  49.031 -21.554  1.00  4.51           N
ATOM   2130  HE  ARG A 387      27.096  48.704 -20.671  1.00  4.51           H
ATOM   2131  CZ  ARG A 387      27.561  50.345 -21.714  1.00  4.51           C
ATOM   2132  NH1 ARG A 387      27.298  51.120 -20.703  1.00  4.51           N
ATOM   2133 1HH1 ARG A 387      26.981  50.731 -19.821  1.00  4.51           H
ATOM   2134 2HH1 ARG A 387      27.399  52.116 -20.793  1.00  4.51           H
ATOM   2135  NH2 ARG A 387      27.884  50.931 -22.835  1.00  4.51           N
ATOM   2136 1HH2 ARG A 387      28.012  50.382 -23.677  1.00  4.51           H
ATOM   2137 2HH2 ARG A 387      27.987  51.932 -22.867  1.00  4.51           H
ATOM   2138  N   TYR A 388      26.757  44.673 -26.946  1.00-13.51           N
ATOM   2139  H   TYR A 388      26.822  45.636 -27.265  1.00-13.51           H
ATOM   2140  CA  TYR A 388      27.076  43.604 -27.891  1.00-13.51           C
ATOM   2141  HA  TYR A 388      27.156  42.661 -27.353  1.00-13.51           H
ATOM   2142  C   TYR A 388      28.395  43.874 -28.615  1.00-13.51           C
ATOM   2143  O   TYR A 388      28.720  45.025 -28.931  1.00-13.51           O
ATOM   2144  CB  TYR A 388      25.950  43.482 -28.931  1.00-13.51           C
ATOM   2145 1HB  TYR A 388      25.942  44.383 -29.539  1.00-13.51           H
ATOM   2146 2HB  TYR A 388      26.167  42.636 -29.582  1.00-13.51           H
ATOM   2147  CG  TYR A 388      24.559  43.302 -28.340  1.00-13.51           C
ATOM   2148  CD1 TYR A 388      23.785  44.417 -27.943  1.00-13.51           C
ATOM   2149  HD1 TYR A 388      24.178  45.416 -28.079  1.00-13.51           H
ATOM   2150  CD2 TYR A 388      24.002  42.016 -28.182  1.00-13.51           C
ATOM   2151  HD2 TYR A 388      24.564  41.147 -28.496  1.00-13.51           H
ATOM   2152  CE1 TYR A 388      22.506  44.246 -27.343  1.00-13.51           C
ATOM   2153  HE1 TYR A 388      21.945  45.101 -26.999  1.00-13.51           H
ATOM   2154  CE2 TYR A 388      22.702  41.847 -27.622  1.00-13.51           C
ATOM   2155  HE2 TYR A 388      22.275  40.861 -27.519  1.00-13.51           H
ATOM   2156  CZ  TYR A 388      21.981  42.962 -27.189  1.00-13.51           C
ATOM   2157  OH  TYR A 388      20.763  42.777 -26.586  1.00-13.51           O
ATOM   2158  HH  TYR A 388      20.381  43.602 -26.240  1.00-13.51           H
ATOM   2159  N   MET A 389      29.146  42.823 -28.914  1.00-16.62           N
ATOM   2160  H   MET A 389      28.873  41.899 -28.589  1.00-16.62           H
ATOM   2161  CA  MET A 389      30.343  42.943 -29.748  1.00-16.62           C
ATOM   2162  HA  MET A 389      30.263  43.846 -30.353  1.00-16.62           H
ATOM   2163  C   MET A 389      30.419  41.743 -30.681  1.00-16.62           C
ATOM   2164  O   MET A 389      30.006  40.653 -30.300  1.00-16.62           O
ATOM   2165  CB  MET A 389      31.611  43.033 -28.892  1.00-16.62           C
ATOM   2166 1HB  MET A 389      31.363  43.524 -27.952  1.00-16.62           H
ATOM   2167 2HB  MET A 389      31.977  42.029 -28.679  1.00-16.62           H
ATOM   2168  CG  MET A 389      32.697  43.845 -29.575  1.00-16.62           C
ATOM   2169 1HG  MET A 389      32.902  43.409 -30.552  1.00-16.62           H
ATOM   2170 2HG  MET A 389      32.306  44.845 -29.727  1.00-16.62           H
ATOM   2171  SD  MET A 389      34.243  44.016 -28.698  1.00-16.62           S
ATOM   2172  CE  MET A 389      34.959  45.396 -29.633  1.00-16.62           C
ATOM   2173 1HE  MET A 389      34.892  45.202 -30.703  1.00-16.62           H
ATOM   2174 2HE  MET A 389      36.006  45.516 -29.360  1.00-16.62           H
ATOM   2175 3HE  MET A 389      34.424  46.317 -29.397  1.00-16.62           H
ATOM   2176  N   VAL A 390      30.912  41.945 -31.893  1.00-22.37           N
ATOM   2177  H   VAL A 390      31.249  42.870 -32.145  1.00-22.37           H
ATOM   2178  CA  VAL A 390      30.956  40.917 -32.933  1.00-22.37           C
ATOM   2179  HA  VAL A 390      30.455  40.014 -32.587  1.00-22.37           H
ATOM   2180  C   VAL A 390      32.403  40.572 -33.271  1.00-22.37           C
ATOM   2181  O   VAL A 390      33.205  41.464 -33.538  1.00-22.37           O
ATOM   2182  CB  VAL A 390      30.233  41.440 -34.213  1.00-22.37           C
ATOM   2183  HB  VAL A 390      30.721  42.358 -34.532  1.00-22.37           H
ATOM   2184  CG1 VAL A 390      30.313  40.438 -35.366  1.00-22.37           C
ATOM   2185 1HG1 VAL A 390      31.342  40.354 -35.712  1.00-22.37           H
ATOM   2186 2HG1 VAL A 390      29.698  40.775 -36.200  1.00-22.37           H
ATOM   2187 3HG1 VAL A 390      29.977  39.457 -35.039  1.00-22.37           H
ATOM   2188  CG2 VAL A 390      28.759  41.766 -33.906  1.00-22.37           C
ATOM   2189 1HG2 VAL A 390      28.252  40.881 -33.523  1.00-22.37           H
ATOM   2190 2HG2 VAL A 390      28.259  42.101 -34.816  1.00-22.37           H
ATOM   2191 3HG2 VAL A 390      28.698  42.566 -33.169  1.00-22.37           H
ATOM   2192  N   LEU A 391      32.720  39.285 -33.277  1.00-25.46           N
ATOM   2193  H   LEU A 391      32.001  38.609 -33.042  1.00-25.46           H
ATOM   2194  CA  LEU A 391      34.013  38.760 -33.721  1.00-25.46           C
ATOM   2195  HA  LEU A 391      34.811  39.485 -33.554  1.00-25.46           H
ATOM   2196  C   LEU A 391      33.880  38.455 -35.207  1.00-25.46           C
ATOM   2197  O   LEU A 391      32.916  37.800 -35.609  1.00-25.46           O
ATOM   2198  CB  LEU A 391      34.314  37.451 -32.982  1.00-25.46           C
ATOM   2199 1HB  LEU A 391      34.425  37.684 -31.927  1.00-25.46           H
ATOM   2200 2HB  LEU A 391      33.436  36.816 -33.085  1.00-25.46           H
ATOM   2201  CG  LEU A 391      35.524  36.603 -33.416  1.00-25.46           C
ATOM   2202  HG  LEU A 391      35.367  36.288 -34.446  1.00-25.46           H
ATOM   2203  CD1 LEU A 391      36.858  37.334 -33.344  1.00-25.46           C
ATOM   2204 1HD1 LEU A 391      37.045  37.673 -32.327  1.00-25.46           H
ATOM   2205 2HD1 LEU A 391      36.859  38.190 -34.015  1.00-25.46           H
ATOM   2206 3HD1 LEU A 391      37.657  36.657 -33.644  1.00-25.46           H
ATOM   2207  CD2 LEU A 391      35.602  35.352 -32.545  1.00-25.46           C
ATOM   2208 1HD2 LEU A 391      36.369  34.684 -32.940  1.00-25.46           H
ATOM   2209 2HD2 LEU A 391      34.649  34.828 -32.558  1.00-25.46           H
ATOM   2210 3HD2 LEU A 391      35.853  35.621 -31.519  1.00-25.46           H
ATOM   2211  N   CYS A 392      34.831  38.895 -36.016  1.00-17.51           N
ATOM   2212  H   CYS A 392      35.599  39.438 -35.630  1.00-17.51           H
ATOM   2213  CA  CYS A 392      34.841  38.624 -37.453  1.00-17.51           C
ATOM   2214  HA  CYS A 392      34.017  37.963 -37.714  1.00-17.51           H
ATOM   2215  C   CYS A 392      36.150  37.979 -37.893  1.00-17.51           C
ATOM   2216  O   CYS A 392      37.208  38.313 -37.356  1.00-17.51           O
ATOM   2217  CB  CYS A 392      34.701  39.945 -38.212  1.00-17.51           C
ATOM   2218 1HB  CYS A 392      35.583  40.552 -38.004  1.00-17.51           H
ATOM   2219 2HB  CYS A 392      34.676  39.732 -39.281  1.00-17.51           H
ATOM   2220  SG  CYS A 392      33.238  40.903 -37.766  1.00-17.51           S
ATOM   2221  HG  CYS A 392      33.533  41.019 -36.465  1.00-17.51           H
ATOM   2222  N   ARG A 393      36.095  37.149 -38.927  1.00 -6.10           N
ATOM   2223  H   ARG A 393      35.188  36.903 -39.319  1.00 -6.10           H
ATOM   2224  CA  ARG A 393      37.299  36.681 -39.621  1.00 -6.10           C
ATOM   2225  HA  ARG A 393      38.166  36.757 -38.964  1.00 -6.10           H
ATOM   2226  C   ARG A 393      37.455  37.630 -40.792  1.00 -6.10           C
ATOM   2227  O   ARG A 393      36.454  37.973 -41.428  1.00 -6.10           O
ATOM   2228  CB  ARG A 393      37.139  35.239 -40.108  1.00 -6.10           C
ATOM   2229 1HB  ARG A 393      36.846  34.633 -39.255  1.00 -6.10           H
ATOM   2230 2HB  ARG A 393      36.349  35.193 -40.858  1.00 -6.10           H
ATOM   2231  CG  ARG A 393      38.425  34.658 -40.683  1.00 -6.10           C
ATOM   2232 1HG  ARG A 393      38.674  35.160 -41.618  1.00 -6.10           H
ATOM   2233 2HG  ARG A 393      39.227  34.840 -39.968  1.00 -6.10           H
ATOM   2234  CD  ARG A 393      38.340  33.156 -40.921  1.00 -6.10           C
ATOM   2235 1HD  ARG A 393      39.358  32.786 -41.049  1.00 -6.10           H
ATOM   2236 2HD  ARG A 393      37.921  32.672 -40.037  1.00 -6.10           H
ATOM   2237  NE  ARG A 393      37.576  32.777 -42.120  1.00 -6.10           N
ATOM   2238  HE  ARG A 393      38.028  32.932 -43.013  1.00 -6.10           H
ATOM   2239  CZ  ARG A 393      36.390  32.186 -42.165  1.00 -6.10           C
ATOM   2240  NH1 ARG A 393      35.960  31.807 -43.336  1.00 -6.10           N
ATOM   2241 1HH1 ARG A 393      36.541  31.966 -44.147  1.00 -6.10           H
ATOM   2242 2HH1 ARG A 393      35.072  31.348 -43.423  1.00 -6.10           H
ATOM   2243  NH2 ARG A 393      35.649  31.911 -41.124  1.00 -6.10           N
ATOM   2244 1HH2 ARG A 393      35.915  32.222 -40.196  1.00 -6.10           H
ATOM   2245 2HH2 ARG A 393      34.814  31.349 -41.221  1.00 -6.10           H
ATOM   2246  N   VAL A 394      38.664  38.100 -41.047  1.00  1.90           N
ATOM   2247  H   VAL A 394      39.464  37.798 -40.498  1.00  1.90           H
ATOM   2248  CA  VAL A 394      38.881  39.126 -42.064  1.00  1.90           C
ATOM   2249  HA  VAL A 394      38.109  39.030 -42.822  1.00  1.90           H
ATOM   2250  C   VAL A 394      40.229  38.953 -42.769  1.00  1.90           C
ATOM   2251  O   VAL A 394      41.237  38.614 -42.150  1.00  1.90           O
ATOM   2252  CB  VAL A 394      38.709  40.525 -41.392  1.00  1.90           C
ATOM   2253  HB  VAL A 394      37.691  40.569 -41.005  1.00  1.90           H
ATOM   2254  CG1 VAL A 394      39.642  40.706 -40.182  1.00  1.90           C
ATOM   2255 1HG1 VAL A 394      39.471  41.683 -39.737  1.00  1.90           H
ATOM   2256 2HG1 VAL A 394      40.685  40.627 -40.491  1.00  1.90           H
ATOM   2257 3HG1 VAL A 394      39.432  39.952 -39.425  1.00  1.90           H
ATOM   2258  CG2 VAL A 394      38.859  41.668 -42.393  1.00  1.90           C
ATOM   2259 1HG2 VAL A 394      38.574  42.604 -41.917  1.00  1.90           H
ATOM   2260 2HG2 VAL A 394      38.206  41.497 -43.249  1.00  1.90           H
ATOM   2261 3HG2 VAL A 394      39.889  41.742 -42.743  1.00  1.90           H
ATOM   2262  N   ILE A 395      40.251  39.157 -44.079  1.00 -6.91           N
ATOM   2263  H   ILE A 395      39.388  39.397 -44.556  1.00 -6.91           H
ATOM   2264  CA  ILE A 395      41.497  39.112 -44.848  1.00 -6.91           C
ATOM   2265  HA  ILE A 395      42.125  38.314 -44.460  1.00 -6.91           H
ATOM   2266  C   ILE A 395      42.217  40.445 -44.630  1.00 -6.91           C
ATOM   2267  O   ILE A 395      41.648  41.512 -44.852  1.00 -6.91           O
ATOM   2268  CB  ILE A 395      41.243  38.854 -46.364  1.00 -6.91           C
ATOM   2269  HB  ILE A 395      40.584  39.632 -46.741  1.00 -6.91           H
ATOM   2270  CG1 ILE A 395      40.558  37.485 -46.545  1.00 -6.91           C
ATOM   2271 1HG1 ILE A 395      41.254  36.710 -46.229  1.00 -6.91           H
ATOM   2272 2HG1 ILE A 395      39.684  37.436 -45.897  1.00 -6.91           H
ATOM   2273  CG2 ILE A 395      42.553  38.904 -47.184  1.00 -6.91           C
ATOM   2274 1HG2 ILE A 395      42.318  38.917 -48.248  1.00 -6.91           H
ATOM   2275 2HG2 ILE A 395      43.183  38.045 -46.954  1.00 -6.91           H
ATOM   2276 3HG2 ILE A 395      43.102  39.817 -46.967  1.00 -6.91           H
ATOM   2277  CD1 ILE A 395      40.099  37.161 -47.961  1.00 -6.91           C
ATOM   2278 1HD1 ILE A 395      39.547  36.221 -47.951  1.00 -6.91           H
ATOM   2279 2HD1 ILE A 395      40.955  37.057 -48.627  1.00 -6.91           H
ATOM   2280 3HD1 ILE A 395      39.445  37.953 -48.326  1.00 -6.91           H
ATOM   2281  N   MET A 396      43.461  40.372 -44.173  1.00 13.47           N
ATOM   2282  H   MET A 396      43.862  39.450 -44.034  1.00 13.47           H
ATOM   2283  CA  MET A 396      44.298  41.543 -43.872  1.00 13.47           C
ATOM   2284  HA  MET A 396      43.998  42.376 -44.507  1.00 13.47           H
ATOM   2285  C   MET A 396      45.761  41.196 -44.170  1.00 13.47           C
ATOM   2286  O   MET A 396      46.667  41.498 -43.389  1.00 13.47           O
ATOM   2287  CB  MET A 396      44.171  41.971 -42.402  1.00 13.47           C
ATOM   2288 1HB  MET A 396      44.447  41.131 -41.773  1.00 13.47           H
ATOM   2289 2HB  MET A 396      44.875  42.784 -42.221  1.00 13.47           H
ATOM   2290  CG  MET A 396      42.805  42.468 -41.970  1.00 13.47           C
ATOM   2291 1HG  MET A 396      42.502  43.278 -42.631  1.00 13.47           H
ATOM   2292 2HG  MET A 396      42.079  41.659 -42.048  1.00 13.47           H
ATOM   2293  SD  MET A 396      42.838  43.085 -40.275  1.00 13.47           S
ATOM   2294  CE  MET A 396      41.322  44.046 -40.225  1.00 13.47           C
ATOM   2295 1HE  MET A 396      41.158  44.416 -39.213  1.00 13.47           H
ATOM   2296 2HE  MET A 396      40.479  43.430 -40.528  1.00 13.47           H
ATOM   2297 3HE  MET A 396      41.404  44.893 -40.907  1.00 13.47           H
ATOM   2298  N   GLY A 397      45.985  40.501 -45.276  1.00 41.15           N
ATOM   2299  H   GLY A 397      45.224  40.308 -45.915  1.00 41.15           H
ATOM   2300  CA  GLY A 397      47.312  40.006 -45.618  1.00 41.15           C
ATOM   2301 1HA  GLY A 397      47.801  39.644 -44.712  1.00 41.15           H
ATOM   2302 2HA  GLY A 397      47.197  39.165 -46.297  1.00 41.15           H
ATOM   2303  C   GLY A 397      48.226  41.020 -46.279  1.00 41.15           C
ATOM   2304  O   GLY A 397      49.424  40.784 -46.409  1.00 41.15           O
ATOM   2305  N   ASN A 398      47.682  42.155 -46.691  1.00 11.23           N
ATOM   2306  H   ASN A 398      46.674  42.249 -46.667  1.00 11.23           H
ATOM   2307  CA  ASN A 398      48.463  43.302 -47.158  1.00 11.23           C
ATOM   2308  HA  ASN A 398      49.462  43.287 -46.721  1.00 11.23           H
ATOM   2309  C   ASN A 398      47.721  44.552 -46.696  1.00 11.23           C
ATOM   2310  O   ASN A 398      46.512  44.629 -46.907  1.00 11.23           O
ATOM   2311  CB  ASN A 398      48.565  43.296 -48.687  1.00 11.23           C
ATOM   2312 1HB  ASN A 398      48.981  42.346 -49.016  1.00 11.23           H
ATOM   2313 2HB  ASN A 398      47.567  43.408 -49.106  1.00 11.23           H
ATOM   2314  CG  ASN A 398      49.430  44.412 -49.215  1.00 11.23           C
ATOM   2315  OD1 ASN A 398      50.237  44.987 -48.495  1.00 11.23           O
ATOM   2316  ND2 ASN A 398      49.262  44.738 -50.462  1.00 11.23           N
ATOM   2317 1HD2 ASN A 398      49.810  45.491 -50.845  1.00 11.23           H
ATOM   2318 2HD2 ASN A 398      48.589  44.243 -51.026  1.00 11.23           H
ATOM   2319  N   MET A 399      48.400  45.504 -46.069  1.00  8.22           N
ATOM   2320  H   MET A 399      49.393  45.384 -45.905  1.00  8.22           H
ATOM   2321  CA  MET A 399      47.765  46.742 -45.604  1.00  8.22           C
ATOM   2322  HA  MET A 399      46.968  47.003 -46.298  1.00  8.22           H
ATOM   2323  C   MET A 399      48.744  47.918 -45.570  1.00  8.22           C
ATOM   2324  O   MET A 399      49.957  47.704 -45.503  1.00  8.22           O
ATOM   2325  CB  MET A 399      47.141  46.514 -44.217  1.00  8.22           C
ATOM   2326 1HB  MET A 399      46.561  47.394 -43.942  1.00  8.22           H
ATOM   2327 2HB  MET A 399      46.453  45.672 -44.296  1.00  8.22           H
ATOM   2328  CG  MET A 399      48.122  46.210 -43.093  1.00  8.22           C
ATOM   2329 1HG  MET A 399      48.764  45.378 -43.383  1.00  8.22           H
ATOM   2330 2HG  MET A 399      48.738  47.089 -42.902  1.00  8.22           H
ATOM   2331  SD  MET A 399      47.228  45.758 -41.592  1.00  8.22           S
ATOM   2332  CE  MET A 399      48.532  45.852 -40.341  1.00  8.22           C
ATOM   2333 1HE  MET A 399      48.117  45.618 -39.360  1.00  8.22           H
ATOM   2334 2HE  MET A 399      48.949  46.859 -40.321  1.00  8.22           H
ATOM   2335 3HE  MET A 399      49.323  45.139 -40.576  1.00  8.22           H
ATOM   2336  N   GLU A 400      48.228  49.140 -45.626  1.00 27.96           N
ATOM   2337  H   GLU A 400      47.226  49.251 -45.709  1.00 27.96           H
ATOM   2338  CA  GLU A 400      49.030  50.371 -45.581  1.00 27.96           C
ATOM   2339  HA  GLU A 400      49.922  50.209 -44.976  1.00 27.96           H
ATOM   2340  C   GLU A 400      48.236  51.524 -44.963  1.00 27.96           C
ATOM   2341  O   GLU A 400      47.022  51.404 -44.757  1.00 27.96           O
ATOM   2342  CB  GLU A 400      49.458  50.803 -46.992  1.00 27.96           C
ATOM   2343 1HB  GLU A 400      48.822  50.295 -47.717  1.00 27.96           H
ATOM   2344 2HB  GLU A 400      49.294  51.873 -47.106  1.00 27.96           H
ATOM   2345  CG  GLU A 400      50.915  50.515 -47.329  1.00 27.96           C
ATOM   2346 1HG  GLU A 400      51.080  49.442 -47.254  1.00 27.96           H
ATOM   2347 2HG  GLU A 400      51.096  50.817 -48.362  1.00 27.96           H
ATOM   2348  CD  GLU A 400      51.922  51.226 -46.427  1.00 27.96           C
ATOM   2349  OE1 GLU A 400      51.585  52.203 -45.716  1.00 27.96           O
ATOM   2350  OE2 GLU A 400      53.104  50.805 -46.444  1.00 27.96           O
ATOM   2351  N   LEU A 401      48.904  52.638 -44.685  1.00  6.78           N
ATOM   2352  H   LEU A 401      49.898  52.677 -44.904  1.00  6.78           H
ATOM   2353  CA  LEU A 401      48.256  53.824 -44.120  1.00  6.78           C
ATOM   2354  HA  LEU A 401      47.724  53.525 -43.224  1.00  6.78           H
ATOM   2355  C   LEU A 401      47.259  54.488 -45.065  1.00  6.78           C
ATOM   2356  O   LEU A 401      47.544  54.670 -46.250  1.00  6.78           O
ATOM   2357  CB  LEU A 401      49.291  54.894 -43.752  1.00  6.78           C
ATOM   2358 1HB  LEU A 401      49.896  55.091 -44.636  1.00  6.78           H
ATOM   2359 2HB  LEU A 401      48.753  55.811 -43.515  1.00  6.78           H
ATOM   2360  CG  LEU A 401      50.235  54.610 -42.579  1.00  6.78           C
ATOM   2361  HG  LEU A 401      50.741  53.667 -42.765  1.00  6.78           H
ATOM   2362  CD1 LEU A 401      51.281  55.699 -42.450  1.00  6.78           C
ATOM   2363 1HD1 LEU A 401      51.985  55.448 -41.657  1.00  6.78           H
ATOM   2364 2HD1 LEU A 401      50.807  56.655 -42.221  1.00  6.78           H
ATOM   2365 3HD1 LEU A 401      51.826  55.804 -43.384  1.00  6.78           H
ATOM   2366  CD2 LEU A 401      49.482  54.513 -41.263  1.00  6.78           C
ATOM   2367 1HD2 LEU A 401      50.192  54.338 -40.454  1.00  6.78           H
ATOM   2368 2HD2 LEU A 401      48.781  53.682 -41.289  1.00  6.78           H
ATOM   2369 3HD2 LEU A 401      48.942  55.438 -41.063  1.00  6.78           H
ATOM   2370  N   LEU A 402      46.133  54.925 -44.512  1.00 43.48           N
ATOM   2371  H   LEU A 402      45.953  54.695 -43.539  1.00 43.48           H
ATOM   2372  CA  LEU A 402      45.113  55.689 -45.252  1.00 43.48           C
ATOM   2373  HA  LEU A 402      45.397  55.735 -46.303  1.00 43.48           H
ATOM   2374  C   LEU A 402      44.971  57.140 -44.778  1.00 43.48           C
ATOM   2375  O   LEU A 402      43.974  57.808 -45.049  1.00 43.48           O
ATOM   2376  CB  LEU A 402      43.755  54.981 -45.158  1.00 43.48           C
ATOM   2377 1HB  LEU A 402      43.523  54.839 -44.103  1.00 43.48           H
ATOM   2378 2HB  LEU A 402      42.996  55.638 -45.579  1.00 43.48           H
ATOM   2379  CG  LEU A 402      43.604  53.634 -45.878  1.00 43.48           C
ATOM   2380  HG  LEU A 402      44.373  52.951 -45.519  1.00 43.48           H
ATOM   2381  CD1 LEU A 402      42.240  53.049 -45.544  1.00 43.48           C
ATOM   2382 1HD1 LEU A 402      42.126  52.078 -46.025  1.00 43.48           H
ATOM   2383 2HD1 LEU A 402      41.448  53.711 -45.896  1.00 43.48           H
ATOM   2384 3HD1 LEU A 402      42.150  52.923 -44.468  1.00 43.48           H
ATOM   2385  CD2 LEU A 402      43.735  53.766 -47.397  1.00 43.48           C
ATOM   2386 1HD2 LEU A 402      43.560  52.799 -47.868  1.00 43.48           H
ATOM   2387 2HD2 LEU A 402      44.738  54.099 -47.660  1.00 43.48           H
ATOM   2388 3HD2 LEU A 402      43.006  54.483 -47.780  1.00 43.48           H
ATOM   2389  N   ARG A 403      45.980  57.650 -44.082  1.00 12.89           N
ATOM   2390  H   ARG A 403      46.797  57.080 -43.921  1.00 12.89           H
ATOM   2391  CA  ARG A 403      45.960  59.033 -43.578  1.00 12.89           C
ATOM   2392  HA  ARG A 403      45.055  59.192 -42.989  1.00 12.89           H
ATOM   2393  C   ARG A 403      45.980  60.089 -44.683  1.00 12.89           C
ATOM   2394  O   ARG A 403      45.642  61.246 -44.444  1.00 12.89           O
ATOM   2395  CB  ARG A 403      47.188  59.310 -42.701  1.00 12.89           C
ATOM   2396 1HB  ARG A 403      48.081  59.162 -43.303  1.00 12.89           H
ATOM   2397 2HB  ARG A 403      47.156  60.360 -42.405  1.00 12.89           H
ATOM   2398  CG  ARG A 403      47.320  58.479 -41.437  1.00 12.89           C
ATOM   2399 1HG  ARG A 403      46.417  58.590 -40.836  1.00 12.89           H
ATOM   2400 2HG  ARG A 403      47.463  57.428 -41.690  1.00 12.89           H
ATOM   2401  CD  ARG A 403      48.522  58.986 -40.647  1.00 12.89           C
ATOM   2402 1HD  ARG A 403      49.419  58.894 -41.263  1.00 12.89           H
ATOM   2403 2HD  ARG A 403      48.364  60.039 -40.413  1.00 12.89           H
ATOM   2404  NE  ARG A 403      48.719  58.248 -39.393  1.00 12.89           N
ATOM   2405  HE  ARG A 403      48.115  57.456 -39.217  1.00 12.89           H
ATOM   2406  CZ  ARG A 403      49.601  58.522 -38.443  1.00 12.89           C
ATOM   2407  NH1 ARG A 403      49.587  57.778 -37.378  1.00 12.89           N
ATOM   2408 1HH1 ARG A 403      48.944  57.000 -37.333  1.00 12.89           H
ATOM   2409 2HH1 ARG A 403      50.198  57.980 -36.603  1.00 12.89           H
ATOM   2410  NH2 ARG A 403      50.472  59.491 -38.499  1.00 12.89           N
ATOM   2411 1HH2 ARG A 403      50.542  60.060 -39.328  1.00 12.89           H
ATOM   2412 2HH2 ARG A 403      51.086  59.651 -37.716  1.00 12.89           H
ATOM   2413  N   GLY A 404      46.447  59.716 -45.865  1.00 15.61           N
ATOM   2414  H   GLY A 404      46.686  58.742 -46.028  1.00 15.61           H
ATOM   2415  CA  GLY A 404      46.660  60.666 -46.949  1.00 15.61           C
ATOM   2416 1HA  GLY A 404      46.395  60.189 -47.893  1.00 15.61           H
ATOM   2417 2HA  GLY A 404      46.033  61.547 -46.809  1.00 15.61           H
ATOM   2418  C   GLY A 404      48.115  61.088 -47.021  1.00 15.61           C
ATOM   2419  O   GLY A 404      48.534  61.857 -47.893  1.00 15.61           O
ATOM   2420  N   ASP A 405      48.917  60.534 -46.122  1.00 17.44           N
ATOM   2421  H   ASP A 405      48.538  59.889 -45.444  1.00 17.44           H
ATOM   2422  CA  ASP A 405      50.359  60.791 -46.086  1.00 17.44           C
ATOM   2423  HA  ASP A 405      50.529  61.848 -46.287  1.00 17.44           H
ATOM   2424  C   ASP A 405      51.053  59.956 -47.163  1.00 17.44           C
ATOM   2425  O   ASP A 405      52.214  60.188 -47.526  1.00 17.44           O
ATOM   2426  CB  ASP A 405      50.948  60.455 -44.712  1.00 17.44           C
ATOM   2427 1HB  ASP A 405      51.946  60.887 -44.656  1.00 17.44           H
ATOM   2428 2HB  ASP A 405      50.331  60.904 -43.934  1.00 17.44           H
ATOM   2429  CG  ASP A 405      51.073  58.961 -44.470  1.00 17.44           C
ATOM   2430  OD1 ASP A 405      50.070  58.223 -44.579  1.00 17.44           O
ATOM   2431  OD2 ASP A 405      52.196  58.515 -44.155  1.00 17.44           O
ATOM   2432  N   LYS A 406      50.300  59.003 -47.696  1.00 11.59           N
ATOM   2433  H   LYS A 406      49.360  58.872 -47.338  1.00 11.59           H
ATOM   2434  CA  LYS A 406      50.699  58.144 -48.806  1.00 11.59           C
ATOM   2435  HA  LYS A 406      51.556  58.567 -49.327  1.00 11.59           H
ATOM   2436  C   LYS A 406      49.484  58.148 -49.722  1.00 11.59           C
ATOM   2437  O   LYS A 406      48.384  58.477 -49.268  1.00 11.59           O
ATOM   2438  CB  LYS A 406      51.010  56.720 -48.320  1.00 11.59           C
ATOM   2439 1HB  LYS A 406      50.125  56.323 -47.823  1.00 11.59           H
ATOM   2440 2HB  LYS A 406      51.232  56.092 -49.184  1.00 11.59           H
ATOM   2441  CG  LYS A 406      52.185  56.649 -47.348  1.00 11.59           C
ATOM   2442 1HG  LYS A 406      53.078  57.033 -47.836  1.00 11.59           H
ATOM   2443 2HG  LYS A 406      51.964  57.271 -46.486  1.00 11.59           H
ATOM   2444  CD  LYS A 406      52.464  55.244 -46.854  1.00 11.59           C
ATOM   2445 1HD  LYS A 406      51.553  54.831 -46.419  1.00 11.59           H
ATOM   2446 2HD  LYS A 406      52.784  54.618 -47.688  1.00 11.59           H
ATOM   2447  CE  LYS A 406      53.556  55.288 -45.788  1.00 11.59           C
ATOM   2448 1HE  LYS A 406      54.460  55.728 -46.215  1.00 11.59           H
ATOM   2449 2HE  LYS A 406      53.218  55.927 -44.970  1.00 11.59           H
ATOM   2450  NZ  LYS A 406      53.875  53.924 -45.253  1.00 11.59           N
ATOM   2451 1HZ  LYS A 406      53.019  53.397 -45.114  1.00 11.59           H
ATOM   2452 2HZ  LYS A 406      54.371  54.001 -44.374  1.00 11.59           H
ATOM   2453 3HZ  LYS A 406      54.447  53.420 -45.920  1.00 11.59           H
ATOM   2454  N   ALA A 407      49.675  57.763 -50.971  1.00  1.89           N
ATOM   2455  H   ALA A 407      50.597  57.475 -51.266  1.00  1.89           H
ATOM   2456  CA  ALA A 407      48.605  57.658 -51.957  1.00  1.89           C
ATOM   2457  HA  ALA A 407      47.644  57.483 -51.470  1.00  1.89           H
ATOM   2458  C   ALA A 407      49.004  56.428 -52.762  1.00  1.89           C
ATOM   2459  O   ALA A 407      50.163  56.012 -52.670  1.00  1.89           O
ATOM   2460  CB  ALA A 407      48.549  58.919 -52.834  1.00  1.89           C
ATOM   2461 1HB  ALA A 407      48.331  59.788 -52.213  1.00  1.89           H
ATOM   2462 2HB  ALA A 407      47.763  58.813 -53.583  1.00  1.89           H
ATOM   2463 3HB  ALA A 407      49.506  59.067 -53.337  1.00  1.89           H
ATOM   2464  N   GLN A 408      48.088  55.843 -53.518  1.00 20.18           N
ATOM   2465  H   GLN A 408      47.154  56.246 -53.578  1.00 20.18           H
ATOM   2466  CA  GLN A 408      48.375  54.628 -54.279  1.00 20.18           C
ATOM   2467  HA  GLN A 408      49.447  54.437 -54.276  1.00 20.18           H
ATOM   2468  C   GLN A 408      47.903  54.774 -55.721  1.00 20.18           C
ATOM   2469  O   GLN A 408      46.938  55.498 -55.987  1.00 20.18           O
ATOM   2470  CB  GLN A 408      47.649  53.424 -53.657  1.00 20.18           C
ATOM   2471 1HB  GLN A 408      46.578  53.576 -53.793  1.00 20.18           H
ATOM   2472 2HB  GLN A 408      47.930  52.528 -54.211  1.00 20.18           H
ATOM   2473  CG  GLN A 408      47.887  53.171 -52.161  1.00 20.18           C
ATOM   2474 1HG  GLN A 408      47.539  54.031 -51.592  1.00 20.18           H
ATOM   2475 2HG  GLN A 408      47.285  52.313 -51.865  1.00 20.18           H
ATOM   2476  CD  GLN A 408      49.328  52.889 -51.776  1.00 20.18           C
ATOM   2477  OE1 GLN A 408      50.166  52.505 -52.593  1.00 20.18           O
ATOM   2478  NE2 GLN A 408      49.627  53.045 -50.515  1.00 20.18           N
ATOM   2479 1HE2 GLN A 408      50.579  52.906 -50.220  1.00 20.18           H
ATOM   2480 2HE2 GLN A 408      48.899  53.279 -49.850  1.00 20.18           H
ATOM   2481  N   PHE A 409      48.508  54.038 -56.643  1.00-25.07           N
ATOM   2482  H   PHE A 409      49.321  53.484 -56.396  1.00-25.07           H
ATOM   2483  CA  PHE A 409      47.930  53.900 -57.981  1.00-25.07           C
ATOM   2484  HA  PHE A 409      47.699  54.879 -58.401  1.00-25.07           H
ATOM   2485  C   PHE A 409      46.644  53.109 -57.780  1.00-25.07           C
ATOM   2486  O   PHE A 409      46.573  52.307 -56.854  1.00-25.07           O
ATOM   2487  CB  PHE A 409      48.868  53.138 -58.913  1.00-25.07           C
ATOM   2488 1HB  PHE A 409      49.136  52.190 -58.445  1.00-25.07           H
ATOM   2489 2HB  PHE A 409      48.337  52.925 -59.841  1.00-25.07           H
ATOM   2490  CG  PHE A 409      50.125  53.889 -59.251  1.00-25.07           C
ATOM   2491  CD1 PHE A 409      51.331  53.593 -58.593  1.00-25.07           C
ATOM   2492  HD1 PHE A 409      51.355  52.825 -57.832  1.00-25.07           H
ATOM   2493  CD2 PHE A 409      50.113  54.885 -60.245  1.00-25.07           C
ATOM   2494  HD2 PHE A 409      49.193  55.121 -60.764  1.00-25.07           H
ATOM   2495  CE1 PHE A 409      52.524  54.280 -58.924  1.00-25.07           C
ATOM   2496  HE1 PHE A 409      53.447  54.035 -58.418  1.00-25.07           H
ATOM   2497  CE2 PHE A 409      51.301  55.581 -60.588  1.00-25.07           C
ATOM   2498  HE2 PHE A 409      51.284  56.335 -61.361  1.00-25.07           H
ATOM   2499  CZ  PHE A 409      52.510  55.275 -59.924  1.00-25.07           C
ATOM   2500  HZ  PHE A 409      53.420  55.796 -60.184  1.00-25.07           H
ATOM   2501  N   PHE A 410      45.617  53.322 -58.590  1.00-11.96           N
ATOM   2502  H   PHE A 410      45.726  53.925 -59.401  1.00-11.96           H
ATOM   2503  CA  PHE A 410      44.305  52.753 -58.283  1.00-11.96           C
ATOM   2504  HA  PHE A 410      44.001  53.124 -57.304  1.00-11.96           H
ATOM   2505  C   PHE A 410      44.290  51.231 -58.197  1.00-11.96           C
ATOM   2506  O   PHE A 410      43.779  50.673 -57.225  1.00-11.96           O
ATOM   2507  CB  PHE A 410      43.261  53.192 -59.308  1.00-11.96           C
ATOM   2508 1HB  PHE A 410      43.215  54.279 -59.317  1.00-11.96           H
ATOM   2509 2HB  PHE A 410      43.564  52.848 -60.297  1.00-11.96           H
ATOM   2510  CG  PHE A 410      41.892  52.651 -59.013  1.00-11.96           C
ATOM   2511  CD1 PHE A 410      41.149  53.161 -57.937  1.00-11.96           C
ATOM   2512  HD1 PHE A 410      41.550  53.965 -57.338  1.00-11.96           H
ATOM   2513  CD2 PHE A 410      41.360  51.594 -59.772  1.00-11.96           C
ATOM   2514  HD2 PHE A 410      41.929  51.180 -60.592  1.00-11.96           H
ATOM   2515  CE1 PHE A 410      39.879  52.625 -57.614  1.00-11.96           C
ATOM   2516  HE1 PHE A 410      39.319  53.022 -56.779  1.00-11.96           H
ATOM   2517  CE2 PHE A 410      40.087  51.053 -59.467  1.00-11.96           C
ATOM   2518  HE2 PHE A 410      39.685  50.246 -60.059  1.00-11.96           H
ATOM   2519  CZ  PHE A 410      39.345  51.576 -58.388  1.00-11.96           C
ATOM   2520  HZ  PHE A 410      38.373  51.174 -58.153  1.00-11.96           H
ATOM   2521  N   SER A 411      44.872  50.547 -59.171  1.00 -6.94           N
ATOM   2522  H   SER A 411      45.290  51.026 -59.966  1.00 -6.94           H
ATOM   2523  CA  SER A 411      44.877  49.087 -59.145  1.00 -6.94           C
ATOM   2524  HA  SER A 411      43.875  48.744 -58.890  1.00 -6.94           H
ATOM   2525  C   SER A 411      45.842  48.559 -58.088  1.00 -6.94           C
ATOM   2526  O   SER A 411      45.618  47.498 -57.514  1.00 -6.94           O
ATOM   2527  CB  SER A 411      45.219  48.543 -60.527  1.00 -6.94           C
ATOM   2528 1HB  SER A 411      46.222  48.862 -60.810  1.00 -6.94           H
ATOM   2529 2HB  SER A 411      45.175  47.453 -60.511  1.00 -6.94           H
ATOM   2530  OG  SER A 411      44.277  49.050 -61.457  1.00 -6.94           O
ATOM   2531  HG  SER A 411      44.388  48.576 -62.297  1.00 -6.94           H
ATOM   2532  N   GLY A 412      46.865  49.336 -57.759  1.00  3.82           N
ATOM   2533  H   GLY A 412      47.020  50.204 -58.250  1.00  3.82           H
ATOM   2534  CA  GLY A 412      47.755  48.975 -56.665  1.00  3.82           C
ATOM   2535 1HA  GLY A 412      48.089  47.945 -56.795  1.00  3.82           H
ATOM   2536 2HA  GLY A 412      48.622  49.635 -56.671  1.00  3.82           H
ATOM   2537  C   GLY A 412      47.051  49.099 -55.326  1.00  3.82           C
ATOM   2538  O   GLY A 412      47.319  48.344 -54.395  1.00  3.82           O
ATOM   2539  N   GLY A 413      46.103  50.022 -55.245  1.00  2.00           N
ATOM   2540  H   GLY A 413      45.927  50.629 -56.039  1.00  2.00           H
ATOM   2541  CA  GLY A 413      45.315  50.225 -54.040  1.00  2.00           C
ATOM   2542 1HA  GLY A 413      45.987  50.341 -53.195  1.00  2.00           H
ATOM   2543 2HA  GLY A 413      44.734  51.142 -54.150  1.00  2.00           H
ATOM   2544  C   GLY A 413      44.359  49.082 -53.762  1.00  2.00           C
ATOM   2545  O   GLY A 413      44.024  48.800 -52.612  1.00  2.00           O
ATOM   2546  N   GLU A 414      43.948  48.386 -54.813  1.00 12.62           N
ATOM   2547  H   GLU A 414      44.254  48.657 -55.738  1.00 12.62           H
ATOM   2548  CA  GLU A 414      43.050  47.236 -54.677  1.00 12.62           C
ATOM   2549  HA  GLU A 414      42.190  47.517 -54.068  1.00 12.62           H
ATOM   2550  C   GLU A 414      43.773  46.071 -53.992  1.00 12.62           C
ATOM   2551  O   GLU A 414      43.143  45.202 -53.392  1.00 12.62           O
ATOM   2552  CB  GLU A 414      42.554  46.758 -56.052  1.00 12.62           C
ATOM   2553 1HB  GLU A 414      43.421  46.463 -56.634  1.00 12.62           H
ATOM   2554 2HB  GLU A 414      41.931  45.878 -55.904  1.00 12.62           H
ATOM   2555  CG  GLU A 414      41.747  47.777 -56.859  1.00 12.62           C
ATOM   2556 1HG  GLU A 414      40.889  48.094 -56.265  1.00 12.62           H
ATOM   2557 2HG  GLU A 414      42.370  48.643 -57.056  1.00 12.62           H
ATOM   2558  CD  GLU A 414      41.251  47.227 -58.196  1.00 12.62           C
ATOM   2559  OE1 GLU A 414      40.032  47.319 -58.482  1.00 12.62           O
ATOM   2560  OE2 GLU A 414      42.059  46.677 -58.982  1.00 12.62           O
ATOM   2561  N   GLU A 415      45.096  46.038 -54.083  1.00 -0.15           N
ATOM   2562  H   GLU A 415      45.582  46.784 -54.565  1.00 -0.15           H
ATOM   2563  CA  GLU A 415      45.888  44.937 -53.522  1.00 -0.15           C
ATOM   2564  HA  GLU A 415      45.423  43.992 -53.801  1.00 -0.15           H
ATOM   2565  C   GLU A 415      45.970  44.988 -51.998  1.00 -0.15           C
ATOM   2566  O   GLU A 415      46.215  43.970 -51.344  1.00 -0.15           O
ATOM   2567  CB  GLU A 415      47.308  44.959 -54.093  1.00 -0.15           C
ATOM   2568 1HB  GLU A 415      47.802  45.872 -53.769  1.00 -0.15           H
ATOM   2569 2HB  GLU A 415      47.855  44.109 -53.687  1.00 -0.15           H
ATOM   2570  CG  GLU A 415      47.346  44.882 -55.616  1.00 -0.15           C
ATOM   2571 1HG  GLU A 415      46.745  44.030 -55.936  1.00 -0.15           H
ATOM   2572 2HG  GLU A 415      46.909  45.790 -56.028  1.00 -0.15           H
ATOM   2573  CD  GLU A 415      48.751  44.727 -56.174  1.00 -0.15           C
ATOM   2574  OE1 GLU A 415      48.902  44.081 -57.239  1.00 -0.15           O
ATOM   2575  OE2 GLU A 415      49.730  45.226 -55.577  1.00 -0.15           O
ATOM   2576  N   TYR A 416      45.752  46.160 -51.418  1.00 17.95           N
ATOM   2577  H   TYR A 416      45.549  46.976 -51.979  1.00 17.95           H
ATOM   2578  CA  TYR A 416      45.700  46.271 -49.964  1.00 17.95           C
ATOM   2579  HA  TYR A 416      46.462  45.626 -49.529  1.00 17.95           H
ATOM   2580  C   TYR A 416      44.322  45.774 -49.554  1.00 17.95           C
ATOM   2581  O   TYR A 416      43.299  46.201 -50.085  1.00 17.95           O
ATOM   2582  CB  TYR A 416      45.935  47.704 -49.494  1.00 17.95           C
ATOM   2583 1HB  TYR A 416      45.151  48.343 -49.900  1.00 17.95           H
ATOM   2584 2HB  TYR A 416      45.886  47.736 -48.406  1.00 17.95           H
ATOM   2585  CG  TYR A 416      47.275  48.237 -49.946  1.00 17.95           C
ATOM   2586  CD1 TYR A 416      47.353  49.130 -51.027  1.00 17.95           C
ATOM   2587  HD1 TYR A 416      46.442  49.462 -51.496  1.00 17.95           H
ATOM   2588  CD2 TYR A 416      48.474  47.828 -49.326  1.00 17.95           C
ATOM   2589  HD2 TYR A 416      48.443  47.145 -48.492  1.00 17.95           H
ATOM   2590  CE1 TYR A 416      48.604  49.591 -51.510  1.00 17.95           C
ATOM   2591  HE1 TYR A 416      48.647  50.247 -52.364  1.00 17.95           H
ATOM   2592  CE2 TYR A 416      49.731  48.297 -49.800  1.00 17.95           C
ATOM   2593  HE2 TYR A 416      50.645  47.980 -49.325  1.00 17.95           H
ATOM   2594  CZ  TYR A 416      49.780  49.183 -50.879  1.00 17.95           C
ATOM   2595  OH  TYR A 416      50.984  49.673 -51.320  1.00 17.95           O
ATOM   2596  HH  TYR A 416      50.880  50.314 -52.030  1.00 17.95           H
ATOM   2597  N   ASP A 417      44.290  44.818 -48.643  1.00 14.18           N
ATOM   2598  H   ASP A 417      45.157  44.526 -48.201  1.00 14.18           H
ATOM   2599  CA  ASP A 417      43.050  44.139 -48.283  1.00 14.18           C
ATOM   2600  HA  ASP A 417      42.449  43.966 -49.175  1.00 14.18           H
ATOM   2601  C   ASP A 417      42.275  44.975 -47.282  1.00 14.18           C
ATOM   2602  O   ASP A 417      41.057  44.859 -47.128  1.00 14.18           O
ATOM   2603  CB  ASP A 417      43.366  42.806 -47.613  1.00 14.18           C
ATOM   2604 1HB  ASP A 417      43.944  43.000 -46.709  1.00 14.18           H
ATOM   2605 2HB  ASP A 417      42.434  42.316 -47.334  1.00 14.18           H
ATOM   2606  CG  ASP A 417      44.166  41.885 -48.496  1.00 14.18           C
ATOM   2607  OD1 ASP A 417      43.862  41.714 -49.698  1.00 14.18           O
ATOM   2608  OD2 ASP A 417      45.152  41.325 -47.973  1.00 14.18           O
ATOM   2609  N   ASN A 418      43.041  45.798 -46.586  1.00 30.80           N
ATOM   2610  H   ASN A 418      44.006  45.917 -46.869  1.00 30.80           H
ATOM   2611  CA  ASN A 418      42.627  46.541 -45.407  1.00 30.80           C
ATOM   2612  HA  ASN A 418      41.588  46.868 -45.456  1.00 30.80           H
ATOM   2613  C   ASN A 418      43.575  47.735 -45.394  1.00 30.80           C
ATOM   2614  O   ASN A 418      44.644  47.648 -45.992  1.00 30.80           O
ATOM   2615  CB  ASN A 418      42.891  45.659 -44.184  1.00 30.80           C
ATOM   2616 1HB  ASN A 418      42.200  44.817 -44.188  1.00 30.80           H
ATOM   2617 2HB  ASN A 418      43.908  45.276 -44.254  1.00 30.80           H
ATOM   2618  CG  ASN A 418      42.765  46.408 -42.889  1.00 30.80           C
ATOM   2619  OD1 ASN A 418      41.723  46.934 -42.556  1.00 30.80           O
ATOM   2620  ND2 ASN A 418      43.842  46.498 -42.165  1.00 30.80           N
ATOM   2621 1HD2 ASN A 418      43.809  47.077 -41.345  1.00 30.80           H
ATOM   2622 2HD2 ASN A 418      44.684  46.018 -42.433  1.00 30.80           H
ATOM   2623  N   GLY A 419      43.232  48.799 -44.689  1.00  9.38           N
ATOM   2624  H   GLY A 419      42.324  48.832 -44.230  1.00  9.38           H
ATOM   2625  CA  GLY A 419      44.143  49.906 -44.464  1.00  9.38           C
ATOM   2626 1HA  GLY A 419      45.153  49.632 -44.765  1.00  9.38           H
ATOM   2627 2HA  GLY A 419      43.817  50.779 -45.022  1.00  9.38           H
ATOM   2628  C   GLY A 419      44.137  50.209 -42.983  1.00  9.38           C
ATOM   2629  O   GLY A 419      43.281  49.698 -42.267  1.00  9.38           O
ATOM   2630  N   VAL A 420      45.100  50.978 -42.505  1.00 16.77           N
ATOM   2631  H   VAL A 420      45.786  51.372 -43.141  1.00 16.77           H
ATOM   2632  CA  VAL A 420      45.250  51.265 -41.076  1.00 16.77           C
ATOM   2633  HA  VAL A 420      44.324  51.047 -40.545  1.00 16.77           H
ATOM   2634  C   VAL A 420      45.560  52.741 -40.888  1.00 16.77           C
ATOM   2635  O   VAL A 420      45.876  53.441 -41.854  1.00 16.77           O
ATOM   2636  CB  VAL A 420      46.386  50.404 -40.445  1.00 16.77           C
ATOM   2637  HB  VAL A 420      46.546  50.745 -39.425  1.00 16.77           H
ATOM   2638  CG1 VAL A 420      45.971  48.935 -40.375  1.00 16.77           C
ATOM   2639 1HG1 VAL A 420      46.738  48.364 -39.854  1.00 16.77           H
ATOM   2640 2HG1 VAL A 420      45.840  48.528 -41.377  1.00 16.77           H
ATOM   2641 3HG1 VAL A 420      45.034  48.848 -39.823  1.00 16.77           H
ATOM   2642  CG2 VAL A 420      47.709  50.529 -41.227  1.00 16.77           C
ATOM   2643 1HG2 VAL A 420      48.491  49.992 -40.691  1.00 16.77           H
ATOM   2644 2HG2 VAL A 420      48.002  51.574 -41.303  1.00 16.77           H
ATOM   2645 3HG2 VAL A 420      47.610  50.106 -42.227  1.00 16.77           H
ATOM   2646  N   ASP A 421      45.485  53.222 -39.655  1.00  9.02           N
ATOM   2647  H   ASP A 421      45.144  52.638 -38.898  1.00  9.02           H
ATOM   2648  CA  ASP A 421      45.864  54.599 -39.340  1.00  9.02           C
ATOM   2649  HA  ASP A 421      45.937  55.160 -40.271  1.00  9.02           H
ATOM   2650  C   ASP A 421      47.208  54.708 -38.616  1.00  9.02           C
ATOM   2651  O   ASP A 421      47.676  55.807 -38.343  1.00  9.02           O
ATOM   2652  CB  ASP A 421      44.791  55.265 -38.488  1.00  9.02           C
ATOM   2653 1HB  ASP A 421      44.969  56.340 -38.495  1.00  9.02           H
ATOM   2654 2HB  ASP A 421      43.810  55.071 -38.923  1.00  9.02           H
ATOM   2655  CG  ASP A 421      44.816  54.801 -37.050  1.00  9.02           C
ATOM   2656  OD1 ASP A 421      44.747  53.585 -36.763  1.00  9.02           O
ATOM   2657  OD2 ASP A 421      44.865  55.684 -36.170  1.00  9.02           O
ATOM   2658  N   ASP A 422      47.835  53.579 -38.322  1.00 22.66           N
ATOM   2659  H   ASP A 422      47.394  52.693 -38.530  1.00 22.66           H
ATOM   2660  CA  ASP A 422      49.173  53.507 -37.719  1.00 22.66           C
ATOM   2661  HA  ASP A 422      49.845  54.255 -38.139  1.00 22.66           H
ATOM   2662  C   ASP A 422      49.605  52.096 -38.106  1.00 22.66           C
ATOM   2663  O   ASP A 422      48.776  51.205 -38.027  1.00 22.66           O
ATOM   2664  CB  ASP A 422      49.077  53.651 -36.197  1.00 22.66           C
ATOM   2665 1HB  ASP A 422      48.558  54.580 -35.960  1.00 22.66           H
ATOM   2666 2HB  ASP A 422      48.488  52.824 -35.815  1.00 22.66           H
ATOM   2667  CG  ASP A 422      50.434  53.651 -35.500  1.00 22.66           C
ATOM   2668  OD1 ASP A 422      51.306  52.799 -35.777  1.00 22.66           O
ATOM   2669  OD2 ASP A 422      50.629  54.506 -34.607  1.00 22.66           O
ATOM   2670  N   ILE A 423      50.822  51.875 -38.582  1.00  8.08           N
ATOM   2671  H   ILE A 423      51.477  52.650 -38.666  1.00  8.08           H
ATOM   2672  CA  ILE A 423      51.241  50.532 -39.007  1.00  8.08           C
ATOM   2673  HA  ILE A 423      50.401  50.046 -39.501  1.00  8.08           H
ATOM   2674  C   ILE A 423      51.625  49.667 -37.800  1.00  8.08           C
ATOM   2675  O   ILE A 423      51.328  48.468 -37.759  1.00  8.08           O
ATOM   2676  CB  ILE A 423      52.424  50.610 -40.035  1.00  8.08           C
ATOM   2677  HB  ILE A 423      53.249  51.158 -39.579  1.00  8.08           H
ATOM   2678  CG1 ILE A 423      51.955  51.371 -41.292  1.00  8.08           C
ATOM   2679 1HG1 ILE A 423      51.125  50.822 -41.738  1.00  8.08           H
ATOM   2680 2HG1 ILE A 423      51.581  52.345 -40.984  1.00  8.08           H
ATOM   2681  CG2 ILE A 423      52.936  49.200 -40.438  1.00  8.08           C
ATOM   2682 1HG2 ILE A 423      52.138  48.623 -40.908  1.00  8.08           H
ATOM   2683 2HG2 ILE A 423      53.295  48.669 -39.556  1.00  8.08           H
ATOM   2684 3HG2 ILE A 423      53.777  49.281 -41.127  1.00  8.08           H
ATOM   2685  CD1 ILE A 423      53.011  51.610 -42.379  1.00  8.08           C
ATOM   2686 1HD1 ILE A 423      53.907  52.045 -41.936  1.00  8.08           H
ATOM   2687 2HD1 ILE A 423      52.609  52.296 -43.123  1.00  8.08           H
ATOM   2688 3HD1 ILE A 423      53.266  50.672 -42.873  1.00  8.08           H
ATOM   2689  N   GLU A 424      52.283  50.257 -36.812  1.00-10.14           N
ATOM   2690  H   GLU A 424      52.407  51.262 -36.824  1.00-10.14           H
ATOM   2691  CA  GLU A 424      52.819  49.490 -35.682  1.00-10.14           C
ATOM   2692  HA  GLU A 424      53.190  48.531 -36.045  1.00-10.14           H
ATOM   2693  C   GLU A 424      51.763  49.218 -34.624  1.00-10.14           C
ATOM   2694  O   GLU A 424      51.793  48.175 -33.970  1.00-10.14           O
ATOM   2695  CB  GLU A 424      53.969  50.232 -34.996  1.00-10.14           C
ATOM   2696 1HB  GLU A 424      53.623  51.222 -34.699  1.00-10.14           H
ATOM   2697 2HB  GLU A 424      54.238  49.676 -34.100  1.00-10.14           H
ATOM   2698  CG  GLU A 424      55.214  50.374 -35.851  1.00-10.14           C
ATOM   2699 1HG  GLU A 424      55.535  49.383 -36.172  1.00-10.14           H
ATOM   2700 2HG  GLU A 424      54.967  50.961 -36.737  1.00-10.14           H
ATOM   2701  CD  GLU A 424      56.370  51.055 -35.124  1.00-10.14           C
ATOM   2702  OE1 GLU A 424      57.374  51.372 -35.809  1.00-10.14           O
ATOM   2703  OE2 GLU A 424      56.303  51.324 -33.897  1.00-10.14           O
ATOM   2704  N   SER A 425      50.844  50.155 -34.447  1.00 16.83           N
ATOM   2705  H   SER A 425      50.904  51.010 -34.995  1.00 16.83           H
ATOM   2706  CA  SER A 425      49.760  50.021 -33.468  1.00 16.83           C
ATOM   2707  HA  SER A 425      49.594  48.967 -33.251  1.00 16.83           H
ATOM   2708  C   SER A 425      48.459  50.624 -33.993  1.00 16.83           C
ATOM   2709  O   SER A 425      48.105  51.743 -33.604  1.00 16.83           O
ATOM   2710  CB  SER A 425      50.147  50.720 -32.165  1.00 16.83           C
ATOM   2711 1HB  SER A 425      50.298  51.783 -32.353  1.00 16.83           H
ATOM   2712 2HB  SER A 425      49.343  50.595 -31.438  1.00 16.83           H
ATOM   2713  OG  SER A 425      51.346  50.165 -31.642  1.00 16.83           O
ATOM   2714  HG  SER A 425      51.220  49.205 -31.578  1.00 16.83           H
ATOM   2715  N   PRO A 426      47.756  49.925 -34.906  1.00 -1.76           N
ATOM   2716  CA  PRO A 426      46.534  50.534 -35.452  1.00 -1.76           C
ATOM   2717  HA  PRO A 426      46.787  51.430 -36.017  1.00 -1.76           H
ATOM   2718  C   PRO A 426      45.503  50.859 -34.378  1.00 -1.76           C
ATOM   2719  O   PRO A 426      45.178  50.014 -33.537  1.00 -1.76           O
ATOM   2720  CB  PRO A 426      45.988  49.447 -36.385  1.00 -1.76           C
ATOM   2721 1HB  PRO A 426      45.260  48.836 -35.856  1.00 -1.76           H
ATOM   2722 2HB  PRO A 426      45.538  49.884 -37.275  1.00 -1.76           H
ATOM   2723  CG  PRO A 426      47.173  48.622 -36.737  1.00 -1.76           C
ATOM   2724 1HG  PRO A 426      46.881  47.619 -37.034  1.00 -1.76           H
ATOM   2725 2HG  PRO A 426      47.735  49.091 -37.539  1.00 -1.76           H
ATOM   2726  CD  PRO A 426      47.991  48.589 -35.487  1.00 -1.76           C
ATOM   2727 1HD  PRO A 426      47.627  47.813 -34.810  1.00 -1.76           H
ATOM   2728 2HD  PRO A 426      49.043  48.436 -35.727  1.00 -1.76           H
ATOM   2729  N   LYS A 427      44.973  52.075 -34.397  1.00  2.24           N
ATOM   2730  H   LYS A 427      45.265  52.744 -35.109  1.00  2.24           H
ATOM   2731  CA  LYS A 427      43.925  52.461 -33.450  1.00  2.24           C
ATOM   2732  HA  LYS A 427      44.140  52.049 -32.464  1.00  2.24           H
ATOM   2733  C   LYS A 427      42.655  51.843 -34.001  1.00  2.24           C
ATOM   2734  O   LYS A 427      41.787  51.390 -33.261  1.00  2.24           O
ATOM   2735  CB  LYS A 427      43.767  53.982 -33.357  1.00  2.24           C
ATOM   2736 1HB  LYS A 427      43.445  54.355 -34.328  1.00  2.24           H
ATOM   2737 2HB  LYS A 427      42.988  54.210 -32.629  1.00  2.24           H
ATOM   2738  CG  LYS A 427      45.048  54.715 -32.971  1.00  2.24           C
ATOM   2739 1HG  LYS A 427      45.425  54.327 -32.025  1.00  2.24           H
ATOM   2740 2HG  LYS A 427      45.791  54.539 -33.747  1.00  2.24           H
ATOM   2741  CD  LYS A 427      44.811  56.221 -32.844  1.00  2.24           C
ATOM   2742 1HD  LYS A 427      44.269  56.575 -33.720  1.00  2.24           H
ATOM   2743 2HD  LYS A 427      44.204  56.411 -31.958  1.00  2.24           H
ATOM   2744  CE  LYS A 427      46.126  56.997 -32.740  1.00  2.24           C
ATOM   2745 1HE  LYS A 427      45.907  58.035 -32.480  1.00  2.24           H
ATOM   2746 2HE  LYS A 427      46.735  56.559 -31.948  1.00  2.24           H
ATOM   2747  NZ  LYS A 427      46.896  56.971 -34.032  1.00  2.24           N
ATOM   2748 1HZ  LYS A 427      46.388  57.483 -34.742  1.00  2.24           H
ATOM   2749 2HZ  LYS A 427      47.021  56.017 -34.338  1.00  2.24           H
ATOM   2750 3HZ  LYS A 427      47.808  57.395 -33.912  1.00  2.24           H
ATOM   2751  N   ASN A 428      42.589  51.798 -35.324  1.00 17.74           N
ATOM   2752  H   ASN A 428      43.337  52.201 -35.878  1.00 17.74           H
ATOM   2753  CA  ASN A 428      41.501  51.130 -36.026  1.00 17.74           C
ATOM   2754  HA  ASN A 428      41.183  50.284 -35.415  1.00 17.74           H
ATOM   2755  C   ASN A 428      42.000  50.597 -37.363  1.00 17.74           C
ATOM   2756  O   ASN A 428      43.026  51.039 -37.885  1.00 17.74           O
ATOM   2757  CB  ASN A 428      40.283  52.050 -36.214  1.00 17.74           C
ATOM   2758 1HB  ASN A 428      39.415  51.426 -36.422  1.00 17.74           H
ATOM   2759 2HB  ASN A 428      40.102  52.596 -35.290  1.00 17.74           H
ATOM   2760  CG  ASN A 428      40.417  53.023 -37.366  1.00 17.74           C
ATOM   2761  OD1 ASN A 428      39.538  53.080 -38.213  1.00 17.74           O
ATOM   2762  ND2 ASN A 428      41.447  53.821 -37.394  1.00 17.74           N
ATOM   2763 1HD2 ASN A 428      41.525  54.481 -38.147  1.00 17.74           H
ATOM   2764 2HD2 ASN A 428      42.145  53.766 -36.673  1.00 17.74           H
ATOM   2765  N   TYR A 429      41.260  49.642 -37.896  1.00-14.73           N
ATOM   2766  H   TYR A 429      40.426  49.338 -37.401  1.00-14.73           H
ATOM   2767  CA  TYR A 429      41.549  48.999 -39.170  1.00-14.73           C
ATOM   2768  HA  TYR A 429      42.491  49.348 -39.591  1.00-14.73           H
ATOM   2769  C   TYR A 429      40.380  49.413 -40.050  1.00-14.73           C
ATOM   2770  O   TYR A 429      39.266  49.516 -39.537  1.00-14.73           O
ATOM   2771  CB  TYR A 429      41.561  47.481 -38.983  1.00-14.73           C
ATOM   2772 1HB  TYR A 429      40.596  47.182 -38.582  1.00-14.73           H
ATOM   2773 2HB  TYR A 429      41.685  47.014 -39.957  1.00-14.73           H
ATOM   2774  CG  TYR A 429      42.641  46.964 -38.050  1.00-14.73           C
ATOM   2775  CD1 TYR A 429      42.481  47.023 -36.648  1.00-14.73           C
ATOM   2776  HD1 TYR A 429      41.574  47.429 -36.227  1.00-14.73           H
ATOM   2777  CD2 TYR A 429      43.823  46.392 -38.561  1.00-14.73           C
ATOM   2778  HD2 TYR A 429      43.963  46.305 -39.625  1.00-14.73           H
ATOM   2779  CE1 TYR A 429      43.504  46.567 -35.781  1.00-14.73           C
ATOM   2780  HE1 TYR A 429      43.389  46.650 -34.713  1.00-14.73           H
ATOM   2781  CE2 TYR A 429      44.838  45.917 -37.695  1.00-14.73           C
ATOM   2782  HE2 TYR A 429      45.740  45.486 -38.102  1.00-14.73           H
ATOM   2783  CZ  TYR A 429      44.672  46.021 -36.311  1.00-14.73           C
ATOM   2784  OH  TYR A 429      45.668  45.602 -35.464  1.00-14.73           O
ATOM   2785  HH  TYR A 429      46.479  45.345 -35.942  1.00-14.73           H
ATOM   2786  N   ILE A 430      40.618  49.677 -41.325  1.00 19.81           N
ATOM   2787  H   ILE A 430      41.556  49.541 -41.694  1.00 19.81           H
ATOM   2788  CA  ILE A 430      39.597  50.190 -42.239  1.00 19.81           C
ATOM   2789  HA  ILE A 430      38.632  50.191 -41.737  1.00 19.81           H
ATOM   2790  C   ILE A 430      39.526  49.276 -43.459  1.00 19.81           C
ATOM   2791  O   ILE A 430      40.456  49.226 -44.270  1.00 19.81           O
ATOM   2792  CB  ILE A 430      39.919  51.643 -42.713  1.00 19.81           C
ATOM   2793  HB  ILE A 430      40.830  51.617 -43.307  1.00 19.81           H
ATOM   2794  CG1 ILE A 430      40.161  52.586 -41.520  1.00 19.81           C
ATOM   2795 1HG1 ILE A 430      39.672  53.536 -41.731  1.00 19.81           H
ATOM   2796 2HG1 ILE A 430      39.683  52.162 -40.639  1.00 19.81           H
ATOM   2797  CG2 ILE A 430      38.771  52.210 -43.588  1.00 19.81           C
ATOM   2798 1HG2 ILE A 430      39.005  53.232 -43.893  1.00 19.81           H
ATOM   2799 2HG2 ILE A 430      37.831  52.202 -43.033  1.00 19.81           H
ATOM   2800 3HG2 ILE A 430      38.659  51.609 -44.492  1.00 19.81           H
ATOM   2801  CD1 ILE A 430      41.638  52.883 -41.196  1.00 19.81           C
ATOM   2802 1HD1 ILE A 430      41.690  53.586 -40.365  1.00 19.81           H
ATOM   2803 2HD1 ILE A 430      42.130  53.323 -42.064  1.00 19.81           H
ATOM   2804 3HD1 ILE A 430      42.150  51.964 -40.914  1.00 19.81           H
ATOM   2805  N   VAL A 431      38.424  48.560 -43.609  1.00 11.79           N
ATOM   2806  H   VAL A 431      37.662  48.669 -42.944  1.00 11.79           H
ATOM   2807  CA  VAL A 431      38.246  47.641 -44.732  1.00 11.79           C
ATOM   2808  HA  VAL A 431      39.189  47.523 -45.261  1.00 11.79           H
ATOM   2809  C   VAL A 431      37.225  48.268 -45.670  1.00 11.79           C
ATOM   2810  O   VAL A 431      36.106  48.579 -45.271  1.00 11.79           O
ATOM   2811  CB  VAL A 431      37.764  46.235 -44.272  1.00 11.79           C
ATOM   2812  HB  VAL A 431      36.792  46.339 -43.794  1.00 11.79           H
ATOM   2813  CG1 VAL A 431      37.637  45.275 -45.470  1.00 11.79           C
ATOM   2814 1HG1 VAL A 431      37.348  44.286 -45.119  1.00 11.79           H
ATOM   2815 2HG1 VAL A 431      38.589  45.199 -45.998  1.00 11.79           H
ATOM   2816 3HG1 VAL A 431      36.869  45.632 -46.157  1.00 11.79           H
ATOM   2817  CG2 VAL A 431      38.736  45.631 -43.253  1.00 11.79           C
ATOM   2818 1HG2 VAL A 431      38.367  44.660 -42.930  1.00 11.79           H
ATOM   2819 2HG2 VAL A 431      38.818  46.278 -42.379  1.00 11.79           H
ATOM   2820 3HG2 VAL A 431      39.723  45.512 -43.700  1.00 11.79           H
ATOM   2821  N   TRP A 432      37.617  48.458 -46.917  1.00 24.74           N
ATOM   2822  H   TRP A 432      38.558  48.195 -47.187  1.00 24.74           H
ATOM   2823  CA  TRP A 432      36.736  48.966 -47.959  1.00 24.74           C
ATOM   2824  HA  TRP A 432      35.715  49.063 -47.589  1.00 24.74           H
ATOM   2825  C   TRP A 432      36.754  47.944 -49.082  1.00 24.74           C
ATOM   2826  O   TRP A 432      37.822  47.529 -49.551  1.00 24.74           O
ATOM   2827  CB  TRP A 432      37.224  50.323 -48.467  1.00 24.74           C
ATOM   2828 1HB  TRP A 432      37.029  51.077 -47.707  1.00 24.74           H
ATOM   2829 2HB  TRP A 432      38.299  50.263 -48.631  1.00 24.74           H
ATOM   2830  CG  TRP A 432      36.580  50.727 -49.765  1.00 24.74           C
ATOM   2831  CD1 TRP A 432      37.164  50.727 -50.992  1.00 24.74           C
ATOM   2832  HD1 TRP A 432      38.194  50.443 -51.174  1.00 24.74           H
ATOM   2833  CD2 TRP A 432      35.221  51.153 -49.991  1.00 24.74           C
ATOM   2834  NE1 TRP A 432      36.292  51.118 -51.967  1.00 24.74           N
ATOM   2835  HE1 TRP A 432      36.528  51.188 -52.952  1.00 24.74           H
ATOM   2836  CE2 TRP A 432      35.084  51.393 -51.390  1.00 24.74           C
ATOM   2837  CE3 TRP A 432      34.097  51.340 -49.160  1.00 24.74           C
ATOM   2838  HE3 TRP A 432      34.166  51.149 -48.100  1.00 24.74           H
ATOM   2839  CZ2 TRP A 432      33.873  51.830 -51.966  1.00 24.74           C
ATOM   2840  HZ2 TRP A 432      33.797  52.007 -53.028  1.00 24.74           H
ATOM   2841  CZ3 TRP A 432      32.873  51.768 -49.739  1.00 24.74           C
ATOM   2842  HZ3 TRP A 432      31.999  51.900 -49.118  1.00 24.74           H
ATOM   2843  CH2 TRP A 432      32.782  52.017 -51.139  1.00 24.74           C
ATOM   2844  HH2 TRP A 432      31.844  52.347 -51.560  1.00 24.74           H
ATOM   2845  N   ASN A 433      35.565  47.530 -49.487  1.00 26.15           N
ATOM   2846  H   ASN A 433      34.736  47.915 -49.040  1.00 26.15           H
ATOM   2847  CA  ASN A 433      35.353  46.614 -50.600  1.00 26.15           C
ATOM   2848  HA  ASN A 433      36.240  46.552 -51.233  1.00 26.15           H
ATOM   2849  C   ASN A 433      34.209  47.272 -51.352  1.00 26.15           C
ATOM   2850  O   ASN A 433      33.450  48.016 -50.738  1.00 26.15           O
ATOM   2851  CB  ASN A 433      34.928  45.225 -50.106  1.00 26.15           C
ATOM   2852 1HB  ASN A 433      34.056  45.330 -49.462  1.00 26.15           H
ATOM   2853 2HB  ASN A 433      34.658  44.611 -50.963  1.00 26.15           H
ATOM   2854  CG  ASN A 433      36.011  44.515 -49.332  1.00 26.15           C
ATOM   2855  OD1 ASN A 433      35.786  44.047 -48.222  1.00 26.15           O
ATOM   2856  ND2 ASN A 433      37.167  44.380 -49.910  1.00 26.15           N
ATOM   2857 1HD2 ASN A 433      37.883  43.850 -49.444  1.00 26.15           H
ATOM   2858 2HD2 ASN A 433      37.352  44.822 -50.800  1.00 26.15           H
ATOM   2859  N   ILE A 434      34.056  47.001 -52.638  1.00  6.40           N
ATOM   2860  H   ILE A 434      34.672  46.324 -53.087  1.00  6.40           H
ATOM   2861  CA  ILE A 434      33.042  47.679 -53.454  1.00  6.40           C
ATOM   2862  HA  ILE A 434      32.756  48.605 -52.953  1.00  6.40           H
ATOM   2863  C   ILE A 434      31.768  46.848 -53.611  1.00  6.40           C
ATOM   2864  O   ILE A 434      30.879  47.185 -54.394  1.00  6.40           O
ATOM   2865  CB  ILE A 434      33.614  48.074 -54.853  1.00  6.40           C
ATOM   2866  HB  ILE A 434      32.840  48.620 -55.390  1.00  6.40           H
ATOM   2867  CG1 ILE A 434      33.997  46.836 -55.690  1.00  6.40           C
ATOM   2868 1HG1 ILE A 434      34.909  46.406 -55.281  1.00  6.40           H
ATOM   2869 2HG1 ILE A 434      33.206  46.092 -55.608  1.00  6.40           H
ATOM   2870  CG2 ILE A 434      34.831  49.017 -54.675  1.00  6.40           C
ATOM   2871 1HG2 ILE A 434      34.555  49.851 -54.030  1.00  6.40           H
ATOM   2872 2HG2 ILE A 434      35.135  49.420 -55.640  1.00  6.40           H
ATOM   2873 3HG2 ILE A 434      35.674  48.485 -54.230  1.00  6.40           H
ATOM   2874  CD1 ILE A 434      34.221  47.109 -57.186  1.00  6.40           C
ATOM   2875 1HD1 ILE A 434      33.319  47.542 -57.622  1.00  6.40           H
ATOM   2876 2HD1 ILE A 434      34.447  46.172 -57.693  1.00  6.40           H
ATOM   2877 3HD1 ILE A 434      35.055  47.797 -57.324  1.00  6.40           H
ATOM   2878  N   ASN A 435      31.684  45.745 -52.883  1.00 22.45           N
ATOM   2879  H   ASN A 435      32.371  45.574 -52.164  1.00 22.45           H
ATOM   2880  CA  ASN A 435      30.614  44.762 -53.053  1.00 22.45           C
ATOM   2881  HA  ASN A 435      29.751  45.244 -53.516  1.00 22.45           H
ATOM   2882  C   ASN A 435      30.163  44.223 -51.694  1.00 22.45           C
ATOM   2883  O   ASN A 435      30.778  44.515 -50.667  1.00 22.45           O
ATOM   2884  CB  ASN A 435      31.100  43.638 -53.987  1.00 22.45           C
ATOM   2885 1HB  ASN A 435      30.292  42.930 -54.160  1.00 22.45           H
ATOM   2886 2HB  ASN A 435      31.376  44.078 -54.944  1.00 22.45           H
ATOM   2887  CG  ASN A 435      32.297  42.886 -53.448  1.00 22.45           C
ATOM   2888  OD1 ASN A 435      32.358  42.518 -52.286  1.00 22.45           O
ATOM   2889  ND2 ASN A 435      33.252  42.635 -54.290  1.00 22.45           N
ATOM   2890 1HD2 ASN A 435      34.077  42.160 -53.954  1.00 22.45           H
ATOM   2891 2HD2 ASN A 435      33.178  42.928 -55.255  1.00 22.45           H
ATOM   2892  N   MET A 436      29.089  43.446 -51.676  1.00  7.24           N
ATOM   2893  H   MET A 436      28.582  43.268 -52.542  1.00  7.24           H
ATOM   2894  CA  MET A 436      28.581  42.846 -50.439  1.00  7.24           C
ATOM   2895  HA  MET A 436      28.751  43.538 -49.616  1.00  7.24           H
ATOM   2896  C   MET A 436      29.276  41.528 -50.087  1.00  7.24           C
ATOM   2897  O   MET A 436      29.088  41.004 -48.991  1.00  7.24           O
ATOM   2898  CB  MET A 436      27.072  42.601 -50.557  1.00  7.24           C
ATOM   2899 1HB  MET A 436      26.900  41.920 -51.390  1.00  7.24           H
ATOM   2900 2HB  MET A 436      26.721  42.119 -49.645  1.00  7.24           H
ATOM   2901  CG  MET A 436      26.247  43.872 -50.790  1.00  7.24           C
ATOM   2902 1HG  MET A 436      26.619  44.373 -51.683  1.00  7.24           H
ATOM   2903 2HG  MET A 436      25.211  43.586 -50.969  1.00  7.24           H
ATOM   2904  SD  MET A 436      26.284  45.044 -49.413  1.00  7.24           S
ATOM   2905  CE  MET A 436      25.215  44.232 -48.214  1.00  7.24           C
ATOM   2906 1HE  MET A 436      24.227  44.075 -48.651  1.00  7.24           H
ATOM   2907 2HE  MET A 436      25.112  44.861 -47.331  1.00  7.24           H
ATOM   2908 3HE  MET A 436      25.636  43.270 -47.922  1.00  7.24           H
ATOM   2909  N   ASN A 437      30.086  40.988 -50.989  1.00 35.36           N
ATOM   2910  H   ASN A 437      30.207  41.440 -51.884  1.00 35.36           H
ATOM   2911  CA  ASN A 437      30.827  39.752 -50.714  1.00 35.36           C
ATOM   2912  HA  ASN A 437      30.131  38.998 -50.348  1.00 35.36           H
ATOM   2913  C   ASN A 437      31.909  39.963 -49.653  1.00 35.36           C
ATOM   2914  O   ASN A 437      32.045  39.165 -48.725  1.00 35.36           O
ATOM   2915  CB  ASN A 437      31.505  39.237 -51.989  1.00 35.36           C
ATOM   2916 1HB  ASN A 437      30.765  39.104 -52.772  1.00 35.36           H
ATOM   2917 2HB  ASN A 437      32.242  39.963 -52.324  1.00 35.36           H
ATOM   2918  CG  ASN A 437      32.208  37.932 -51.771  1.00 35.36           C
ATOM   2919  OD1 ASN A 437      31.597  36.939 -51.407  1.00 35.36           O
ATOM   2920  ND2 ASN A 437      33.486  37.911 -51.998  1.00 35.36           N
ATOM   2921 1HD2 ASN A 437      34.006  37.081 -51.758  1.00 35.36           H
ATOM   2922 2HD2 ASN A 437      33.955  38.719 -52.372  1.00 35.36           H
ATOM   2923  N   THR A 438      32.634  41.066 -49.807  1.00 52.97           N
ATOM   2924  H   THR A 438      32.433  41.645 -50.619  1.00 52.97           H
ATOM   2925  CA  THR A 438      33.703  41.544 -48.916  1.00 52.97           C
ATOM   2926  HA  THR A 438      34.138  42.407 -49.415  1.00 52.97           H
ATOM   2927  C   THR A 438      34.878  40.621 -48.571  1.00 52.97           C
ATOM   2928  O   THR A 438      34.963  39.464 -48.981  1.00 52.97           O
ATOM   2929  CB  THR A 438      33.139  42.064 -47.566  1.00 52.97           C
ATOM   2930  HB  THR A 438      33.908  42.632 -47.044  1.00 52.97           H
ATOM   2931  OG1 THR A 438      32.751  40.961 -46.747  1.00 52.97           O
ATOM   2932  HG1 THR A 438      32.279  40.325 -47.305  1.00 52.97           H
ATOM   2933  CG2 THR A 438      31.948  42.949 -47.753  1.00 52.97           C
ATOM   2934 1HG2 THR A 438      31.100  42.374 -48.113  1.00 52.97           H
ATOM   2935 2HG2 THR A 438      32.178  43.754 -48.451  1.00 52.97           H
ATOM   2936 3HG2 THR A 438      31.690  43.377 -46.788  1.00 52.97           H
ATOM   2937  N   HIS A 439      35.811  41.163 -47.802  1.00 16.30           N
ATOM   2938  H   HIS A 439      35.768  42.162 -47.619  1.00 16.30           H
ATOM   2939  CA  HIS A 439      36.904  40.408 -47.188  1.00 16.30           C
ATOM   2940  HA  HIS A 439      37.159  39.544 -47.801  1.00 16.30           H
ATOM   2941  C   HIS A 439      36.544  39.913 -45.781  1.00 16.30           C
ATOM   2942  O   HIS A 439      37.426  39.459 -45.052  1.00 16.30           O
ATOM   2943  CB  HIS A 439      38.124  41.333 -47.083  1.00 16.30           C
ATOM   2944 1HB  HIS A 439      37.822  42.261 -46.599  1.00 16.30           H
ATOM   2945 2HB  HIS A 439      38.878  40.861 -46.459  1.00 16.30           H
ATOM   2946  CG  HIS A 439      38.758  41.650 -48.402  1.00 16.30           C
ATOM   2947  ND1 HIS A 439      39.717  42.618 -48.585  1.00 16.30           N
ATOM   2948  HD1 HIS A 439      40.084  43.246 -47.874  1.00 16.30           H
ATOM   2949  CD2 HIS A 439      38.605  41.071 -49.625  1.00 16.30           C
ATOM   2950  HD2 HIS A 439      37.929  40.256 -49.843  1.00 16.30           H
ATOM   2951  CE1 HIS A 439      40.105  42.583 -49.863  1.00 16.30           C
ATOM   2952  HE1 HIS A 439      40.859  43.231 -50.292  1.00 16.30           H
ATOM   2953  NE2 HIS A 439      39.444  41.665 -50.542  1.00 16.30           N
ATOM   2954  N   ILE A 440      35.292  40.075 -45.369  1.00 22.84           N
ATOM   2955  H   ILE A 440      34.571  40.341 -46.028  1.00 22.84           H
ATOM   2956  CA  ILE A 440      34.892  39.934 -43.964  1.00 22.84           C
ATOM   2957  HA  ILE A 440      35.752  39.638 -43.366  1.00 22.84           H
ATOM   2958  C   ILE A 440      33.779  38.889 -43.824  1.00 22.84           C
ATOM   2959  O   ILE A 440      32.805  38.921 -44.581  1.00 22.84           O
ATOM   2960  CB  ILE A 440      34.312  41.285 -43.401  1.00 22.84           C
ATOM   2961  HB  ILE A 440      33.338  41.451 -43.863  1.00 22.84           H
ATOM   2962  CG1 ILE A 440      35.192  42.504 -43.755  1.00 22.84           C
ATOM   2963 1HG1 ILE A 440      36.118  42.447 -43.186  1.00 22.84           H
ATOM   2964 2HG1 ILE A 440      35.442  42.481 -44.813  1.00 22.84           H
ATOM   2965  CG2 ILE A 440      34.127  41.195 -41.861  1.00 22.84           C
ATOM   2966 1HG2 ILE A 440      33.768  42.141 -41.463  1.00 22.84           H
ATOM   2967 2HG2 ILE A 440      35.077  40.947 -41.383  1.00 22.84           H
ATOM   2968 3HG2 ILE A 440      33.390  40.432 -41.614  1.00 22.84           H
ATOM   2969  CD1 ILE A 440      34.529  43.869 -43.488  1.00 22.84           C
ATOM   2970 1HD1 ILE A 440      33.543  43.902 -43.956  1.00 22.84           H
ATOM   2971 2HD1 ILE A 440      35.143  44.660 -43.912  1.00 22.84           H
ATOM   2972 3HD1 ILE A 440      34.430  44.039 -42.417  1.00 22.84           H
ATOM   2973  N   PHE A 441      33.855  38.028 -42.819  1.00  5.79           N
ATOM   2974  H   PHE A 441      34.704  37.974 -42.262  1.00  5.79           H
ATOM   2975  CA  PHE A 441      32.703  37.220 -42.410  1.00  5.79           C
ATOM   2976  HA  PHE A 441      31.809  37.598 -42.900  1.00  5.79           H
ATOM   2977  C   PHE A 441      32.524  37.332 -40.893  1.00  5.79           C
ATOM   2978  O   PHE A 441      33.456  37.002 -40.145  1.00  5.79           O
ATOM   2979  CB  PHE A 441      32.880  35.754 -42.819  1.00  5.79           C
ATOM   2980 1HB  PHE A 441      32.964  35.706 -43.905  1.00  5.79           H
ATOM   2981 2HB  PHE A 441      33.803  35.374 -42.383  1.00  5.79           H
ATOM   2982  CG  PHE A 441      31.743  34.870 -42.382  1.00  5.79           C
ATOM   2983  CD1 PHE A 441      30.470  35.002 -42.966  1.00  5.79           C
ATOM   2984  HD1 PHE A 441      30.313  35.714 -43.764  1.00  5.79           H
ATOM   2985  CD2 PHE A 441      31.933  33.922 -41.360  1.00  5.79           C
ATOM   2986  HD2 PHE A 441      32.905  33.810 -40.903  1.00  5.79           H
ATOM   2987  CE1 PHE A 441      29.376  34.226 -42.504  1.00  5.79           C
ATOM   2988  HE1 PHE A 441      28.396  34.361 -42.935  1.00  5.79           H
ATOM   2989  CE2 PHE A 441      30.854  33.121 -40.904  1.00  5.79           C
ATOM   2990  HE2 PHE A 441      31.010  32.403 -40.113  1.00  5.79           H
ATOM   2991  CZ  PHE A 441      29.569  33.284 -41.469  1.00  5.79           C
ATOM   2992  HZ  PHE A 441      28.738  32.697 -41.105  1.00  5.79           H
ATOM   2993  N   PRO A 442      31.369  37.840 -40.414  1.00  0.45           N
ATOM   2994  CA  PRO A 442      31.224  37.817 -38.952  1.00  0.45           C
ATOM   2995  HA  PRO A 442      32.089  38.265 -38.471  1.00  0.45           H
ATOM   2996  C   PRO A 442      31.036  36.380 -38.470  1.00  0.45           C
ATOM   2997  O   PRO A 442      30.385  35.590 -39.132  1.00  0.45           O
ATOM   2998  CB  PRO A 442      29.979  38.677 -38.718  1.00  0.45           C
ATOM   2999 1HB  PRO A 442      29.443  38.354 -37.827  1.00  0.45           H
ATOM   3000 2HB  PRO A 442      30.264  39.726 -38.635  1.00  0.45           H
ATOM   3001  CG  PRO A 442      29.158  38.466 -39.942  1.00  0.45           C
ATOM   3002 1HG  PRO A 442      28.626  37.517 -39.874  1.00  0.45           H
ATOM   3003 2HG  PRO A 442      28.456  39.286 -40.089  1.00  0.45           H
ATOM   3004  CD  PRO A 442      30.170  38.413 -41.060  1.00  0.45           C
ATOM   3005 1HD  PRO A 442      29.810  37.770 -41.865  1.00  0.45           H
ATOM   3006 2HD  PRO A 442      30.384  39.417 -41.430  1.00  0.45           H
ATOM   3007  N   GLU A 443      31.632  36.017 -37.345  1.00 -3.65           N
ATOM   3008  H   GLU A 443      32.141  36.706 -36.798  1.00 -3.65           H
ATOM   3009  CA  GLU A 443      31.615  34.625 -36.894  1.00 -3.65           C
ATOM   3010  HA  GLU A 443      31.185  33.998 -37.674  1.00 -3.65           H
ATOM   3011  C   GLU A 443      30.789  34.420 -35.633  1.00 -3.65           C
ATOM   3012  O   GLU A 443      29.936  33.531 -35.588  1.00 -3.65           O
ATOM   3013  CB  GLU A 443      33.035  34.124 -36.622  1.00 -3.65           C
ATOM   3014 1HB  GLU A 443      33.489  34.749 -35.852  1.00 -3.65           H
ATOM   3015 2HB  GLU A 443      32.958  33.107 -36.238  1.00 -3.65           H
ATOM   3016  CG  GLU A 443      33.952  34.093 -37.830  1.00 -3.65           C
ATOM   3017 1HG  GLU A 443      33.444  33.576 -38.644  1.00 -3.65           H
ATOM   3018 2HG  GLU A 443      34.175  35.114 -38.142  1.00 -3.65           H
ATOM   3019  CD  GLU A 443      35.251  33.363 -37.523  1.00 -3.65           C
ATOM   3020  OE1 GLU A 443      35.922  33.689 -36.526  1.00 -3.65           O
ATOM   3021  OE2 GLU A 443      35.610  32.423 -38.275  1.00 -3.65           O
ATOM   3022  N   PHE A 444      31.025  35.237 -34.616  1.00-14.77           N
ATOM   3023  H   PHE A 444      31.698  35.987 -34.721  1.00-14.77           H
ATOM   3024  CA  PHE A 444      30.355  35.096 -33.321  1.00-14.77           C
ATOM   3025  HA  PHE A 444      29.457  34.491 -33.427  1.00-14.77           H
ATOM   3026  C   PHE A 444      29.953  36.464 -32.794  1.00-14.77           C
ATOM   3027  O   PHE A 444      30.519  37.474 -33.201  1.00-14.77           O
ATOM   3028  CB  PHE A 444      31.280  34.426 -32.294  1.00-14.77           C
ATOM   3029 1HB  PHE A 444      32.202  35.001 -32.218  1.00-14.77           H
ATOM   3030 2HB  PHE A 444      30.789  34.446 -31.321  1.00-14.77           H
ATOM   3031  CG  PHE A 444      31.613  32.989 -32.608  1.00-14.77           C
ATOM   3032  CD1 PHE A 444      32.757  32.659 -33.357  1.00-14.77           C
ATOM   3033  HD1 PHE A 444      33.402  33.441 -33.727  1.00-14.77           H
ATOM   3034  CD2 PHE A 444      30.794  31.950 -32.126  1.00-14.77           C
ATOM   3035  HD2 PHE A 444      29.917  32.185 -31.541  1.00-14.77           H
ATOM   3036  CE1 PHE A 444      33.079  31.309 -33.643  1.00-14.77           C
ATOM   3037  HE1 PHE A 444      33.957  31.074 -34.229  1.00-14.77           H
ATOM   3038  CE2 PHE A 444      31.110  30.591 -32.391  1.00-14.77           C
ATOM   3039  HE2 PHE A 444      30.480  29.801 -32.009  1.00-14.77           H
ATOM   3040  CZ  PHE A 444      32.252  30.272 -33.158  1.00-14.77           C
ATOM   3041  HZ  PHE A 444      32.497  29.240 -33.364  1.00-14.77           H
ATOM   3042  N   VAL A 445      29.015  36.491 -31.861  1.00 -7.72           N
ATOM   3043  H   VAL A 445      28.590  35.617 -31.562  1.00 -7.72           H
ATOM   3044  CA  VAL A 445      28.594  37.713 -31.177  1.00 -7.72           C
ATOM   3045  HA  VAL A 445      29.303  38.512 -31.382  1.00 -7.72           H
ATOM   3046  C   VAL A 445      28.666  37.392 -29.691  1.00 -7.72           C
ATOM   3047  O   VAL A 445      28.384  36.267 -29.283  1.00 -7.72           O
ATOM   3048  CB  VAL A 445      27.169  38.189 -31.624  1.00 -7.72           C
ATOM   3049  HB  VAL A 445      27.219  38.426 -32.682  1.00 -7.72           H
ATOM   3050  CG1 VAL A 445      26.104  37.095 -31.459  1.00 -7.72           C
ATOM   3051 1HG1 VAL A 445      26.373  36.218 -32.046  1.00 -7.72           H
ATOM   3052 2HG1 VAL A 445      25.144  37.465 -31.824  1.00 -7.72           H
ATOM   3053 3HG1 VAL A 445      26.000  36.817 -30.410  1.00 -7.72           H
ATOM   3054  CG2 VAL A 445      26.737  39.468 -30.891  1.00 -7.72           C
ATOM   3055 1HG2 VAL A 445      25.780  39.800 -31.282  1.00 -7.72           H
ATOM   3056 2HG2 VAL A 445      27.475  40.255 -31.052  1.00 -7.72           H
ATOM   3057 3HG2 VAL A 445      26.629  39.281 -29.823  1.00 -7.72           H
ATOM   3058  N   VAL A 446      29.067  38.367 -28.895  1.00-37.11           N
ATOM   3059  H   VAL A 446      29.320  39.263 -29.306  1.00-37.11           H
ATOM   3060  CA  VAL A 446      29.146  38.251 -27.443  1.00-37.11           C
ATOM   3061  HA  VAL A 446      28.851  37.252 -27.125  1.00-37.11           H
ATOM   3062  C   VAL A 446      28.166  39.267 -26.877  1.00-37.11           C
ATOM   3063  O   VAL A 446      28.200  40.442 -27.255  1.00-37.11           O
ATOM   3064  CB  VAL A 446      30.591  38.544 -26.955  1.00-37.11           C
ATOM   3065  HB  VAL A 446      30.881  39.541 -27.287  1.00-37.11           H
ATOM   3066  CG1 VAL A 446      30.693  38.493 -25.433  1.00-37.11           C
ATOM   3067 1HG1 VAL A 446      30.069  39.267 -24.988  1.00-37.11           H
ATOM   3068 2HG1 VAL A 446      31.724  38.668 -25.126  1.00-37.11           H
ATOM   3069 3HG1 VAL A 446      30.372  37.515 -25.076  1.00-37.11           H
ATOM   3070  CG2 VAL A 446      31.564  37.529 -27.561  1.00-37.11           C
ATOM   3071 1HG2 VAL A 446      32.564  37.699 -27.167  1.00-37.11           H
ATOM   3072 2HG2 VAL A 446      31.597  37.643 -28.644  1.00-37.11           H
ATOM   3073 3HG2 VAL A 446      31.251  36.515 -27.316  1.00-37.11           H
ATOM   3074  N   ARG A 447      27.286  38.813 -25.995  1.00 -2.60           N
ATOM   3075  H   ARG A 447      27.293  37.823 -25.755  1.00 -2.60           H
ATOM   3076  CA  ARG A 447      26.369  39.693 -25.266  1.00 -2.60           C
ATOM   3077  HA  ARG A 447      26.225  40.633 -25.803  1.00 -2.60           H
ATOM   3078  C   ARG A 447      27.065  39.942 -23.939  1.00 -2.60           C
ATOM   3079  O   ARG A 447      27.535  38.982 -23.324  1.00 -2.60           O
ATOM   3080  CB  ARG A 447      25.024  39.001 -25.013  1.00 -2.60           C
ATOM   3081 1HB  ARG A 447      25.201  38.100 -24.425  1.00 -2.60           H
ATOM   3082 2HB  ARG A 447      24.398  39.674 -24.428  1.00 -2.60           H
ATOM   3083  CG  ARG A 447      24.262  38.600 -26.269  1.00 -2.60           C
ATOM   3084 1HG  ARG A 447      24.155  39.468 -26.914  1.00 -2.60           H
ATOM   3085 2HG  ARG A 447      24.819  37.827 -26.801  1.00 -2.60           H
ATOM   3086  CD  ARG A 447      22.876  38.066 -25.915  1.00 -2.60           C
ATOM   3087 1HD  ARG A 447      22.984  37.220 -25.235  1.00 -2.60           H
ATOM   3088 2HD  ARG A 447      22.311  38.854 -25.416  1.00 -2.60           H
ATOM   3089  NE  ARG A 447      22.144  37.632 -27.113  1.00 -2.60           N
ATOM   3090  HE  ARG A 447      22.631  37.707 -27.999  1.00 -2.60           H
ATOM   3091  CZ  ARG A 447      20.917  37.127 -27.160  1.00 -2.60           C
ATOM   3092  NH1 ARG A 447      20.457  36.741 -28.314  1.00 -2.60           N
ATOM   3093 1HH1 ARG A 447      21.023  36.861 -29.137  1.00 -2.60           H
ATOM   3094 2HH1 ARG A 447      19.547  36.319 -28.383  1.00 -2.60           H
ATOM   3095  NH2 ARG A 447      20.146  36.978 -26.115  1.00 -2.60           N
ATOM   3096 1HH2 ARG A 447      20.451  37.319 -25.219  1.00 -2.60           H
ATOM   3097 2HH2 ARG A 447      19.248  36.529 -26.202  1.00 -2.60           H
ATOM   3098  N   PHE A 448      27.145  41.176 -23.477  1.00  2.69           N
ATOM   3099  H   PHE A 448      26.721  41.947 -23.991  1.00  2.69           H
ATOM   3100  CA  PHE A 448      27.854  41.485 -22.236  1.00  2.69           C
ATOM   3101  HA  PHE A 448      27.778  40.638 -21.557  1.00  2.69           H
ATOM   3102  C   PHE A 448      27.196  42.684 -21.567  1.00  2.69           C
ATOM   3103  O   PHE A 448      26.314  43.300 -22.161  1.00  2.69           O
ATOM   3104  CB  PHE A 448      29.345  41.736 -22.527  1.00  2.69           C
ATOM   3105 1HB  PHE A 448      29.890  41.749 -21.585  1.00  2.69           H
ATOM   3106 2HB  PHE A 448      29.730  40.909 -23.123  1.00  2.69           H
ATOM   3107  CG  PHE A 448      29.642  43.031 -23.241  1.00  2.69           C
ATOM   3108  CD1 PHE A 448      30.119  44.138 -22.510  1.00  2.69           C
ATOM   3109  HD1 PHE A 448      30.208  44.074 -21.434  1.00  2.69           H
ATOM   3110  CD2 PHE A 448      29.536  43.134 -24.643  1.00  2.69           C
ATOM   3111  HD2 PHE A 448      29.167  42.297 -25.220  1.00  2.69           H
ATOM   3112  CE1 PHE A 448      30.520  45.327 -23.166  1.00  2.69           C
ATOM   3113  HE1 PHE A 448      30.901  46.162 -22.593  1.00  2.69           H
ATOM   3114  CE2 PHE A 448      29.933  44.322 -25.313  1.00  2.69           C
ATOM   3115  HE2 PHE A 448      29.858  44.390 -26.387  1.00  2.69           H
ATOM   3116  CZ  PHE A 448      30.438  45.414 -24.573  1.00  2.69           C
ATOM   3117  HZ  PHE A 448      30.764  46.310 -25.080  1.00  2.69           H
ATOM   3118  N   LYS A 449      27.611  43.031 -20.357  1.00  4.86           N
ATOM   3119  H   LYS A 449      28.303  42.457 -19.878  1.00  4.86           H
ATOM   3120  CA  LYS A 449      27.196  44.289 -19.725  1.00  4.86           C
ATOM   3121  HA  LYS A 449      26.766  44.961 -20.468  1.00  4.86           H
ATOM   3122  C   LYS A 449      28.441  44.933 -19.158  1.00  4.86           C
ATOM   3123  O   LYS A 449      29.423  44.248 -18.910  1.00  4.86           O
ATOM   3124  CB  LYS A 449      26.186  44.091 -18.590  1.00  4.86           C
ATOM   3125 1HB  LYS A 449      26.581  43.380 -17.865  1.00  4.86           H
ATOM   3126 2HB  LYS A 449      26.064  45.052 -18.090  1.00  4.86           H
ATOM   3127  CG  LYS A 449      24.814  43.639 -19.044  1.00  4.86           C
ATOM   3128 1HG  LYS A 449      24.510  44.241 -19.897  1.00  4.86           H
ATOM   3129 2HG  LYS A 449      24.855  42.594 -19.339  1.00  4.86           H
ATOM   3130  CD  LYS A 449      23.800  43.830 -17.928  1.00  4.86           C
ATOM   3131 1HD  LYS A 449      24.093  43.226 -17.071  1.00  4.86           H
ATOM   3132 2HD  LYS A 449      23.799  44.881 -17.635  1.00  4.86           H
ATOM   3133  CE  LYS A 449      22.393  43.449 -18.359  1.00  4.86           C
ATOM   3134 1HE  LYS A 449      22.117  44.031 -19.242  1.00  4.86           H
ATOM   3135 2HE  LYS A 449      22.359  42.385 -18.604  1.00  4.86           H
ATOM   3136  NZ  LYS A 449      21.430  43.747 -17.250  1.00  4.86           N
ATOM   3137 1HZ  LYS A 449      21.497  44.725 -16.987  1.00  4.86           H
ATOM   3138 2HZ  LYS A 449      21.642  43.176 -16.441  1.00  4.86           H
ATOM   3139 3HZ  LYS A 449      20.485  43.551 -17.546  1.00  4.86           H
ATOM   3140  N   LEU A 450      28.397  46.232 -18.920  1.00 -1.68           N
ATOM   3141  H   LEU A 450      27.556  46.755 -19.147  1.00 -1.68           H
ATOM   3142  CA  LEU A 450      29.496  46.911 -18.247  1.00 -1.68           C
ATOM   3143  HA  LEU A 450      30.447  46.481 -18.561  1.00 -1.68           H
ATOM   3144  C   LEU A 450      29.330  46.722 -16.743  1.00 -1.68           C
ATOM   3145  O   LEU A 450      28.290  47.073 -16.183  1.00 -1.68           O
ATOM   3146  CB  LEU A 450      29.474  48.406 -18.579  1.00 -1.68           C
ATOM   3147 1HB  LEU A 450      29.607  48.511 -19.655  1.00 -1.68           H
ATOM   3148 2HB  LEU A 450      28.484  48.783 -18.327  1.00 -1.68           H
ATOM   3149  CG  LEU A 450      30.496  49.319 -17.879  1.00 -1.68           C
ATOM   3150  HG  LEU A 450      30.327  49.269 -16.804  1.00 -1.68           H
ATOM   3151  CD1 LEU A 450      31.942  48.923 -18.151  1.00 -1.68           C
ATOM   3152 1HD1 LEU A 450      32.121  48.865 -19.226  1.00 -1.68           H
ATOM   3153 2HD1 LEU A 450      32.162  47.963 -17.692  1.00 -1.68           H
ATOM   3154 3HD1 LEU A 450      32.615  49.665 -17.718  1.00 -1.68           H
ATOM   3155  CD2 LEU A 450      30.267  50.756 -18.328  1.00 -1.68           C
ATOM   3156 1HD2 LEU A 450      30.948  51.419 -17.790  1.00 -1.68           H
ATOM   3157 2HD2 LEU A 450      29.243  51.055 -18.099  1.00 -1.68           H
ATOM   3158 3HD2 LEU A 450      30.444  50.853 -19.400  1.00 -1.68           H
ATOM   3159  N   SER A 451      30.355  46.214 -16.080  1.00 16.58           N
ATOM   3160  H   SER A 451      31.122  45.787 -16.581  1.00 16.58           H
ATOM   3161  CA  SER A 451      30.503  46.349 -14.634  1.00 16.58           C
ATOM   3162  HA  SER A 451      29.995  47.250 -14.289  1.00 16.58           H
ATOM   3163  C   SER A 451      32.002  46.483 -14.426  1.00 16.58           C
ATOM   3164  O   SER A 451      32.774  45.921 -15.215  1.00 16.58           O
ATOM   3165  CB  SER A 451      29.962  45.130 -13.883  1.00 16.58           C
ATOM   3166 1HB  SER A 451      30.554  44.255 -14.148  1.00 16.58           H
ATOM   3167 2HB  SER A 451      30.044  45.300 -12.809  1.00 16.58           H
ATOM   3168  OG  SER A 451      28.603  44.900 -14.230  1.00 16.58           O
ATOM   3169  HG  SER A 451      28.277  45.693 -14.679  1.00 16.58           H
ATOM   3170  N   ASN A 452      32.420  47.231 -13.417  1.00  4.96           N
ATOM   3171  H   ASN A 452      31.731  47.692 -12.826  1.00  4.96           H
ATOM   3172  CA  ASN A 452      33.838  47.435 -13.134  1.00  4.96           C
ATOM   3173  HA  ASN A 452      34.407  47.357 -14.058  1.00  4.96           H
ATOM   3174  C   ASN A 452      34.358  46.394 -12.151  1.00  4.96           C
ATOM   3175  O   ASN A 452      35.526  46.008 -12.191  1.00  4.96           O
ATOM   3176  CB  ASN A 452      34.064  48.823 -12.534  1.00  4.96           C
ATOM   3177 1HB  ASN A 452      33.568  49.567 -13.154  1.00  4.96           H
ATOM   3178 2HB  ASN A 452      33.629  48.853 -11.536  1.00  4.96           H
ATOM   3179  CG  ASN A 452      35.525  49.171 -12.441  1.00  4.96           C
ATOM   3180  OD1 ASN A 452      36.249  49.112 -13.430  1.00  4.96           O
ATOM   3181  ND2 ASN A 452      35.976  49.532 -11.273  1.00  4.96           N
ATOM   3182 1HD2 ASN A 452      36.941  49.799 -11.183  1.00  4.96           H
ATOM   3183 2HD2 ASN A 452      35.360  49.544 -10.476  1.00  4.96           H
ATOM   3184  N   LEU A 453      33.487  45.957 -11.257  1.00 27.47           N
ATOM   3185  H   LEU A 453      32.538  46.321 -11.251  1.00 27.47           H
ATOM   3186  CA  LEU A 453      33.853  44.970 -10.247  1.00 27.47           C
ATOM   3187  HA  LEU A 453      34.788  45.279  -9.785  1.00 27.47           H
ATOM   3188  C   LEU A 453      34.001  43.592 -10.908  1.00 27.47           C
ATOM   3189  O   LEU A 453      33.111  43.184 -11.666  1.00 27.47           O
ATOM   3190  CB  LEU A 453      32.750  44.919  -9.181  1.00 27.47           C
ATOM   3191 1HB  LEU A 453      32.495  45.943  -8.911  1.00 27.47           H
ATOM   3192 2HB  LEU A 453      31.867  44.472  -9.640  1.00 27.47           H
ATOM   3193  CG  LEU A 453      33.051  44.158  -7.881  1.00 27.47           C
ATOM   3194  HG  LEU A 453      33.453  43.180  -8.134  1.00 27.47           H
ATOM   3195  CD1 LEU A 453      34.069  44.900  -7.010  1.00 27.47           C
ATOM   3196 1HD1 LEU A 453      35.015  45.006  -7.538  1.00 27.47           H
ATOM   3197 2HD1 LEU A 453      34.245  44.339  -6.091  1.00 27.47           H
ATOM   3198 3HD1 LEU A 453      33.694  45.892  -6.754  1.00 27.47           H
ATOM   3199  CD2 LEU A 453      31.771  43.951  -7.080  1.00 27.47           C
ATOM   3200 1HD2 LEU A 453      31.990  43.363  -6.188  1.00 27.47           H
ATOM   3201 2HD2 LEU A 453      31.040  43.412  -7.683  1.00 27.47           H
ATOM   3202 3HD2 LEU A 453      31.355  44.914  -6.783  1.00 27.47           H
ATOM   3203  N   PRO A 454      35.091  42.850 -10.636  1.00 44.13           N
ATOM   3204  CA  PRO A 454      35.149  41.499 -11.212  1.00 44.13           C
ATOM   3205  HA  PRO A 454      34.928  41.516 -12.279  1.00 44.13           H
ATOM   3206  C   PRO A 454      34.198  40.536 -10.500  1.00 44.13           C
ATOM   3207  O   PRO A 454      33.602  40.869  -9.471  1.00 44.13           O
ATOM   3208  CB  PRO A 454      36.609  41.103 -10.981  1.00 44.13           C
ATOM   3209 1HB  PRO A 454      36.720  40.022 -10.893  1.00 44.13           H
ATOM   3210 2HB  PRO A 454      37.238  41.484 -11.786  1.00 44.13           H
ATOM   3211  CG  PRO A 454      36.948  41.773  -9.707  1.00 44.13           C
ATOM   3212 1HG  PRO A 454      36.526  41.218  -8.869  1.00 44.13           H
ATOM   3213 2HG  PRO A 454      38.027  41.873  -9.592  1.00 44.13           H
ATOM   3214  CD  PRO A 454      36.293  43.124  -9.823  1.00 44.13           C
ATOM   3215 1HD  PRO A 454      36.028  43.500  -8.836  1.00 44.13           H
ATOM   3216 2HD  PRO A 454      36.949  43.823 -10.345  1.00 44.13           H
ATOM   3217  N   ASN A 455      34.049  39.328 -11.023  1.00  7.58           N
ATOM   3218  H   ASN A 455      34.521  39.096 -11.892  1.00  7.58           H
ATOM   3219  CA  ASN A 455      33.202  38.323 -10.378  1.00  7.58           C
ATOM   3220  HA  ASN A 455      32.313  38.820  -9.990  1.00  7.58           H
ATOM   3221  C   ASN A 455      33.879  37.607  -9.200  1.00  7.58           C
ATOM   3222  O   ASN A 455      33.219  37.277  -8.210  1.00  7.58           O
ATOM   3223  CB  ASN A 455      32.754  37.301 -11.422  1.00  7.58           C
ATOM   3224 1HB  ASN A 455      32.358  37.829 -12.287  1.00  7.58           H
ATOM   3225 2HB  ASN A 455      33.610  36.709 -11.736  1.00  7.58           H
ATOM   3226  CG  ASN A 455      31.688  36.375 -10.904  1.00  7.58           C
ATOM   3227  OD1 ASN A 455      30.740  36.792 -10.240  1.00  7.58           O
ATOM   3228  ND2 ASN A 455      31.817  35.118 -11.210  1.00  7.58           N
ATOM   3229 1HD2 ASN A 455      31.129  34.458 -10.885  1.00  7.58           H
ATOM   3230 2HD2 ASN A 455      32.590  34.817 -11.786  1.00  7.58           H
ATOM   3231  N   ALA A 456      35.183  37.376  -9.290  1.00 19.22           N
ATOM   3232  H   ALA A 456      35.674  37.618 -10.142  1.00 19.22           H
ATOM   3233  CA  ALA A 456      35.949  36.764  -8.200  1.00 19.22           C
ATOM   3234  HA  ALA A 456      35.440  35.856  -7.874  1.00 19.22           H
ATOM   3235  C   ALA A 456      36.051  37.725  -7.009  1.00 19.22           C
ATOM   3236  O   ALA A 456      36.034  38.945  -7.188  1.00 19.22           O
ATOM   3237  CB  ALA A 456      37.349  36.393  -8.699  1.00 19.22           C
ATOM   3238 1HB  ALA A 456      37.908  35.906  -7.899  1.00 19.22           H
ATOM   3239 2HB  ALA A 456      37.883  37.293  -9.012  1.00 19.22           H
ATOM   3240 3HB  ALA A 456      37.270  35.708  -9.543  1.00 19.22           H
ATOM   3241  N   GLU A 457      36.180  37.195  -5.804  1.00 -0.47           N
ATOM   3242  H   GLU A 457      36.256  36.187  -5.697  1.00 -0.47           H
ATOM   3243  CA  GLU A 457      36.201  38.014  -4.588  1.00 -0.47           C
ATOM   3244  HA  GLU A 457      35.732  38.976  -4.790  1.00 -0.47           H
ATOM   3245  C   GLU A 457      37.622  38.272  -4.082  1.00 -0.47           C
ATOM   3246  O   GLU A 457      38.510  37.431  -4.243  1.00 -0.47           O
ATOM   3247  CB  GLU A 457      35.400  37.308  -3.490  1.00 -0.47           C
ATOM   3248 1HB  GLU A 457      35.856  36.340  -3.283  1.00 -0.47           H
ATOM   3249 2HB  GLU A 457      35.449  37.912  -2.585  1.00 -0.47           H
ATOM   3250  CG  GLU A 457      33.933  37.100  -3.849  1.00 -0.47           C
ATOM   3251 1HG  GLU A 457      33.517  38.058  -4.164  1.00 -0.47           H
ATOM   3252 2HG  GLU A 457      33.852  36.397  -4.679  1.00 -0.47           H
ATOM   3253  CD  GLU A 457      33.122  36.580  -2.676  1.00 -0.47           C
ATOM   3254  OE1 GLU A 457      32.234  37.319  -2.180  1.00 -0.47           O
ATOM   3255  OE2 GLU A 457      33.344  35.435  -2.219  1.00 -0.47           O
ATOM   3256  N   GLY A 458      37.835  39.411  -3.437  1.00  7.56           N
ATOM   3257  H   GLY A 458      37.078  40.078  -3.326  1.00  7.56           H
ATOM   3258  CA  GLY A 458      39.140  39.724  -2.868  1.00  7.56           C
ATOM   3259 1HA  GLY A 458      39.016  40.512  -2.126  1.00  7.56           H
ATOM   3260 2HA  GLY A 458      39.519  38.840  -2.356  1.00  7.56           H
ATOM   3261  C   GLY A 458      40.191  40.175  -3.869  1.00  7.56           C
ATOM   3262  O   GLY A 458      39.891  40.410  -5.044  1.00  7.56           O
ATOM   3263  N   ASN A 459      41.426  40.334  -3.402  1.00  2.20           N
ATOM   3264  H   ASN A 459      41.607  40.132  -2.423  1.00  2.20           H
ATOM   3265  CA  ASN A 459      42.540  40.779  -4.257  1.00  2.20           C
ATOM   3266  HA  ASN A 459      42.262  41.711  -4.747  1.00  2.20           H
ATOM   3267  C   ASN A 459      42.872  39.785  -5.367  1.00  2.20           C
ATOM   3268  O   ASN A 459      43.387  40.222  -6.419  1.00  2.20           O
ATOM   3269  OXT ASN A 459      42.679  38.566  -5.167  1.00  2.20           O
ATOM   3270  CB  ASN A 459      43.805  41.028  -3.415  1.00  2.20           C
ATOM   3271 1HB  ASN A 459      43.981  40.177  -2.760  1.00  2.20           H
ATOM   3272 2HB  ASN A 459      44.658  41.124  -4.086  1.00  2.20           H
ATOM   3273  CG  ASN A 459      43.727  42.293  -2.592  1.00  2.20           C
ATOM   3274  OD1 ASN A 459      43.277  43.331  -3.068  1.00  2.20           O
ATOM   3275  ND2 ASN A 459      44.135  42.223  -1.357  1.00  2.20           N
ATOM   3276 1HD2 ASN A 459      44.096  43.050  -0.788  1.00  2.20           H
ATOM   3277 2HD2 ASN A 459      44.476  41.353  -0.979  1.00  2.20           H
TER    3278      ASN A 459 
HETATM 3279  CAK LDR A 460      31.659  50.539 -34.963  1.00  1.28           C
HETATM 3280  OAA LDR A 460      32.492  49.664 -34.868  1.00  1.28           O
HETATM 3281  CAM LDR A 460      31.906  51.839 -35.637  1.00  1.28           C
HETATM 3282  CAB LDR A 460      27.189  51.731 -33.607  1.00  1.28           C
HETATM 3283  HAB LDR A 460      26.306  51.518 -33.008  1.00  1.28           H
HETATM 3284  CAC LDR A 460      33.379  53.410 -36.730  1.00  1.28           C
HETATM 3285  HAC LDR A 460      34.372  53.693 -37.073  1.00  1.28           H
HETATM 3286  CAD LDR A 460      27.282  52.928 -34.309  1.00  1.28           C
HETATM 3287  HAD LDR A 460      26.459  53.641 -34.269  1.00  1.28           H
HETATM 3288  CAE LDR A 460      32.319  54.297 -36.871  1.00  1.28           C
HETATM 3289  HAE LDR A 460      32.484  55.268 -37.332  1.00  1.28           H
HETATM 3290  CAF LDR A 460      28.237  50.820 -33.664  1.00  1.28           C
HETATM 3291  HAF LDR A 460      28.188  49.895 -33.101  1.00  1.28           H
HETATM 3292  CAG LDR A 460      33.168  52.173 -36.127  1.00  1.28           C
HETATM 3293  HAG LDR A 460      33.987  51.465 -36.011  1.00  1.28           H
HETATM 3294  CAH LDR A 460      28.430  53.247 -35.035  1.00  1.28           C
HETATM 3295  HAH LDR A 460      28.466  54.213 -35.523  1.00  1.28           H
HETATM 3296  CAI LDR A 460      31.052  53.971 -36.390  1.00  1.28           C
HETATM 3297  HAI LDR A 460      30.264  54.710 -36.494  1.00  1.28           H
HETATM 3298  NAJ LDR A 460      30.424  50.266 -34.427  1.00  1.28           N
HETATM 3299  HAJ LDR A 460      30.385  49.331 -34.031  1.00  1.28           H
HETATM 3300  CAL LDR A 460      29.377  51.126 -34.397  1.00  1.28           C
HETATM 3301  CAN LDR A 460      29.524  52.356 -35.086  1.00  1.28           C
HETATM 3302  CAO LDR A 460      30.831  52.736 -35.743  1.00  1.28           C
HETATM 3303  O   HOH A 464      18.297  42.571 -24.335  1.00  0.00           O
HETATM 3304 1H   HOH A 464      18.800  43.357 -24.631  1.00  0.00           H
HETATM 3305 2H   HOH A 464      17.913  42.240 -25.171  1.00  0.00           H
HETATM 3306  O   HOH A 466      51.742  44.961 -41.480  1.00  0.00           O
HETATM 3307 1H   HOH A 466      51.925  44.075 -41.829  1.00  0.00           H
HETATM 3308 2H   HOH A 466      51.728  45.513 -42.279  1.00  0.00           H
HETATM 3309  O   HOH A 467      30.658  40.666 -44.031  1.00  0.00           O
HETATM 3310 1H   HOH A 467      30.295  40.848 -44.920  1.00  0.00           H
HETATM 3311 2H   HOH A 467      31.475  40.185 -44.231  1.00  0.00           H
HETATM 3312  O   HOH A 469       2.092  24.893 -52.020  1.00  0.00           O
HETATM 3313 1H   HOH A 469       2.591  25.327 -51.310  1.00  0.00           H
HETATM 3314 2H   HOH A 469       1.570  25.614 -52.403  1.00  0.00           H
HETATM 3315  O   HOH A 470      38.476  41.857 -27.056  1.00  0.00           O
HETATM 3316 1H   HOH A 470      38.721  40.940 -27.252  1.00  0.00           H
HETATM 3317 2H   HOH A 470      38.044  41.774 -26.190  1.00  0.00           H
HETATM 3318  O   HOH A 471      50.494  24.825 -68.554  1.00  0.00           O
HETATM 3319 1H   HOH A 471      50.078  24.326 -67.829  1.00  0.00           H
HETATM 3320 2H   HOH A 471      50.863  25.586 -68.089  1.00  0.00           H
HETATM 3321  O   HOH A 472      48.921  37.929 -36.301  1.00  0.00           O
HETATM 3322 1H   HOH A 472      48.607  37.672 -35.416  1.00  0.00           H
HETATM 3323 2H   HOH A 472      48.906  38.902 -36.242  1.00  0.00           H
HETATM 3324  O   HOH A 475      25.686  29.648 -11.026  1.00  0.00           O
HETATM 3325 1H   HOH A 475      24.907  29.346 -11.508  1.00  0.00           H
HETATM 3326 2H   HOH A 475      26.397  29.077 -11.370  1.00  0.00           H
HETATM 3327  O   HOH A 476      52.319  29.891 -26.482  1.00  0.00           O
HETATM 3328 1H   HOH A 476      52.826  29.520 -25.739  1.00  0.00           H
HETATM 3329 2H   HOH A 476      52.544  29.294 -27.219  1.00  0.00           H
HETATM 3330  O   HOH A 479      62.896  43.486 -52.776  1.00  0.00           O
HETATM 3331 1H   HOH A 479      62.434  42.655 -52.589  1.00  0.00           H
HETATM 3332 2H   HOH A 479      63.492  43.253 -53.504  1.00  0.00           H
HETATM 3333  O   HOH A 480      42.107  24.046 -50.451  1.00  0.00           O
HETATM 3334 1H   HOH A 480      42.477  23.299 -49.947  1.00  0.00           H
HETATM 3335 2H   HOH A 480      42.901  24.545 -50.725  1.00  0.00           H
HETATM 3336  O   HOH A 485      24.594  15.767 -47.830  1.00  0.00           O
HETATM 3337 1H   HOH A 485      25.335  16.203 -47.380  1.00  0.00           H
HETATM 3338 2H   HOH A 485      23.872  15.827 -47.185  1.00  0.00           H
HETATM 3339  O   HOH A 486      42.808  47.822 -32.525  1.00  0.00           O
HETATM 3340 1H   HOH A 486      42.789  48.317 -31.687  1.00  0.00           H
HETATM 3341 2H   HOH A 486      43.535  48.253 -32.991  1.00  0.00           H
HETATM 3342  O   HOH A 487      26.254  47.422 -27.474  1.00  0.00           O
HETATM 3343 1H   HOH A 487      25.650  48.168 -27.308  1.00  0.00           H
HETATM 3344 2H   HOH A 487      26.233  47.307 -28.444  1.00  0.00           H
CONECT 3279 3280 3281 3298                                   
CONECT 3280 3279                                             
CONECT 3281 3279 3292 3302                                   
CONECT 3282 3283 3286 3290                                   
CONECT 3283 3282                                             
CONECT 3284 3285 3288 3292                                   
CONECT 3285 3284                                             
CONECT 3286 3282 3287 3294                                   
CONECT 3287 3286                                             
CONECT 3288 3284 3289 3296                                   
CONECT 3289 3288                                             
CONECT 3290 3282 3291 3300                                   
CONECT 3291 3290                                             
CONECT 3292 3281 3284 3293                                   
CONECT 3293 3292                                             
CONECT 3294 3286 3295 3301                                   
CONECT 3295 3294                                             
CONECT 3296 3288 3297 3302                                   
CONECT 3297 3296                                             
CONECT 3298 3279 3299 3300                                   
CONECT 3299 3298                                             
CONECT 3300 3290 3298 3301                                   
CONECT 3301 3294 3300 3302                                   
CONECT 3302 3281 3296 3301                                   
END
