# Supplementary material for: No Silver Bullet – Canonical Poly(ADP-Ribose) Polymerases (PARPs) Are No Universal Factors of Abiotic and Biotic Stress Resistance of Arabidopsis thaliana
Source: Front Plant Sci. 2017 Feb 6;8:59. doi: 10.3389/fpls.2017.00059 (PMC5292411; doi:10.3389/fpls.2017.00059)
Supplement: Supplementary file 1 [file Presentation_1.ZIP › AtSRO1_3AB.pdb]

REMARK YASARA *************************************************************
REMARK YASARA *                                                           *
REMARK YASARA *                     Y  A  S  A  R  A                      *
REMARK YASARA *                                                           *
REMARK YASARA *   Yet Another Scientific Artificial Reality Application   *
REMARK YASARA *                                                           *
REMARK YASARA *            MOLECULE STRUCTURE FILE, PDB FORMAT            *
REMARK YASARA *                                                           *
REMARK YASARA * Just use YASARA every day to make your questions go away! *
REMARK YASARA *                                                           *
REMARK YASARA *                      www.YASARA.org                       *
REMARK YASARA *                                                           *
REMARK YASARA *************************************************************
REMARK YASARA
REMARK YASARA Written on:        Mon Dec 19 16:31:04 2016
REMARK YASARA Number of models: 1
REMARK YASARA Number of atoms:   3312
REMARK YASARA Please address questions or suggestions to: Eliza@yasara.org
REMARK YASARA
REMARK   2 RESOLUTION. 2.10 ANGSTROMS.
REMARK 290 CRYSTALLOGRAPHIC SYMMETRY TRANSFORMATIONS
REMARK 290 THE FOLLOWING TRANSFORMATIONS OPERATE ON THE ATOM/HETATM
REMARK 290 RECORDS IN THIS ENTRY TO PRODUCE CRYSTALLOGRAPHICALLY
REMARK 290 RELATED MOLECULES.
REMARK 290   SMTRY1   1  1.000000  0.000000  0.000000        0.00000
REMARK 290   SMTRY2   1  0.000000  1.000000  0.000000        0.00000
REMARK 290   SMTRY3   1  0.000000  0.000000  1.000000        0.00000
REMARK 290   SMTRY1   2 -1.000000  0.000000  0.000000        0.00000
REMARK 290   SMTRY2   2  0.000000 -1.000000  0.000000        0.00000
REMARK 290   SMTRY3   2  0.000000  0.000000  1.000000       60.58000
REMARK 290   SMTRY1   3  0.000000 -1.000000  0.000000       48.69000
REMARK 290   SMTRY2   3  1.000000  0.000000  0.000000       48.69000
REMARK 290   SMTRY3   3  0.000000  0.000000  1.000000       30.29000
REMARK 290   SMTRY1   4  0.000000  1.000000  0.000000       48.69000
REMARK 290   SMTRY2   4 -1.000000  0.000000  0.000000       48.69000
REMARK 290   SMTRY3   4  0.000000  0.000000  1.000000       90.87000
REMARK 290   SMTRY1   5 -1.000000  0.000000  0.000000       48.69000
REMARK 290   SMTRY2   5  0.000000  1.000000  0.000000       48.69000
REMARK 290   SMTRY3   5  0.000000  0.000000 -1.000000       30.29000
REMARK 290   SMTRY1   6  1.000000  0.000000  0.000000       48.69000
REMARK 290   SMTRY2   6  0.000000 -1.000000  0.000000       48.69000
REMARK 290   SMTRY3   6  0.000000  0.000000 -1.000000       90.87000
REMARK 290   SMTRY1   7  0.000000  1.000000  0.000000        0.00000
REMARK 290   SMTRY2   7  1.000000  0.000000  0.000000        0.00000
REMARK 290   SMTRY3   7  0.000000  0.000000 -1.000000        0.00000
REMARK 290   SMTRY1   8  0.000000 -1.000000  0.000000        0.00000
REMARK 290   SMTRY2   8 -1.000000  0.000000  0.000000        0.00000
REMARK 290   SMTRY3   8  0.000000  0.000000 -1.000000       60.58000
REMARK 350 COORDINATES FOR A COMPLETE MULTIMER REPRESENTING THE KNOWN
REMARK 350 BIOLOGICALLY SIGNIFICANT OLIGOMERIZATION STATE OF THE
REMARK 350 MOLECULE CAN BE GENERATED BY APPLYING BIOMT TRANSFORMATIONS
REMARK 350 GIVEN BELOW. BOTH NON-CRYSTALLOGRAPHIC AND
REMARK 350 CRYSTALLOGRAPHIC OPERATIONS ARE GIVEN.
REMARK 350
REMARK 350 BIOMOLECULE: 1
REMARK 350 APPLY THE FOLLOWING TO CHAINS: A
REMARK 350   BIOMT1   1  1.000000  0.000000  0.000000        0.00000
REMARK 350   BIOMT2   1  0.000000  1.000000  0.000000        0.00000
REMARK 350   BIOMT3   1  0.000000  0.000000  1.000000        0.00000
COMPND    MOL_ID: 1;
COMPND   2 MOLECULE: POLY [ADP-RIBOSE] POLYMERASE 10;
COMPND   3 CHAIN: A;
SEQRES   1 A  205  LYS TRP ASP LYS THR GLU THR ASP ARG PHE SER GLY VAL 
SEQRES   2 A  205  LYS PRO ALA GLU GLU GLU LEU ASP LYS ASP ALA VAL LYS 
SEQRES   3 A  205  GLN MET PHE ALA LEU GLY ALA ALA THR LEU GLY HIS VAL 
SEQRES   4 A  205  GLU SER LEU ASP VAL TYR GLN PHE SER SER GLU ILE ALA 
SEQRES   5 A  205  LYS ALA ARG LEU SER LEU PHE GLN LYS GLN ALA ASP ILE 
SEQRES   6 A  205  THR LYS LYS HIS ARG GLY ASP ALA ASN ILE ARG TYR ALA 
SEQRES   7 A  205  TRP VAL PRO ALA LYS LYS GLU VAL LEU SER ALA VAL MET 
SEQRES   8 A  205  MET HIS GLY LEU GLY VAL GLY GLY ALA PHE ILE LYS LYS 
SEQRES   9 A  205  SER MET TYR GLY VAL GLY VAL HIS ALA ALA ASN CYS PRO 
SEQRES  10 A  205  TYR PHE SER ALA ARG TYR CYS ASP ILE ASP ASP ASN GLY 
SEQRES  11 A  205  VAL ARG HIS MET VAL LEU CYS ARG VAL ILE MET GLY ASN 
SEQRES  12 A  205  MET GLU PRO LEU ARG GLY ASP ASN THR GLN TYR PHE THR 
SEQRES  13 A  205  GLY GLY GLU GLU TYR ASP ASN GLY VAL ASP ASP VAL GLU 
SEQRES  14 A  205  SER PRO LYS HIS TYR LEU ILE TRP ASN MET ASN MET ASN 
SEQRES  15 A  205  THR HIS ILE TYR PRO GLU PHE VAL VAL SER PHE LYS LEU 
SEQRES  16 A  205  SER ILE PRO ASN ALA GLU GLY ASN ILE LEU 
CRYST1   97.380   97.380  121.160  90.00  90.00  90.00 P 41 21 2    16
ORIGX1      1.000000  0.000000  0.000000        0.00000
ORIGX2      0.000000  1.000000  0.000000        0.00000
ORIGX3      0.000000  0.000000  1.000000        0.00000
SCALE1      0.010269  0.000000  0.000000        0.00000
SCALE2      0.000000  0.010269  0.000000        0.00000
SCALE3      0.000000  0.000000  0.008254        0.00000
ATOM      1  N   LYS A 250      54.130   1.124  47.586  1.00 -7.52           N
ATOM      2 1H   LYS A 250      54.859   0.937  48.260  1.00 -7.52           H
ATOM      3 2H   LYS A 250      54.554   1.379  46.703  1.00 -7.52           H
ATOM      4 3H   LYS A 250      53.575   0.286  47.466  1.00 -7.52           H
ATOM      5  CA  LYS A 250      53.269   2.234  48.081  1.00 -7.52           C
ATOM      6  HA  LYS A 250      53.897   3.120  48.153  1.00 -7.52           H
ATOM      7  C   LYS A 250      52.821   1.929  49.506  1.00 -7.52           C
ATOM      8  O   LYS A 250      53.634   1.380  50.248  1.00 -7.52           O
ATOM      9  CB  LYS A 250      52.148   2.561  47.074  1.00 -7.52           C
ATOM     10 1HB  LYS A 250      51.589   3.418  47.446  1.00 -7.52           H
ATOM     11 2HB  LYS A 250      52.629   2.872  46.145  1.00 -7.52           H
ATOM     12  CG  LYS A 250      51.163   1.442  46.715  1.00 -7.52           C
ATOM     13 1HG  LYS A 250      51.716   0.605  46.292  1.00 -7.52           H
ATOM     14 2HG  LYS A 250      50.639   1.108  47.609  1.00 -7.52           H
ATOM     15  CD  LYS A 250      50.134   1.914  45.694  1.00 -7.52           C
ATOM     16 1HD  LYS A 250      49.550   2.727  46.126  1.00 -7.52           H
ATOM     17 2HD  LYS A 250      50.651   2.278  44.806  1.00 -7.52           H
ATOM     18  CE  LYS A 250      49.199   0.781  45.287  1.00 -7.52           C
ATOM     19 1HE  LYS A 250      49.796  -0.025  44.856  1.00 -7.52           H
ATOM     20 2HE  LYS A 250      48.689   0.400  46.174  1.00 -7.52           H
ATOM     21  NZ  LYS A 250      48.174   1.216  44.288  1.00 -7.52           N
ATOM     22 1HZ  LYS A 250      48.626   1.651  43.491  1.00 -7.52           H
ATOM     23 2HZ  LYS A 250      47.552   1.898  44.708  1.00 -7.52           H
ATOM     24 3HZ  LYS A 250      47.632   0.422  43.978  1.00 -7.52           H
ATOM     25  N   TRP A 251      51.625   2.305  49.946  1.00  3.32           N
ATOM     26  H   TRP A 251      50.972   2.792  49.335  1.00  3.32           H
ATOM     27  CA  TRP A 251      51.210   2.088  51.336  1.00  3.32           C
ATOM     28  HA  TRP A 251      52.017   1.598  51.879  1.00  3.32           H
ATOM     29  C   TRP A 251      49.972   1.207  51.470  1.00  3.32           C
ATOM     30  O   TRP A 251      49.298   1.224  52.500  1.00  3.32           O
ATOM     31  CB  TRP A 251      50.950   3.440  52.001  1.00  3.32           C
ATOM     32 1HB  TRP A 251      50.090   3.914  51.526  1.00  3.32           H
ATOM     33 2HB  TRP A 251      50.721   3.280  53.055  1.00  3.32           H
ATOM     34  CG  TRP A 251      52.120   4.372  51.905  1.00  3.32           C
ATOM     35  CD1 TRP A 251      52.182   5.541  51.214  1.00  3.32           C
ATOM     36  HD1 TRP A 251      51.373   5.934  50.607  1.00  3.32           H
ATOM     37  CD2 TRP A 251      53.407   4.233  52.536  1.00  3.32           C
ATOM     38  NE1 TRP A 251      53.379   6.171  51.403  1.00  3.32           N
ATOM     39  HE1 TRP A 251      53.633   7.061  50.985  1.00  3.32           H
ATOM     40  CE2 TRP A 251      54.158   5.402  52.220  1.00  3.32           C
ATOM     41  CE3 TRP A 251      54.013   3.235  53.327  1.00  3.32           C
ATOM     42  HE3 TRP A 251      53.478   2.327  53.565  1.00  3.32           H
ATOM     43  CZ2 TRP A 251      55.464   5.613  52.704  1.00  3.32           C
ATOM     44  HZ2 TRP A 251      56.007   6.514  52.457  1.00  3.32           H
ATOM     45  CZ3 TRP A 251      55.334   3.439  53.807  1.00  3.32           C
ATOM     46  HZ3 TRP A 251      55.805   2.688  54.420  1.00  3.32           H
ATOM     47  CH2 TRP A 251      56.037   4.635  53.495  1.00  3.32           C
ATOM     48  HH2 TRP A 251      57.039   4.779  53.871  1.00  3.32           H
ATOM     49  N   ASP A 252      49.638   0.459  50.432  1.00  9.40           N
ATOM     50  H   ASP A 252      50.249   0.403  49.628  1.00  9.40           H
ATOM     51  CA  ASP A 252      48.427  -0.365  50.458  1.00  9.40           C
ATOM     52  HA  ASP A 252      47.603   0.218  50.868  1.00  9.40           H
ATOM     53  C   ASP A 252      48.683  -1.577  51.358  1.00  9.40           C
ATOM     54  O   ASP A 252      49.763  -2.172  51.305  1.00  9.40           O
ATOM     55  CB  ASP A 252      48.062  -0.799  49.036  1.00  9.40           C
ATOM     56 1HB  ASP A 252      48.079   0.082  48.393  1.00  9.40           H
ATOM     57 2HB  ASP A 252      48.803  -1.508  48.671  1.00  9.40           H
ATOM     58  CG  ASP A 252      46.684  -1.432  48.951  1.00  9.40           C
ATOM     59  OD1 ASP A 252      46.440  -2.469  49.603  1.00  9.40           O
ATOM     60  OD2 ASP A 252      45.816  -0.907  48.219  1.00  9.40           O
ATOM     61  N   LYS A 253      47.722  -1.955  52.195  1.00-12.73           N
ATOM     62  H   LYS A 253      46.833  -1.463  52.186  1.00-12.73           H
ATOM     63  CA  LYS A 253      47.918  -3.072  53.130  1.00-12.73           C
ATOM     64  HA  LYS A 253      48.780  -2.849  53.759  1.00-12.73           H
ATOM     65  C   LYS A 253      48.192  -4.413  52.459  1.00-12.73           C
ATOM     66  O   LYS A 253      48.831  -5.282  53.058  1.00-12.73           O
ATOM     67  CB  LYS A 253      46.694  -3.266  54.029  1.00-12.73           C
ATOM     68 1HB  LYS A 253      45.811  -3.385  53.401  1.00-12.73           H
ATOM     69 2HB  LYS A 253      46.837  -4.190  54.590  1.00-12.73           H
ATOM     70  CG  LYS A 253      46.444  -2.154  55.032  1.00-12.73           C
ATOM     71 1HG  LYS A 253      47.337  -2.008  55.639  1.00-12.73           H
ATOM     72 2HG  LYS A 253      46.206  -1.229  54.509  1.00-12.73           H
ATOM     73  CD  LYS A 253      45.284  -2.549  55.933  1.00-12.73           C
ATOM     74 1HD  LYS A 253      44.403  -2.734  55.318  1.00-12.73           H
ATOM     75 2HD  LYS A 253      45.548  -3.469  56.457  1.00-12.73           H
ATOM     76  CE  LYS A 253      44.952  -1.483  56.959  1.00-12.73           C
ATOM     77 1HE  LYS A 253      45.847  -1.250  57.539  1.00-12.73           H
ATOM     78 2HE  LYS A 253      44.614  -0.578  56.450  1.00-12.73           H
ATOM     79  NZ  LYS A 253      43.879  -1.981  57.881  1.00-12.73           N
ATOM     80 1HZ  LYS A 253      44.205  -2.799  58.378  1.00-12.73           H
ATOM     81 2HZ  LYS A 253      43.050  -2.233  57.357  1.00-12.73           H
ATOM     82 3HZ  LYS A 253      43.634  -1.259  58.549  1.00-12.73           H
ATOM     83  N   THR A 254      47.728  -4.581  51.231  1.00-15.51           N
ATOM     84  H   THR A 254      47.246  -3.816  50.768  1.00-15.51           H
ATOM     85  CA  THR A 254      47.874  -5.850  50.515  1.00-15.51           C
ATOM     86  HA  THR A 254      47.592  -6.664  51.181  1.00-15.51           H
ATOM     87  C   THR A 254      49.296  -6.120  50.034  1.00-15.51           C
ATOM     88  O   THR A 254      49.638  -7.252  49.698  1.00-15.51           O
ATOM     89  CB  THR A 254      46.962  -5.897  49.271  1.00-15.51           C
ATOM     90  HB  THR A 254      47.130  -6.833  48.739  1.00-15.51           H
ATOM     91  OG1 THR A 254      47.275  -4.799  48.410  1.00-15.51           O
ATOM     92  HG1 THR A 254      46.824  -4.010  48.753  1.00-15.51           H
ATOM     93  CG2 THR A 254      45.490  -5.793  49.642  1.00-15.51           C
ATOM     94 1HG2 THR A 254      45.216  -6.624  50.293  1.00-15.51           H
ATOM     95 2HG2 THR A 254      44.890  -5.845  48.734  1.00-15.51           H
ATOM     96 3HG2 THR A 254      45.286  -4.852  50.149  1.00-15.51           H
ATOM     97  N   GLU A 255      50.136  -5.097  49.995  1.00 10.52           N
ATOM     98  H   GLU A 255      49.832  -4.178  50.288  1.00 10.52           H
ATOM     99  CA  GLU A 255      51.523  -5.280  49.571  1.00 10.52           C
ATOM    100  HA  GLU A 255      51.554  -5.835  48.635  1.00 10.52           H
ATOM    101  C   GLU A 255      52.255  -6.072  50.652  1.00 10.52           C
ATOM    102  O   GLU A 255      52.051  -5.824  51.841  1.00 10.52           O
ATOM    103  CB  GLU A 255      52.193  -3.920  49.376  1.00 10.52           C
ATOM    104 1HB  GLU A 255      52.113  -3.363  50.306  1.00 10.52           H
ATOM    105 2HB  GLU A 255      53.248  -4.074  49.155  1.00 10.52           H
ATOM    106  CG  GLU A 255      51.573  -3.100  48.254  1.00 10.52           C
ATOM    107 1HG  GLU A 255      51.672  -3.658  47.322  1.00 10.52           H
ATOM    108 2HG  GLU A 255      50.513  -2.951  48.457  1.00 10.52           H
ATOM    109  CD  GLU A 255      52.234  -1.746  48.091  1.00 10.52           C
ATOM    110  OE1 GLU A 255      51.988  -0.832  48.906  1.00 10.52           O
ATOM    111  OE2 GLU A 255      53.012  -1.568  47.124  1.00 10.52           O
ATOM    112  N   THR A 256      53.099  -7.017  50.268  1.00-12.39           N
ATOM    113  H   THR A 256      53.261  -7.178  49.279  1.00-12.39           H
ATOM    114  CA  THR A 256      53.833  -7.844  51.232  1.00-12.39           C
ATOM    115  HA  THR A 256      53.355  -7.790  52.207  1.00-12.39           H
ATOM    116  C   THR A 256      55.262  -7.344  51.395  1.00-12.39           C
ATOM    117  O   THR A 256      55.988  -7.768  52.297  1.00-12.39           O
ATOM    118  CB  THR A 256      53.864  -9.320  50.793  1.00-12.39           C
ATOM    119  HB  THR A 256      54.532  -9.879  51.447  1.00-12.39           H
ATOM    120  OG1 THR A 256      54.317  -9.403  49.438  1.00-12.39           O
ATOM    121  HG1 THR A 256      54.635 -10.306  49.281  1.00-12.39           H
ATOM    122  CG2 THR A 256      52.478  -9.943  50.854  1.00-12.39           C
ATOM    123 1HG2 THR A 256      51.776  -9.377  50.244  1.00-12.39           H
ATOM    124 2HG2 THR A 256      52.128  -9.949  51.886  1.00-12.39           H
ATOM    125 3HG2 THR A 256      52.527 -10.970  50.492  1.00-12.39           H
ATOM    126  N   ASP A 257      55.668  -6.421  50.539  1.00 18.26           N
ATOM    127  H   ASP A 257      55.066  -6.156  49.768  1.00 18.26           H
ATOM    128  CA  ASP A 257      56.955  -5.739  50.680  1.00 18.26           C
ATOM    129  HA  ASP A 257      57.753  -6.478  50.756  1.00 18.26           H
ATOM    130  C   ASP A 257      56.920  -4.883  51.951  1.00 18.26           C
ATOM    131  O   ASP A 257      55.943  -4.165  52.200  1.00 18.26           O
ATOM    132  CB  ASP A 257      57.174  -4.872  49.438  1.00 18.26           C
ATOM    133 1HB  ASP A 257      56.960  -5.483  48.561  1.00 18.26           H
ATOM    134 2HB  ASP A 257      56.475  -4.041  49.456  1.00 18.26           H
ATOM    135  CG  ASP A 257      58.592  -4.340  49.306  1.00 18.26           C
ATOM    136  OD1 ASP A 257      59.357  -4.232  50.289  1.00 18.26           O
ATOM    137  OD2 ASP A 257      58.977  -4.034  48.156  1.00 18.26           O
ATOM    138  N   ARG A 258      57.941  -4.985  52.793  1.00 22.18           N
ATOM    139  H   ARG A 258      58.692  -5.636  52.576  1.00 22.18           H
ATOM    140  CA  ARG A 258      58.029  -4.176  54.012  1.00 22.18           C
ATOM    141  HA  ARG A 258      57.021  -4.024  54.396  1.00 22.18           H
ATOM    142  C   ARG A 258      58.631  -2.810  53.690  1.00 22.18           C
ATOM    143  O   ARG A 258      59.853  -2.651  53.575  1.00 22.18           O
ATOM    144  CB  ARG A 258      58.839  -4.906  55.090  1.00 22.18           C
ATOM    145 1HB  ARG A 258      58.455  -5.922  55.174  1.00 22.18           H
ATOM    146 2HB  ARG A 258      59.883  -4.964  54.785  1.00 22.18           H
ATOM    147  CG  ARG A 258      58.755  -4.257  56.467  1.00 22.18           C
ATOM    148 1HG  ARG A 258      59.152  -3.246  56.411  1.00 22.18           H
ATOM    149 2HG  ARG A 258      57.713  -4.212  56.779  1.00 22.18           H
ATOM    150  CD  ARG A 258      59.548  -5.050  57.497  1.00 22.18           C
ATOM    151 1HD  ARG A 258      59.163  -6.068  57.543  1.00 22.18           H
ATOM    152 2HD  ARG A 258      60.588  -5.091  57.171  1.00 22.18           H
ATOM    153  NE  ARG A 258      59.503  -4.444  58.836  1.00 22.18           N
ATOM    154  HE  ARG A 258      60.269  -3.829  59.073  1.00 22.18           H
ATOM    155  CZ  ARG A 258      58.584  -4.649  59.772  1.00 22.18           C
ATOM    156  NH1 ARG A 258      58.677  -4.005  60.895  1.00 22.18           N
ATOM    157 1HH1 ARG A 258      59.427  -3.346  61.045  1.00 22.18           H
ATOM    158 2HH1 ARG A 258      57.983  -4.167  61.613  1.00 22.18           H
ATOM    159  NH2 ARG A 258      57.563  -5.456  59.647  1.00 22.18           N
ATOM    160 1HH2 ARG A 258      57.425  -5.975  58.792  1.00 22.18           H
ATOM    161 2HH2 ARG A 258      56.920  -5.549  60.417  1.00 22.18           H
ATOM    162  N   PHE A 259      57.773  -1.811  53.558  1.00 25.22           N
ATOM    163  H   PHE A 259      56.783  -2.008  53.658  1.00 25.22           H
ATOM    164  CA  PHE A 259      58.177  -0.428  53.300  1.00 25.22           C
ATOM    165  HA  PHE A 259      59.098  -0.424  52.718  1.00 25.22           H
ATOM    166  C   PHE A 259      58.451   0.292  54.620  1.00 25.22           C
ATOM    167  O   PHE A 259      57.827   1.300  54.948  1.00 25.22           O
ATOM    168  CB  PHE A 259      57.105   0.317  52.495  1.00 25.22           C
ATOM    169 1HB  PHE A 259      56.161   0.290  53.039  1.00 25.22           H
ATOM    170 2HB  PHE A 259      57.413   1.358  52.391  1.00 25.22           H
ATOM    171  CG  PHE A 259      56.894  -0.236  51.113  1.00 25.22           C
ATOM    172  CD1 PHE A 259      55.761  -1.012  50.815  1.00 25.22           C
ATOM    173  HD1 PHE A 259      55.034  -1.224  51.584  1.00 25.22           H
ATOM    174  CD2 PHE A 259      57.826   0.035  50.093  1.00 25.22           C
ATOM    175  HD2 PHE A 259      58.698   0.638  50.304  1.00 25.22           H
ATOM    176  CE1 PHE A 259      55.550  -1.513  49.509  1.00 25.22           C
ATOM    177  HE1 PHE A 259      54.677  -2.109  49.295  1.00 25.22           H
ATOM    178  CE2 PHE A 259      57.634  -0.471  48.783  1.00 25.22           C
ATOM    179  HE2 PHE A 259      58.362  -0.265  48.009  1.00 25.22           H
ATOM    180  CZ  PHE A 259      56.491  -1.245  48.490  1.00 25.22           C
ATOM    181  HZ  PHE A 259      56.343  -1.638  47.493  1.00 25.22           H
ATOM    182  N   SER A 260      59.385  -0.246  55.388  1.00 18.76           N
ATOM    183  H   SER A 260      59.832  -1.111  55.103  1.00 18.76           H
ATOM    184  CA  SER A 260      59.842   0.355  56.640  1.00 18.76           C
ATOM    185  HA  SER A 260      59.025   0.873  57.145  1.00 18.76           H
ATOM    186  C   SER A 260      60.964   1.354  56.363  1.00 18.76           C
ATOM    187  O   SER A 260      61.478   2.018  57.262  1.00 18.76           O
ATOM    188  CB  SER A 260      60.362  -0.763  57.528  1.00 18.76           C
ATOM    189 1HB  SER A 260      60.901  -0.349  58.379  1.00 18.76           H
ATOM    190 2HB  SER A 260      59.520  -1.359  57.882  1.00 18.76           H
ATOM    191  OG  SER A 260      61.210  -1.589  56.751  1.00 18.76           O
ATOM    192  HG  SER A 260      61.596  -2.254  57.349  1.00 18.76           H
ATOM    193  N   GLY A 261      61.308   1.498  55.093  1.00 22.95           N
ATOM    194  H   GLY A 261      60.869   0.936  54.382  1.00 22.95           H
ATOM    195  CA  GLY A 261      62.226   2.531  54.657  1.00 22.95           C
ATOM    196 1HA  GLY A 261      62.079   3.424  55.261  1.00 22.95           H
ATOM    197 2HA  GLY A 261      63.258   2.191  54.729  1.00 22.95           H
ATOM    198  C   GLY A 261      61.874   2.853  53.223  1.00 22.95           C
ATOM    199  O   GLY A 261      61.365   1.972  52.518  1.00 22.95           O
ATOM    200  N   VAL A 262      62.081   4.100  52.828  1.00 -5.16           N
ATOM    201  H   VAL A 262      62.521   4.749  53.475  1.00 -5.16           H
ATOM    202  CA  VAL A 262      61.700   4.638  51.518  1.00 -5.16           C
ATOM    203  HA  VAL A 262      61.650   3.840  50.778  1.00 -5.16           H
ATOM    204  C   VAL A 262      62.754   5.653  51.085  1.00 -5.16           C
ATOM    205  O   VAL A 262      63.558   6.116  51.904  1.00 -5.16           O
ATOM    206  CB  VAL A 262      60.313   5.364  51.572  1.00 -5.16           C
ATOM    207  HB  VAL A 262      60.148   5.859  50.617  1.00 -5.16           H
ATOM    208  CG1 VAL A 262      59.171   4.360  51.767  1.00 -5.16           C
ATOM    209 1HG1 VAL A 262      59.228   3.900  52.755  1.00 -5.16           H
ATOM    210 2HG1 VAL A 262      59.231   3.582  51.005  1.00 -5.16           H
ATOM    211 3HG1 VAL A 262      58.217   4.876  51.660  1.00 -5.16           H
ATOM    212  CG2 VAL A 262      60.260   6.432  52.688  1.00 -5.16           C
ATOM    213 1HG2 VAL A 262      59.297   6.944  52.656  1.00 -5.16           H
ATOM    214 2HG2 VAL A 262      61.046   7.172  52.541  1.00 -5.16           H
ATOM    215 3HG2 VAL A 262      60.378   5.970  53.669  1.00 -5.16           H
ATOM    216  N   LYS A 263      62.748   6.037  49.816  1.00 -8.35           N
ATOM    217  H   LYS A 263      62.068   5.638  49.170  1.00 -8.35           H
ATOM    218  CA  LYS A 263      63.626   7.105  49.340  1.00 -8.35           C
ATOM    219  HA  LYS A 263      64.535   7.110  49.937  1.00 -8.35           H
ATOM    220  C   LYS A 263      62.852   8.414  49.522  1.00 -8.35           C
ATOM    221  O   LYS A 263      61.725   8.519  49.033  1.00 -8.35           O
ATOM    222  CB  LYS A 263      64.001   6.859  47.876  1.00 -8.35           C
ATOM    223 1HB  LYS A 263      64.327   5.822  47.791  1.00 -8.35           H
ATOM    224 2HB  LYS A 263      63.126   6.997  47.241  1.00 -8.35           H
ATOM    225  CG  LYS A 263      65.132   7.747  47.384  1.00 -8.35           C
ATOM    226 1HG  LYS A 263      64.792   8.779  47.319  1.00 -8.35           H
ATOM    227 2HG  LYS A 263      65.952   7.689  48.101  1.00 -8.35           H
ATOM    228  CD  LYS A 263      65.649   7.283  46.028  1.00 -8.35           C
ATOM    229 1HD  LYS A 263      65.910   6.227  46.095  1.00 -8.35           H
ATOM    230 2HD  LYS A 263      64.875   7.410  45.270  1.00 -8.35           H
ATOM    231  CE  LYS A 263      66.889   8.070  45.641  1.00 -8.35           C
ATOM    232 1HE  LYS A 263      66.613   9.113  45.472  1.00 -8.35           H
ATOM    233 2HE  LYS A 263      67.599   8.033  46.470  1.00 -8.35           H
ATOM    234  NZ  LYS A 263      67.560   7.520  44.416  1.00 -8.35           N
ATOM    235 1HZ  LYS A 263      67.920   6.591  44.594  1.00 -8.35           H
ATOM    236 2HZ  LYS A 263      68.333   8.115  44.145  1.00 -8.35           H
ATOM    237 3HZ  LYS A 263      66.902   7.469  43.648  1.00 -8.35           H
ATOM    238  N   PRO A 264      63.397   9.400  50.258  1.00 14.40           N
ATOM    239  CA  PRO A 264      62.612  10.624  50.457  1.00 14.40           C
ATOM    240  HA  PRO A 264      61.606  10.388  50.802  1.00 14.40           H
ATOM    241  C   PRO A 264      62.532  11.480  49.196  1.00 14.40           C
ATOM    242  O   PRO A 264      63.310  11.302  48.252  1.00 14.40           O
ATOM    243  CB  PRO A 264      63.388  11.344  51.564  1.00 14.40           C
ATOM    244 1HB  PRO A 264      63.267  12.425  51.491  1.00 14.40           H
ATOM    245 2HB  PRO A 264      63.062  10.988  52.541  1.00 14.40           H
ATOM    246  CG  PRO A 264      64.788  10.948  51.322  1.00 14.40           C
ATOM    247 1HG  PRO A 264      65.199  11.523  50.490  1.00 14.40           H
ATOM    248 2HG  PRO A 264      65.394  11.084  52.218  1.00 14.40           H
ATOM    249  CD  PRO A 264      64.691   9.495  50.954  1.00 14.40           C
ATOM    250 1HD  PRO A 264      65.509   9.213  50.292  1.00 14.40           H
ATOM    251 2HD  PRO A 264      64.682   8.874  51.849  1.00 14.40           H
ATOM    252  N   ALA A 265      61.599  12.419  49.182  1.00 -9.85           N
ATOM    253  H   ALA A 265      61.006  12.546  49.996  1.00 -9.85           H
ATOM    254  CA  ALA A 265      61.449  13.337  48.062  1.00 -9.85           C
ATOM    255  HA  ALA A 265      61.435  12.769  47.130  1.00 -9.85           H
ATOM    256  C   ALA A 265      62.661  14.276  48.049  1.00 -9.85           C
ATOM    257  O   ALA A 265      63.271  14.548  49.088  1.00 -9.85           O
ATOM    258  CB  ALA A 265      60.131  14.112  48.191  1.00 -9.85           C
ATOM    259 1HB  ALA A 265      60.047  14.832  47.379  1.00 -9.85           H
ATOM    260 2HB  ALA A 265      60.092  14.641  49.140  1.00 -9.85           H
ATOM    261 3HB  ALA A 265      59.294  13.418  48.132  1.00 -9.85           H
ATOM    262  N   GLU A 266      63.006  14.781  46.875  1.00 12.25           N
ATOM    263  H   GLU A 266      62.424  14.597  46.059  1.00 12.25           H
ATOM    264  CA  GLU A 266      64.223  15.576  46.703  1.00 12.25           C
ATOM    265  HA  GLU A 266      65.070  15.018  47.102  1.00 12.25           H
ATOM    266  C   GLU A 266      64.133  16.903  47.450  1.00 12.25           C
ATOM    267  O   GLU A 266      65.131  17.442  47.919  1.00 12.25           O
ATOM    268  CB  GLU A 266      64.476  15.846  45.216  1.00 12.25           C
ATOM    269 1HB  GLU A 266      63.617  16.374  44.802  1.00 12.25           H
ATOM    270 2HB  GLU A 266      65.352  16.488  45.130  1.00 12.25           H
ATOM    271  CG  GLU A 266      64.728  14.583  44.401  1.00 12.25           C
ATOM    272 1HG  GLU A 266      65.527  14.018  44.882  1.00 12.25           H
ATOM    273 2HG  GLU A 266      63.825  13.970  44.390  1.00 12.25           H
ATOM    274  CD  GLU A 266      65.144  14.882  42.969  1.00 12.25           C
ATOM    275  OE1 GLU A 266      66.296  14.553  42.604  1.00 12.25           O
ATOM    276  OE2 GLU A 266      64.339  15.438  42.177  1.00 12.25           O
ATOM    277  N   GLU A 267      62.924  17.421  47.589  1.00 -2.87           N
ATOM    278  H   GLU A 267      62.132  16.930  47.201  1.00 -2.87           H
ATOM    279  CA  GLU A 267      62.706  18.710  48.245  1.00 -2.87           C
ATOM    280  HA  GLU A 267      63.441  19.425  47.873  1.00 -2.87           H
ATOM    281  C   GLU A 267      62.802  18.691  49.769  1.00 -2.87           C
ATOM    282  O   GLU A 267      62.854  19.754  50.396  1.00 -2.87           O
ATOM    283  CB  GLU A 267      61.314  19.228  47.891  1.00 -2.87           C
ATOM    284 1HB  GLU A 267      60.576  18.492  48.211  1.00 -2.87           H
ATOM    285 2HB  GLU A 267      61.141  20.150  48.444  1.00 -2.87           H
ATOM    286  CG  GLU A 267      61.108  19.519  46.420  1.00 -2.87           C
ATOM    287 1HG  GLU A 267      61.864  20.229  46.085  1.00 -2.87           H
ATOM    288 2HG  GLU A 267      61.213  18.594  45.852  1.00 -2.87           H
ATOM    289  CD  GLU A 267      59.731  20.096  46.175  1.00 -2.87           C
ATOM    290  OE1 GLU A 267      58.906  19.419  45.521  1.00 -2.87           O
ATOM    291  OE2 GLU A 267      59.433  21.213  46.664  1.00 -2.87           O
ATOM    292  N   GLU A 268      62.791  17.515  50.382  1.00 -5.39           N
ATOM    293  H   GLU A 268      62.787  16.660  49.839  1.00 -5.39           H
ATOM    294  CA  GLU A 268      62.754  17.427  51.845  1.00 -5.39           C
ATOM    295  HA  GLU A 268      61.907  18.018  52.195  1.00 -5.39           H
ATOM    296  C   GLU A 268      64.010  17.993  52.513  1.00 -5.39           C
ATOM    297  O   GLU A 268      65.145  17.734  52.090  1.00 -5.39           O
ATOM    298  CB  GLU A 268      62.532  15.982  52.292  1.00 -5.39           C
ATOM    299 1HB  GLU A 268      63.301  15.347  51.858  1.00 -5.39           H
ATOM    300 2HB  GLU A 268      62.623  15.955  53.374  1.00 -5.39           H
ATOM    301  CG  GLU A 268      61.159  15.442  51.913  1.00 -5.39           C
ATOM    302 1HG  GLU A 268      60.400  16.124  52.299  1.00 -5.39           H
ATOM    303 2HG  GLU A 268      61.080  15.416  50.830  1.00 -5.39           H
ATOM    304  CD  GLU A 268      60.886  14.049  52.467  1.00 -5.39           C
ATOM    305  OE1 GLU A 268      61.058  13.834  53.691  1.00 -5.39           O
ATOM    306  OE2 GLU A 268      60.446  13.156  51.710  1.00 -5.39           O
ATOM    307  N   LEU A 269      63.806  18.818  53.531  1.00-17.90           N
ATOM    308  H   LEU A 269      62.851  18.997  53.839  1.00-17.90           H
ATOM    309  CA  LEU A 269      64.895  19.544  54.186  1.00-17.90           C
ATOM    310  HA  LEU A 269      65.630  19.827  53.433  1.00-17.90           H
ATOM    311  C   LEU A 269      65.630  18.763  55.270  1.00-17.90           C
ATOM    312  O   LEU A 269      66.820  18.990  55.483  1.00-17.90           O
ATOM    313  CB  LEU A 269      64.339  20.819  54.829  1.00-17.90           C
ATOM    314 1HB  LEU A 269      63.568  20.518  55.539  1.00-17.90           H
ATOM    315 2HB  LEU A 269      65.143  21.284  55.397  1.00-17.90           H
ATOM    316  CG  LEU A 269      63.743  21.904  53.916  1.00-17.90           C
ATOM    317  HG  LEU A 269      63.005  21.450  53.257  1.00-17.90           H
ATOM    318  CD1 LEU A 269      63.034  22.947  54.777  1.00-17.90           C
ATOM    319 1HD1 LEU A 269      62.205  22.482  55.310  1.00-17.90           H
ATOM    320 2HD1 LEU A 269      62.642  23.745  54.146  1.00-17.90           H
ATOM    321 3HD1 LEU A 269      63.731  23.376  55.497  1.00-17.90           H
ATOM    322  CD2 LEU A 269      64.805  22.586  53.054  1.00-17.90           C
ATOM    323 1HD2 LEU A 269      65.569  23.040  53.687  1.00-17.90           H
ATOM    324 2HD2 LEU A 269      64.340  23.362  52.444  1.00-17.90           H
ATOM    325 3HD2 LEU A 269      65.269  21.858  52.391  1.00-17.90           H
ATOM    326  N   ASP A 270      64.968  17.864  55.984  1.00 -7.23           N
ATOM    327  H   ASP A 270      63.980  17.682  55.806  1.00 -7.23           H
ATOM    328  CA  ASP A 270      65.646  17.177  57.091  1.00 -7.23           C
ATOM    329  HA  ASP A 270      66.195  17.924  57.665  1.00 -7.23           H
ATOM    330  C   ASP A 270      66.653  16.170  56.538  1.00 -7.23           C
ATOM    331  O   ASP A 270      67.770  16.063  57.035  1.00 -7.23           O
ATOM    332  CB  ASP A 270      64.636  16.500  58.027  1.00 -7.23           C
ATOM    333 1HB  ASP A 270      63.832  17.207  58.234  1.00 -7.23           H
ATOM    334 2HB  ASP A 270      64.212  15.633  57.525  1.00 -7.23           H
ATOM    335  CG  ASP A 270      65.247  16.064  59.362  1.00 -7.23           C
ATOM    336  OD1 ASP A 270      66.288  16.599  59.808  1.00 -7.23           O
ATOM    337  OD2 ASP A 270      64.636  15.199  60.034  1.00 -7.23           O
ATOM    338  N   LYS A 271      66.317  15.495  55.443  1.00 25.48           N
ATOM    339  H   LYS A 271      65.377  15.579  55.069  1.00 25.48           H
ATOM    340  CA  LYS A 271      67.285  14.599  54.797  1.00 25.48           C
ATOM    341  HA  LYS A 271      67.677  13.934  55.569  1.00 25.48           H
ATOM    342  C   LYS A 271      68.473  15.370  54.238  1.00 25.48           C
ATOM    343  O   LYS A 271      69.588  14.863  54.213  1.00 25.48           O
ATOM    344  CB  LYS A 271      66.629  13.721  53.714  1.00 25.48           C
ATOM    345 1HB  LYS A 271      67.327  12.930  53.446  1.00 25.48           H
ATOM    346 2HB  LYS A 271      65.756  13.251  54.156  1.00 25.48           H
ATOM    347  CG  LYS A 271      66.170  14.402  52.426  1.00 25.48           C
ATOM    348 1HG  LYS A 271      65.208  13.981  52.140  1.00 25.48           H
ATOM    349 2HG  LYS A 271      66.041  15.464  52.609  1.00 25.48           H
ATOM    350  CD  LYS A 271      67.153  14.183  51.270  1.00 25.48           C
ATOM    351 1HD  LYS A 271      68.128  14.594  51.531  1.00 25.48           H
ATOM    352 2HD  LYS A 271      67.261  13.111  51.099  1.00 25.48           H
ATOM    353  CE  LYS A 271      66.663  14.833  49.980  1.00 25.48           C
ATOM    354 1HE  LYS A 271      67.292  14.494  49.155  1.00 25.48           H
ATOM    355 2HE  LYS A 271      65.638  14.508  49.786  1.00 25.48           H
ATOM    356  NZ  LYS A 271      66.708  16.328  50.036  1.00 25.48           N
ATOM    357 1HZ  LYS A 271      66.177  16.671  50.829  1.00 25.48           H
ATOM    358 2HZ  LYS A 271      66.303  16.719  49.190  1.00 25.48           H
ATOM    359 3HZ  LYS A 271      67.667  16.645  50.106  1.00 25.48           H
ATOM    360  N   ASP A 272      68.252  16.606  53.812  1.00 -0.17           N
ATOM    361  H   ASP A 272      67.325  16.998  53.866  1.00 -0.17           H
ATOM    362  CA  ASP A 272      69.342  17.417  53.274  1.00 -0.17           C
ATOM    363  HA  ASP A 272      69.917  16.821  52.564  1.00 -0.17           H
ATOM    364  C   ASP A 272      70.262  17.847  54.408  1.00 -0.17           C
ATOM    365  O   ASP A 272      71.480  17.831  54.279  1.00 -0.17           O
ATOM    366  CB  ASP A 272      68.801  18.659  52.566  1.00 -0.17           C
ATOM    367 1HB  ASP A 272      68.038  18.355  51.850  1.00 -0.17           H
ATOM    368 2HB  ASP A 272      68.343  19.317  53.303  1.00 -0.17           H
ATOM    369  CG  ASP A 272      69.887  19.426  51.836  1.00 -0.17           C
ATOM    370  OD1 ASP A 272      70.801  18.801  51.260  1.00 -0.17           O
ATOM    371  OD2 ASP A 272      69.824  20.677  51.812  1.00 -0.17           O
ATOM    372  N   ALA A 273      69.680  18.184  55.551  1.00-17.87           N
ATOM    373  H   ALA A 273      68.668  18.198  55.619  1.00-17.87           H
ATOM    374  CA  ALA A 273      70.469  18.558  56.717  1.00-17.87           C
ATOM    375  HA  ALA A 273      71.160  19.352  56.428  1.00-17.87           H
ATOM    376  C   ALA A 273      71.297  17.371  57.214  1.00-17.87           C
ATOM    377  O   ALA A 273      72.430  17.551  57.650  1.00-17.87           O
ATOM    378  CB  ALA A 273      69.554  19.084  57.821  1.00-17.87           C
ATOM    379 1HB  ALA A 273      70.145  19.335  58.702  1.00-17.87           H
ATOM    380 2HB  ALA A 273      68.812  18.330  58.089  1.00-17.87           H
ATOM    381 3HB  ALA A 273      69.048  19.983  57.472  1.00-17.87           H
ATOM    382  N   VAL A 274      70.763  16.160  57.140  1.00-19.38           N
ATOM    383  H   VAL A 274      69.789  16.058  56.866  1.00-19.38           H
ATOM    384  CA  VAL A 274      71.539  14.961  57.471  1.00-19.38           C
ATOM    385  HA  VAL A 274      72.037  15.124  58.426  1.00-19.38           H
ATOM    386  C   VAL A 274      72.640  14.715  56.436  1.00-19.38           C
ATOM    387  O   VAL A 274      73.762  14.355  56.801  1.00-19.38           O
ATOM    388  CB  VAL A 274      70.601  13.729  57.640  1.00-19.38           C
ATOM    389  HB  VAL A 274      69.979  13.632  56.751  1.00-19.38           H
ATOM    390  CG1 VAL A 274      71.380  12.425  57.826  1.00-19.38           C
ATOM    391 1HG1 VAL A 274      70.687  11.601  57.998  1.00-19.38           H
ATOM    392 2HG1 VAL A 274      72.060  12.508  58.676  1.00-19.38           H
ATOM    393 3HG1 VAL A 274      71.953  12.209  56.927  1.00-19.38           H
ATOM    394  CG2 VAL A 274      69.704  13.938  58.864  1.00-19.38           C
ATOM    395 1HG2 VAL A 274      70.310  14.101  59.757  1.00-19.38           H
ATOM    396 2HG2 VAL A 274      69.082  13.063  59.020  1.00-19.38           H
ATOM    397 3HG2 VAL A 274      69.052  14.796  58.717  1.00-19.38           H
ATOM    398  N   LYS A 275      72.381  14.958  55.156  1.00-13.66           N
ATOM    399  H   LYS A 275      71.449  15.249  54.873  1.00-13.66           H
ATOM    400  CA  LYS A 275      73.424  14.779  54.135  1.00-13.66           C
ATOM    401  HA  LYS A 275      73.808  13.762  54.224  1.00-13.66           H
ATOM    402  C   LYS A 275      74.579  15.748  54.368  1.00-13.66           C
ATOM    403  O   LYS A 275      75.750  15.349  54.371  1.00-13.66           O
ATOM    404  CB  LYS A 275      72.856  14.972  52.724  1.00-13.66           C
ATOM    405 1HB  LYS A 275      71.866  14.524  52.702  1.00-13.66           H
ATOM    406 2HB  LYS A 275      72.750  16.034  52.499  1.00-13.66           H
ATOM    407  CG  LYS A 275      73.686  14.279  51.649  1.00-13.66           C
ATOM    408 1HG  LYS A 275      74.690  14.700  51.614  1.00-13.66           H
ATOM    409 2HG  LYS A 275      73.757  13.226  51.919  1.00-13.66           H
ATOM    410  CD  LYS A 275      73.030  14.353  50.277  1.00-13.66           C
ATOM    411 1HD  LYS A 275      72.013  13.968  50.355  1.00-13.66           H
ATOM    412 2HD  LYS A 275      72.992  15.391  49.947  1.00-13.66           H
ATOM    413  CE  LYS A 275      73.791  13.510  49.255  1.00-13.66           C
ATOM    414 1HE  LYS A 275      74.825  13.859  49.197  1.00-13.66           H
ATOM    415 2HE  LYS A 275      73.800  12.470  49.590  1.00-13.66           H
ATOM    416  NZ  LYS A 275      73.165  13.586  47.889  1.00-13.66           N
ATOM    417 1HZ  LYS A 275      73.663  12.983  47.244  1.00-13.66           H
ATOM    418 2HZ  LYS A 275      73.208  14.539  47.546  1.00-13.66           H
ATOM    419 3HZ  LYS A 275      72.196  13.293  47.928  1.00-13.66           H
ATOM    420  N   GLN A 276      74.238  16.999  54.650  1.00-24.23           N
ATOM    421  H   GLN A 276      73.259  17.266  54.617  1.00-24.23           H
ATOM    422  CA  GLN A 276      75.239  18.015  54.977  1.00-24.23           C
ATOM    423  HA  GLN A 276      75.971  18.059  54.170  1.00-24.23           H
ATOM    424  C   GLN A 276      75.984  17.658  56.257  1.00-24.23           C
ATOM    425  O   GLN A 276      77.189  17.849  56.332  1.00-24.23           O
ATOM    426  CB  GLN A 276      74.591  19.398  55.132  1.00-24.23           C
ATOM    427 1HB  GLN A 276      73.761  19.320  55.834  1.00-24.23           H
ATOM    428 2HB  GLN A 276      75.332  20.078  55.551  1.00-24.23           H
ATOM    429  CG  GLN A 276      74.078  19.997  53.822  1.00-24.23           C
ATOM    430 1HG  GLN A 276      74.905  20.069  53.119  1.00-24.23           H
ATOM    431 2HG  GLN A 276      73.326  19.338  53.394  1.00-24.23           H
ATOM    432  CD  GLN A 276      73.471  21.377  53.996  1.00-24.23           C
ATOM    433  OE1 GLN A 276      74.040  22.259  54.636  1.00-24.23           O
ATOM    434  NE2 GLN A 276      72.322  21.587  53.411  1.00-24.23           N
ATOM    435 1HE2 GLN A 276      71.906  22.503  53.471  1.00-24.23           H
ATOM    436 2HE2 GLN A 276      71.865  20.847  52.900  1.00-24.23           H
ATOM    437  N   MET A 277      75.298  17.108  57.247  1.00 -5.83           N
ATOM    438  H   MET A 277      74.298  16.974  57.150  1.00 -5.83           H
ATOM    439  CA  MET A 277      75.935  16.722  58.507  1.00 -5.83           C
ATOM    440  HA  MET A 277      76.471  17.585  58.900  1.00 -5.83           H
ATOM    441  C   MET A 277      76.942  15.590  58.317  1.00 -5.83           C
ATOM    442  O   MET A 277      78.018  15.593  58.914  1.00 -5.83           O
ATOM    443  CB  MET A 277      74.862  16.306  59.517  1.00 -5.83           C
ATOM    444 1HB  MET A 277      74.156  17.126  59.617  1.00 -5.83           H
ATOM    445 2HB  MET A 277      74.327  15.443  59.125  1.00 -5.83           H
ATOM    446  CG  MET A 277      75.383  15.950  60.895  1.00 -5.83           C
ATOM    447 1HG  MET A 277      74.538  15.671  61.524  1.00 -5.83           H
ATOM    448 2HG  MET A 277      76.039  15.084  60.803  1.00 -5.83           H
ATOM    449  SD  MET A 277      76.307  17.272  61.713  1.00 -5.83           S
ATOM    450  CE  MET A 277      75.044  18.519  62.051  1.00 -5.83           C
ATOM    451 1HE  MET A 277      74.242  18.082  62.646  1.00 -5.83           H
ATOM    452 2HE  MET A 277      74.637  18.896  61.112  1.00 -5.83           H
ATOM    453 3HE  MET A 277      75.492  19.346  62.603  1.00 -5.83           H
ATOM    454  N   PHE A 278      76.637  14.633  57.453  1.00-23.05           N
ATOM    455  H   PHE A 278      75.741  14.639  56.974  1.00-23.05           H
ATOM    456  CA  PHE A 278      77.586  13.553  57.202  1.00-23.05           C
ATOM    457  HA  PHE A 278      77.863  13.111  58.158  1.00-23.05           H
ATOM    458  C   PHE A 278      78.855  14.103  56.551  1.00-23.05           C
ATOM    459  O   PHE A 278      79.970  13.709  56.904  1.00-23.05           O
ATOM    460  CB  PHE A 278      76.970  12.463  56.327  1.00-23.05           C
ATOM    461 1HB  PHE A 278      76.022  12.159  56.767  1.00-23.05           H
ATOM    462 2HB  PHE A 278      76.774  12.868  55.334  1.00-23.05           H
ATOM    463  CG  PHE A 278      77.848  11.249  56.200  1.00-23.05           C
ATOM    464  CD1 PHE A 278      77.843  10.263  57.203  1.00-23.05           C
ATOM    465  HD1 PHE A 278      77.172  10.354  58.045  1.00-23.05           H
ATOM    466  CD2 PHE A 278      78.721  11.108  55.107  1.00-23.05           C
ATOM    467  HD2 PHE A 278      78.729  11.851  54.323  1.00-23.05           H
ATOM    468  CE1 PHE A 278      78.724   9.157  57.138  1.00-23.05           C
ATOM    469  HE1 PHE A 278      78.715   8.409  57.917  1.00-23.05           H
ATOM    470  CE2 PHE A 278      79.612  10.012  55.031  1.00-23.05           C
ATOM    471  HE2 PHE A 278      80.284   9.917  54.191  1.00-23.05           H
ATOM    472  CZ  PHE A 278      79.621   9.041  56.057  1.00-23.05           C
ATOM    473  HZ  PHE A 278      80.306   8.208  56.009  1.00-23.05           H
ATOM    474  N   ALA A 279      78.687  15.051  55.636  1.00-10.42           N
ATOM    475  H   ALA A 279      77.750  15.327  55.367  1.00-10.42           H
ATOM    476  CA  ALA A 279      79.823  15.705  54.991  1.00-10.42           C
ATOM    477  HA  ALA A 279      80.504  14.934  54.629  1.00-10.42           H
ATOM    478  C   ALA A 279      80.606  16.596  55.970  1.00-10.42           C
ATOM    479  O   ALA A 279      81.831  16.660  55.912  1.00-10.42           O
ATOM    480  CB  ALA A 279      79.326  16.515  53.788  1.00-10.42           C
ATOM    481 1HB  ALA A 279      78.836  15.852  53.074  1.00-10.42           H
ATOM    482 2HB  ALA A 279      80.173  16.997  53.298  1.00-10.42           H
ATOM    483 3HB  ALA A 279      78.620  17.279  54.113  1.00-10.42           H
ATOM    484  N   LEU A 280      79.922  17.257  56.897  1.00-23.25           N
ATOM    485  H   LEU A 280      78.909  17.204  56.896  1.00-23.25           H
ATOM    486  CA  LEU A 280      80.584  18.084  57.914  1.00-23.25           C
ATOM    487  HA  LEU A 280      81.233  18.804  57.418  1.00-23.25           H
ATOM    488  C   LEU A 280      81.453  17.239  58.840  1.00-23.25           C
ATOM    489  O   LEU A 280      82.505  17.692  59.304  1.00-23.25           O
ATOM    490  CB  LEU A 280      79.558  18.837  58.771  1.00-23.25           C
ATOM    491 1HB  LEU A 280      78.779  18.131  59.051  1.00-23.25           H
ATOM    492 2HB  LEU A 280      80.058  19.146  59.688  1.00-23.25           H
ATOM    493  CG  LEU A 280      78.885  20.088  58.184  1.00-23.25           C
ATOM    494  HG  LEU A 280      78.474  19.844  57.208  1.00-23.25           H
ATOM    495  CD1 LEU A 280      77.739  20.536  59.085  1.00-23.25           C
ATOM    496 1HD1 LEU A 280      78.111  20.770  60.084  1.00-23.25           H
ATOM    497 2HD1 LEU A 280      76.995  19.743  59.160  1.00-23.25           H
ATOM    498 3HD1 LEU A 280      77.260  21.420  58.664  1.00-23.25           H
ATOM    499  CD2 LEU A 280      79.876  21.238  58.013  1.00-23.25           C
ATOM    500 1HD2 LEU A 280      79.353  22.115  57.632  1.00-23.25           H
ATOM    501 2HD2 LEU A 280      80.650  20.962  57.298  1.00-23.25           H
ATOM    502 3HD2 LEU A 280      80.337  21.484  58.970  1.00-23.25           H
ATOM    503  N   GLY A 281      81.037  16.002  59.070  1.00  9.59           N
ATOM    504  H   GLY A 281      80.152  15.693  58.682  1.00  9.59           H
ATOM    505  CA  GLY A 281      81.804  15.074  59.886  1.00  9.59           C
ATOM    506 1HA  GLY A 281      82.269  15.628  60.702  1.00  9.59           H
ATOM    507 2HA  GLY A 281      81.123  14.346  60.318  1.00  9.59           H
ATOM    508  C   GLY A 281      82.899  14.332  59.140  1.00  9.59           C
ATOM    509  O   GLY A 281      83.524  13.427  59.700  1.00  9.59           O
ATOM    510  N   ALA A 282      83.150  14.704  57.892  1.00  7.92           N
ATOM    511  H   ALA A 282      82.602  15.444  57.473  1.00  7.92           H
ATOM    512  CA  ALA A 282      84.238  14.142  57.097  1.00  7.92           C
ATOM    513  HA  ALA A 282      84.612  13.233  57.565  1.00  7.92           H
ATOM    514  C   ALA A 282      85.365  15.184  57.055  1.00  7.92           C
ATOM    515  O   ALA A 282      85.112  16.380  57.238  1.00  7.92           O
ATOM    516  CB  ALA A 282      83.728  13.808  55.690  1.00  7.92           C
ATOM    517 1HB  ALA A 282      83.479  14.725  55.153  1.00  7.92           H
ATOM    518 2HB  ALA A 282      82.839  13.180  55.760  1.00  7.92           H
ATOM    519 3HB  ALA A 282      84.497  13.268  55.141  1.00  7.92           H
ATOM    520  N   ALA A 283      86.598  14.756  56.814  1.00 18.91           N
ATOM    521  H   ALA A 283      86.765  13.770  56.656  1.00 18.91           H
ATOM    522  CA  ALA A 283      87.730  15.676  56.744  1.00 18.91           C
ATOM    523  HA  ALA A 283      87.708  16.334  57.614  1.00 18.91           H
ATOM    524  C   ALA A 283      87.607  16.527  55.473  1.00 18.91           C
ATOM    525  O   ALA A 283      87.183  16.019  54.434  1.00 18.91           O
ATOM    526  CB  ALA A 283      89.042  14.880  56.753  1.00 18.91           C
ATOM    527 1HB  ALA A 283      89.095  14.235  55.876  1.00 18.91           H
ATOM    528 2HB  ALA A 283      89.098  14.268  57.655  1.00 18.91           H
ATOM    529 3HB  ALA A 283      89.888  15.565  56.742  1.00 18.91           H
ATOM    530  N   THR A 284      87.985  17.795  55.531  1.00 10.31           N
ATOM    531  H   THR A 284      88.414  18.159  56.377  1.00 10.31           H
ATOM    532  CA  THR A 284      87.785  18.719  54.409  1.00 10.31           C
ATOM    533  HA  THR A 284      86.759  18.630  54.054  1.00 10.31           H
ATOM    534  C   THR A 284      88.707  18.456  53.220  1.00 10.31           C
ATOM    535  O   THR A 284      88.360  18.766  52.076  1.00 10.31           O
ATOM    536  CB  THR A 284      88.029  20.168  54.869  1.00 10.31           C
ATOM    537  HB  THR A 284      88.032  20.833  54.005  1.00 10.31           H
ATOM    538  OG1 THR A 284      89.285  20.225  55.549  1.00 10.31           O
ATOM    539  HG1 THR A 284      89.496  21.155  55.724  1.00 10.31           H
ATOM    540  CG2 THR A 284      86.965  20.630  55.855  1.00 10.31           C
ATOM    541 1HG2 THR A 284      85.976  20.526  55.407  1.00 10.31           H
ATOM    542 2HG2 THR A 284      87.132  21.679  56.097  1.00 10.31           H
ATOM    543 3HG2 THR A 284      87.013  20.041  56.770  1.00 10.31           H
ATOM    544  N   LEU A 285      89.856  17.845  53.476  1.00-21.85           N
ATOM    545  H   LEU A 285      90.113  17.667  54.446  1.00-21.85           H
ATOM    546  CA  LEU A 285      90.804  17.450  52.429  1.00-21.85           C
ATOM    547  HA  LEU A 285      90.533  17.927  51.488  1.00-21.85           H
ATOM    548  C   LEU A 285      90.744  15.937  52.229  1.00-21.85           C
ATOM    549  O   LEU A 285      91.591  15.338  51.560  1.00-21.85           O
ATOM    550  CB  LEU A 285      92.226  17.881  52.813  1.00-21.85           C
ATOM    551 1HB  LEU A 285      92.503  17.350  53.723  1.00-21.85           H
ATOM    552 2HB  LEU A 285      92.902  17.556  52.023  1.00-21.85           H
ATOM    553  CG  LEU A 285      92.478  19.380  53.050  1.00-21.85           C
ATOM    554  HG  LEU A 285      91.818  19.729  53.843  1.00-21.85           H
ATOM    555  CD1 LEU A 285      93.919  19.585  53.512  1.00-21.85           C
ATOM    556 1HD1 LEU A 285      94.092  19.030  54.435  1.00-21.85           H
ATOM    557 2HD1 LEU A 285      94.095  20.643  53.708  1.00-21.85           H
ATOM    558 3HD1 LEU A 285      94.616  19.238  52.748  1.00-21.85           H
ATOM    559  CD2 LEU A 285      92.218  20.229  51.802  1.00-21.85           C
ATOM    560 1HD2 LEU A 285      92.448  21.273  52.018  1.00-21.85           H
ATOM    561 2HD2 LEU A 285      91.168  20.160  51.519  1.00-21.85           H
ATOM    562 3HD2 LEU A 285      92.841  19.886  50.976  1.00-21.85           H
ATOM    563  N   GLY A 286      89.737  15.320  52.827  1.00 26.09           N
ATOM    564  H   GLY A 286      89.057  15.856  53.347  1.00 26.09           H
ATOM    565  CA  GLY A 286      89.529  13.889  52.686  1.00 26.09           C
ATOM    566 1HA  GLY A 286      90.486  13.377  52.592  1.00 26.09           H
ATOM    567 2HA  GLY A 286      89.009  13.507  53.563  1.00 26.09           H
ATOM    568  C   GLY A 286      88.692  13.617  51.452  1.00 26.09           C
ATOM    569  O   GLY A 286      88.151  14.543  50.842  1.00 26.09           O
ATOM    570  N   HIS A 287      88.587  12.354  51.069  1.00 18.71           N
ATOM    571  H   HIS A 287      88.994  11.625  51.654  1.00 18.71           H
ATOM    572  CA  HIS A 287      87.982  11.966  49.793  1.00 18.71           C
ATOM    573  HA  HIS A 287      87.807  12.859  49.193  1.00 18.71           H
ATOM    574  C   HIS A 287      86.646  11.248  49.958  1.00 18.71           C
ATOM    575  O   HIS A 287      86.195  10.523  49.068  1.00 18.71           O
ATOM    576  CB  HIS A 287      88.974  11.076  49.042  1.00 18.71           C
ATOM    577 1HB  HIS A 287      89.005  10.099  49.522  1.00 18.71           H
ATOM    578 2HB  HIS A 287      88.626  10.953  48.019  1.00 18.71           H
ATOM    579  CG  HIS A 287      90.365  11.629  49.013  1.00 18.71           C
ATOM    580  ND1 HIS A 287      90.719  12.821  48.426  1.00 18.71           N
ATOM    581  HD1 HIS A 287      90.094  13.477  47.970  1.00 18.71           H
ATOM    582  CD2 HIS A 287      91.519  11.143  49.542  1.00 18.71           C
ATOM    583  HD2 HIS A 287      91.603  10.216  50.093  1.00 18.71           H
ATOM    584  CE1 HIS A 287      92.027  12.999  48.595  1.00 18.71           C
ATOM    585  HE1 HIS A 287      92.577  13.859  48.235  1.00 18.71           H
ATOM    586  NE2 HIS A 287      92.565  11.997  49.263  1.00 18.71           N
ATOM    587  N   VAL A 288      86.019  11.417  51.112  1.00  6.01           N
ATOM    588  H   VAL A 288      86.409  12.033  51.815  1.00  6.01           H
ATOM    589  CA  VAL A 288      84.725  10.792  51.376  1.00  6.01           C
ATOM    590  HA  VAL A 288      84.733   9.770  51.005  1.00  6.01           H
ATOM    591  C   VAL A 288      83.679  11.597  50.609  1.00  6.01           C
ATOM    592  O   VAL A 288      83.674  12.828  50.670  1.00  6.01           O
ATOM    593  CB  VAL A 288      84.406  10.783  52.897  1.00  6.01           C
ATOM    594  HB  VAL A 288      84.384  11.810  53.254  1.00  6.01           H
ATOM    595  CG1 VAL A 288      83.047  10.133  53.195  1.00  6.01           C
ATOM    596 1HG1 VAL A 288      82.879  10.114  54.273  1.00  6.01           H
ATOM    597 2HG1 VAL A 288      83.025   9.114  52.807  1.00  6.01           H
ATOM    598 3HG1 VAL A 288      82.250  10.714  52.733  1.00  6.01           H
ATOM    599  CG2 VAL A 288      85.505  10.032  53.662  1.00  6.01           C
ATOM    600 1HG2 VAL A 288      85.295  10.072  54.730  1.00  6.01           H
ATOM    601 2HG2 VAL A 288      86.476  10.496  53.496  1.00  6.01           H
ATOM    602 3HG2 VAL A 288      85.545   8.991  53.342  1.00  6.01           H
ATOM    603  N   GLU A 289      82.810  10.917  49.877  1.00 -1.50           N
ATOM    604  H   GLU A 289      82.861   9.902  49.855  1.00 -1.50           H
ATOM    605  CA  GLU A 289      81.747  11.564  49.108  1.00 -1.50           C
ATOM    606  HA  GLU A 289      81.728  12.632  49.325  1.00 -1.50           H
ATOM    607  C   GLU A 289      80.405  10.978  49.534  1.00 -1.50           C
ATOM    608  O   GLU A 289      80.160   9.778  49.386  1.00 -1.50           O
ATOM    609  CB  GLU A 289      81.972  11.388  47.601  1.00 -1.50           C
ATOM    610 1HB  GLU A 289      82.142  10.335  47.380  1.00 -1.50           H
ATOM    611 2HB  GLU A 289      81.071  11.713  47.085  1.00 -1.50           H
ATOM    612  CG  GLU A 289      83.144  12.217  47.080  1.00 -1.50           C
ATOM    613 1HG  GLU A 289      82.996  13.249  47.401  1.00 -1.50           H
ATOM    614 2HG  GLU A 289      84.066  11.851  47.530  1.00 -1.50           H
ATOM    615  CD  GLU A 289      83.296  12.213  45.560  1.00 -1.50           C
ATOM    616  OE1 GLU A 289      84.115  13.022  45.048  1.00 -1.50           O
ATOM    617  OE2 GLU A 289      82.610  11.448  44.845  1.00 -1.50           O
ATOM    618  N   SER A 290      79.557  11.824  50.103  1.00 18.17           N
ATOM    619  H   SER A 290      79.839  12.793  50.243  1.00 18.17           H
ATOM    620  CA  SER A 290      78.199  11.443  50.489  1.00 18.17           C
ATOM    621  HA  SER A 290      78.218  10.489  51.010  1.00 18.17           H
ATOM    622  C   SER A 290      77.397  11.314  49.200  1.00 18.17           C
ATOM    623  O   SER A 290      77.448  12.205  48.349  1.00 18.17           O
ATOM    624  CB  SER A 290      77.590  12.519  51.389  1.00 18.17           C
ATOM    625 1HB  SER A 290      78.229  12.651  52.262  1.00 18.17           H
ATOM    626 2HB  SER A 290      77.544  13.460  50.840  1.00 18.17           H
ATOM    627  OG  SER A 290      76.291  12.163  51.820  1.00 18.17           O
ATOM    628  HG  SER A 290      75.970  12.861  52.400  1.00 18.17           H
ATOM    629  N   LEU A 291      76.705  10.199  49.016  1.00 18.05           N
ATOM    630  H   LEU A 291      76.652   9.511  49.759  1.00 18.05           H
ATOM    631  CA  LEU A 291      76.046   9.914  47.743  1.00 18.05           C
ATOM    632  HA  LEU A 291      76.483  10.540  46.966  1.00 18.05           H
ATOM    633  C   LEU A 291      74.555  10.208  47.790  1.00 18.05           C
ATOM    634  O   LEU A 291      74.031  10.891  46.910  1.00 18.05           O
ATOM    635  CB  LEU A 291      76.250   8.442  47.354  1.00 18.05           C
ATOM    636 1HB  LEU A 291      75.805   7.826  48.134  1.00 18.05           H
ATOM    637 2HB  LEU A 291      75.690   8.261  46.436  1.00 18.05           H
ATOM    638  CG  LEU A 291      77.686   7.939  47.128  1.00 18.05           C
ATOM    639  HG  LEU A 291      78.282   8.170  48.006  1.00 18.05           H
ATOM    640  CD1 LEU A 291      77.677   6.422  46.950  1.00 18.05           C
ATOM    641 1HD1 LEU A 291      77.076   6.148  46.082  1.00 18.05           H
ATOM    642 2HD1 LEU A 291      77.261   5.950  47.839  1.00 18.05           H
ATOM    643 3HD1 LEU A 291      78.695   6.060  46.809  1.00 18.05           H
ATOM    644  CD2 LEU A 291      78.348   8.595  45.927  1.00 18.05           C
ATOM    645 1HD2 LEU A 291      79.341   8.180  45.780  1.00 18.05           H
ATOM    646 2HD2 LEU A 291      78.444   9.667  46.099  1.00 18.05           H
ATOM    647 3HD2 LEU A 291      77.751   8.425  45.031  1.00 18.05           H
ATOM    648  N   ASP A 292      73.858   9.684  48.788  1.00 22.37           N
ATOM    649  H   ASP A 292      74.328   9.178  49.531  1.00 22.37           H
ATOM    650  CA  ASP A 292      72.395   9.762  48.828  1.00 22.37           C
ATOM    651  HA  ASP A 292      72.076  10.743  48.477  1.00 22.37           H
ATOM    652  C   ASP A 292      71.912   9.541  50.256  1.00 22.37           C
ATOM    653  O   ASP A 292      72.690   9.086  51.087  1.00 22.37           O
ATOM    654  CB  ASP A 292      71.790   8.681  47.923  1.00 22.37           C
ATOM    655 1HB  ASP A 292      72.475   8.496  47.096  1.00 22.37           H
ATOM    656 2HB  ASP A 292      71.679   7.757  48.491  1.00 22.37           H
ATOM    657  CG  ASP A 292      70.448   9.091  47.338  1.00 22.37           C
ATOM    658  OD1 ASP A 292      69.829  10.068  47.824  1.00 22.37           O
ATOM    659  OD2 ASP A 292      70.008   8.466  46.351  1.00 22.37           O
ATOM    660  N   VAL A 293      70.651   9.829  50.544  1.00  7.39           N
ATOM    661  H   VAL A 293      70.047  10.175  49.805  1.00  7.39           H
ATOM    662  CA  VAL A 293      70.066   9.617  51.870  1.00  7.39           C
ATOM    663  HA  VAL A 293      70.724   8.987  52.464  1.00  7.39           H
ATOM    664  C   VAL A 293      68.732   8.910  51.670  1.00  7.39           C
ATOM    665  O   VAL A 293      67.946   9.316  50.815  1.00  7.39           O
ATOM    666  CB  VAL A 293      69.838  10.960  52.630  1.00  7.39           C
ATOM    667  HB  VAL A 293      69.132  11.571  52.068  1.00  7.39           H
ATOM    668  CG1 VAL A 293      69.279  10.729  54.041  1.00  7.39           C
ATOM    669 1HG1 VAL A 293      69.944  10.073  54.606  1.00  7.39           H
ATOM    670 2HG1 VAL A 293      68.292  10.271  53.981  1.00  7.39           H
ATOM    671 3HG1 VAL A 293      69.187  11.680  54.566  1.00  7.39           H
ATOM    672  CG2 VAL A 293      71.144  11.733  52.746  1.00  7.39           C
ATOM    673 1HG2 VAL A 293      71.446  12.082  51.762  1.00  7.39           H
ATOM    674 2HG2 VAL A 293      71.928  11.093  53.152  1.00  7.39           H
ATOM    675 3HG2 VAL A 293      71.008  12.596  53.397  1.00  7.39           H
ATOM    676  N   TYR A 294      68.473   7.881  52.460  1.00 11.82           N
ATOM    677  H   TYR A 294      69.168   7.608  53.150  1.00 11.82           H
ATOM    678  CA  TYR A 294      67.205   7.153  52.449  1.00 11.82           C
ATOM    679  HA  TYR A 294      66.528   7.572  51.710  1.00 11.82           H
ATOM    680  C   TYR A 294      66.606   7.358  53.834  1.00 11.82           C
ATOM    681  O   TYR A 294      67.328   7.697  54.769  1.00 11.82           O
ATOM    682  CB  TYR A 294      67.424   5.677  52.125  1.00 11.82           C
ATOM    683 1HB  TYR A 294      68.227   5.292  52.746  1.00 11.82           H
ATOM    684 2HB  TYR A 294      66.511   5.126  52.353  1.00 11.82           H
ATOM    685  CG  TYR A 294      67.765   5.448  50.669  1.00 11.82           C
ATOM    686  CD1 TYR A 294      69.059   5.715  50.165  1.00 11.82           C
ATOM    687  HD1 TYR A 294      69.841   6.051  50.832  1.00 11.82           H
ATOM    688  CD2 TYR A 294      66.782   4.977  49.777  1.00 11.82           C
ATOM    689  HD2 TYR A 294      65.789   4.751  50.139  1.00 11.82           H
ATOM    690  CE1 TYR A 294      69.346   5.558  48.782  1.00 11.82           C
ATOM    691  HE1 TYR A 294      70.329   5.780  48.397  1.00 11.82           H
ATOM    692  CE2 TYR A 294      67.078   4.787  48.404  1.00 11.82           C
ATOM    693  HE2 TYR A 294      66.321   4.410  47.734  1.00 11.82           H
ATOM    694  CZ  TYR A 294      68.350   5.100  47.919  1.00 11.82           C
ATOM    695  OH  TYR A 294      68.612   4.959  46.583  1.00 11.82           O
ATOM    696  HH  TYR A 294      67.894   4.513  46.114  1.00 11.82           H
ATOM    697  N   GLN A 295      65.298   7.210  53.963  1.00 -5.12           N
ATOM    698  H   GLN A 295      64.758   6.809  53.196  1.00 -5.12           H
ATOM    699  CA  GLN A 295      64.562   7.620  55.157  1.00 -5.12           C
ATOM    700  HA  GLN A 295      65.237   8.028  55.909  1.00 -5.12           H
ATOM    701  C   GLN A 295      63.847   6.401  55.716  1.00 -5.12           C
ATOM    702  O   GLN A 295      63.450   5.528  54.952  1.00 -5.12           O
ATOM    703  CB  GLN A 295      63.545   8.685  54.738  1.00 -5.12           C
ATOM    704 1HB  GLN A 295      64.075   9.463  54.190  1.00 -5.12           H
ATOM    705 2HB  GLN A 295      62.827   8.221  54.061  1.00 -5.12           H
ATOM    706  CG  GLN A 295      62.778   9.346  55.869  1.00 -5.12           C
ATOM    707 1HG  GLN A 295      62.263   8.590  56.452  1.00 -5.12           H
ATOM    708 2HG  GLN A 295      63.477   9.871  56.514  1.00 -5.12           H
ATOM    709  CD  GLN A 295      61.750  10.317  55.349  1.00 -5.12           C
ATOM    710  OE1 GLN A 295      60.687   9.920  54.892  1.00 -5.12           O
ATOM    711  NE2 GLN A 295      62.058  11.581  55.382  1.00 -5.12           N
ATOM    712 1HE2 GLN A 295      61.424  12.253  54.970  1.00 -5.12           H
ATOM    713 2HE2 GLN A 295      62.909  11.889  55.817  1.00 -5.12           H
ATOM    714  N   PHE A 296      63.686   6.304  57.026  1.00  6.18           N
ATOM    715  H   PHE A 296      64.076   7.010  57.643  1.00  6.18           H
ATOM    716  CA  PHE A 296      62.892   5.221  57.604  1.00  6.18           C
ATOM    717  HA  PHE A 296      62.934   4.347  56.957  1.00  6.18           H
ATOM    718  C   PHE A 296      61.432   5.646  57.722  1.00  6.18           C
ATOM    719  O   PHE A 296      61.117   6.831  57.848  1.00  6.18           O
ATOM    720  CB  PHE A 296      63.457   4.811  58.958  1.00  6.18           C
ATOM    721 1HB  PHE A 296      63.608   5.706  59.559  1.00  6.18           H
ATOM    722 2HB  PHE A 296      62.729   4.175  59.459  1.00  6.18           H
ATOM    723  CG  PHE A 296      64.750   4.043  58.851  1.00  6.18           C
ATOM    724  CD1 PHE A 296      64.733   2.636  58.814  1.00  6.18           C
ATOM    725  HD1 PHE A 296      63.791   2.107  58.888  1.00  6.18           H
ATOM    726  CD2 PHE A 296      65.984   4.712  58.756  1.00  6.18           C
ATOM    727  HD2 PHE A 296      66.009   5.787  58.785  1.00  6.18           H
ATOM    728  CE1 PHE A 296      65.937   1.898  58.678  1.00  6.18           C
ATOM    729  HE1 PHE A 296      65.910   0.817  58.658  1.00  6.18           H
ATOM    730  CE2 PHE A 296      67.196   3.991  58.613  1.00  6.18           C
ATOM    731  HE2 PHE A 296      68.135   4.519  58.541  1.00  6.18           H
ATOM    732  CZ  PHE A 296      67.172   2.580  58.579  1.00  6.18           C
ATOM    733  HZ  PHE A 296      68.094   2.024  58.486  1.00  6.18           H
ATOM    734  N   SER A 297      60.544   4.669  57.662  1.00 12.73           N
ATOM    735  H   SER A 297      60.875   3.713  57.539  1.00 12.73           H
ATOM    736  CA  SER A 297      59.095   4.869  57.704  1.00 12.73           C
ATOM    737  HA  SER A 297      58.861   5.842  58.137  1.00 12.73           H
ATOM    738  C   SER A 297      58.489   3.798  58.605  1.00 12.73           C
ATOM    739  O   SER A 297      57.370   3.320  58.402  1.00 12.73           O
ATOM    740  CB  SER A 297      58.541   4.812  56.281  1.00 12.73           C
ATOM    741 1HB  SER A 297      57.450   4.794  56.301  1.00 12.73           H
ATOM    742 2HB  SER A 297      58.868   5.707  55.750  1.00 12.73           H
ATOM    743  OG  SER A 297      59.053   3.688  55.587  1.00 12.73           O
ATOM    744  HG  SER A 297      58.375   2.995  55.548  1.00 12.73           H
ATOM    745  N   SER A 298      59.260   3.434  59.619  1.00 32.03           N
ATOM    746  H   SER A 298      60.173   3.852  59.709  1.00 32.03           H
ATOM    747  CA  SER A 298      58.845   2.493  60.660  1.00 32.03           C
ATOM    748  HA  SER A 298      58.248   1.697  60.216  1.00 32.03           H
ATOM    749  C   SER A 298      57.985   3.242  61.684  1.00 32.03           C
ATOM    750  O   SER A 298      58.439   3.639  62.755  1.00 32.03           O
ATOM    751  CB  SER A 298      60.089   1.883  61.313  1.00 32.03           C
ATOM    752 1HB  SER A 298      60.707   2.676  61.730  1.00 32.03           H
ATOM    753 2HB  SER A 298      59.793   1.203  62.111  1.00 32.03           H
ATOM    754  OG  SER A 298      60.839   1.176  60.339  1.00 32.03           O
ATOM    755  HG  SER A 298      61.657   0.852  60.739  1.00 32.03           H
ATOM    756  N   GLU A 299      56.748   3.524  61.305  1.00  9.01           N
ATOM    757  H   GLU A 299      56.411   3.147  60.428  1.00  9.01           H
ATOM    758  CA  GLU A 299      55.885   4.427  62.065  1.00  9.01           C
ATOM    759  HA  GLU A 299      56.383   5.392  62.152  1.00  9.01           H
ATOM    760  C   GLU A 299      55.549   3.964  63.479  1.00  9.01           C
ATOM    761  O   GLU A 299      55.341   4.798  64.362  1.00  9.01           O
ATOM    762  CB  GLU A 299      54.559   4.631  61.333  1.00  9.01           C
ATOM    763 1HB  GLU A 299      54.086   3.659  61.204  1.00  9.01           H
ATOM    764 2HB  GLU A 299      53.918   5.243  61.966  1.00  9.01           H
ATOM    765  CG  GLU A 299      54.659   5.315  59.981  1.00  9.01           C
ATOM    766 1HG  GLU A 299      55.232   6.235  60.094  1.00  9.01           H
ATOM    767 2HG  GLU A 299      55.177   4.660  59.283  1.00  9.01           H
ATOM    768  CD  GLU A 299      53.283   5.655  59.429  1.00  9.01           C
ATOM    769  OE1 GLU A 299      53.142   6.697  58.752  1.00  9.01           O
ATOM    770  OE2 GLU A 299      52.306   4.906  59.692  1.00  9.01           O
ATOM    771  N   ILE A 300      55.500   2.661  63.720  1.00-18.37           N
ATOM    772  H   ILE A 300      55.686   1.998  62.976  1.00-18.37           H
ATOM    773  CA  ILE A 300      55.161   2.165  65.058  1.00-18.37           C
ATOM    774  HA  ILE A 300      54.292   2.713  65.420  1.00-18.37           H
ATOM    775  C   ILE A 300      56.341   2.477  65.980  1.00-18.37           C
ATOM    776  O   ILE A 300      56.167   3.022  67.070  1.00-18.37           O
ATOM    777  CB  ILE A 300      54.817   0.641  65.057  1.00-18.37           C
ATOM    778  HB  ILE A 300      55.686   0.086  64.706  1.00-18.37           H
ATOM    779  CG1 ILE A 300      53.648   0.376  64.083  1.00-18.37           C
ATOM    780 1HG1 ILE A 300      52.759   0.872  64.469  1.00-18.37           H
ATOM    781 2HG1 ILE A 300      53.879   0.821  63.117  1.00-18.37           H
ATOM    782  CG2 ILE A 300      54.474   0.154  66.491  1.00-18.37           C
ATOM    783 1HG2 ILE A 300      55.313   0.340  67.161  1.00-18.37           H
ATOM    784 2HG2 ILE A 300      54.279  -0.919  66.489  1.00-18.37           H
ATOM    785 3HG2 ILE A 300      53.592   0.677  66.867  1.00-18.37           H
ATOM    786  CD1 ILE A 300      53.309  -1.099  63.827  1.00-18.37           C
ATOM    787 1HD1 ILE A 300      52.923  -1.563  64.735  1.00-18.37           H
ATOM    788 2HD1 ILE A 300      54.201  -1.633  63.495  1.00-18.37           H
ATOM    789 3HD1 ILE A 300      52.547  -1.163  63.050  1.00-18.37           H
ATOM    790  N   ALA A 301      57.556   2.219  65.516  1.00 -2.58           N
ATOM    791  H   ALA A 301      57.663   1.786  64.602  1.00 -2.58           H
ATOM    792  CA  ALA A 301      58.756   2.525  66.290  1.00 -2.58           C
ATOM    793  HA  ALA A 301      58.671   2.052  67.269  1.00 -2.58           H
ATOM    794  C   ALA A 301      58.886   4.037  66.498  1.00 -2.58           C
ATOM    795  O   ALA A 301      59.332   4.502  67.550  1.00 -2.58           O
ATOM    796  CB  ALA A 301      59.987   1.961  65.571  1.00 -2.58           C
ATOM    797 1HB  ALA A 301      59.886   0.879  65.463  1.00 -2.58           H
ATOM    798 2HB  ALA A 301      60.883   2.171  66.157  1.00 -2.58           H
ATOM    799 3HB  ALA A 301      60.086   2.410  64.583  1.00 -2.58           H
ATOM    800  N   LYS A 302      58.464   4.813  65.510  1.00-24.11           N
ATOM    801  H   LYS A 302      58.157   4.382  64.641  1.00-24.11           H
ATOM    802  CA  LYS A 302      58.468   6.272  65.626  1.00-24.11           C
ATOM    803  HA  LYS A 302      59.469   6.577  65.932  1.00-24.11           H
ATOM    804  C   LYS A 302      57.476   6.772  66.677  1.00-24.11           C
ATOM    805  O   LYS A 302      57.782   7.679  67.450  1.00-24.11           O
ATOM    806  CB  LYS A 302      58.175   6.879  64.253  1.00-24.11           C
ATOM    807 1HB  LYS A 302      58.694   6.276  63.510  1.00-24.11           H
ATOM    808 2HB  LYS A 302      57.106   6.828  64.048  1.00-24.11           H
ATOM    809  CG  LYS A 302      58.656   8.306  64.096  1.00-24.11           C
ATOM    810 1HG  LYS A 302      58.099   8.961  64.764  1.00-24.11           H
ATOM    811 2HG  LYS A 302      59.714   8.347  64.355  1.00-24.11           H
ATOM    812  CD  LYS A 302      58.490   8.767  62.654  1.00-24.11           C
ATOM    813 1HD  LYS A 302      58.967   8.043  61.994  1.00-24.11           H
ATOM    814 2HD  LYS A 302      57.430   8.830  62.405  1.00-24.11           H
ATOM    815  CE  LYS A 302      59.150  10.119  62.452  1.00-24.11           C
ATOM    816 1HE  LYS A 302      58.648  10.864  63.073  1.00-24.11           H
ATOM    817 2HE  LYS A 302      60.191  10.046  62.769  1.00-24.11           H
ATOM    818  NZ  LYS A 302      59.117  10.554  61.018  1.00-24.11           N
ATOM    819 1HZ  LYS A 302      58.162  10.739  60.731  1.00-24.11           H
ATOM    820 2HZ  LYS A 302      59.498   9.823  60.428  1.00-24.11           H
ATOM    821 3HZ  LYS A 302      59.669  11.394  60.902  1.00-24.11           H
ATOM    822  N   ALA A 303      56.304   6.159  66.760  1.00-17.57           N
ATOM    823  H   ALA A 303      56.074   5.429  66.094  1.00-17.57           H
ATOM    824  CA  ALA A 303      55.320   6.517  67.784  1.00-17.57           C
ATOM    825  HA  ALA A 303      55.169   7.597  67.769  1.00-17.57           H
ATOM    826  C   ALA A 303      55.819   6.123  69.175  1.00-17.57           C
ATOM    827  O   ALA A 303      55.656   6.866  70.145  1.00-17.57           O
ATOM    828  CB  ALA A 303      53.988   5.829  67.493  1.00-17.57           C
ATOM    829 1HB  ALA A 303      53.289   6.033  68.305  1.00-17.57           H
ATOM    830 2HB  ALA A 303      54.126   4.750  67.404  1.00-17.57           H
ATOM    831 3HB  ALA A 303      53.571   6.220  66.569  1.00-17.57           H
ATOM    832  N   ARG A 304      56.462   4.966  69.258  1.00  0.00           N
ATOM    833  H   ARG A 304      56.543   4.385  68.426  1.00  0.00           H
ATOM    834  CA  ARG A 304      57.041   4.483  70.515  1.00  0.00           C
ATOM    835  HA  ARG A 304      56.266   4.470  71.283  1.00  0.00           H
ATOM    836  C   ARG A 304      58.145   5.406  71.013  1.00  0.00           C
ATOM    837  O   ARG A 304      58.206   5.722  72.205  1.00  0.00           O
ATOM    838  CB  ARG A 304      57.584   3.064  70.322  1.00  0.00           C
ATOM    839 1HB  ARG A 304      58.177   3.027  69.410  1.00  0.00           H
ATOM    840 2HB  ARG A 304      58.229   2.831  71.163  1.00  0.00           H
ATOM    841  CG  ARG A 304      56.491   2.009  70.261  1.00  0.00           C
ATOM    842 1HG  ARG A 304      56.004   1.975  71.230  1.00  0.00           H
ATOM    843 2HG  ARG A 304      55.752   2.286  69.511  1.00  0.00           H
ATOM    844  CD  ARG A 304      57.004   0.616  69.947  1.00  0.00           C
ATOM    845 1HD  ARG A 304      57.401   0.596  68.932  1.00  0.00           H
ATOM    846 2HD  ARG A 304      57.797   0.358  70.649  1.00  0.00           H
ATOM    847  NE  ARG A 304      55.912  -0.359  70.081  1.00  0.00           N
ATOM    848  HE  ARG A 304      55.010   0.006  70.359  1.00  0.00           H
ATOM    849  CZ  ARG A 304      55.999  -1.671  69.907  1.00  0.00           C
ATOM    850  NH1 ARG A 304      54.948  -2.398  70.141  1.00  0.00           N
ATOM    851 1HH1 ARG A 304      54.086  -1.973  70.451  1.00  0.00           H
ATOM    852 2HH1 ARG A 304      55.000  -3.399  70.018  1.00  0.00           H
ATOM    853  NH2 ARG A 304      57.084  -2.289  69.517  1.00  0.00           N
ATOM    854 1HH2 ARG A 304      57.904  -1.758  69.269  1.00  0.00           H
ATOM    855 2HH2 ARG A 304      57.100  -3.294  69.452  1.00  0.00           H
ATOM    856  N   LEU A 305      58.965   5.889  70.093  1.00 19.79           N
ATOM    857  H   LEU A 305      58.899   5.551  69.140  1.00 19.79           H
ATOM    858  CA  LEU A 305      59.984   6.885  70.416  1.00 19.79           C
ATOM    859  HA  LEU A 305      60.643   6.493  71.191  1.00 19.79           H
ATOM    860  C   LEU A 305      59.335   8.167  70.916  1.00 19.79           C
ATOM    861  O   LEU A 305      59.773   8.752  71.900  1.00 19.79           O
ATOM    862  CB  LEU A 305      60.791   7.224  69.161  1.00 19.79           C
ATOM    863 1HB  LEU A 305      61.198   6.304  68.744  1.00 19.79           H
ATOM    864 2HB  LEU A 305      60.104   7.639  68.427  1.00 19.79           H
ATOM    865  CG  LEU A 305      61.933   8.233  69.336  1.00 19.79           C
ATOM    866  HG  LEU A 305      61.672   8.935  70.124  1.00 19.79           H
ATOM    867  CD1 LEU A 305      63.217   7.526  69.743  1.00 19.79           C
ATOM    868 1HD1 LEU A 305      64.036   8.241  69.801  1.00 19.79           H
ATOM    869 2HD1 LEU A 305      63.465   6.752  69.027  1.00 19.79           H
ATOM    870 3HD1 LEU A 305      63.082   7.066  70.722  1.00 19.79           H
ATOM    871  CD2 LEU A 305      62.099   9.044  68.055  1.00 19.79           C
ATOM    872 1HD2 LEU A 305      62.048   8.402  67.179  1.00 19.79           H
ATOM    873 2HD2 LEU A 305      63.054   9.561  68.063  1.00 19.79           H
ATOM    874 3HD2 LEU A 305      61.300   9.784  67.993  1.00 19.79           H
ATOM    875  N   SER A 306      58.291   8.609  70.231  1.00-16.36           N
ATOM    876  H   SER A 306      57.954   8.076  69.439  1.00-16.36           H
ATOM    877  CA  SER A 306      57.650   9.882  70.553  1.00-16.36           C
ATOM    878  HA  SER A 306      58.414  10.660  70.550  1.00-16.36           H
ATOM    879  C   SER A 306      57.015   9.845  71.940  1.00-16.36           C
ATOM    880  O   SER A 306      57.075  10.832  72.681  1.00-16.36           O
ATOM    881  CB  SER A 306      56.595  10.226  69.500  1.00-16.36           C
ATOM    882 1HB  SER A 306      55.804   9.476  69.522  1.00-16.36           H
ATOM    883 2HB  SER A 306      56.167  11.202  69.729  1.00-16.36           H
ATOM    884  OG  SER A 306      57.171  10.255  68.201  1.00-16.36           O
ATOM    885  HG  SER A 306      57.423   9.350  67.951  1.00-16.36           H
ATOM    886  N   LEU A 307      56.464   8.700  72.324  1.00-14.92           N
ATOM    887  H   LEU A 307      56.407   7.922  71.675  1.00-14.92           H
ATOM    888  CA  LEU A 307      55.922   8.547  73.671  1.00-14.92           C
ATOM    889  HA  LEU A 307      55.205   9.349  73.848  1.00-14.92           H
ATOM    890  C   LEU A 307      57.033   8.675  74.703  1.00-14.92           C
ATOM    891  O   LEU A 307      56.906   9.451  75.647  1.00-14.92           O
ATOM    892  CB  LEU A 307      55.221   7.193  73.844  1.00-14.92           C
ATOM    893 1HB  LEU A 307      54.408   7.133  73.120  1.00-14.92           H
ATOM    894 2HB  LEU A 307      55.937   6.408  73.609  1.00-14.92           H
ATOM    895  CG  LEU A 307      54.657   6.899  75.250  1.00-14.92           C
ATOM    896  HG  LEU A 307      55.485   6.895  75.956  1.00-14.92           H
ATOM    897  CD1 LEU A 307      53.638   7.931  75.729  1.00-14.92           C
ATOM    898 1HD1 LEU A 307      53.253   7.639  76.707  1.00-14.92           H
ATOM    899 2HD1 LEU A 307      52.809   7.995  75.024  1.00-14.92           H
ATOM    900 3HD1 LEU A 307      54.110   8.908  75.827  1.00-14.92           H
ATOM    901  CD2 LEU A 307      54.020   5.517  75.276  1.00-14.92           C
ATOM    902 1HD2 LEU A 307      53.660   5.296  76.281  1.00-14.92           H
ATOM    903 2HD2 LEU A 307      54.763   4.768  75.005  1.00-14.92           H
ATOM    904 3HD2 LEU A 307      53.185   5.473  74.575  1.00-14.92           H
ATOM    905  N   PHE A 308      58.133   7.954  74.530  1.00 12.56           N
ATOM    906  H   PHE A 308      58.230   7.342  73.728  1.00 12.56           H
ATOM    907  CA  PHE A 308      59.199   8.022  75.528  1.00 12.56           C
ATOM    908  HA  PHE A 308      58.753   7.850  76.508  1.00 12.56           H
ATOM    909  C   PHE A 308      59.836   9.409  75.561  1.00 12.56           C
ATOM    910  O   PHE A 308      60.165   9.918  76.628  1.00 12.56           O
ATOM    911  CB  PHE A 308      60.266   6.947  75.317  1.00 12.56           C
ATOM    912 1HB  PHE A 308      59.782   5.971  75.316  1.00 12.56           H
ATOM    913 2HB  PHE A 308      60.744   7.101  74.348  1.00 12.56           H
ATOM    914  CG  PHE A 308      61.321   6.967  76.391  1.00 12.56           C
ATOM    915  CD1 PHE A 308      60.988   6.649  77.722  1.00 12.56           C
ATOM    916  HD1 PHE A 308      59.996   6.291  77.959  1.00 12.56           H
ATOM    917  CD2 PHE A 308      62.625   7.397  76.102  1.00 12.56           C
ATOM    918  HD2 PHE A 308      62.902   7.608  75.082  1.00 12.56           H
ATOM    919  CE1 PHE A 308      61.928   6.830  78.768  1.00 12.56           C
ATOM    920  HE1 PHE A 308      61.656   6.602  79.789  1.00 12.56           H
ATOM    921  CE2 PHE A 308      63.574   7.588  77.138  1.00 12.56           C
ATOM    922  HE2 PHE A 308      64.568   7.941  76.907  1.00 12.56           H
ATOM    923  CZ  PHE A 308      63.215   7.326  78.477  1.00 12.56           C
ATOM    924  HZ  PHE A 308      63.923   7.496  79.272  1.00 12.56           H
ATOM    925  N   GLN A 309      59.932  10.068  74.415  1.00 -6.15           N
ATOM    926  H   GLN A 309      59.664   9.608  73.547  1.00 -6.15           H
ATOM    927  CA  GLN A 309      60.427  11.441  74.364  1.00 -6.15           C
ATOM    928  HA  GLN A 309      61.439  11.457  74.766  1.00 -6.15           H
ATOM    929  C   GLN A 309      59.564  12.365  75.223  1.00 -6.15           C
ATOM    930  O   GLN A 309      60.093  13.182  75.978  1.00 -6.15           O
ATOM    931  CB  GLN A 309      60.461  11.934  72.911  1.00 -6.15           C
ATOM    932 1HB  GLN A 309      60.973  11.184  72.311  1.00 -6.15           H
ATOM    933 2HB  GLN A 309      59.441  12.030  72.541  1.00 -6.15           H
ATOM    934  CG  GLN A 309      61.172  13.269  72.729  1.00 -6.15           C
ATOM    935 1HG  GLN A 309      60.635  14.034  73.288  1.00 -6.15           H
ATOM    936 2HG  GLN A 309      62.179  13.191  73.135  1.00 -6.15           H
ATOM    937  CD  GLN A 309      61.268  13.703  71.278  1.00 -6.15           C
ATOM    938  OE1 GLN A 309      61.623  12.939  70.386  1.00 -6.15           O
ATOM    939  NE2 GLN A 309      60.968  14.944  71.030  1.00 -6.15           N
ATOM    940 1HE2 GLN A 309      61.017  15.286  70.085  1.00 -6.15           H
ATOM    941 2HE2 GLN A 309      60.697  15.553  71.791  1.00 -6.15           H
ATOM    942  N   LYS A 310      58.246  12.221  75.156  1.00-19.41           N
ATOM    943  H   LYS A 310      57.842  11.540  74.519  1.00-19.41           H
ATOM    944  CA  LYS A 310      57.361  13.043  75.986  1.00-19.41           C
ATOM    945  HA  LYS A 310      57.685  14.081  75.906  1.00-19.41           H
ATOM    946  C   LYS A 310      57.445  12.650  77.456  1.00-19.41           C
ATOM    947  O   LYS A 310      57.458  13.510  78.323  1.00-19.41           O
ATOM    948  CB  LYS A 310      55.912  12.956  75.500  1.00-19.41           C
ATOM    949 1HB  LYS A 310      55.898  13.149  74.429  1.00-19.41           H
ATOM    950 2HB  LYS A 310      55.528  11.951  75.679  1.00-19.41           H
ATOM    951  CG  LYS A 310      55.003  13.972  76.185  1.00-19.41           C
ATOM    952 1HG  LYS A 310      54.970  13.762  77.252  1.00-19.41           H
ATOM    953 2HG  LYS A 310      55.416  14.971  76.036  1.00-19.41           H
ATOM    954  CD  LYS A 310      53.592  13.944  75.637  1.00-19.41           C
ATOM    955 1HD  LYS A 310      53.629  14.141  74.566  1.00-19.41           H
ATOM    956 2HD  LYS A 310      53.153  12.960  75.807  1.00-19.41           H
ATOM    957  CE  LYS A 310      52.734  15.006  76.318  1.00-19.41           C
ATOM    958 1HE  LYS A 310      52.682  14.790  77.387  1.00-19.41           H
ATOM    959 2HE  LYS A 310      53.201  15.985  76.182  1.00-19.41           H
ATOM    960  NZ  LYS A 310      51.348  15.044  75.752  1.00-19.41           N
ATOM    961 1HZ  LYS A 310      51.376  15.348  74.786  1.00-19.41           H
ATOM    962 2HZ  LYS A 310      50.767  15.678  76.285  1.00-19.41           H
ATOM    963 3HZ  LYS A 310      50.935  14.119  75.790  1.00-19.41           H
ATOM    964  N   GLN A 311      57.546  11.367  77.759  1.00-19.04           N
ATOM    965  H   GLN A 311      57.525  10.668  77.022  1.00-19.04           H
ATOM    966  CA  GLN A 311      57.664  10.938  79.154  1.00-19.04           C
ATOM    967  HA  GLN A 311      56.816  11.329  79.717  1.00-19.04           H
ATOM    968  C   GLN A 311      58.943  11.487  79.791  1.00-19.04           C
ATOM    969  O   GLN A 311      58.932  11.951  80.938  1.00-19.04           O
ATOM    970  CB  GLN A 311      57.651   9.410  79.233  1.00-19.04           C
ATOM    971 1HB  GLN A 311      58.406   9.026  78.549  1.00-19.04           H
ATOM    972 2HB  GLN A 311      57.918   9.106  80.244  1.00-19.04           H
ATOM    973  CG  GLN A 311      56.295   8.796  78.891  1.00-19.04           C
ATOM    974 1HG  GLN A 311      55.571   9.091  79.650  1.00-19.04           H
ATOM    975 2HG  GLN A 311      55.953   9.174  77.932  1.00-19.04           H
ATOM    976  CD  GLN A 311      56.344   7.287  78.812  1.00-19.04           C
ATOM    977  OE1 GLN A 311      57.279   6.708  78.277  1.00-19.04           O
ATOM    978  NE2 GLN A 311      55.339   6.636  79.330  1.00-19.04           N
ATOM    979 1HE2 GLN A 311      55.338   5.628  79.288  1.00-19.04           H
ATOM    980 2HE2 GLN A 311      54.573   7.142  79.751  1.00-19.04           H
ATOM    981  N   ALA A 312      60.028  11.496  79.028  1.00-14.65           N
ATOM    982  H   ALA A 312      59.997  11.064  78.108  1.00-14.65           H
ATOM    983  CA  ALA A 312      61.289  12.076  79.475  1.00-14.65           C
ATOM    984  HA  ALA A 312      61.530  11.658  80.452  1.00-14.65           H
ATOM    985  C   ALA A 312      61.189  13.602  79.620  1.00-14.65           C
ATOM    986  O   ALA A 312      61.799  14.190  80.509  1.00-14.65           O
ATOM    987  CB  ALA A 312      62.400  11.685  78.497  1.00-14.65           C
ATOM    988 1HB  ALA A 312      62.475  10.598  78.439  1.00-14.65           H
ATOM    989 2HB  ALA A 312      63.353  12.090  78.841  1.00-14.65           H
ATOM    990 3HB  ALA A 312      62.182  12.083  77.505  1.00-14.65           H
ATOM    991  N   ASP A 313      60.404  14.246  78.769  1.00 18.24           N
ATOM    992  H   ASP A 313      59.969  13.734  78.009  1.00 18.24           H
ATOM    993  CA  ASP A 313      60.161  15.688  78.868  1.00 18.24           C
ATOM    994  HA  ASP A 313      61.117  16.203  78.915  1.00 18.24           H
ATOM    995  C   ASP A 313      59.356  16.056  80.119  1.00 18.24           C
ATOM    996  O   ASP A 313      59.650  17.039  80.802  1.00 18.24           O
ATOM    997  CB  ASP A 313      59.413  16.177  77.625  1.00 18.24           C
ATOM    998 1HB  ASP A 313      59.910  15.791  76.736  1.00 18.24           H
ATOM    999 2HB  ASP A 313      58.393  15.799  77.647  1.00 18.24           H
ATOM   1000  CG  ASP A 313      59.366  17.684  77.533  1.00 18.24           C
ATOM   1001  OD1 ASP A 313      60.428  18.336  77.603  1.00 18.24           O
ATOM   1002  OD2 ASP A 313      58.266  18.256  77.374  1.00 18.24           O
ATOM   1003  N   ILE A 314      58.355  15.251  80.445  1.00 -6.75           N
ATOM   1004  H   ILE A 314      58.141  14.467  79.832  1.00 -6.75           H
ATOM   1005  CA  ILE A 314      57.521  15.457  81.635  1.00 -6.75           C
ATOM   1006  HA  ILE A 314      57.136  16.475  81.635  1.00 -6.75           H
ATOM   1007  C   ILE A 314      58.353  15.276  82.902  1.00 -6.75           C
ATOM   1008  O   ILE A 314      58.235  16.046  83.855  1.00 -6.75           O
ATOM   1009  CB  ILE A 314      56.314  14.466  81.637  1.00 -6.75           C
ATOM   1010  HB  ILE A 314      56.696  13.468  81.423  1.00 -6.75           H
ATOM   1011  CG1 ILE A 314      55.322  14.865  80.527  1.00 -6.75           C
ATOM   1012 1HG1 ILE A 314      54.804  15.773  80.836  1.00 -6.75           H
ATOM   1013 2HG1 ILE A 314      55.877  15.096  79.619  1.00 -6.75           H
ATOM   1014  CG2 ILE A 314      55.590  14.419  83.014  1.00 -6.75           C
ATOM   1015 1HG2 ILE A 314      54.728  13.755  82.962  1.00 -6.75           H
ATOM   1016 2HG2 ILE A 314      55.248  15.408  83.305  1.00 -6.75           H
ATOM   1017 3HG2 ILE A 314      56.257  14.026  83.781  1.00 -6.75           H
ATOM   1018  CD1 ILE A 314      54.278  13.802  80.172  1.00 -6.75           C
ATOM   1019 1HD1 ILE A 314      54.773  12.876  79.880  1.00 -6.75           H
ATOM   1020 2HD1 ILE A 314      53.672  14.160  79.341  1.00 -6.75           H
ATOM   1021 3HD1 ILE A 314      53.623  13.613  81.022  1.00 -6.75           H
ATOM   1022  N   THR A 315      59.237  14.293  82.928  1.00  8.37           N
ATOM   1023  H   THR A 315      59.354  13.688  82.122  1.00  8.37           H
ATOM   1024  CA  THR A 315      60.035  14.040  84.130  1.00  8.37           C
ATOM   1025  HA  THR A 315      59.402  14.188  85.004  1.00  8.37           H
ATOM   1026  C   THR A 315      61.211  15.004  84.288  1.00  8.37           C
ATOM   1027  O   THR A 315      61.940  14.936  85.282  1.00  8.37           O
ATOM   1028  CB  THR A 315      60.518  12.578  84.164  1.00  8.37           C
ATOM   1029  HB  THR A 315      61.235  12.444  84.974  1.00  8.37           H
ATOM   1030  OG1 THR A 315      61.117  12.242  82.910  1.00  8.37           O
ATOM   1031  HG1 THR A 315      60.424  11.872  82.346  1.00  8.37           H
ATOM   1032  CG2 THR A 315      59.353  11.626  84.370  1.00  8.37           C
ATOM   1033 1HG2 THR A 315      59.724  10.604  84.372  1.00  8.37           H
ATOM   1034 2HG2 THR A 315      58.618  11.735  83.574  1.00  8.37           H
ATOM   1035 3HG2 THR A 315      58.878  11.827  85.332  1.00  8.37           H
ATOM   1036  N   LYS A 316      61.372  15.935  83.354  1.00 29.15           N
ATOM   1037  H   LYS A 316      60.758  15.928  82.548  1.00 29.15           H
ATOM   1038  CA  LYS A 316      62.400  16.983  83.429  1.00 29.15           C
ATOM   1039  HA  LYS A 316      62.837  16.989  84.426  1.00 29.15           H
ATOM   1040  C   LYS A 316      61.787  18.362  83.173  1.00 29.15           C
ATOM   1041  O   LYS A 316      62.421  19.218  82.554  1.00 29.15           O
ATOM   1042  CB  LYS A 316      63.504  16.716  82.394  1.00 29.15           C
ATOM   1043 1HB  LYS A 316      63.038  16.764  81.412  1.00 29.15           H
ATOM   1044 2HB  LYS A 316      64.248  17.511  82.452  1.00 29.15           H
ATOM   1045  CG  LYS A 316      64.244  15.375  82.496  1.00 29.15           C
ATOM   1046 1HG  LYS A 316      63.522  14.562  82.491  1.00 29.15           H
ATOM   1047 2HG  LYS A 316      64.879  15.271  81.619  1.00 29.15           H
ATOM   1048  CD  LYS A 316      65.124  15.244  83.729  1.00 29.15           C
ATOM   1049 1HD  LYS A 316      65.825  16.079  83.761  1.00 29.15           H
ATOM   1050 2HD  LYS A 316      64.502  15.259  84.622  1.00 29.15           H
ATOM   1051  CE  LYS A 316      65.906  13.936  83.680  1.00 29.15           C
ATOM   1052 1HE  LYS A 316      65.207  13.104  83.567  1.00 29.15           H
ATOM   1053 2HE  LYS A 316      66.570  13.954  82.813  1.00 29.15           H
ATOM   1054  NZ  LYS A 316      66.719  13.720  84.923  1.00 29.15           N
ATOM   1055 1HZ  LYS A 316      66.107  13.525  85.705  1.00 29.15           H
ATOM   1056 2HZ  LYS A 316      67.269  14.547  85.126  1.00 29.15           H
ATOM   1057 3HZ  LYS A 316      67.346  12.938  84.786  1.00 29.15           H
ATOM   1058  N   LYS A 317      60.552  18.579  83.612  1.00  1.86           N
ATOM   1059  H   LYS A 317      60.085  17.863  84.152  1.00  1.86           H
ATOM   1060  CA  LYS A 317      59.842  19.842  83.345  1.00  1.86           C
ATOM   1061  HA  LYS A 317      59.672  19.927  82.273  1.00  1.86           H
ATOM   1062  C   LYS A 317      60.635  21.075  83.768  1.00  1.86           C
ATOM   1063  O   LYS A 317      61.124  21.162  84.899  1.00  1.86           O
ATOM   1064  CB  LYS A 317      58.485  19.855  84.055  1.00  1.86           C
ATOM   1065 1HB  LYS A 317      58.593  19.312  84.994  1.00  1.86           H
ATOM   1066 2HB  LYS A 317      58.218  20.885  84.287  1.00  1.86           H
ATOM   1067  CG  LYS A 317      57.344  19.245  83.257  1.00  1.86           C
ATOM   1068 1HG  LYS A 317      57.124  19.883  82.401  1.00  1.86           H
ATOM   1069 2HG  LYS A 317      57.645  18.266  82.895  1.00  1.86           H
ATOM   1070  CD  LYS A 317      56.093  19.094  84.116  1.00  1.86           C
ATOM   1071 1HD  LYS A 317      56.342  18.497  84.993  1.00  1.86           H
ATOM   1072 2HD  LYS A 317      55.762  20.080  84.442  1.00  1.86           H
ATOM   1073  CE  LYS A 317      54.956  18.413  83.363  1.00  1.86           C
ATOM   1074 1HE  LYS A 317      54.673  19.024  82.504  1.00  1.86           H
ATOM   1075 2HE  LYS A 317      55.306  17.447  83.000  1.00  1.86           H
ATOM   1076  NZ  LYS A 317      53.757  18.205  84.250  1.00  1.86           N
ATOM   1077 1HZ  LYS A 317      53.065  17.630  83.783  1.00  1.86           H
ATOM   1078 2HZ  LYS A 317      53.339  19.096  84.483  1.00  1.86           H
ATOM   1079 3HZ  LYS A 317      54.032  17.734  85.104  1.00  1.86           H
ATOM   1080  N   HIS A 318      60.771  22.003  82.829  1.00-10.30           N
ATOM   1081  H   HIS A 318      60.377  21.825  81.911  1.00-10.30           H
ATOM   1082  CA  HIS A 318      61.445  23.294  83.002  1.00-10.30           C
ATOM   1083  HA  HIS A 318      61.489  23.751  82.013  1.00-10.30           H
ATOM   1084  C   HIS A 318      62.889  23.225  83.517  1.00-10.30           C
ATOM   1085  O   HIS A 318      63.360  24.132  84.205  1.00-10.30           O
ATOM   1086  CB  HIS A 318      60.585  24.219  83.872  1.00-10.30           C
ATOM   1087 1HB  HIS A 318      60.609  23.863  84.899  1.00-10.30           H
ATOM   1088 2HB  HIS A 318      61.007  25.223  83.846  1.00-10.30           H
ATOM   1089  CG  HIS A 318      59.154  24.285  83.439  1.00-10.30           C
ATOM   1090  ND1 HIS A 318      58.710  24.921  82.303  1.00-10.30           N
ATOM   1091  HD1 HIS A 318      59.279  25.428  81.631  1.00-10.30           H
ATOM   1092  CD2 HIS A 318      58.038  23.758  84.005  1.00-10.30           C
ATOM   1093  HD2 HIS A 318      58.024  23.182  84.920  1.00-10.30           H
ATOM   1094  CE1 HIS A 318      57.387  24.762  82.228  1.00-10.30           C
ATOM   1095  HE1 HIS A 318      56.770  25.156  81.432  1.00-10.30           H
ATOM   1096  NE2 HIS A 318      56.928  24.069  83.251  1.00-10.30           N
ATOM   1097  N   ARG A 319      63.603  22.146  83.213  1.00 -1.21           N
ATOM   1098  H   ARG A 319      63.172  21.389  82.691  1.00 -1.21           H
ATOM   1099  CA  ARG A 319      65.012  22.026  83.616  1.00 -1.21           C
ATOM   1100  HA  ARG A 319      65.187  22.655  84.489  1.00 -1.21           H
ATOM   1101  C   ARG A 319      65.962  22.495  82.526  1.00 -1.21           C
ATOM   1102  O   ARG A 319      67.168  22.564  82.751  1.00 -1.21           O
ATOM   1103  CB  ARG A 319      65.369  20.586  84.000  1.00 -1.21           C
ATOM   1104 1HB  ARG A 319      65.197  19.931  83.146  1.00 -1.21           H
ATOM   1105 2HB  ARG A 319      66.429  20.551  84.253  1.00 -1.21           H
ATOM   1106  CG  ARG A 319      64.592  20.066  85.193  1.00 -1.21           C
ATOM   1107 1HG  ARG A 319      64.657  20.788  86.008  1.00 -1.21           H
ATOM   1108 2HG  ARG A 319      63.549  19.945  84.911  1.00 -1.21           H
ATOM   1109  CD  ARG A 319      65.133  18.732  85.677  1.00 -1.21           C
ATOM   1110 1HD  ARG A 319      65.191  18.046  84.832  1.00 -1.21           H
ATOM   1111 2HD  ARG A 319      66.132  18.876  86.091  1.00 -1.21           H
ATOM   1112  NE  ARG A 319      64.242  18.167  86.700  1.00 -1.21           N
ATOM   1113  HE  ARG A 319      63.410  18.704  86.918  1.00 -1.21           H
ATOM   1114  CZ  ARG A 319      64.412  17.031  87.361  1.00 -1.21           C
ATOM   1115  NH1 ARG A 319      63.443  16.612  88.120  1.00 -1.21           N
ATOM   1116 1HH1 ARG A 319      62.587  17.140  88.188  1.00 -1.21           H
ATOM   1117 2HH1 ARG A 319      63.547  15.756  88.643  1.00 -1.21           H
ATOM   1118  NH2 ARG A 319      65.487  16.290  87.278  1.00 -1.21           N
ATOM   1119 1HH2 ARG A 319      66.269  16.586  86.712  1.00 -1.21           H
ATOM   1120 2HH2 ARG A 319      65.550  15.426  87.799  1.00 -1.21           H
ATOM   1121  N   GLY A 320      65.445  22.783  81.343  1.00 -7.44           N
ATOM   1122  H   GLY A 320      64.451  22.706  81.183  1.00 -7.44           H
ATOM   1123  CA  GLY A 320      66.309  23.168  80.238  1.00 -7.44           C
ATOM   1124 1HA  GLY A 320      65.704  23.597  79.439  1.00 -7.44           H
ATOM   1125 2HA  GLY A 320      67.033  23.907  80.578  1.00 -7.44           H
ATOM   1126  C   GLY A 320      67.052  21.960  79.703  1.00 -7.44           C
ATOM   1127  O   GLY A 320      68.202  22.050  79.268  1.00 -7.44           O
ATOM   1128  N   ASP A 321      66.408  20.805  79.767  1.00 24.01           N
ATOM   1129  H   ASP A 321      65.456  20.776  80.121  1.00 24.01           H
ATOM   1130  CA  ASP A 321      67.008  19.564  79.288  1.00 24.01           C
ATOM   1131  HA  ASP A 321      68.047  19.516  79.608  1.00 24.01           H
ATOM   1132  C   ASP A 321      66.951  19.540  77.759  1.00 24.01           C
ATOM   1133  O   ASP A 321      65.912  19.831  77.161  1.00 24.01           O
ATOM   1134  CB  ASP A 321      66.261  18.361  79.869  1.00 24.01           C
ATOM   1135 1HB  ASP A 321      66.274  18.427  80.958  1.00 24.01           H
ATOM   1136 2HB  ASP A 321      65.227  18.398  79.535  1.00 24.01           H
ATOM   1137  CG  ASP A 321      66.857  17.028  79.441  1.00 24.01           C
ATOM   1138  OD1 ASP A 321      68.037  16.959  79.021  1.00 24.01           O
ATOM   1139  OD2 ASP A 321      66.125  16.021  79.492  1.00 24.01           O
ATOM   1140  N   ALA A 322      68.062  19.185  77.124  1.00  5.14           N
ATOM   1141  H   ALA A 322      68.897  19.000  77.672  1.00  5.14           H
ATOM   1142  CA  ALA A 322      68.120  19.029  75.673  1.00  5.14           C
ATOM   1143  HA  ALA A 322      67.738  19.934  75.199  1.00  5.14           H
ATOM   1144  C   ALA A 322      67.245  17.845  75.233  1.00  5.14           C
ATOM   1145  O   ALA A 322      66.721  17.834  74.111  1.00  5.14           O
ATOM   1146  CB  ALA A 322      69.578  18.814  75.240  1.00  5.14           C
ATOM   1147 1HB  ALA A 322      69.625  18.710  74.155  1.00  5.14           H
ATOM   1148 2HB  ALA A 322      69.979  17.912  75.704  1.00  5.14           H
ATOM   1149 3HB  ALA A 322      70.182  19.673  75.540  1.00  5.14           H
ATOM   1150  N   ASN A 323      67.101  16.887  76.145  1.00 41.51           N
ATOM   1151  H   ASN A 323      67.596  17.014  77.022  1.00 41.51           H
ATOM   1152  CA  ASN A 323      66.275  15.668  76.056  1.00 41.51           C
ATOM   1153  HA  ASN A 323      66.387  15.167  77.015  1.00 41.51           H
ATOM   1154  C   ASN A 323      66.645  14.620  75.003  1.00 41.51           C
ATOM   1155  O   ASN A 323      66.574  13.416  75.256  1.00 41.51           O
ATOM   1156  CB  ASN A 323      64.791  16.050  75.924  1.00 41.51           C
ATOM   1157 1HB  ASN A 323      64.577  16.873  76.604  1.00 41.51           H
ATOM   1158 2HB  ASN A 323      64.595  16.383  74.907  1.00 41.51           H
ATOM   1159  CG  ASN A 323      63.851  14.905  76.246  1.00 41.51           C
ATOM   1160  OD1 ASN A 323      64.205  13.947  76.917  1.00 41.51           O
ATOM   1161  ND2 ASN A 323      62.635  15.012  75.789  1.00 41.51           N
ATOM   1162 1HD2 ASN A 323      61.974  14.271  75.966  1.00 41.51           H
ATOM   1163 2HD2 ASN A 323      62.356  15.852  75.304  1.00 41.51           H
ATOM   1164  N   ILE A 324      67.057  15.061  73.828  1.00  8.61           N
ATOM   1165  H   ILE A 324      67.137  16.061  73.679  1.00  8.61           H
ATOM   1166  CA  ILE A 324      67.388  14.173  72.722  1.00  8.61           C
ATOM   1167  HA  ILE A 324      67.428  13.146  73.084  1.00  8.61           H
ATOM   1168  C   ILE A 324      68.762  14.534  72.182  1.00  8.61           C
ATOM   1169  O   ILE A 324      69.245  15.655  72.378  1.00  8.61           O
ATOM   1170  CB  ILE A 324      66.313  14.253  71.594  1.00  8.61           C
ATOM   1171  HB  ILE A 324      66.558  13.510  70.836  1.00  8.61           H
ATOM   1172  CG1 ILE A 324      66.284  15.644  70.925  1.00  8.61           C
ATOM   1173 1HG1 ILE A 324      65.953  16.379  71.659  1.00  8.61           H
ATOM   1174 2HG1 ILE A 324      67.292  15.912  70.612  1.00  8.61           H
ATOM   1175  CG2 ILE A 324      64.922  13.926  72.178  1.00  8.61           C
ATOM   1176 1HG2 ILE A 324      64.230  13.685  71.372  1.00  8.61           H
ATOM   1177 2HG2 ILE A 324      64.533  14.775  72.743  1.00  8.61           H
ATOM   1178 3HG2 ILE A 324      64.994  13.066  72.844  1.00  8.61           H
ATOM   1179  CD1 ILE A 324      65.382  15.758  69.698  1.00  8.61           C
ATOM   1180 1HD1 ILE A 324      65.707  15.053  68.933  1.00  8.61           H
ATOM   1181 2HD1 ILE A 324      65.457  16.767  69.301  1.00  8.61           H
ATOM   1182 3HD1 ILE A 324      64.343  15.565  69.963  1.00  8.61           H
ATOM   1183  N   ARG A 325      69.365  13.588  71.482  1.00 13.78           N
ATOM   1184  H   ARG A 325      68.923  12.673  71.403  1.00 13.78           H
ATOM   1185  CA  ARG A 325      70.600  13.801  70.732  1.00 13.78           C
ATOM   1186  HA  ARG A 325      70.763  14.861  70.541  1.00 13.78           H
ATOM   1187  C   ARG A 325      70.342  13.080  69.427  1.00 13.78           C
ATOM   1188  O   ARG A 325      69.425  12.258  69.353  1.00 13.78           O
ATOM   1189  CB  ARG A 325      71.816  13.180  71.437  1.00 13.78           C
ATOM   1190 1HB  ARG A 325      71.631  12.113  71.559  1.00 13.78           H
ATOM   1191 2HB  ARG A 325      72.686  13.297  70.790  1.00 13.78           H
ATOM   1192  CG  ARG A 325      72.162  13.762  72.807  1.00 13.78           C
ATOM   1193 1HG  ARG A 325      71.292  13.683  73.456  1.00 13.78           H
ATOM   1194 2HG  ARG A 325      72.970  13.174  73.241  1.00 13.78           H
ATOM   1195  CD  ARG A 325      72.593  15.220  72.749  1.00 13.78           C
ATOM   1196 1HD  ARG A 325      73.461  15.317  72.095  1.00 13.78           H
ATOM   1197 2HD  ARG A 325      71.775  15.814  72.346  1.00 13.78           H
ATOM   1198  NE  ARG A 325      72.934  15.724  74.087  1.00 13.78           N
ATOM   1199  HE  ARG A 325      73.048  15.031  74.814  1.00 13.78           H
ATOM   1200  CZ  ARG A 325      73.134  16.989  74.425  1.00 13.78           C
ATOM   1201  NH1 ARG A 325      73.437  17.270  75.657  1.00 13.78           N
ATOM   1202 1HH1 ARG A 325      73.465  16.535  76.350  1.00 13.78           H
ATOM   1203 2HH1 ARG A 325      73.635  18.224  75.919  1.00 13.78           H
ATOM   1204  NH2 ARG A 325      73.004  17.993  73.604  1.00 13.78           N
ATOM   1205 1HH2 ARG A 325      72.719  17.833  72.654  1.00 13.78           H
ATOM   1206 2HH2 ARG A 325      73.167  18.932  73.943  1.00 13.78           H
ATOM   1207  N   TYR A 326      71.168  13.335  68.433  1.00 -6.79           N
ATOM   1208  H   TYR A 326      71.897  14.034  68.542  1.00 -6.79           H
ATOM   1209  CA  TYR A 326      71.150  12.569  67.198  1.00 -6.79           C
ATOM   1210  HA  TYR A 326      70.406  11.778  67.251  1.00 -6.79           H
ATOM   1211  C   TYR A 326      72.537  11.953  67.175  1.00 -6.79           C
ATOM   1212  O   TYR A 326      73.495  12.587  67.627  1.00 -6.79           O
ATOM   1213  CB  TYR A 326      70.871  13.463  65.993  1.00 -6.79           C
ATOM   1214 1HB  TYR A 326      71.616  14.257  65.965  1.00 -6.79           H
ATOM   1215 2HB  TYR A 326      70.961  12.868  65.088  1.00 -6.79           H
ATOM   1216  CG  TYR A 326      69.492  14.089  66.024  1.00 -6.79           C
ATOM   1217  CD1 TYR A 326      69.273  15.324  66.673  1.00 -6.79           C
ATOM   1218  HD1 TYR A 326      70.095  15.827  67.162  1.00 -6.79           H
ATOM   1219  CD2 TYR A 326      68.398  13.459  65.395  1.00 -6.79           C
ATOM   1220  HD2 TYR A 326      68.537  12.508  64.898  1.00 -6.79           H
ATOM   1221  CE1 TYR A 326      67.982  15.914  66.703  1.00 -6.79           C
ATOM   1222  HE1 TYR A 326      67.823  16.851  67.217  1.00 -6.79           H
ATOM   1223  CE2 TYR A 326      67.111  14.066  65.397  1.00 -6.79           C
ATOM   1224  HE2 TYR A 326      66.286  13.596  64.888  1.00 -6.79           H
ATOM   1225  CZ  TYR A 326      66.916  15.283  66.058  1.00 -6.79           C
ATOM   1226  OH  TYR A 326      65.675  15.864  66.068  1.00 -6.79           O
ATOM   1227  HH  TYR A 326      65.666  16.717  66.530  1.00 -6.79           H
ATOM   1228  N   ALA A 327      72.631  10.703  66.754  1.00 -5.43           N
ATOM   1229  H   ALA A 327      71.819  10.245  66.351  1.00 -5.43           H
ATOM   1230  CA  ALA A 327      73.865   9.936  66.865  1.00 -5.43           C
ATOM   1231  HA  ALA A 327      74.726  10.603  66.806  1.00 -5.43           H
ATOM   1232  C   ALA A 327      73.918   8.961  65.692  1.00 -5.43           C
ATOM   1233  O   ALA A 327      72.891   8.681  65.071  1.00 -5.43           O
ATOM   1234  CB  ALA A 327      73.886   9.193  68.211  1.00 -5.43           C
ATOM   1235 1HB  ALA A 327      73.784   9.910  69.028  1.00 -5.43           H
ATOM   1236 2HB  ALA A 327      74.831   8.664  68.325  1.00 -5.43           H
ATOM   1237 3HB  ALA A 327      73.066   8.478  68.249  1.00 -5.43           H
ATOM   1238  N   TRP A 328      75.103   8.455  65.399  1.00-27.11           N
ATOM   1239  H   TRP A 328      75.895   8.664  66.002  1.00-27.11           H
ATOM   1240  CA  TRP A 328      75.338   7.643  64.211  1.00-27.11           C
ATOM   1241  HA  TRP A 328      74.446   7.654  63.589  1.00-27.11           H
ATOM   1242  C   TRP A 328      75.676   6.198  64.540  1.00-27.11           C
ATOM   1243  O   TRP A 328      76.369   5.918  65.519  1.00-27.11           O
ATOM   1244  CB  TRP A 328      76.483   8.256  63.412  1.00-27.11           C
ATOM   1245 1HB  TRP A 328      77.355   8.357  64.060  1.00-27.11           H
ATOM   1246 2HB  TRP A 328      76.731   7.590  62.589  1.00-27.11           H
ATOM   1247  CG  TRP A 328      76.134   9.594  62.846  1.00-27.11           C
ATOM   1248  CD1 TRP A 328      76.254  10.804  63.453  1.00-27.11           C
ATOM   1249  HD1 TRP A 328      76.614  10.943  64.466  1.00-27.11           H
ATOM   1250  CD2 TRP A 328      75.608   9.873  61.536  1.00-27.11           C
ATOM   1251  NE1 TRP A 328      75.869  11.820  62.624  1.00-27.11           N
ATOM   1252  HE1 TRP A 328      75.883  12.804  62.884  1.00-27.11           H
ATOM   1253  CE2 TRP A 328      75.495  11.289  61.420  1.00-27.11           C
ATOM   1254  CE3 TRP A 328      75.241   9.071  60.436  1.00-27.11           C
ATOM   1255  HE3 TRP A 328      75.301   7.996  60.501  1.00-27.11           H
ATOM   1256  CZ2 TRP A 328      75.041  11.915  60.241  1.00-27.11           C
ATOM   1257  HZ2 TRP A 328      74.959  12.989  60.181  1.00-27.11           H
ATOM   1258  CZ3 TRP A 328      74.787   9.694  59.247  1.00-27.11           C
ATOM   1259  HZ3 TRP A 328      74.507   9.087  58.399  1.00-27.11           H
ATOM   1260  CH2 TRP A 328      74.692  11.117  59.167  1.00-27.11           C
ATOM   1261  HH2 TRP A 328      74.336  11.578  58.258  1.00-27.11           H
ATOM   1262  N   VAL A 329      75.195   5.282  63.713  1.00 -8.77           N
ATOM   1263  H   VAL A 329      74.621   5.578  62.926  1.00 -8.77           H
ATOM   1264  CA  VAL A 329      75.428   3.847  63.891  1.00 -8.77           C
ATOM   1265  HA  VAL A 329      76.188   3.699  64.654  1.00 -8.77           H
ATOM   1266  C   VAL A 329      75.910   3.288  62.546  1.00 -8.77           C
ATOM   1267  O   VAL A 329      75.301   3.583  61.517  1.00 -8.77           O
ATOM   1268  CB  VAL A 329      74.117   3.130  64.352  1.00 -8.77           C
ATOM   1269  HB  VAL A 329      73.361   3.247  63.578  1.00 -8.77           H
ATOM   1270  CG1 VAL A 329      74.350   1.637  64.591  1.00 -8.77           C
ATOM   1271 1HG1 VAL A 329      74.591   1.144  63.650  1.00 -8.77           H
ATOM   1272 2HG1 VAL A 329      73.448   1.182  64.994  1.00 -8.77           H
ATOM   1273 3HG1 VAL A 329      75.170   1.492  65.296  1.00 -8.77           H
ATOM   1274  CG2 VAL A 329      73.573   3.756  65.648  1.00 -8.77           C
ATOM   1275 1HG2 VAL A 329      74.321   3.685  66.438  1.00 -8.77           H
ATOM   1276 2HG2 VAL A 329      72.671   3.232  65.962  1.00 -8.77           H
ATOM   1277 3HG2 VAL A 329      73.318   4.802  65.484  1.00 -8.77           H
ATOM   1278  N   PRO A 330      77.016   2.521  62.506  1.00  0.52           N
ATOM   1279  CA  PRO A 330      77.414   1.962  61.203  1.00  0.52           C
ATOM   1280  HA  PRO A 330      77.618   2.752  60.485  1.00  0.52           H
ATOM   1281  C   PRO A 330      76.403   0.974  60.626  1.00  0.52           C
ATOM   1282  O   PRO A 330      75.570   0.439  61.356  1.00  0.52           O
ATOM   1283  CB  PRO A 330      78.702   1.205  61.537  1.00  0.52           C
ATOM   1284 1HB  PRO A 330      78.475   0.153  61.712  1.00  0.52           H
ATOM   1285 2HB  PRO A 330      79.433   1.309  60.736  1.00  0.52           H
ATOM   1286  CG  PRO A 330      79.197   1.830  62.787  1.00  0.52           C
ATOM   1287 1HG  PRO A 330      79.862   1.158  63.329  1.00  0.52           H
ATOM   1288 2HG  PRO A 330      79.700   2.770  62.558  1.00  0.52           H
ATOM   1289  CD  PRO A 330      77.949   2.087  63.561  1.00  0.52           C
ATOM   1290 1HD  PRO A 330      77.591   1.172  64.038  1.00  0.52           H
ATOM   1291 2HD  PRO A 330      78.116   2.876  64.295  1.00  0.52           H
ATOM   1292  N   ALA A 331      76.504   0.679  59.338  1.00 20.60           N
ATOM   1293  H   ALA A 331      77.202   1.128  58.757  1.00 20.60           H
ATOM   1294  CA  ALA A 331      75.676  -0.342  58.707  1.00 20.60           C
ATOM   1295  HA  ALA A 331      75.401  -1.102  59.441  1.00 20.60           H
ATOM   1296  C   ALA A 331      76.503  -1.012  57.616  1.00 20.60           C
ATOM   1297  O   ALA A 331      77.560  -0.517  57.227  1.00 20.60           O
ATOM   1298  CB  ALA A 331      74.402   0.287  58.126  1.00 20.60           C
ATOM   1299 1HB  ALA A 331      73.852  -0.448  57.538  1.00 20.60           H
ATOM   1300 2HB  ALA A 331      74.663   1.136  57.495  1.00 20.60           H
ATOM   1301 3HB  ALA A 331      73.770   0.624  58.945  1.00 20.60           H
ATOM   1302  N   LYS A 332      75.989  -2.124  57.116  1.00 -1.67           N
ATOM   1303  H   LYS A 332      75.108  -2.463  57.481  1.00 -1.67           H
ATOM   1304  CA  LYS A 332      76.562  -2.875  55.998  1.00 -1.67           C
ATOM   1305  HA  LYS A 332      77.238  -2.255  55.409  1.00 -1.67           H
ATOM   1306  C   LYS A 332      75.302  -3.212  55.212  1.00 -1.67           C
ATOM   1307  O   LYS A 332      74.228  -3.107  55.801  1.00 -1.67           O
ATOM   1308  CB  LYS A 332      77.269  -4.136  56.500  1.00 -1.67           C
ATOM   1309 1HB  LYS A 332      76.529  -4.749  57.009  1.00 -1.67           H
ATOM   1310 2HB  LYS A 332      77.645  -4.693  55.641  1.00 -1.67           H
ATOM   1311  CG  LYS A 332      78.415  -3.901  57.476  1.00 -1.67           C
ATOM   1312 1HG  LYS A 332      79.181  -3.290  57.001  1.00 -1.67           H
ATOM   1313 2HG  LYS A 332      78.039  -3.383  58.358  1.00 -1.67           H
ATOM   1314  CD  LYS A 332      79.014  -5.230  57.912  1.00 -1.67           C
ATOM   1315 1HD  LYS A 332      78.225  -5.864  58.320  1.00 -1.67           H
ATOM   1316 2HD  LYS A 332      79.451  -5.722  57.044  1.00 -1.67           H
ATOM   1317  CE  LYS A 332      80.087  -5.028  58.972  1.00 -1.67           C
ATOM   1318 1HE  LYS A 332      80.847  -4.348  58.582  1.00 -1.67           H
ATOM   1319 2HE  LYS A 332      79.635  -4.572  59.854  1.00 -1.67           H
ATOM   1320  NZ  LYS A 332      80.746  -6.317  59.367  1.00 -1.67           N
ATOM   1321 1HZ  LYS A 332      80.080  -6.938  59.810  1.00 -1.67           H
ATOM   1322 2HZ  LYS A 332      81.511  -6.129  60.003  1.00 -1.67           H
ATOM   1323 3HZ  LYS A 332      81.122  -6.772  58.543  1.00 -1.67           H
ATOM   1324  N   LYS A 333      75.382  -3.583  53.942  1.00  1.41           N
ATOM   1325  H   LYS A 333      76.300  -3.697  53.523  1.00  1.41           H
ATOM   1326  CA  LYS A 333      74.186  -3.748  53.100  1.00  1.41           C
ATOM   1327  HA  LYS A 333      73.706  -2.771  53.018  1.00  1.41           H
ATOM   1328  C   LYS A 333      73.113  -4.702  53.632  1.00  1.41           C
ATOM   1329  O   LYS A 333      71.947  -4.329  53.734  1.00  1.41           O
ATOM   1330  CB  LYS A 333      74.622  -4.191  51.694  1.00  1.41           C
ATOM   1331 1HB  LYS A 333      75.371  -3.491  51.327  1.00  1.41           H
ATOM   1332 2HB  LYS A 333      75.083  -5.177  51.768  1.00  1.41           H
ATOM   1333  CG  LYS A 333      73.489  -4.270  50.677  1.00  1.41           C
ATOM   1334 1HG  LYS A 333      72.740  -4.973  51.040  1.00  1.41           H
ATOM   1335 2HG  LYS A 333      73.027  -3.289  50.567  1.00  1.41           H
ATOM   1336  CD  LYS A 333      73.980  -4.752  49.318  1.00  1.41           C
ATOM   1337 1HD  LYS A 333      74.662  -4.018  48.889  1.00  1.41           H
ATOM   1338 2HD  LYS A 333      74.504  -5.700  49.446  1.00  1.41           H
ATOM   1339  CE  LYS A 333      72.791  -4.970  48.391  1.00  1.41           C
ATOM   1340 1HE  LYS A 333      72.113  -5.680  48.870  1.00  1.41           H
ATOM   1341 2HE  LYS A 333      72.258  -4.026  48.260  1.00  1.41           H
ATOM   1342  NZ  LYS A 333      73.172  -5.513  47.050  1.00  1.41           N
ATOM   1343 1HZ  LYS A 333      72.361  -5.945  46.621  1.00  1.41           H
ATOM   1344 2HZ  LYS A 333      73.891  -6.216  47.151  1.00  1.41           H
ATOM   1345 3HZ  LYS A 333      73.509  -4.769  46.452  1.00  1.41           H
ATOM   1346  N   GLU A 334      73.468  -5.921  53.997  1.00  9.13           N
ATOM   1347  H   GLU A 334      74.436  -6.208  53.954  1.00  9.13           H
ATOM   1348  CA  GLU A 334      72.462  -6.880  54.462  1.00  9.13           C
ATOM   1349  HA  GLU A 334      71.556  -6.770  53.864  1.00  9.13           H
ATOM   1350  C   GLU A 334      72.085  -6.615  55.913  1.00  9.13           C
ATOM   1351  O   GLU A 334      70.962  -6.906  56.330  1.00  9.13           O
ATOM   1352  CB  GLU A 334      72.955  -8.319  54.310  1.00  9.13           C
ATOM   1353 1HB  GLU A 334      74.014  -8.367  54.559  1.00  9.13           H
ATOM   1354 2HB  GLU A 334      72.409  -8.940  55.017  1.00  9.13           H
ATOM   1355  CG  GLU A 334      72.727  -8.895  52.921  1.00  9.13           C
ATOM   1356 1HG  GLU A 334      72.931  -9.962  52.955  1.00  9.13           H
ATOM   1357 2HG  GLU A 334      71.678  -8.755  52.655  1.00  9.13           H
ATOM   1358  CD  GLU A 334      73.595  -8.268  51.844  1.00  9.13           C
ATOM   1359  OE1 GLU A 334      73.040  -7.724  50.864  1.00  9.13           O
ATOM   1360  OE2 GLU A 334      74.845  -8.324  51.946  1.00  9.13           O
ATOM   1361  N   VAL A 335      72.982  -5.999  56.671  1.00  4.36           N
ATOM   1362  H   VAL A 335      73.910  -5.817  56.305  1.00  4.36           H
ATOM   1363  CA  VAL A 335      72.636  -5.561  58.025  1.00  4.36           C
ATOM   1364  HA  VAL A 335      72.205  -6.402  58.567  1.00  4.36           H
ATOM   1365  C   VAL A 335      71.569  -4.477  57.911  1.00  4.36           C
ATOM   1366  O   VAL A 335      70.596  -4.495  58.643  1.00  4.36           O
ATOM   1367  CB  VAL A 335      73.865  -5.037  58.829  1.00  4.36           C
ATOM   1368  HB  VAL A 335      74.325  -4.221  58.275  1.00  4.36           H
ATOM   1369  CG1 VAL A 335      73.452  -4.512  60.214  1.00  4.36           C
ATOM   1370 1HG1 VAL A 335      74.336  -4.216  60.778  1.00  4.36           H
ATOM   1371 2HG1 VAL A 335      72.923  -5.289  60.769  1.00  4.36           H
ATOM   1372 3HG1 VAL A 335      72.805  -3.641  60.112  1.00  4.36           H
ATOM   1373  CG2 VAL A 335      74.901  -6.152  59.009  1.00  4.36           C
ATOM   1374 1HG2 VAL A 335      75.754  -5.776  59.577  1.00  4.36           H
ATOM   1375 2HG2 VAL A 335      75.257  -6.501  58.043  1.00  4.36           H
ATOM   1376 3HG2 VAL A 335      74.461  -6.992  59.549  1.00  4.36           H
ATOM   1377  N   LEU A 336      71.685  -3.567  56.955  1.00 -6.43           N
ATOM   1378  H   LEU A 336      72.496  -3.576  56.344  1.00 -6.43           H
ATOM   1379  CA  LEU A 336      70.671  -2.529  56.768  1.00 -6.43           C
ATOM   1380  HA  LEU A 336      70.550  -1.992  57.708  1.00 -6.43           H
ATOM   1381  C   LEU A 336      69.321  -3.139  56.398  1.00 -6.43           C
ATOM   1382  O   LEU A 336      68.280  -2.704  56.894  1.00 -6.43           O
ATOM   1383  CB  LEU A 336      71.129  -1.546  55.686  1.00 -6.43           C
ATOM   1384 1HB  LEU A 336      72.107  -1.162  55.973  1.00 -6.43           H
ATOM   1385 2HB  LEU A 336      71.254  -2.100  54.759  1.00 -6.43           H
ATOM   1386  CG  LEU A 336      70.218  -0.347  55.382  1.00 -6.43           C
ATOM   1387  HG  LEU A 336      69.257  -0.719  55.029  1.00 -6.43           H
ATOM   1388  CD1 LEU A 336      69.969   0.531  56.612  1.00 -6.43           C
ATOM   1389 1HD1 LEU A 336      69.371   1.395  56.327  1.00 -6.43           H
ATOM   1390 2HD1 LEU A 336      70.916   0.866  57.036  1.00 -6.43           H
ATOM   1391 3HD1 LEU A 336      69.413  -0.034  57.361  1.00 -6.43           H
ATOM   1392  CD2 LEU A 336      70.853   0.473  54.260  1.00 -6.43           C
ATOM   1393 1HD2 LEU A 336      70.194   1.296  53.986  1.00 -6.43           H
ATOM   1394 2HD2 LEU A 336      70.999  -0.158  53.382  1.00 -6.43           H
ATOM   1395 3HD2 LEU A 336      71.819   0.869  54.574  1.00 -6.43           H
ATOM   1396  N   SER A 337      69.333  -4.192  55.594  1.00 21.63           N
ATOM   1397  H   SER A 337      70.203  -4.512  55.188  1.00 21.63           H
ATOM   1398  CA  SER A 337      68.101  -4.909  55.269  1.00 21.63           C
ATOM   1399  HA  SER A 337      67.392  -4.197  54.846  1.00 21.63           H
ATOM   1400  C   SER A 337      67.477  -5.529  56.523  1.00 21.63           C
ATOM   1401  O   SER A 337      66.258  -5.503  56.697  1.00 21.63           O
ATOM   1402  CB  SER A 337      68.400  -5.990  54.227  1.00 21.63           C
ATOM   1403 1HB  SER A 337      68.992  -6.780  54.688  1.00 21.63           H
ATOM   1404 2HB  SER A 337      67.465  -6.411  53.858  1.00 21.63           H
ATOM   1405  OG  SER A 337      69.141  -5.428  53.154  1.00 21.63           O
ATOM   1406  HG  SER A 337      69.345  -6.123  52.511  1.00 21.63           H
ATOM   1407  N   ALA A 338      68.306  -6.028  57.432  1.00 -4.40           N
ATOM   1408  H   ALA A 338      69.302  -6.041  57.244  1.00 -4.40           H
ATOM   1409  CA  ALA A 338      67.832  -6.555  58.712  1.00 -4.40           C
ATOM   1410  HA  ALA A 338      67.000  -7.232  58.515  1.00 -4.40           H
ATOM   1411  C   ALA A 338      67.323  -5.451  59.649  1.00 -4.40           C
ATOM   1412  O   ALA A 338      66.369  -5.668  60.381  1.00 -4.40           O
ATOM   1413  CB  ALA A 338      68.943  -7.356  59.396  1.00 -4.40           C
ATOM   1414 1HB  ALA A 338      68.569  -7.763  60.337  1.00 -4.40           H
ATOM   1415 2HB  ALA A 338      69.800  -6.716  59.605  1.00 -4.40           H
ATOM   1416 3HB  ALA A 338      69.253  -8.180  58.757  1.00 -4.40           H
ATOM   1417  N   VAL A 339      67.913  -4.264  59.617  1.00  0.30           N
ATOM   1418  H   VAL A 339      68.741  -4.138  59.043  1.00  0.30           H
ATOM   1419  CA  VAL A 339      67.414  -3.134  60.414  1.00  0.30           C
ATOM   1420  HA  VAL A 339      67.305  -3.457  61.446  1.00  0.30           H
ATOM   1421  C   VAL A 339      66.033  -2.736  59.904  1.00  0.30           C
ATOM   1422  O   VAL A 339      65.119  -2.475  60.688  1.00  0.30           O
ATOM   1423  CB  VAL A 339      68.397  -1.920  60.382  1.00  0.30           C
ATOM   1424  HB  VAL A 339      68.581  -1.646  59.345  1.00  0.30           H
ATOM   1425  CG1 VAL A 339      67.831  -0.688  61.115  1.00  0.30           C
ATOM   1426 1HG1 VAL A 339      68.558   0.124  61.089  1.00  0.30           H
ATOM   1427 2HG1 VAL A 339      67.609  -0.935  62.153  1.00  0.30           H
ATOM   1428 3HG1 VAL A 339      66.917  -0.345  60.630  1.00  0.30           H
ATOM   1429  CG2 VAL A 339      69.729  -2.301  61.039  1.00  0.30           C
ATOM   1430 1HG2 VAL A 339      70.162  -3.169  60.556  1.00  0.30           H
ATOM   1431 2HG2 VAL A 339      69.572  -2.542  62.092  1.00  0.30           H
ATOM   1432 3HG2 VAL A 339      70.434  -1.475  60.956  1.00  0.30           H
ATOM   1433  N   MET A 340      65.829  -2.771  58.595  1.00  5.33           N
ATOM   1434  H   MET A 340      66.600  -2.985  57.969  1.00  5.33           H
ATOM   1435  CA  MET A 340      64.501  -2.514  58.037  1.00  5.33           C
ATOM   1436  HA  MET A 340      64.138  -1.559  58.418  1.00  5.33           H
ATOM   1437  C   MET A 340      63.485  -3.579  58.463  1.00  5.33           C
ATOM   1438  O   MET A 340      62.293  -3.291  58.558  1.00  5.33           O
ATOM   1439  CB  MET A 340      64.579  -2.420  56.510  1.00  5.33           C
ATOM   1440 1HB  MET A 340      65.106  -3.292  56.128  1.00  5.33           H
ATOM   1441 2HB  MET A 340      63.566  -2.430  56.112  1.00  5.33           H
ATOM   1442  CG  MET A 340      65.280  -1.153  56.024  1.00  5.33           C
ATOM   1443 1HG  MET A 340      64.702  -0.290  56.353  1.00  5.33           H
ATOM   1444 2HG  MET A 340      66.268  -1.098  56.480  1.00  5.33           H
ATOM   1445  SD  MET A 340      65.483  -1.075  54.226  1.00  5.33           S
ATOM   1446  CE  MET A 340      63.780  -1.004  53.619  1.00  5.33           C
ATOM   1447 1HE  MET A 340      63.784  -0.854  52.539  1.00  5.33           H
ATOM   1448 2HE  MET A 340      63.253  -0.180  54.095  1.00  5.33           H
ATOM   1449 3HE  MET A 340      63.269  -1.942  53.845  1.00  5.33           H
ATOM   1450  N   MET A 341      63.934  -4.788  58.769  1.00 -4.02           N
ATOM   1451  H   MET A 341      64.915  -5.005  58.648  1.00 -4.02           H
ATOM   1452  CA  MET A 341      63.039  -5.822  59.294  1.00 -4.02           C
ATOM   1453  HA  MET A 341      62.069  -5.721  58.811  1.00 -4.02           H
ATOM   1454  C   MET A 341      62.800  -5.755  60.809  1.00 -4.02           C
ATOM   1455  O   MET A 341      61.660  -5.885  61.246  1.00 -4.02           O
ATOM   1456  CB  MET A 341      63.588  -7.213  58.962  1.00 -4.02           C
ATOM   1457 1HB  MET A 341      64.600  -7.289  59.354  1.00 -4.02           H
ATOM   1458 2HB  MET A 341      62.974  -7.951  59.475  1.00 -4.02           H
ATOM   1459  CG  MET A 341      63.621  -7.562  57.479  1.00 -4.02           C
ATOM   1460 1HG  MET A 341      64.210  -6.814  56.953  1.00 -4.02           H
ATOM   1461 2HG  MET A 341      64.108  -8.530  57.360  1.00 -4.02           H
ATOM   1462  SD  MET A 341      61.985  -7.642  56.722  1.00 -4.02           S
ATOM   1463  CE  MET A 341      61.289  -9.142  57.461  1.00 -4.02           C
ATOM   1464 1HE  MET A 341      60.311  -9.346  57.021  1.00 -4.02           H
ATOM   1465 2HE  MET A 341      61.172  -9.007  58.537  1.00 -4.02           H
ATOM   1466 3HE  MET A 341      61.952  -9.988  57.274  1.00 -4.02           H
ATOM   1467  N   HIS A 342      63.854  -5.610  61.605  1.00 -8.17           N
ATOM   1468  H   HIS A 342      64.769  -5.466  61.188  1.00 -8.17           H
ATOM   1469  CA  HIS A 342      63.792  -5.815  63.062  1.00 -8.17           C
ATOM   1470  HA  HIS A 342      62.752  -5.952  63.355  1.00 -8.17           H
ATOM   1471  C   HIS A 342      64.377  -4.702  63.941  1.00 -8.17           C
ATOM   1472  O   HIS A 342      64.558  -4.894  65.151  1.00 -8.17           O
ATOM   1473  CB  HIS A 342      64.556  -7.101  63.409  1.00 -8.17           C
ATOM   1474 1HB  HIS A 342      65.621  -6.923  63.259  1.00 -8.17           H
ATOM   1475 2HB  HIS A 342      64.391  -7.341  64.460  1.00 -8.17           H
ATOM   1476  CG  HIS A 342      64.157  -8.289  62.591  1.00 -8.17           C
ATOM   1477  ND1 HIS A 342      62.937  -8.914  62.673  1.00 -8.17           N
ATOM   1478  HD1 HIS A 342      62.176  -8.650  63.294  1.00 -8.17           H
ATOM   1479  CD2 HIS A 342      64.864  -9.012  61.684  1.00 -8.17           C
ATOM   1480  HD2 HIS A 342      65.887  -8.810  61.397  1.00 -8.17           H
ATOM   1481  CE1 HIS A 342      62.935  -9.933  61.809  1.00 -8.17           C
ATOM   1482  HE1 HIS A 342      62.097 -10.601  61.655  1.00 -8.17           H
ATOM   1483  NE2 HIS A 342      64.087 -10.031  61.174  1.00 -8.17           N
ATOM   1484  N   GLY A 343      64.738  -3.569  63.357  1.00 12.58           N
ATOM   1485  H   GLY A 343      64.604  -3.438  62.362  1.00 12.58           H
ATOM   1486  CA  GLY A 343      65.386  -2.505  64.114  1.00 12.58           C
ATOM   1487 1HA  GLY A 343      65.289  -1.567  63.567  1.00 12.58           H
ATOM   1488 2HA  GLY A 343      64.900  -2.395  65.083  1.00 12.58           H
ATOM   1489  C   GLY A 343      66.860  -2.799  64.332  1.00 12.58           C
ATOM   1490  O   GLY A 343      67.373  -3.804  63.834  1.00 12.58           O
ATOM   1491  N   LEU A 344      67.565  -1.944  65.060  1.00 14.16           N
ATOM   1492  H   LEU A 344      67.107  -1.137  65.477  1.00 14.16           H
ATOM   1493  CA  LEU A 344      68.991  -2.159  65.328  1.00 14.16           C
ATOM   1494  HA  LEU A 344      69.489  -2.492  64.417  1.00 14.16           H
ATOM   1495  C   LEU A 344      69.136  -3.232  66.403  1.00 14.16           C
ATOM   1496  O   LEU A 344      68.564  -3.099  67.491  1.00 14.16           O
ATOM   1497  CB  LEU A 344      69.651  -0.875  65.846  1.00 14.16           C
ATOM   1498 1HB  LEU A 344      69.112  -0.581  66.743  1.00 14.16           H
ATOM   1499 2HB  LEU A 344      70.669  -1.123  66.148  1.00 14.16           H
ATOM   1500  CG  LEU A 344      69.722   0.364  64.945  1.00 14.16           C
ATOM   1501  HG  LEU A 344      68.734   0.559  64.532  1.00 14.16           H
ATOM   1502  CD1 LEU A 344      70.129   1.560  65.792  1.00 14.16           C
ATOM   1503 1HD1 LEU A 344      70.190   2.448  65.165  1.00 14.16           H
ATOM   1504 2HD1 LEU A 344      71.096   1.381  66.262  1.00 14.16           H
ATOM   1505 3HD1 LEU A 344      69.377   1.732  66.563  1.00 14.16           H
ATOM   1506  CD2 LEU A 344      70.706   0.199  63.796  1.00 14.16           C
ATOM   1507 1HD2 LEU A 344      70.753   1.116  63.210  1.00 14.16           H
ATOM   1508 2HD2 LEU A 344      70.375  -0.610  63.154  1.00 14.16           H
ATOM   1509 3HD2 LEU A 344      71.697  -0.043  64.178  1.00 14.16           H
ATOM   1510  N   GLY A 345      69.896  -4.278  66.118  1.00 16.91           N
ATOM   1511  H   GLY A 345      70.320  -4.359  65.201  1.00 16.91           H
ATOM   1512  CA  GLY A 345      70.135  -5.338  67.087  1.00 16.91           C
ATOM   1513 1HA  GLY A 345      69.324  -5.366  67.814  1.00 16.91           H
ATOM   1514 2HA  GLY A 345      70.157  -6.294  66.565  1.00 16.91           H
ATOM   1515  C   GLY A 345      71.448  -5.172  67.824  1.00 16.91           C
ATOM   1516  O   GLY A 345      72.290  -4.363  67.424  1.00 16.91           O
ATOM   1517  N   VAL A 346      71.647  -5.939  68.886  1.00 23.86           N
ATOM   1518  H   VAL A 346      70.934  -6.610  69.160  1.00 23.86           H
ATOM   1519  CA  VAL A 346      72.899  -5.918  69.645  1.00 23.86           C
ATOM   1520  HA  VAL A 346      73.242  -4.891  69.768  1.00 23.86           H
ATOM   1521  C   VAL A 346      73.898  -6.696  68.793  1.00 23.86           C
ATOM   1522  O   VAL A 346      73.601  -7.809  68.348  1.00 23.86           O
ATOM   1523  CB  VAL A 346      72.725  -6.584  71.043  1.00 23.86           C
ATOM   1524  HB  VAL A 346      72.364  -7.601  70.898  1.00 23.86           H
ATOM   1525  CG1 VAL A 346      74.047  -6.643  71.814  1.00 23.86           C
ATOM   1526 1HG1 VAL A 346      73.878  -7.081  72.799  1.00 23.86           H
ATOM   1527 2HG1 VAL A 346      74.466  -5.643  71.935  1.00 23.86           H
ATOM   1528 3HG1 VAL A 346      74.759  -7.271  71.282  1.00 23.86           H
ATOM   1529  CG2 VAL A 346      71.686  -5.821  71.876  1.00 23.86           C
ATOM   1530 1HG2 VAL A 346      71.565  -6.310  72.843  1.00 23.86           H
ATOM   1531 2HG2 VAL A 346      70.721  -5.830  71.372  1.00 23.86           H
ATOM   1532 3HG2 VAL A 346      72.009  -4.793  72.034  1.00 23.86           H
ATOM   1533  N   GLY A 347      75.050  -6.103  68.524  1.00 33.08           N
ATOM   1534  H   GLY A 347      75.255  -5.194  68.917  1.00 33.08           H
ATOM   1535  CA  GLY A 347      76.047  -6.720  67.664  1.00 33.08           C
ATOM   1536 1HA  GLY A 347      75.557  -7.346  66.919  1.00 33.08           H
ATOM   1537 2HA  GLY A 347      76.592  -5.934  67.142  1.00 33.08           H
ATOM   1538  C   GLY A 347      77.048  -7.561  68.428  1.00 33.08           C
ATOM   1539  O   GLY A 347      76.921  -7.776  69.641  1.00 33.08           O
ATOM   1540  N   GLY A 348      78.068  -8.017  67.719  1.00 12.13           N
ATOM   1541  H   GLY A 348      78.126  -7.802  66.725  1.00 12.13           H
ATOM   1542  CA  GLY A 348      79.144  -8.781  68.327  1.00 12.13           C
ATOM   1543 1HA  GLY A 348      78.753  -9.410  69.127  1.00 12.13           H
ATOM   1544 2HA  GLY A 348      79.604  -9.417  67.572  1.00 12.13           H
ATOM   1545  C   GLY A 348      80.197  -7.850  68.892  1.00 12.13           C
ATOM   1546  O   GLY A 348      80.041  -6.623  68.853  1.00 12.13           O
ATOM   1547  N   ALA A 349      81.281  -8.424  69.391  1.00 31.11           N
ATOM   1548  H   ALA A 349      81.353  -9.441  69.395  1.00 31.11           H
ATOM   1549  CA  ALA A 349      82.407  -7.672  69.939  1.00 31.11           C
ATOM   1550  HA  ALA A 349      82.333  -6.630  69.630  1.00 31.11           H
ATOM   1551  C   ALA A 349      83.691  -8.256  69.343  1.00 31.11           C
ATOM   1552  O   ALA A 349      84.705  -8.418  70.023  1.00 31.11           O
ATOM   1553  CB  ALA A 349      82.396  -7.746  71.472  1.00 31.11           C
ATOM   1554 1HB  ALA A 349      81.466  -7.324  71.854  1.00 31.11           H
ATOM   1555 2HB  ALA A 349      83.236  -7.179  71.874  1.00 31.11           H
ATOM   1556 3HB  ALA A 349      82.478  -8.784  71.793  1.00 31.11           H
ATOM   1557  N   PHE A 350      83.611  -8.629  68.073  1.00  7.66           N
ATOM   1558  H   PHE A 350      82.755  -8.461  67.563  1.00  7.66           H
ATOM   1559  CA  PHE A 350      84.733  -9.255  67.372  1.00  7.66           C
ATOM   1560  HA  PHE A 350      85.116 -10.083  67.967  1.00  7.66           H
ATOM   1561  C   PHE A 350      85.834  -8.224  67.159  1.00  7.66           C
ATOM   1562  O   PHE A 350      87.034  -8.510  67.235  1.00  7.66           O
ATOM   1563  CB  PHE A 350      84.284  -9.761  65.998  1.00  7.66           C
ATOM   1564 1HB  PHE A 350      83.983  -8.909  65.390  1.00  7.66           H
ATOM   1565 2HB  PHE A 350      85.132 -10.241  65.511  1.00  7.66           H
ATOM   1566  CG  PHE A 350      83.138 -10.732  66.049  1.00  7.66           C
ATOM   1567  CD1 PHE A 350      81.838 -10.321  65.695  1.00  7.66           C
ATOM   1568  HD1 PHE A 350      81.656  -9.295  65.406  1.00  7.66           H
ATOM   1569  CD2 PHE A 350      83.353 -12.069  66.423  1.00  7.66           C
ATOM   1570  HD2 PHE A 350      84.344 -12.394  66.702  1.00  7.66           H
ATOM   1571  CE1 PHE A 350      80.762 -11.243  65.695  1.00  7.66           C
ATOM   1572  HE1 PHE A 350      79.771 -10.918  65.417  1.00  7.66           H
ATOM   1573  CE2 PHE A 350      82.286 -13.003  66.431  1.00  7.66           C
ATOM   1574  HE2 PHE A 350      82.465 -14.028  66.724  1.00  7.66           H
ATOM   1575  CZ  PHE A 350      80.991 -12.592  66.051  1.00  7.66           C
ATOM   1576  HZ  PHE A 350      80.177 -13.304  66.038  1.00  7.66           H
ATOM   1577  N   ILE A 351      85.392  -7.009  66.878  1.00  6.76           N
ATOM   1578  H   ILE A 351      84.393  -6.853  66.803  1.00  6.76           H
ATOM   1579  CA  ILE A 351      86.284  -5.873  66.679  1.00  6.76           C
ATOM   1580  HA  ILE A 351      87.236  -6.207  66.267  1.00  6.76           H
ATOM   1581  C   ILE A 351      86.501  -5.277  68.067  1.00  6.76           C
ATOM   1582  O   ILE A 351      85.528  -4.999  68.779  1.00  6.76           O
ATOM   1583  CB  ILE A 351      85.645  -4.816  65.725  1.00  6.76           C
ATOM   1584  HB  ILE A 351      84.713  -4.466  66.171  1.00  6.76           H
ATOM   1585  CG1 ILE A 351      85.318  -5.450  64.355  1.00  6.76           C
ATOM   1586 1HG1 ILE A 351      86.254  -5.649  63.832  1.00  6.76           H
ATOM   1587 2HG1 ILE A 351      84.814  -6.403  64.508  1.00  6.76           H
ATOM   1588  CG2 ILE A 351      86.592  -3.616  65.545  1.00  6.76           C
ATOM   1589 1HG2 ILE A 351      86.159  -2.888  64.860  1.00  6.76           H
ATOM   1590 2HG2 ILE A 351      87.549  -3.954  65.149  1.00  6.76           H
ATOM   1591 3HG2 ILE A 351      86.753  -3.118  66.501  1.00  6.76           H
ATOM   1592  CD1 ILE A 351      84.412  -4.608  63.441  1.00  6.76           C
ATOM   1593 1HD1 ILE A 351      84.906  -3.675  63.169  1.00  6.76           H
ATOM   1594 2HD1 ILE A 351      83.473  -4.388  63.949  1.00  6.76           H
ATOM   1595 3HD1 ILE A 351      84.199  -5.171  62.531  1.00  6.76           H
ATOM   1596  N   LYS A 352      87.748  -5.092  68.478  1.00 -3.72           N
ATOM   1597  H   LYS A 352      88.522  -5.387  67.887  1.00 -3.72           H
ATOM   1598  CA  LYS A 352      88.033  -4.449  69.762  1.00 -3.72           C
ATOM   1599  HA  LYS A 352      87.460  -4.946  70.541  1.00 -3.72           H
ATOM   1600  C   LYS A 352      87.602  -2.987  69.669  1.00 -3.72           C
ATOM   1601  O   LYS A 352      87.952  -2.297  68.713  1.00 -3.72           O
ATOM   1602  CB  LYS A 352      89.524  -4.551  70.105  1.00 -3.72           C
ATOM   1603 1HB  LYS A 352      89.838  -5.587  69.987  1.00 -3.72           H
ATOM   1604 2HB  LYS A 352      90.090  -3.936  69.405  1.00 -3.72           H
ATOM   1605  CG  LYS A 352      89.847  -4.111  71.533  1.00 -3.72           C
ATOM   1606 1HG  LYS A 352      89.498  -3.090  71.679  1.00 -3.72           H
ATOM   1607 2HG  LYS A 352      89.326  -4.765  72.232  1.00 -3.72           H
ATOM   1608  CD  LYS A 352      91.340  -4.162  71.824  1.00 -3.72           C
ATOM   1609 1HD  LYS A 352      91.711  -5.170  71.642  1.00 -3.72           H
ATOM   1610 2HD  LYS A 352      91.852  -3.466  71.158  1.00 -3.72           H
ATOM   1611  CE  LYS A 352      91.625  -3.771  73.273  1.00 -3.72           C
ATOM   1612 1HE  LYS A 352      91.139  -2.816  73.476  1.00 -3.72           H
ATOM   1613 2HE  LYS A 352      91.194  -4.524  73.939  1.00 -3.72           H
ATOM   1614  NZ  LYS A 352      93.091  -3.625  73.563  1.00 -3.72           N
ATOM   1615 1HZ  LYS A 352      93.216  -3.245  74.494  1.00 -3.72           H
ATOM   1616 2HZ  LYS A 352      93.509  -2.985  72.899  1.00 -3.72           H
ATOM   1617 3HZ  LYS A 352      93.561  -4.521  73.501  1.00 -3.72           H
ATOM   1618  N   LYS A 353      86.857  -2.513  70.657  1.00 32.35           N
ATOM   1619  H   LYS A 353      86.591  -3.132  71.411  1.00 32.35           H
ATOM   1620  CA  LYS A 353      86.420  -1.115  70.743  1.00 32.35           C
ATOM   1621  HA  LYS A 353      87.096  -0.475  70.175  1.00 32.35           H
ATOM   1622  C   LYS A 353      86.534  -0.750  72.213  1.00 32.35           C
ATOM   1623  O   LYS A 353      86.850  -1.642  73.015  1.00 32.35           O
ATOM   1624  CB  LYS A 353      84.995  -0.939  70.197  1.00 32.35           C
ATOM   1625 1HB  LYS A 353      84.760   0.122  70.197  1.00 32.35           H
ATOM   1626 2HB  LYS A 353      84.990  -1.281  69.164  1.00 32.35           H
ATOM   1627  CG  LYS A 353      83.884  -1.668  70.943  1.00 32.35           C
ATOM   1628 1HG  LYS A 353      84.079  -2.738  70.920  1.00 32.35           H
ATOM   1629 2HG  LYS A 353      83.853  -1.329  71.975  1.00 32.35           H
ATOM   1630  CD  LYS A 353      82.539  -1.379  70.286  1.00 32.35           C
ATOM   1631 1HD  LYS A 353      82.379  -0.301  70.269  1.00 32.35           H
ATOM   1632 2HD  LYS A 353      82.565  -1.737  69.256  1.00 32.35           H
ATOM   1633  CE  LYS A 353      81.364  -2.036  71.009  1.00 32.35           C
ATOM   1634 1HE  LYS A 353      81.293  -1.630  72.020  1.00 32.35           H
ATOM   1635 2HE  LYS A 353      80.447  -1.775  70.477  1.00 32.35           H
ATOM   1636  NZ  LYS A 353      81.461  -3.531  71.089  1.00 32.35           N
ATOM   1637 1HZ  LYS A 353      81.794  -3.901  70.206  1.00 32.35           H
ATOM   1638 2HZ  LYS A 353      80.550  -3.929  71.290  1.00 32.35           H
ATOM   1639 3HZ  LYS A 353      82.108  -3.796  71.822  1.00 32.35           H
ATOM   1640  N   SER A 354      86.328   0.506  72.578  1.00  2.15           N
ATOM   1641  H   SER A 354      86.074   1.204  71.882  1.00  2.15           H
ATOM   1642  CA  SER A 354      86.397   0.911  73.983  1.00  2.15           C
ATOM   1643  HA  SER A 354      87.356   0.606  74.401  1.00  2.15           H
ATOM   1644  C   SER A 354      85.277   0.220  74.752  1.00  2.15           C
ATOM   1645  O   SER A 354      84.236  -0.106  74.184  1.00  2.15           O
ATOM   1646  CB  SER A 354      86.256   2.425  74.109  1.00  2.15           C
ATOM   1647 1HB  SER A 354      85.278   2.725  73.735  1.00  2.15           H
ATOM   1648 2HB  SER A 354      86.343   2.715  75.157  1.00  2.15           H
ATOM   1649  OG  SER A 354      87.267   3.068  73.350  1.00  2.15           O
ATOM   1650  HG  SER A 354      87.093   4.022  73.364  1.00  2.15           H
ATOM   1651  N   MET A 355      85.493  -0.053  76.028  1.00  8.51           N
ATOM   1652  H   MET A 355      86.343   0.258  76.490  1.00  8.51           H
ATOM   1653  CA  MET A 355      84.519  -0.820  76.794  1.00  8.51           C
ATOM   1654  HA  MET A 355      84.148  -1.629  76.166  1.00  8.51           H
ATOM   1655  C   MET A 355      83.334   0.040  77.216  1.00  8.51           C
ATOM   1656  O   MET A 355      83.506   1.120  77.799  1.00  8.51           O
ATOM   1657  CB  MET A 355      85.175  -1.438  78.026  1.00  8.51           C
ATOM   1658 1HB  MET A 355      85.556  -0.643  78.666  1.00  8.51           H
ATOM   1659 2HB  MET A 355      84.410  -1.989  78.567  1.00  8.51           H
ATOM   1660  CG  MET A 355      86.305  -2.401  77.685  1.00  8.51           C
ATOM   1661 1HG  MET A 355      85.921  -3.145  76.989  1.00  8.51           H
ATOM   1662 2HG  MET A 355      87.112  -1.855  77.198  1.00  8.51           H
ATOM   1663  SD  MET A 355      86.971  -3.263  79.124  1.00  8.51           S
ATOM   1664  CE  MET A 355      87.950  -1.979  79.918  1.00  8.51           C
ATOM   1665 1HE  MET A 355      88.725  -1.634  79.233  1.00  8.51           H
ATOM   1666 2HE  MET A 355      88.418  -2.383  80.816  1.00  8.51           H
ATOM   1667 3HE  MET A 355      87.310  -1.140  80.195  1.00  8.51           H
ATOM   1668  N   TYR A 356      82.142  -0.441  76.896  1.00 17.11           N
ATOM   1669  H   TYR A 356      82.091  -1.286  76.334  1.00 17.11           H
ATOM   1670  CA  TYR A 356      80.893   0.230  77.248  1.00 17.11           C
ATOM   1671  HA  TYR A 356      81.118   1.120  77.829  1.00 17.11           H
ATOM   1672  C   TYR A 356      79.931  -0.644  78.053  1.00 17.11           C
ATOM   1673  O   TYR A 356      79.049  -0.133  78.749  1.00 17.11           O
ATOM   1674  CB  TYR A 356      80.172   0.646  75.962  1.00 17.11           C
ATOM   1675 1HB  TYR A 356      79.901  -0.256  75.416  1.00 17.11           H
ATOM   1676 2HB  TYR A 356      79.255   1.165  76.230  1.00 17.11           H
ATOM   1677  CG  TYR A 356      80.987   1.531  75.037  1.00 17.11           C
ATOM   1678  CD1 TYR A 356      81.190   1.161  73.690  1.00 17.11           C
ATOM   1679  HD1 TYR A 356      80.745   0.250  73.312  1.00 17.11           H
ATOM   1680  CD2 TYR A 356      81.570   2.731  75.498  1.00 17.11           C
ATOM   1681  HD2 TYR A 356      81.421   3.046  76.521  1.00 17.11           H
ATOM   1682  CE1 TYR A 356      81.986   1.962  72.825  1.00 17.11           C
ATOM   1683  HE1 TYR A 356      82.147   1.669  71.799  1.00 17.11           H
ATOM   1684  CE2 TYR A 356      82.368   3.529  74.636  1.00 17.11           C
ATOM   1685  HE2 TYR A 356      82.829   4.433  75.001  1.00 17.11           H
ATOM   1686  CZ  TYR A 356      82.571   3.131  73.313  1.00 17.11           C
ATOM   1687  OH  TYR A 356      83.348   3.904  72.488  1.00 17.11           O
ATOM   1688  HH  TYR A 356      83.639   4.726  72.915  1.00 17.11           H
ATOM   1689  N   GLY A 357      80.083  -1.954  77.918  1.00 22.91           N
ATOM   1690  H   GLY A 357      80.889  -2.318  77.427  1.00 22.91           H
ATOM   1691  CA  GLY A 357      79.085  -2.909  78.378  1.00 22.91           C
ATOM   1692 1HA  GLY A 357      79.591  -3.771  78.809  1.00 22.91           H
ATOM   1693 2HA  GLY A 357      78.447  -2.460  79.137  1.00 22.91           H
ATOM   1694  C   GLY A 357      78.231  -3.380  77.211  1.00 22.91           C
ATOM   1695  O   GLY A 357      78.299  -2.805  76.122  1.00 22.91           O
ATOM   1696  N   VAL A 358      77.458  -4.442  77.398  1.00 17.13           N
ATOM   1697  H   VAL A 358      77.428  -4.880  78.311  1.00 17.13           H
ATOM   1698  CA  VAL A 358      76.646  -5.021  76.317  1.00 17.13           C
ATOM   1699  HA  VAL A 358      77.272  -5.134  75.435  1.00 17.13           H
ATOM   1700  C   VAL A 358      75.468  -4.107  75.968  1.00 17.13           C
ATOM   1701  O   VAL A 358      74.761  -3.633  76.863  1.00 17.13           O
ATOM   1702  CB  VAL A 358      76.109  -6.427  76.735  1.00 17.13           C
ATOM   1703  HB  VAL A 358      75.515  -6.316  77.642  1.00 17.13           H
ATOM   1704  CG1 VAL A 358      75.226  -7.065  75.649  1.00 17.13           C
ATOM   1705 1HG1 VAL A 358      74.925  -8.067  75.958  1.00 17.13           H
ATOM   1706 2HG1 VAL A 358      75.773  -7.132  74.708  1.00 17.13           H
ATOM   1707 3HG1 VAL A 358      74.323  -6.472  75.503  1.00 17.13           H
ATOM   1708  CG2 VAL A 358      77.275  -7.375  77.036  1.00 17.13           C
ATOM   1709 1HG2 VAL A 358      77.863  -6.996  77.870  1.00 17.13           H
ATOM   1710 2HG2 VAL A 358      77.917  -7.478  76.160  1.00 17.13           H
ATOM   1711 3HG2 VAL A 358      76.887  -8.357  77.312  1.00 17.13           H
ATOM   1712  N   GLY A 359      75.233  -3.864  74.684  1.00 18.03           N
ATOM   1713  H   GLY A 359      75.845  -4.244  73.966  1.00 18.03           H
ATOM   1714  CA  GLY A 359      74.091  -3.065  74.262  1.00 18.03           C
ATOM   1715 1HA  GLY A 359      73.176  -3.632  74.430  1.00 18.03           H
ATOM   1716 2HA  GLY A 359      74.050  -2.156  74.861  1.00 18.03           H
ATOM   1717  C   GLY A 359      74.163  -2.675  72.802  1.00 18.03           C
ATOM   1718  O   GLY A 359      75.070  -3.098  72.088  1.00 18.03           O
ATOM   1719  N   VAL A 360      73.225  -1.856  72.352  1.00  3.89           N
ATOM   1720  H   VAL A 360      72.496  -1.533  72.979  1.00  3.89           H
ATOM   1721  CA  VAL A 360      73.307  -1.254  71.019  1.00  3.89           C
ATOM   1722  HA  VAL A 360      73.879  -1.879  70.336  1.00  3.89           H
ATOM   1723  C   VAL A 360      74.082   0.017  71.317  1.00  3.89           C
ATOM   1724  O   VAL A 360      73.790   0.677  72.308  1.00  3.89           O
ATOM   1725  CB  VAL A 360      71.903  -0.950  70.417  1.00  3.89           C
ATOM   1726  HB  VAL A 360      71.314  -0.422  71.163  1.00  3.89           H
ATOM   1727  CG1 VAL A 360      71.980  -0.077  69.152  1.00  3.89           C
ATOM   1728 1HG1 VAL A 360      70.973   0.094  68.767  1.00  3.89           H
ATOM   1729 2HG1 VAL A 360      72.577  -0.573  68.384  1.00  3.89           H
ATOM   1730 3HG1 VAL A 360      72.425   0.889  69.389  1.00  3.89           H
ATOM   1731  CG2 VAL A 360      71.195  -2.255  70.071  1.00  3.89           C
ATOM   1732 1HG2 VAL A 360      70.182  -2.045  69.725  1.00  3.89           H
ATOM   1733 2HG2 VAL A 360      71.147  -2.900  70.944  1.00  3.89           H
ATOM   1734 3HG2 VAL A 360      71.738  -2.770  69.282  1.00  3.89           H
ATOM   1735  N   HIS A 361      75.072   0.362  70.510  1.00  9.84           N
ATOM   1736  H   HIS A 361      75.270  -0.189  69.685  1.00  9.84           H
ATOM   1737  CA  HIS A 361      75.888   1.543  70.777  1.00  9.84           C
ATOM   1738  HA  HIS A 361      75.557   2.015  71.701  1.00  9.84           H
ATOM   1739  C   HIS A 361      75.726   2.537  69.637  1.00  9.84           C
ATOM   1740  O   HIS A 361      75.431   2.133  68.510  1.00  9.84           O
ATOM   1741  CB  HIS A 361      77.360   1.155  70.930  1.00  9.84           C
ATOM   1742 1HB  HIS A 361      77.756   0.883  69.953  1.00  9.84           H
ATOM   1743 2HB  HIS A 361      77.905   2.018  71.302  1.00  9.84           H
ATOM   1744  CG  HIS A 361      77.596   0.007  71.860  1.00  9.84           C
ATOM   1745  ND1 HIS A 361      77.966  -1.240  71.407  1.00  9.84           N
ATOM   1746  CD2 HIS A 361      77.554  -0.055  73.220  1.00  9.84           C
ATOM   1747  HD2 HIS A 361      77.305   0.779  73.861  1.00  9.84           H
ATOM   1748  CE1 HIS A 361      78.099  -2.016  72.524  1.00  9.84           C
ATOM   1749  HE1 HIS A 361      78.371  -3.062  72.507  1.00  9.84           H
ATOM   1750  NE2 HIS A 361      77.866  -1.319  73.658  1.00  9.84           N
ATOM   1751  HE2 HIS A 361      77.923  -1.670  74.613  1.00  9.84           H
ATOM   1752  N   ALA A 362      75.933   3.817  69.914  1.00 -9.71           N
ATOM   1753  H   ALA A 362      76.171   4.094  70.861  1.00 -9.71           H
ATOM   1754  CA  ALA A 362      75.857   4.858  68.891  1.00 -9.71           C
ATOM   1755  HA  ALA A 362      76.020   4.414  67.908  1.00 -9.71           H
ATOM   1756  C   ALA A 362      76.963   5.883  69.143  1.00 -9.71           C
ATOM   1757  O   ALA A 362      77.282   6.166  70.297  1.00 -9.71           O
ATOM   1758  CB  ALA A 362      74.473   5.519  68.922  1.00 -9.71           C
ATOM   1759 1HB  ALA A 362      74.391   6.224  68.095  1.00 -9.71           H
ATOM   1760 2HB  ALA A 362      74.332   6.045  69.866  1.00 -9.71           H
ATOM   1761 3HB  ALA A 362      73.701   4.756  68.814  1.00 -9.71           H
ATOM   1762  N   ALA A 363      77.539   6.411  68.074  1.00 -5.37           N
ATOM   1763  H   ALA A 363      77.198   6.154  67.152  1.00 -5.37           H
ATOM   1764  CA  ALA A 363      78.641   7.366  68.143  1.00 -5.37           C
ATOM   1765  HA  ALA A 363      79.157   7.259  69.098  1.00 -5.37           H
ATOM   1766  C   ALA A 363      78.106   8.796  68.018  1.00 -5.37           C
ATOM   1767  O   ALA A 363      77.147   9.042  67.292  1.00 -5.37           O
ATOM   1768  CB  ALA A 363      79.623   7.065  67.008  1.00 -5.37           C
ATOM   1769 1HB  ALA A 363      80.459   7.761  67.050  1.00 -5.37           H
ATOM   1770 2HB  ALA A 363      79.123   7.170  66.043  1.00 -5.37           H
ATOM   1771 3HB  ALA A 363      80.004   6.050  67.111  1.00 -5.37           H
ATOM   1772  N   ASN A 364      78.736   9.739  68.703  1.00  6.50           N
ATOM   1773  H   ASN A 364      79.532   9.475  69.279  1.00  6.50           H
ATOM   1774  CA  ASN A 364      78.318  11.143  68.681  1.00  6.50           C
ATOM   1775  HA  ASN A 364      77.274  11.208  68.988  1.00  6.50           H
ATOM   1776  C   ASN A 364      78.453  11.799  67.302  1.00  6.50           C
ATOM   1777  O   ASN A 364      77.678  12.689  66.954  1.00  6.50           O
ATOM   1778  CB  ASN A 364      79.182  11.920  69.682  1.00  6.50           C
ATOM   1779 1HB  ASN A 364      79.176  11.399  70.637  1.00  6.50           H
ATOM   1780 2HB  ASN A 364      80.204  11.961  69.309  1.00  6.50           H
ATOM   1781  CG  ASN A 364      78.695  13.329  69.911  1.00  6.50           C
ATOM   1782  OD1 ASN A 364      77.555  13.555  70.298  1.00  6.50           O
ATOM   1783  ND2 ASN A 364      79.564  14.283  69.727  1.00  6.50           N
ATOM   1784 1HD2 ASN A 364      79.294  15.240  69.891  1.00  6.50           H
ATOM   1785 2HD2 ASN A 364      80.499  14.063  69.415  1.00  6.50           H
ATOM   1786  N   CYS A 365      79.446  11.376  66.532  1.00 -4.79           N
ATOM   1787  H   CYS A 365      80.055  10.638  66.872  1.00 -4.79           H
ATOM   1788  CA  CYS A 365      79.746  11.947  65.215  1.00 -4.79           C
ATOM   1789  HA  CYS A 365      78.954  12.635  64.921  1.00 -4.79           H
ATOM   1790  C   CYS A 365      79.870  10.842  64.161  1.00 -4.79           C
ATOM   1791  O   CYS A 365      80.174   9.696  64.515  1.00 -4.79           O
ATOM   1792  CB  CYS A 365      81.069  12.716  65.317  1.00 -4.79           C
ATOM   1793 1HB  CYS A 365      81.861  12.015  65.588  1.00 -4.79           H
ATOM   1794 2HB  CYS A 365      81.308  13.149  64.345  1.00 -4.79           H
ATOM   1795  SG  CYS A 365      81.010  14.037  66.552  1.00 -4.79           S
ATOM   1796  HG  CYS A 365      82.281  14.441  66.435  1.00 -4.79           H
ATOM   1797  N   PRO A 366      79.667  11.157  62.867  1.00-16.01           N
ATOM   1798  CA  PRO A 366      79.844  10.055  61.913  1.00-16.01           C
ATOM   1799  HA  PRO A 366      79.313   9.162  62.241  1.00-16.01           H
ATOM   1800  C   PRO A 366      81.320   9.739  61.686  1.00-16.01           C
ATOM   1801  O   PRO A 366      82.185  10.591  61.920  1.00-16.01           O
ATOM   1802  CB  PRO A 366      79.204  10.607  60.638  1.00-16.01           C
ATOM   1803 1HB  PRO A 366      79.664  10.173  59.751  1.00-16.01           H
ATOM   1804 2HB  PRO A 366      78.134  10.416  60.643  1.00-16.01           H
ATOM   1805  CG  PRO A 366      79.462  12.054  60.708  1.00-16.01           C
ATOM   1806 1HG  PRO A 366      80.481  12.255  60.378  1.00-16.01           H
ATOM   1807 2HG  PRO A 366      78.748  12.607  60.100  1.00-16.01           H
ATOM   1808  CD  PRO A 366      79.314  12.411  62.169  1.00-16.01           C
ATOM   1809 1HD  PRO A 366      80.001  13.216  62.434  1.00-16.01           H
ATOM   1810 2HD  PRO A 366      78.287  12.697  62.390  1.00-16.01           H
ATOM   1811  N   TYR A 367      81.619   8.541  61.203  1.00  7.73           N
ATOM   1812  H   TYR A 367      80.901   7.840  61.078  1.00  7.73           H
ATOM   1813  CA  TYR A 367      82.974   8.217  60.770  1.00  7.73           C
ATOM   1814  HA  TYR A 367      83.422   9.129  60.380  1.00  7.73           H
ATOM   1815  C   TYR A 367      82.953   7.182  59.650  1.00  7.73           C
ATOM   1816  O   TYR A 367      82.293   6.152  59.739  1.00  7.73           O
ATOM   1817  CB  TYR A 367      83.832   7.730  61.937  1.00  7.73           C
ATOM   1818 1HB  TYR A 367      83.695   8.415  62.772  1.00  7.73           H
ATOM   1819 2HB  TYR A 367      83.508   6.736  62.245  1.00  7.73           H
ATOM   1820  CG  TYR A 367      85.304   7.712  61.592  1.00  7.73           C
ATOM   1821  CD1 TYR A 367      85.984   8.912  61.289  1.00  7.73           C
ATOM   1822  HD1 TYR A 367      85.449   9.854  61.292  1.00  7.73           H
ATOM   1823  CD2 TYR A 367      86.030   6.508  61.582  1.00  7.73           C
ATOM   1824  HD2 TYR A 367      85.531   5.577  61.810  1.00  7.73           H
ATOM   1825  CE1 TYR A 367      87.373   8.904  60.992  1.00  7.73           C
ATOM   1826  HE1 TYR A 367      87.888   9.825  60.756  1.00  7.73           H
ATOM   1827  CE2 TYR A 367      87.423   6.501  61.306  1.00  7.73           C
ATOM   1828  HE2 TYR A 367      87.977   5.574  61.330  1.00  7.73           H
ATOM   1829  CZ  TYR A 367      88.078   7.699  61.018  1.00  7.73           C
ATOM   1830  OH  TYR A 367      89.424   7.702  60.779  1.00  7.73           O
ATOM   1831  HH  TYR A 367      89.821   6.823  60.879  1.00  7.73           H
ATOM   1832  N   PHE A 368      83.652   7.505  58.575  1.00 29.40           N
ATOM   1833  H   PHE A 368      84.220   8.340  58.606  1.00 29.40           H
ATOM   1834  CA  PHE A 368      83.577   6.787  57.302  1.00 29.40           C
ATOM   1835  HA  PHE A 368      82.526   6.734  57.018  1.00 29.40           H
ATOM   1836  C   PHE A 368      84.153   5.366  57.191  1.00 29.40           C
ATOM   1837  O   PHE A 368      83.959   4.707  56.165  1.00 29.40           O
ATOM   1838  CB  PHE A 368      84.304   7.654  56.267  1.00 29.40           C
ATOM   1839 1HB  PHE A 368      83.973   7.364  55.272  1.00 29.40           H
ATOM   1840 2HB  PHE A 368      84.029   8.697  56.425  1.00 29.40           H
ATOM   1841  CG  PHE A 368      85.808   7.522  56.310  1.00 29.40           C
ATOM   1842  CD1 PHE A 368      86.475   6.798  55.304  1.00 29.40           C
ATOM   1843  HD1 PHE A 368      85.912   6.367  54.490  1.00 29.40           H
ATOM   1844  CD2 PHE A 368      86.564   8.097  57.351  1.00 29.40           C
ATOM   1845  HD2 PHE A 368      86.080   8.683  58.117  1.00 29.40           H
ATOM   1846  CE1 PHE A 368      87.879   6.618  55.349  1.00 29.40           C
ATOM   1847  HE1 PHE A 368      88.383   6.056  54.577  1.00 29.40           H
ATOM   1848  CE2 PHE A 368      87.964   7.910  57.412  1.00 29.40           C
ATOM   1849  HE2 PHE A 368      88.533   8.337  58.225  1.00 29.40           H
ATOM   1850  CZ  PHE A 368      88.623   7.176  56.406  1.00 29.40           C
ATOM   1851  HZ  PHE A 368      89.694   7.046  56.442  1.00 29.40           H
ATOM   1852  N   SER A 369      84.929   4.926  58.173  1.00  6.42           N
ATOM   1853  H   SER A 369      84.940   5.415  59.054  1.00  6.42           H
ATOM   1854  CA  SER A 369      85.819   3.774  57.993  1.00  6.42           C
ATOM   1855  HA  SER A 369      86.492   4.008  57.169  1.00  6.42           H
ATOM   1856  C   SER A 369      85.150   2.439  57.667  1.00  6.42           C
ATOM   1857  O   SER A 369      84.181   2.018  58.311  1.00  6.42           O
ATOM   1858  CB  SER A 369      86.664   3.566  59.248  1.00  6.42           C
ATOM   1859 1HB  SER A 369      87.254   4.463  59.431  1.00  6.42           H
ATOM   1860 2HB  SER A 369      86.007   3.386  60.099  1.00  6.42           H
ATOM   1861  OG  SER A 369      87.530   2.456  59.086  1.00  6.42           O
ATOM   1862  HG  SER A 369      88.430   2.735  59.333  1.00  6.42           H
ATOM   1863  N   ALA A 370      85.735   1.725  56.711  1.00 19.64           N
ATOM   1864  H   ALA A 370      86.562   2.095  56.253  1.00 19.64           H
ATOM   1865  CA  ALA A 370      85.245   0.410  56.299  1.00 19.64           C
ATOM   1866  HA  ALA A 370      84.162   0.469  56.212  1.00 19.64           H
ATOM   1867  C   ALA A 370      85.556  -0.685  57.328  1.00 19.64           C
ATOM   1868  O   ALA A 370      85.212  -1.847  57.123  1.00 19.64           O
ATOM   1869  CB  ALA A 370      85.813   0.041  54.920  1.00 19.64           C
ATOM   1870 1HB  ALA A 370      85.438   0.736  54.173  1.00 19.64           H
ATOM   1871 2HB  ALA A 370      85.490  -0.966  54.649  1.00 19.64           H
ATOM   1872 3HB  ALA A 370      86.903   0.075  54.938  1.00 19.64           H
ATOM   1873  N   ARG A 371      86.167  -0.319  58.450  1.00 30.98           N
ATOM   1874  H   ARG A 371      86.508   0.633  58.540  1.00 30.98           H
ATOM   1875  CA  ARG A 371      86.322  -1.244  59.577  1.00 30.98           C
ATOM   1876  HA  ARG A 371      86.837  -2.144  59.237  1.00 30.98           H
ATOM   1877  C   ARG A 371      84.942  -1.640  60.086  1.00 30.98           C
ATOM   1878  O   ARG A 371      84.727  -2.779  60.495  1.00 30.98           O
ATOM   1879  CB  ARG A 371      87.128  -0.589  60.704  1.00 30.98           C
ATOM   1880 1HB  ARG A 371      88.010  -0.120  60.268  1.00 30.98           H
ATOM   1881 2HB  ARG A 371      86.521   0.188  61.168  1.00 30.98           H
ATOM   1882  CG  ARG A 371      87.598  -1.564  61.781  1.00 30.98           C
ATOM   1883 1HG  ARG A 371      86.743  -2.096  62.197  1.00 30.98           H
ATOM   1884 2HG  ARG A 371      88.284  -2.283  61.333  1.00 30.98           H
ATOM   1885  CD  ARG A 371      88.308  -0.826  62.898  1.00 30.98           C
ATOM   1886 1HD  ARG A 371      89.075  -0.183  62.465  1.00 30.98           H
ATOM   1887 2HD  ARG A 371      87.583  -0.204  63.423  1.00 30.98           H
ATOM   1888  NE  ARG A 371      88.945  -1.744  63.852  1.00 30.98           N
ATOM   1889  HE  ARG A 371      88.927  -2.731  63.626  1.00 30.98           H
ATOM   1890  CZ  ARG A 371      89.564  -1.403  64.974  1.00 30.98           C
ATOM   1891  NH1 ARG A 371      90.107  -2.346  65.686  1.00 30.98           N
ATOM   1892 1HH1 ARG A 371      90.036  -3.301  65.377  1.00 30.98           H
ATOM   1893 2HH1 ARG A 371      90.591  -2.113  66.546  1.00 30.98           H
ATOM   1894  NH2 ARG A 371      89.663  -0.175  65.407  1.00 30.98           N
ATOM   1895 1HH2 ARG A 371      89.184   0.569  64.922  1.00 30.98           H
ATOM   1896 2HH2 ARG A 371      90.209   0.025  66.229  1.00 30.98           H
ATOM   1897  N   TYR A 372      84.003  -0.706  60.006  1.00 23.67           N
ATOM   1898  H   TYR A 372      84.248   0.201  59.633  1.00 23.67           H
ATOM   1899  CA  TYR A 372      82.620  -0.958  60.411  1.00 23.67           C
ATOM   1900  HA  TYR A 372      82.515  -1.999  60.715  1.00 23.67           H
ATOM   1901  C   TYR A 372      81.617  -0.718  59.285  1.00 23.67           C
ATOM   1902  O   TYR A 372      80.687  -1.511  59.117  1.00 23.67           O
ATOM   1903  CB  TYR A 372      82.243  -0.073  61.596  1.00 23.67           C
ATOM   1904 1HB  TYR A 372      82.467   0.967  61.357  1.00 23.67           H
ATOM   1905 2HB  TYR A 372      81.172  -0.169  61.742  1.00 23.67           H
ATOM   1906  CG  TYR A 372      82.902  -0.441  62.906  1.00 23.67           C
ATOM   1907  CD1 TYR A 372      82.284  -1.366  63.773  1.00 23.67           C
ATOM   1908  HD1 TYR A 372      81.363  -1.848  63.476  1.00 23.67           H
ATOM   1909  CD2 TYR A 372      84.113   0.157  63.313  1.00 23.67           C
ATOM   1910  HD2 TYR A 372      84.611   0.862  62.662  1.00 23.67           H
ATOM   1911  CE1 TYR A 372      82.843  -1.661  65.041  1.00 23.67           C
ATOM   1912  HE1 TYR A 372      82.357  -2.363  65.702  1.00 23.67           H
ATOM   1913  CE2 TYR A 372      84.678  -0.141  64.585  1.00 23.67           C
ATOM   1914  HE2 TYR A 372      85.601   0.326  64.897  1.00 23.67           H
ATOM   1915  CZ  TYR A 372      84.022  -1.032  65.439  1.00 23.67           C
ATOM   1916  OH  TYR A 372      84.517  -1.296  66.687  1.00 23.67           O
ATOM   1917  HH  TYR A 372      85.366  -0.852  66.851  1.00 23.67           H
ATOM   1918  N   CYS A 373      81.807   0.329  58.495  1.00 26.80           N
ATOM   1919  H   CYS A 373      82.578   0.967  58.663  1.00 26.80           H
ATOM   1920  CA  CYS A 373      80.958   0.607  57.335  1.00 26.80           C
ATOM   1921  HA  CYS A 373      79.947   0.248  57.527  1.00 26.80           H
ATOM   1922  C   CYS A 373      81.513  -0.139  56.122  1.00 26.80           C
ATOM   1923  O   CYS A 373      81.974   0.461  55.155  1.00 26.80           O
ATOM   1924  CB  CYS A 373      80.909   2.112  57.059  1.00 26.80           C
ATOM   1925 1HB  CYS A 373      81.928   2.481  56.930  1.00 26.80           H
ATOM   1926 2HB  CYS A 373      80.365   2.275  56.129  1.00 26.80           H
ATOM   1927  SG  CYS A 373      80.094   3.061  58.367  1.00 26.80           S
ATOM   1928  HG  CYS A 373      78.845   2.873  57.911  1.00 26.80           H
ATOM   1929  N   ASP A 374      81.540  -1.459  56.229  1.00 34.16           N
ATOM   1930  H   ASP A 374      81.148  -1.885  57.058  1.00 34.16           H
ATOM   1931  CA  ASP A 374      82.133  -2.320  55.204  1.00 34.16           C
ATOM   1932  HA  ASP A 374      83.183  -2.049  55.085  1.00 34.16           H
ATOM   1933  C   ASP A 374      81.427  -2.148  53.858  1.00 34.16           C
ATOM   1934  O   ASP A 374      80.198  -2.029  53.796  1.00 34.16           O
ATOM   1935  CB  ASP A 374      82.050  -3.783  55.648  1.00 34.16           C
ATOM   1936 1HB  ASP A 374      82.385  -3.857  56.683  1.00 34.16           H
ATOM   1937 2HB  ASP A 374      81.012  -4.110  55.594  1.00 34.16           H
ATOM   1938  CG  ASP A 374      82.900  -4.709  54.791  1.00 34.16           C
ATOM   1939  OD1 ASP A 374      83.789  -4.244  54.051  1.00 34.16           O
ATOM   1940  OD2 ASP A 374      82.705  -5.947  54.862  1.00 34.16           O
ATOM   1941  N   ILE A 375      82.210  -2.126  52.790  1.00  1.64           N
ATOM   1942  H   ILE A 375      83.199  -2.285  52.918  1.00  1.64           H
ATOM   1943  CA  ILE A 375      81.721  -1.921  51.426  1.00  1.64           C
ATOM   1944  HA  ILE A 375      81.070  -1.047  51.412  1.00  1.64           H
ATOM   1945  C   ILE A 375      80.922  -3.115  50.908  1.00  1.64           C
ATOM   1946  O   ILE A 375      81.022  -4.223  51.441  1.00  1.64           O
ATOM   1947  CB  ILE A 375      82.914  -1.672  50.447  1.00  1.64           C
ATOM   1948  HB  ILE A 375      82.504  -1.553  49.447  1.00  1.64           H
ATOM   1949  CG1 ILE A 375      83.892  -2.868  50.425  1.00  1.64           C
ATOM   1950 1HG1 ILE A 375      84.397  -2.931  51.389  1.00  1.64           H
ATOM   1951 2HG1 ILE A 375      83.324  -3.785  50.280  1.00  1.64           H
ATOM   1952  CG2 ILE A 375      83.636  -0.360  50.813  1.00  1.64           C
ATOM   1953 1HG2 ILE A 375      82.928   0.463  50.744  1.00  1.64           H
ATOM   1954 2HG2 ILE A 375      84.441  -0.164  50.105  1.00  1.64           H
ATOM   1955 3HG2 ILE A 375      84.049  -0.408  51.821  1.00  1.64           H
ATOM   1956  CD1 ILE A 375      84.964  -2.819  49.325  1.00  1.64           C
ATOM   1957 1HD1 ILE A 375      85.508  -3.764  49.311  1.00  1.64           H
ATOM   1958 2HD1 ILE A 375      85.669  -2.011  49.519  1.00  1.64           H
ATOM   1959 3HD1 ILE A 375      84.492  -2.666  48.353  1.00  1.64           H
ATOM   1960  N   ASP A 376      80.170  -2.903  49.840  1.00 26.02           N
ATOM   1961  H   ASP A 376      80.083  -1.964  49.474  1.00 26.02           H
ATOM   1962  CA  ASP A 376      79.533  -3.983  49.082  1.00 26.02           C
ATOM   1963  HA  ASP A 376      79.588  -4.914  49.645  1.00 26.02           H
ATOM   1964  C   ASP A 376      80.304  -4.142  47.764  1.00 26.02           C
ATOM   1965  O   ASP A 376      81.339  -3.498  47.581  1.00 26.02           O
ATOM   1966  CB  ASP A 376      78.062  -3.656  48.808  1.00 26.02           C
ATOM   1967 1HB  ASP A 376      77.541  -4.582  48.573  1.00 26.02           H
ATOM   1968 2HB  ASP A 376      77.609  -3.231  49.704  1.00 26.02           H
ATOM   1969  CG  ASP A 376      77.883  -2.713  47.634  1.00 26.02           C
ATOM   1970  OD1 ASP A 376      78.441  -1.602  47.619  1.00 26.02           O
ATOM   1971  OD2 ASP A 376      77.209  -3.112  46.661  1.00 26.02           O
ATOM   1972  N   ASP A 377      79.807  -4.939  46.825  1.00-19.78           N
ATOM   1973  H   ASP A 377      78.949  -5.452  47.004  1.00-19.78           H
ATOM   1974  CA  ASP A 377      80.450  -5.100  45.511  1.00-19.78           C
ATOM   1975  HA  ASP A 377      81.433  -5.548  45.655  1.00-19.78           H
ATOM   1976  C   ASP A 377      80.647  -3.786  44.747  1.00-19.78           C
ATOM   1977  O   ASP A 377      81.636  -3.615  44.031  1.00-19.78           O
ATOM   1978  CB  ASP A 377      79.613  -6.031  44.629  1.00-19.78           C
ATOM   1979 1HB  ASP A 377      79.438  -6.967  45.159  1.00-19.78           H
ATOM   1980 2HB  ASP A 377      78.651  -5.553  44.438  1.00-19.78           H
ATOM   1981  CG  ASP A 377      80.279  -6.325  43.292  1.00-19.78           C
ATOM   1982  OD1 ASP A 377      81.424  -6.833  43.268  1.00-19.78           O
ATOM   1983  OD2 ASP A 377      79.657  -6.063  42.236  1.00-19.78           O
ATOM   1984  N   ASN A 378      79.738  -2.838  44.929  1.00 -3.29           N
ATOM   1985  H   ASN A 378      78.958  -3.009  45.558  1.00 -3.29           H
ATOM   1986  CA  ASN A 378      79.810  -1.544  44.248  1.00 -3.29           C
ATOM   1987  HA  ASN A 378      80.318  -1.678  43.292  1.00 -3.29           H
ATOM   1988  C   ASN A 378      80.599  -0.495  45.039  1.00 -3.29           C
ATOM   1989  O   ASN A 378      80.716   0.656  44.614  1.00 -3.29           O
ATOM   1990  CB  ASN A 378      78.391  -1.038  43.968  1.00 -3.29           C
ATOM   1991 1HB  ASN A 378      77.839  -0.979  44.905  1.00 -3.29           H
ATOM   1992 2HB  ASN A 378      78.447  -0.039  43.534  1.00 -3.29           H
ATOM   1993  CG  ASN A 378      77.646  -1.921  43.004  1.00 -3.29           C
ATOM   1994  OD1 ASN A 378      78.159  -2.283  41.951  1.00 -3.29           O
ATOM   1995  ND2 ASN A 378      76.438  -2.272  43.332  1.00 -3.29           N
ATOM   1996 1HD2 ASN A 378      75.919  -2.861  42.704  1.00 -3.29           H
ATOM   1997 2HD2 ASN A 378      76.037  -1.963  44.206  1.00 -3.29           H
ATOM   1998  N   GLY A 379      81.155  -0.875  46.182  1.00-13.18           N
ATOM   1999  H   GLY A 379      81.021  -1.823  46.520  1.00-13.18           H
ATOM   2000  CA  GLY A 379      81.981   0.034  46.965  1.00-13.18           C
ATOM   2001 1HA  GLY A 379      82.626  -0.555  47.613  1.00-13.18           H
ATOM   2002 2HA  GLY A 379      82.619   0.603  46.287  1.00-13.18           H
ATOM   2003  C   GLY A 379      81.216   1.027  47.821  1.00-13.18           C
ATOM   2004  O   GLY A 379      81.802   1.954  48.387  1.00-13.18           O
ATOM   2005  N   VAL A 380      79.906   0.857  47.909  1.00 -3.10           N
ATOM   2006  H   VAL A 380      79.471   0.039  47.491  1.00 -3.10           H
ATOM   2007  CA  VAL A 380      79.044   1.793  48.627  1.00 -3.10           C
ATOM   2008  HA  VAL A 380      79.433   2.805  48.514  1.00 -3.10           H
ATOM   2009  C   VAL A 380      79.085   1.404  50.098  1.00 -3.10           C
ATOM   2010  O   VAL A 380      79.075   0.217  50.442  1.00 -3.10           O
ATOM   2011  CB  VAL A 380      77.584   1.747  48.073  1.00 -3.10           C
ATOM   2012  HB  VAL A 380      77.194   0.740  48.203  1.00 -3.10           H
ATOM   2013  CG1 VAL A 380      76.654   2.732  48.807  1.00 -3.10           C
ATOM   2014 1HG1 VAL A 380      75.666   2.719  48.344  1.00 -3.10           H
ATOM   2015 2HG1 VAL A 380      77.061   3.743  48.755  1.00 -3.10           H
ATOM   2016 3HG1 VAL A 380      76.547   2.440  49.852  1.00 -3.10           H
ATOM   2017  CG2 VAL A 380      77.576   2.075  46.569  1.00 -3.10           C
ATOM   2018 1HG2 VAL A 380      76.551   2.054  46.196  1.00 -3.10           H
ATOM   2019 2HG2 VAL A 380      78.155   1.335  46.018  1.00 -3.10           H
ATOM   2020 3HG2 VAL A 380      78.001   3.065  46.397  1.00 -3.10           H
ATOM   2021  N   ARG A 381      79.129   2.404  50.962  1.00 -9.06           N
ATOM   2022  H   ARG A 381      79.112   3.360  50.611  1.00 -9.06           H
ATOM   2023  CA  ARG A 381      79.167   2.237  52.411  1.00 -9.06           C
ATOM   2024  HA  ARG A 381      79.163   1.180  52.680  1.00 -9.06           H
ATOM   2025  C   ARG A 381      77.927   2.924  52.960  1.00 -9.06           C
ATOM   2026  O   ARG A 381      77.410   3.834  52.312  1.00 -9.06           O
ATOM   2027  CB  ARG A 381      80.411   2.927  52.965  1.00 -9.06           C
ATOM   2028 1HB  ARG A 381      80.318   3.993  52.765  1.00 -9.06           H
ATOM   2029 2HB  ARG A 381      80.442   2.779  54.042  1.00 -9.06           H
ATOM   2030  CG  ARG A 381      81.720   2.458  52.364  1.00 -9.06           C
ATOM   2031 1HG  ARG A 381      81.802   1.379  52.489  1.00 -9.06           H
ATOM   2032 2HG  ARG A 381      81.739   2.702  51.301  1.00 -9.06           H
ATOM   2033  CD  ARG A 381      82.900   3.131  53.042  1.00 -9.06           C
ATOM   2034 1HD  ARG A 381      82.737   4.207  53.045  1.00 -9.06           H
ATOM   2035 2HD  ARG A 381      82.955   2.779  54.075  1.00 -9.06           H
ATOM   2036  NE  ARG A 381      84.170   2.853  52.356  1.00 -9.06           N
ATOM   2037  HE  ARG A 381      84.108   2.451  51.432  1.00 -9.06           H
ATOM   2038  CZ  ARG A 381      85.383   3.089  52.833  1.00 -9.06           C
ATOM   2039  NH1 ARG A 381      86.418   2.678  52.159  1.00 -9.06           N
ATOM   2040 1HH1 ARG A 381      86.303   2.200  51.276  1.00 -9.06           H
ATOM   2041 2HH1 ARG A 381      87.349   2.805  52.528  1.00 -9.06           H
ATOM   2042  NH2 ARG A 381      85.608   3.659  53.986  1.00 -9.06           N
ATOM   2043 1HH2 ARG A 381      84.836   3.980  54.555  1.00 -9.06           H
ATOM   2044 2HH2 ARG A 381      86.553   3.742  54.334  1.00 -9.06           H
ATOM   2045  N   HIS A 382      77.457   2.521  54.128  1.00  2.39           N
ATOM   2046  H   HIS A 382      77.911   1.744  54.604  1.00  2.39           H
ATOM   2047  CA  HIS A 382      76.282   3.135  54.748  1.00  2.39           C
ATOM   2048  HA  HIS A 382      76.041   4.054  54.219  1.00  2.39           H
ATOM   2049  C   HIS A 382      76.497   3.478  56.218  1.00  2.39           C
ATOM   2050  O   HIS A 382      77.161   2.737  56.948  1.00  2.39           O
ATOM   2051  CB  HIS A 382      75.083   2.188  54.644  1.00  2.39           C
ATOM   2052 1HB  HIS A 382      75.333   1.242  55.122  1.00  2.39           H
ATOM   2053 2HB  HIS A 382      74.248   2.634  55.179  1.00  2.39           H
ATOM   2054  CG  HIS A 382      74.638   1.921  53.239  1.00  2.39           C
ATOM   2055  ND1 HIS A 382      74.906   0.737  52.583  1.00  2.39           N
ATOM   2056  CD2 HIS A 382      73.907   2.695  52.388  1.00  2.39           C
ATOM   2057  HD2 HIS A 382      73.553   3.691  52.617  1.00  2.39           H
ATOM   2058  CE1 HIS A 382      74.288   0.842  51.366  1.00  2.39           C
ATOM   2059  HE1 HIS A 382      74.287   0.062  50.617  1.00  2.39           H
ATOM   2060  NE2 HIS A 382      73.682   2.042  51.204  1.00  2.39           N
ATOM   2061  HE2 HIS A 382      73.175   2.373  50.386  1.00  2.39           H
ATOM   2062  N   MET A 383      75.895   4.570  56.674  1.00 -5.21           N
ATOM   2063  H   MET A 383      75.404   5.181  56.025  1.00 -5.21           H
ATOM   2064  CA  MET A 383      75.860   4.898  58.103  1.00 -5.21           C
ATOM   2065  HA  MET A 383      75.998   3.977  58.669  1.00 -5.21           H
ATOM   2066  C   MET A 383      74.486   5.467  58.446  1.00 -5.21           C
ATOM   2067  O   MET A 383      73.925   6.252  57.685  1.00 -5.21           O
ATOM   2068  CB  MET A 383      76.977   5.875  58.491  1.00 -5.21           C
ATOM   2069 1HB  MET A 383      77.861   5.637  57.903  1.00 -5.21           H
ATOM   2070 2HB  MET A 383      76.668   6.895  58.261  1.00 -5.21           H
ATOM   2071  CG  MET A 383      77.358   5.767  59.962  1.00 -5.21           C
ATOM   2072 1HG  MET A 383      76.494   6.015  60.578  1.00 -5.21           H
ATOM   2073 2HG  MET A 383      77.629   4.732  60.155  1.00 -5.21           H
ATOM   2074  SD  MET A 383      78.750   6.794  60.463  1.00 -5.21           S
ATOM   2075  CE  MET A 383      79.221   5.979  62.032  1.00 -5.21           C
ATOM   2076 1HE  MET A 383      78.349   5.884  62.680  1.00 -5.21           H
ATOM   2077 2HE  MET A 383      79.985   6.565  62.544  1.00 -5.21           H
ATOM   2078 3HE  MET A 383      79.622   4.988  61.819  1.00 -5.21           H
ATOM   2079  N   VAL A 384      73.917   5.012  59.549  1.00 -5.73           N
ATOM   2080  H   VAL A 384      74.446   4.403  60.169  1.00 -5.73           H
ATOM   2081  CA  VAL A 384      72.543   5.317  59.943  1.00 -5.73           C
ATOM   2082  HA  VAL A 384      71.947   5.553  59.066  1.00 -5.73           H
ATOM   2083  C   VAL A 384      72.551   6.501  60.902  1.00 -5.73           C
ATOM   2084  O   VAL A 384      73.335   6.507  61.848  1.00 -5.73           O
ATOM   2085  CB  VAL A 384      71.926   4.083  60.669  1.00 -5.73           C
ATOM   2086  HB  VAL A 384      72.498   3.893  61.575  1.00 -5.73           H
ATOM   2087  CG1 VAL A 384      70.474   4.313  61.052  1.00 -5.73           C
ATOM   2088 1HG1 VAL A 384      70.095   3.438  61.581  1.00 -5.73           H
ATOM   2089 2HG1 VAL A 384      69.870   4.484  60.160  1.00 -5.73           H
ATOM   2090 3HG1 VAL A 384      70.387   5.175  61.711  1.00 -5.73           H
ATOM   2091  CG2 VAL A 384      72.009   2.828  59.789  1.00 -5.73           C
ATOM   2092 1HG2 VAL A 384      73.050   2.592  59.581  1.00 -5.73           H
ATOM   2093 2HG2 VAL A 384      71.474   2.984  58.853  1.00 -5.73           H
ATOM   2094 3HG2 VAL A 384      71.570   1.980  60.317  1.00 -5.73           H
ATOM   2095  N   LEU A 385      71.668   7.468  60.694  1.00  7.05           N
ATOM   2096  H   LEU A 385      71.032   7.396  59.906  1.00  7.05           H
ATOM   2097  CA  LEU A 385      71.470   8.574  61.629  1.00  7.05           C
ATOM   2098  HA  LEU A 385      72.332   8.656  62.292  1.00  7.05           H
ATOM   2099  C   LEU A 385      70.234   8.228  62.448  1.00  7.05           C
ATOM   2100  O   LEU A 385      69.150   7.996  61.899  1.00  7.05           O
ATOM   2101  CB  LEU A 385      71.278   9.900  60.877  1.00  7.05           C
ATOM   2102 1HB  LEU A 385      72.160  10.026  60.252  1.00  7.05           H
ATOM   2103 2HB  LEU A 385      70.431   9.784  60.205  1.00  7.05           H
ATOM   2104  CG  LEU A 385      71.089  11.230  61.637  1.00  7.05           C
ATOM   2105  HG  LEU A 385      71.298  12.024  60.923  1.00  7.05           H
ATOM   2106  CD1 LEU A 385      69.663  11.468  62.146  1.00  7.05           C
ATOM   2107 1HD1 LEU A 385      69.577  12.492  62.510  1.00  7.05           H
ATOM   2108 2HD1 LEU A 385      69.422  10.781  62.954  1.00  7.05           H
ATOM   2109 3HD1 LEU A 385      68.955  11.332  61.331  1.00  7.05           H
ATOM   2110  CD2 LEU A 385      72.063  11.398  62.797  1.00  7.05           C
ATOM   2111 1HD2 LEU A 385      73.064  11.117  62.481  1.00  7.05           H
ATOM   2112 2HD2 LEU A 385      71.771  10.775  63.643  1.00  7.05           H
ATOM   2113 3HD2 LEU A 385      72.081  12.442  63.107  1.00  7.05           H
ATOM   2114  N   CYS A 386      70.393   8.186  63.760  1.00 -2.83           N
ATOM   2115  H   CYS A 386      71.303   8.400  64.162  1.00 -2.83           H
ATOM   2116  CA  CYS A 386      69.301   7.876  64.672  1.00 -2.83           C
ATOM   2117  HA  CYS A 386      68.401   7.629  64.114  1.00 -2.83           H
ATOM   2118  C   CYS A 386      69.024   9.062  65.579  1.00 -2.83           C
ATOM   2119  O   CYS A 386      69.949   9.798  65.918  1.00 -2.83           O
ATOM   2120  CB  CYS A 386      69.706   6.691  65.546  1.00 -2.83           C
ATOM   2121 1HB  CYS A 386      70.543   6.999  66.176  1.00 -2.83           H
ATOM   2122 2HB  CYS A 386      68.868   6.428  66.191  1.00 -2.83           H
ATOM   2123  SG  CYS A 386      70.208   5.242  64.601  1.00 -2.83           S
ATOM   2124  HG  CYS A 386      71.233   5.827  63.967  1.00 -2.83           H
ATOM   2125  N   ARG A 387      67.792   9.195  66.049  1.00 -2.41           N
ATOM   2126  H   ARG A 387      67.054   8.585  65.703  1.00 -2.41           H
ATOM   2127  CA  ARG A 387      67.505  10.075  67.181  1.00 -2.41           C
ATOM   2128  HA  ARG A 387      68.251  10.868  67.249  1.00 -2.41           H
ATOM   2129  C   ARG A 387      67.612   9.157  68.384  1.00 -2.41           C
ATOM   2130  O   ARG A 387      67.146   8.015  68.317  1.00 -2.41           O
ATOM   2131  CB  ARG A 387      66.105  10.686  67.096  1.00 -2.41           C
ATOM   2132 1HB  ARG A 387      65.996  11.146  66.116  1.00 -2.41           H
ATOM   2133 2HB  ARG A 387      65.363   9.894  67.197  1.00 -2.41           H
ATOM   2134  CG  ARG A 387      65.861  11.753  68.167  1.00 -2.41           C
ATOM   2135 1HG  ARG A 387      66.067  11.327  69.149  1.00 -2.41           H
ATOM   2136 2HG  ARG A 387      66.552  12.579  68.000  1.00 -2.41           H
ATOM   2137  CD  ARG A 387      64.442  12.296  68.183  1.00 -2.41           C
ATOM   2138 1HD  ARG A 387      63.748  11.489  68.411  1.00 -2.41           H
ATOM   2139 2HD  ARG A 387      64.374  13.035  68.981  1.00 -2.41           H
ATOM   2140  NE  ARG A 387      64.043  12.927  66.917  1.00 -2.41           N
ATOM   2141  HE  ARG A 387      64.547  12.660  66.079  1.00 -2.41           H
ATOM   2142  CZ  ARG A 387      63.064  13.804  66.757  1.00 -2.41           C
ATOM   2143  NH1 ARG A 387      62.885  14.353  65.591  1.00 -2.41           N
ATOM   2144 1HH1 ARG A 387      63.474  14.090  64.816  1.00 -2.41           H
ATOM   2145 2HH1 ARG A 387      62.164  15.049  65.481  1.00 -2.41           H
ATOM   2146  NH2 ARG A 387      62.260  14.171  67.715  1.00 -2.41           N
ATOM   2147 1HH2 ARG A 387      62.316  13.731  68.621  1.00 -2.41           H
ATOM   2148 2HH2 ARG A 387      61.570  14.883  67.529  1.00 -2.41           H
ATOM   2149  N   VAL A 388      68.221   9.632  69.457  1.00  8.13           N
ATOM   2150  H   VAL A 388      68.594  10.579  69.448  1.00  8.13           H
ATOM   2151  CA  VAL A 388      68.380   8.857  70.684  1.00  8.13           C
ATOM   2152  HA  VAL A 388      67.811   7.931  70.616  1.00  8.13           H
ATOM   2153  C   VAL A 388      67.817   9.738  71.793  1.00  8.13           C
ATOM   2154  O   VAL A 388      68.148  10.924  71.861  1.00  8.13           O
ATOM   2155  CB  VAL A 388      69.879   8.528  70.951  1.00  8.13           C
ATOM   2156  HB  VAL A 388      70.407   9.455  71.174  1.00  8.13           H
ATOM   2157  CG1 VAL A 388      70.026   7.569  72.135  1.00  8.13           C
ATOM   2158 1HG1 VAL A 388      71.083   7.380  72.324  1.00  8.13           H
ATOM   2159 2HG1 VAL A 388      69.520   6.625  71.921  1.00  8.13           H
ATOM   2160 3HG1 VAL A 388      69.590   8.014  73.030  1.00  8.13           H
ATOM   2161  CG2 VAL A 388      70.540   7.901  69.712  1.00  8.13           C
ATOM   2162 1HG2 VAL A 388      71.557   7.591  69.954  1.00  8.13           H
ATOM   2163 2HG2 VAL A 388      70.587   8.632  68.905  1.00  8.13           H
ATOM   2164 3HG2 VAL A 388      69.970   7.037  69.381  1.00  8.13           H
ATOM   2165  N   ILE A 389      66.947   9.199  72.633  1.00 17.41           N
ATOM   2166  H   ILE A 389      66.691   8.220  72.540  1.00 17.41           H
ATOM   2167  CA  ILE A 389      66.369   9.974  73.733  1.00 17.41           C
ATOM   2168  HA  ILE A 389      66.348  11.032  73.478  1.00 17.41           H
ATOM   2169  C   ILE A 389      67.311   9.734  74.904  1.00 17.41           C
ATOM   2170  O   ILE A 389      67.803   8.616  75.059  1.00 17.41           O
ATOM   2171  CB  ILE A 389      64.933   9.501  74.109  1.00 17.41           C
ATOM   2172  HB  ILE A 389      65.016   8.521  74.579  1.00 17.41           H
ATOM   2173  CG1 ILE A 389      64.041   9.323  72.861  1.00 17.41           C
ATOM   2174 1HG1 ILE A 389      64.446   8.508  72.265  1.00 17.41           H
ATOM   2175 2HG1 ILE A 389      63.052   9.010  73.199  1.00 17.41           H
ATOM   2176  CG2 ILE A 389      64.278  10.478  75.125  1.00 17.41           C
ATOM   2177 1HG2 ILE A 389      64.824  10.457  76.069  1.00 17.41           H
ATOM   2178 2HG2 ILE A 389      63.251  10.172  75.326  1.00 17.41           H
ATOM   2179 3HG2 ILE A 389      64.279  11.500  74.741  1.00 17.41           H
ATOM   2180  CD1 ILE A 389      63.864  10.534  71.943  1.00 17.41           C
ATOM   2181 1HD1 ILE A 389      64.815  10.806  71.484  1.00 17.41           H
ATOM   2182 2HD1 ILE A 389      63.477  11.375  72.511  1.00 17.41           H
ATOM   2183 3HD1 ILE A 389      63.152  10.292  71.158  1.00 17.41           H
ATOM   2184  N   MET A 390      67.588  10.746  75.713  1.00 14.63           N
ATOM   2185  H   MET A 390      67.164  11.656  75.548  1.00 14.63           H
ATOM   2186  CA  MET A 390      68.506  10.590  76.842  1.00 14.63           C
ATOM   2187  HA  MET A 390      69.293   9.893  76.557  1.00 14.63           H
ATOM   2188  C   MET A 390      67.842  10.003  78.091  1.00 14.63           C
ATOM   2189  O   MET A 390      68.087   8.847  78.429  1.00 14.63           O
ATOM   2190  CB  MET A 390      69.164  11.937  77.146  1.00 14.63           C
ATOM   2191 1HB  MET A 390      68.383  12.668  77.353  1.00 14.63           H
ATOM   2192 2HB  MET A 390      69.780  11.830  78.035  1.00 14.63           H
ATOM   2193  CG  MET A 390      70.044  12.479  76.021  1.00 14.63           C
ATOM   2194 1HG  MET A 390      69.465  12.545  75.100  1.00 14.63           H
ATOM   2195 2HG  MET A 390      70.366  13.484  76.296  1.00 14.63           H
ATOM   2196  SD  MET A 390      71.525  11.474  75.731  1.00 14.63           S
ATOM   2197  CE  MET A 390      71.067  10.425  74.323  1.00 14.63           C
ATOM   2198 1HE  MET A 390      70.291   9.722  74.625  1.00 14.63           H
ATOM   2199 2HE  MET A 390      71.941   9.867  73.986  1.00 14.63           H
ATOM   2200 3HE  MET A 390      70.696  11.042  73.505  1.00 14.63           H
ATOM   2201  N   GLY A 391      66.988  10.751  78.775  1.00 21.77           N
ATOM   2202  H   GLY A 391      66.777  11.701  78.488  1.00 21.77           H
ATOM   2203  CA  GLY A 391      66.374  10.240  79.992  1.00 21.77           C
ATOM   2204 1HA  GLY A 391      65.483  10.821  80.230  1.00 21.77           H
ATOM   2205 2HA  GLY A 391      66.088   9.199  79.847  1.00 21.77           H
ATOM   2206  C   GLY A 391      67.355  10.324  81.148  1.00 21.77           C
ATOM   2207  O   GLY A 391      68.135  11.273  81.242  1.00 21.77           O
ATOM   2208  N   ASN A 392      67.334   9.332  82.024  1.00 -0.44           N
ATOM   2209  H   ASN A 392      66.633   8.603  81.918  1.00 -0.44           H
ATOM   2210  CA  ASN A 392      68.322   9.184  83.097  1.00 -0.44           C
ATOM   2211  HA  ASN A 392      68.645  10.157  83.468  1.00 -0.44           H
ATOM   2212  C   ASN A 392      69.523   8.408  82.544  1.00 -0.44           C
ATOM   2213  O   ASN A 392      69.309   7.390  81.896  1.00 -0.44           O
ATOM   2214  CB  ASN A 392      67.668   8.378  84.224  1.00 -0.44           C
ATOM   2215 1HB  ASN A 392      66.743   8.868  84.523  1.00 -0.44           H
ATOM   2216 2HB  ASN A 392      67.426   7.382  83.855  1.00 -0.44           H
ATOM   2217  CG  ASN A 392      68.551   8.235  85.431  1.00 -0.44           C
ATOM   2218  OD1 ASN A 392      69.554   8.913  85.584  1.00 -0.44           O
ATOM   2219  ND2 ASN A 392      68.181   7.357  86.308  1.00 -0.44           N
ATOM   2220 1HD2 ASN A 392      68.729   7.241  87.147  1.00 -0.44           H
ATOM   2221 2HD2 ASN A 392      67.339   6.818  86.166  1.00 -0.44           H
ATOM   2222  N   MET A 393      70.760   8.818  82.791  1.00 23.56           N
ATOM   2223  H   MET A 393      70.920   9.634  83.377  1.00 23.56           H
ATOM   2224  CA  MET A 393      71.927   8.108  82.249  1.00 23.56           C
ATOM   2225  HA  MET A 393      71.604   7.167  81.810  1.00 23.56           H
ATOM   2226  C   MET A 393      72.957   7.793  83.324  1.00 23.56           C
ATOM   2227  O   MET A 393      73.060   8.504  84.325  1.00 23.56           O
ATOM   2228  CB  MET A 393      72.630   8.928  81.157  1.00 23.56           C
ATOM   2229 1HB  MET A 393      73.116   9.785  81.624  1.00 23.56           H
ATOM   2230 2HB  MET A 393      73.406   8.305  80.713  1.00 23.56           H
ATOM   2231  CG  MET A 393      71.734   9.440  80.039  1.00 23.56           C
ATOM   2232 1HG  MET A 393      72.275   9.390  79.094  1.00 23.56           H
ATOM   2233 2HG  MET A 393      70.846   8.812  79.971  1.00 23.56           H
ATOM   2234  SD  MET A 393      71.245  11.153  80.332  1.00 23.56           S
ATOM   2235  CE  MET A 393      72.660  12.070  79.688  1.00 23.56           C
ATOM   2236 1HE  MET A 393      73.564  11.781  80.225  1.00 23.56           H
ATOM   2237 2HE  MET A 393      72.490  13.139  79.821  1.00 23.56           H
ATOM   2238 3HE  MET A 393      72.784  11.858  78.625  1.00 23.56           H
ATOM   2239  N   GLU A 394      73.781   6.786  83.079  1.00  8.25           N
ATOM   2240  H   GLU A 394      73.663   6.232  82.243  1.00  8.25           H
ATOM   2241  CA  GLU A 394      74.930   6.481  83.935  1.00  8.25           C
ATOM   2242  HA  GLU A 394      75.052   7.265  84.680  1.00  8.25           H
ATOM   2243  C   GLU A 394      76.182   6.444  83.058  1.00  8.25           C
ATOM   2244  O   GLU A 394      76.072   6.238  81.840  1.00  8.25           O
ATOM   2245  CB  GLU A 394      74.753   5.139  84.660  1.00  8.25           C
ATOM   2246 1HB  GLU A 394      75.624   4.994  85.297  1.00  8.25           H
ATOM   2247 2HB  GLU A 394      73.874   5.201  85.298  1.00  8.25           H
ATOM   2248  CG  GLU A 394      74.611   3.918  83.749  1.00  8.25           C
ATOM   2249 1HG  GLU A 394      73.689   4.003  83.173  1.00  8.25           H
ATOM   2250 2HG  GLU A 394      75.450   3.897  83.054  1.00  8.25           H
ATOM   2251  CD  GLU A 394      74.609   2.600  84.511  1.00  8.25           C
ATOM   2252  OE1 GLU A 394      74.547   1.540  83.854  1.00  8.25           O
ATOM   2253  OE2 GLU A 394      74.760   2.571  85.753  1.00  8.25           O
ATOM   2254  N   PRO A 395      77.375   6.669  83.639  1.00 -2.66           N
ATOM   2255  CA  PRO A 395      78.556   6.441  82.798  1.00 -2.66           C
ATOM   2256  HA  PRO A 395      78.506   7.083  81.923  1.00 -2.66           H
ATOM   2257  C   PRO A 395      78.742   4.983  82.376  1.00 -2.66           C
ATOM   2258  O   PRO A 395      78.381   4.045  83.102  1.00 -2.66           O
ATOM   2259  CB  PRO A 395      79.716   6.878  83.698  1.00 -2.66           C
ATOM   2260 1HB  PRO A 395      80.140   6.017  84.215  1.00 -2.66           H
ATOM   2261 2HB  PRO A 395      80.482   7.391  83.118  1.00 -2.66           H
ATOM   2262  CG  PRO A 395      79.088   7.803  84.674  1.00 -2.66           C
ATOM   2263 1HG  PRO A 395      79.702   7.910  85.566  1.00 -2.66           H
ATOM   2264 2HG  PRO A 395      78.911   8.773  84.208  1.00 -2.66           H
ATOM   2265  CD  PRO A 395      77.784   7.126  84.979  1.00 -2.66           C
ATOM   2266 1HD  PRO A 395      77.930   6.276  85.648  1.00 -2.66           H
ATOM   2267 2HD  PRO A 395      77.071   7.840  85.395  1.00 -2.66           H
ATOM   2268  N   LEU A 396      79.324   4.790  81.203  1.00 18.44           N
ATOM   2269  H   LEU A 396      79.554   5.603  80.639  1.00 18.44           H
ATOM   2270  CA  LEU A 396      79.617   3.459  80.673  1.00 18.44           C
ATOM   2271  HA  LEU A 396      78.852   2.765  81.015  1.00 18.44           H
ATOM   2272  C   LEU A 396      80.953   2.965  81.206  1.00 18.44           C
ATOM   2273  O   LEU A 396      81.793   3.762  81.646  1.00 18.44           O
ATOM   2274  CB  LEU A 396      79.602   3.489  79.141  1.00 18.44           C
ATOM   2275 1HB  LEU A 396      80.378   4.172  78.800  1.00 18.44           H
ATOM   2276 2HB  LEU A 396      79.835   2.494  78.775  1.00 18.44           H
ATOM   2277  CG  LEU A 396      78.258   3.921  78.535  1.00 18.44           C
ATOM   2278  HG  LEU A 396      77.997   4.887  78.947  1.00 18.44           H
ATOM   2279  CD1 LEU A 396      78.342   4.085  77.021  1.00 18.44           C
ATOM   2280 1HD1 LEU A 396      78.500   3.124  76.542  1.00 18.44           H
ATOM   2281 2HD1 LEU A 396      79.159   4.757  76.764  1.00 18.44           H
ATOM   2282 3HD1 LEU A 396      77.412   4.520  76.654  1.00 18.44           H
ATOM   2283  CD2 LEU A 396      77.140   2.961  78.900  1.00 18.44           C
ATOM   2284 1HD2 LEU A 396      76.221   3.276  78.419  1.00 18.44           H
ATOM   2285 2HD2 LEU A 396      76.968   2.968  79.975  1.00 18.44           H
ATOM   2286 3HD2 LEU A 396      77.391   1.951  78.580  1.00 18.44           H
ATOM   2287  N   ARG A 397      81.132   1.652  81.219  1.00 18.69           N
ATOM   2288  H   ARG A 397      80.496   1.047  80.712  1.00 18.69           H
ATOM   2289  CA  ARG A 397      82.186   1.011  82.009  1.00 18.69           C
ATOM   2290  HA  ARG A 397      83.063   1.655  82.051  1.00 18.69           H
ATOM   2291  C   ARG A 397      82.624  -0.311  81.407  1.00 18.69           C
ATOM   2292  O   ARG A 397      81.900  -0.895  80.607  1.00 18.69           O
ATOM   2293  CB  ARG A 397      81.657   0.778  83.435  1.00 18.69           C
ATOM   2294 1HB  ARG A 397      82.400   0.219  84.004  1.00 18.69           H
ATOM   2295 2HB  ARG A 397      81.526   1.748  83.912  1.00 18.69           H
ATOM   2296  CG  ARG A 397      80.314   0.052  83.505  1.00 18.69           C
ATOM   2297 1HG  ARG A 397      79.547   0.687  83.062  1.00 18.69           H
ATOM   2298 2HG  ARG A 397      80.367  -0.877  82.941  1.00 18.69           H
ATOM   2299  CD  ARG A 397      79.902  -0.261  84.934  1.00 18.69           C
ATOM   2300 1HD  ARG A 397      80.599  -0.989  85.349  1.00 18.69           H
ATOM   2301 2HD  ARG A 397      79.939   0.649  85.534  1.00 18.69           H
ATOM   2302  NE  ARG A 397      78.543  -0.819  84.953  1.00 18.69           N
ATOM   2303  HE  ARG A 397      78.470  -1.819  84.812  1.00 18.69           H
ATOM   2304  CZ  ARG A 397      77.415  -0.135  85.095  1.00 18.69           C
ATOM   2305  NH1 ARG A 397      76.283  -0.724  84.849  1.00 18.69           N
ATOM   2306 1HH1 ARG A 397      76.262  -1.703  84.601  1.00 18.69           H
ATOM   2307 2HH1 ARG A 397      75.435  -0.179  84.860  1.00 18.69           H
ATOM   2308  NH2 ARG A 397      77.355   1.118  85.463  1.00 18.69           N
ATOM   2309 1HH2 ARG A 397      78.198   1.645  85.636  1.00 18.69           H
ATOM   2310 2HH2 ARG A 397      76.455   1.568  85.565  1.00 18.69           H
ATOM   2311  N   GLY A 398      83.780  -0.794  81.836  1.00  9.99           N
ATOM   2312  H   GLY A 398      84.356  -0.242  82.463  1.00  9.99           H
ATOM   2313  CA  GLY A 398      84.184  -2.154  81.521  1.00  9.99           C
ATOM   2314 1HA  GLY A 398      83.867  -2.415  80.514  1.00  9.99           H
ATOM   2315 2HA  GLY A 398      85.264  -2.268  81.617  1.00  9.99           H
ATOM   2316  C   GLY A 398      83.486  -3.057  82.510  1.00  9.99           C
ATOM   2317  O   GLY A 398      83.596  -2.840  83.719  1.00  9.99           O
ATOM   2318  N   ASP A 399      82.723  -4.026  82.029  1.00 43.75           N
ATOM   2319  H   ASP A 399      82.696  -4.197  81.030  1.00 43.75           H
ATOM   2320  CA  ASP A 399      81.875  -4.838  82.903  1.00 43.75           C
ATOM   2321  HA  ASP A 399      82.356  -4.913  83.879  1.00 43.75           H
ATOM   2322  C   ASP A 399      81.658  -6.252  82.366  1.00 43.75           C
ATOM   2323  O   ASP A 399      81.924  -6.537  81.190  1.00 43.75           O
ATOM   2324  CB  ASP A 399      80.516  -4.144  83.072  1.00 43.75           C
ATOM   2325 1HB  ASP A 399      80.664  -3.070  82.974  1.00 43.75           H
ATOM   2326 2HB  ASP A 399      79.843  -4.474  82.280  1.00 43.75           H
ATOM   2327  CG  ASP A 399      79.878  -4.408  84.429  1.00 43.75           C
ATOM   2328  OD1 ASP A 399      80.388  -5.244  85.210  1.00 43.75           O
ATOM   2329  OD2 ASP A 399      78.876  -3.741  84.767  1.00 43.75           O
ATOM   2330  N   ASN A 400      81.160  -7.122  83.230  1.00 20.93           N
ATOM   2331  H   ASN A 400      80.965  -6.791  84.169  1.00 20.93           H
ATOM   2332  CA  ASN A 400      80.803  -8.502  82.908  1.00 20.93           C
ATOM   2333  HA  ASN A 400      81.664  -9.032  82.500  1.00 20.93           H
ATOM   2334  C   ASN A 400      79.679  -8.462  81.866  1.00 20.93           C
ATOM   2335  O   ASN A 400      78.798  -7.601  81.930  1.00 20.93           O
ATOM   2336  CB  ASN A 400      80.344  -9.181  84.211  1.00 20.93           C
ATOM   2337 1HB  ASN A 400      81.081  -8.983  84.987  1.00 20.93           H
ATOM   2338 2HB  ASN A 400      79.396  -8.747  84.520  1.00 20.93           H
ATOM   2339  CG  ASN A 400      80.181 -10.684  84.089  1.00 20.93           C
ATOM   2340  OD1 ASN A 400      80.133 -11.255  83.007  1.00 20.93           O
ATOM   2341  ND2 ASN A 400      80.109 -11.347  85.207  1.00 20.93           N
ATOM   2342 1HD2 ASN A 400      80.008 -12.346  85.173  1.00 20.93           H
ATOM   2343 2HD2 ASN A 400      80.147 -10.868  86.096  1.00 20.93           H
ATOM   2344  N   THR A 401      79.705  -9.370  80.902  1.00 25.06           N
ATOM   2345  H   THR A 401      80.457 -10.050  80.861  1.00 25.06           H
ATOM   2346  CA  THR A 401      78.633  -9.478  79.915  1.00 25.06           C
ATOM   2347  HA  THR A 401      78.435  -8.500  79.481  1.00 25.06           H
ATOM   2348  C   THR A 401      77.348  -9.977  80.567  1.00 25.06           C
ATOM   2349  O   THR A 401      76.247  -9.710  80.086  1.00 25.06           O
ATOM   2350  CB  THR A 401      79.035 -10.459  78.803  1.00 25.06           C
ATOM   2351  HB  THR A 401      78.180 -10.660  78.157  1.00 25.06           H
ATOM   2352  OG1 THR A 401      79.509 -11.669  79.402  1.00 25.06           O
ATOM   2353  HG1 THR A 401      78.753 -12.269  79.511  1.00 25.06           H
ATOM   2354  CG2 THR A 401      80.174  -9.909  77.972  1.00 25.06           C
ATOM   2355 1HG2 THR A 401      81.059  -9.776  78.590  1.00 25.06           H
ATOM   2356 2HG2 THR A 401      79.886  -8.952  77.535  1.00 25.06           H
ATOM   2357 3HG2 THR A 401      80.400 -10.611  77.170  1.00 25.06           H
ATOM   2358  N   GLN A 402      77.481 -10.658  81.695  1.00 26.74           N
ATOM   2359  H   GLN A 402      78.406 -10.920  82.013  1.00 26.74           H
ATOM   2360  CA  GLN A 402      76.339 -10.951  82.552  1.00 26.74           C
ATOM   2361  HA  GLN A 402      75.470 -11.206  81.946  1.00 26.74           H
ATOM   2362  C   GLN A 402      76.054  -9.686  83.359  1.00 26.74           C
ATOM   2363  O   GLN A 402      76.903  -9.243  84.136  1.00 26.74           O
ATOM   2364  CB  GLN A 402      76.666 -12.114  83.495  1.00 26.74           C
ATOM   2365 1HB  GLN A 402      76.951 -12.979  82.896  1.00 26.74           H
ATOM   2366 2HB  GLN A 402      77.509 -11.835  84.125  1.00 26.74           H
ATOM   2367  CG  GLN A 402      75.502 -12.496  84.390  1.00 26.74           C
ATOM   2368 1HG  GLN A 402      75.253 -11.657  85.038  1.00 26.74           H
ATOM   2369 2HG  GLN A 402      74.644 -12.713  83.760  1.00 26.74           H
ATOM   2370  CD  GLN A 402      75.785 -13.704  85.254  1.00 26.74           C
ATOM   2371  OE1 GLN A 402      76.792 -13.773  85.955  1.00 26.74           O
ATOM   2372  NE2 GLN A 402      74.899 -14.663  85.223  1.00 26.74           N
ATOM   2373 1HE2 GLN A 402      75.046 -15.489  85.780  1.00 26.74           H
ATOM   2374 2HE2 GLN A 402      74.080 -14.571  84.636  1.00 26.74           H
ATOM   2375  N   TYR A 403      74.868  -9.115  83.202  1.00 25.85           N
ATOM   2376  H   TYR A 403      74.189  -9.523  82.576  1.00 25.85           H
ATOM   2377  CA  TYR A 403      74.488  -7.914  83.942  1.00 25.85           C
ATOM   2378  HA  TYR A 403      75.130  -7.824  84.815  1.00 25.85           H
ATOM   2379  C   TYR A 403      73.057  -8.047  84.442  1.00 25.85           C
ATOM   2380  O   TYR A 403      72.270  -8.828  83.897  1.00 25.85           O
ATOM   2381  CB  TYR A 403      74.664  -6.653  83.084  1.00 25.85           C
ATOM   2382 1HB  TYR A 403      74.469  -5.781  83.709  1.00 25.85           H
ATOM   2383 2HB  TYR A 403      75.700  -6.604  82.749  1.00 25.85           H
ATOM   2384  CG  TYR A 403      73.754  -6.576  81.871  1.00 25.85           C
ATOM   2385  CD1 TYR A 403      72.485  -5.964  81.962  1.00 25.85           C
ATOM   2386  HD1 TYR A 403      72.153  -5.552  82.905  1.00 25.85           H
ATOM   2387  CD2 TYR A 403      74.160  -7.091  80.621  1.00 25.85           C
ATOM   2388  HD2 TYR A 403      75.137  -7.541  80.520  1.00 25.85           H
ATOM   2389  CE1 TYR A 403      71.634  -5.877  80.827  1.00 25.85           C
ATOM   2390  HE1 TYR A 403      70.670  -5.398  80.908  1.00 25.85           H
ATOM   2391  CE2 TYR A 403      73.302  -7.022  79.487  1.00 25.85           C
ATOM   2392  HE2 TYR A 403      73.621  -7.431  78.540  1.00 25.85           H
ATOM   2393  CZ  TYR A 403      72.050  -6.412  79.603  1.00 25.85           C
ATOM   2394  OH  TYR A 403      71.213  -6.316  78.518  1.00 25.85           O
ATOM   2395  HH  TYR A 403      71.573  -6.730  77.723  1.00 25.85           H
ATOM   2396  N   PHE A 404      72.735  -7.311  85.494  1.00-10.47           N
ATOM   2397  H   PHE A 404      73.431  -6.692  85.902  1.00-10.47           H
ATOM   2398  CA  PHE A 404      71.424  -7.353  86.133  1.00-10.47           C
ATOM   2399  HA  PHE A 404      70.710  -7.875  85.498  1.00-10.47           H
ATOM   2400  C   PHE A 404      70.985  -5.913  86.353  1.00-10.47           C
ATOM   2401  O   PHE A 404      71.837  -5.048  86.556  1.00-10.47           O
ATOM   2402  CB  PHE A 404      71.533  -8.057  87.489  1.00-10.47           C
ATOM   2403 1HB  PHE A 404      72.137  -7.438  88.151  1.00-10.47           H
ATOM   2404 2HB  PHE A 404      70.536  -8.148  87.921  1.00-10.47           H
ATOM   2405  CG  PHE A 404      72.171  -9.420  87.418  1.00-10.47           C
ATOM   2406  CD1 PHE A 404      73.503  -9.603  87.842  1.00-10.47           C
ATOM   2407  HD1 PHE A 404      74.073  -8.758  88.204  1.00-10.47           H
ATOM   2408  CD2 PHE A 404      71.455 -10.525  86.925  1.00-10.47           C
ATOM   2409  HD2 PHE A 404      70.438 -10.399  86.583  1.00-10.47           H
ATOM   2410  CE1 PHE A 404      74.113 -10.881  87.794  1.00-10.47           C
ATOM   2411  HE1 PHE A 404      75.138 -11.006  88.117  1.00-10.47           H
ATOM   2412  CE2 PHE A 404      72.055 -11.809  86.864  1.00-10.47           C
ATOM   2413  HE2 PHE A 404      71.498 -12.649  86.473  1.00-10.47           H
ATOM   2414  CZ  PHE A 404      73.382 -11.988  87.312  1.00-10.47           C
ATOM   2415  HZ  PHE A 404      73.839 -12.967  87.276  1.00-10.47           H
ATOM   2416  N   THR A 405      69.690  -5.643  86.360  1.00 23.11           N
ATOM   2417  H   THR A 405      69.010  -6.374  86.171  1.00 23.11           H
ATOM   2418  CA  THR A 405      69.177  -4.298  86.620  1.00 23.11           C
ATOM   2419  HA  THR A 405      69.996  -3.613  86.831  1.00 23.11           H
ATOM   2420  C   THR A 405      68.258  -4.349  87.833  1.00 23.11           C
ATOM   2421  O   THR A 405      67.657  -5.387  88.124  1.00 23.11           O
ATOM   2422  CB  THR A 405      68.382  -3.778  85.406  1.00 23.11           C
ATOM   2423  HB  THR A 405      67.962  -2.802  85.639  1.00 23.11           H
ATOM   2424  OG1 THR A 405      67.333  -4.703  85.113  1.00 23.11           O
ATOM   2425  HG1 THR A 405      66.783  -4.334  84.413  1.00 23.11           H
ATOM   2426  CG2 THR A 405      69.256  -3.666  84.164  1.00 23.11           C
ATOM   2427 1HG2 THR A 405      70.136  -3.060  84.381  1.00 23.11           H
ATOM   2428 2HG2 THR A 405      68.686  -3.194  83.366  1.00 23.11           H
ATOM   2429 3HG2 THR A 405      69.567  -4.658  83.836  1.00 23.11           H
ATOM   2430  N   GLY A 406      68.145  -3.249  88.557  1.00 22.55           N
ATOM   2431  H   GLY A 406      68.664  -2.411  88.316  1.00 22.55           H
ATOM   2432  CA  GLY A 406      67.300  -3.190  89.740  1.00 22.55           C
ATOM   2433 1HA  GLY A 406      66.250  -3.284  89.463  1.00 22.55           H
ATOM   2434 2HA  GLY A 406      67.575  -3.976  90.444  1.00 22.55           H
ATOM   2435  C   GLY A 406      67.551  -1.835  90.360  1.00 22.55           C
ATOM   2436  O   GLY A 406      68.411  -1.123  89.840  1.00 22.55           O
ATOM   2437  N   GLY A 407      66.843  -1.460  91.417  1.00  9.62           N
ATOM   2438  H   GLY A 407      66.138  -2.083  91.803  1.00  9.62           H
ATOM   2439  CA  GLY A 407      67.035  -0.147  92.016  1.00  9.62           C
ATOM   2440 1HA  GLY A 407      66.388  -0.040  92.887  1.00  9.62           H
ATOM   2441 2HA  GLY A 407      68.073  -0.050  92.333  1.00  9.62           H
ATOM   2442  C   GLY A 407      66.728   0.956  91.022  1.00  9.62           C
ATOM   2443  O   GLY A 407      65.780   0.838  90.232  1.00  9.62           O
ATOM   2444  N   GLU A 408      67.535   2.007  91.022  1.00  6.82           N
ATOM   2445  H   GLU A 408      68.273   2.088  91.714  1.00  6.82           H
ATOM   2446  CA  GLU A 408      67.466   3.025  89.976  1.00  6.82           C
ATOM   2447  HA  GLU A 408      66.433   3.342  89.844  1.00  6.82           H
ATOM   2448  C   GLU A 408      67.976   2.384  88.682  1.00  6.82           C
ATOM   2449  O   GLU A 408      69.077   1.828  88.650  1.00  6.82           O
ATOM   2450  CB  GLU A 408      68.325   4.239  90.359  1.00  6.82           C
ATOM   2451 1HB  GLU A 408      67.996   4.582  91.340  1.00  6.82           H
ATOM   2452 2HB  GLU A 408      69.367   3.928  90.431  1.00  6.82           H
ATOM   2453  CG  GLU A 408      68.226   5.404  89.385  1.00  6.82           C
ATOM   2454 1HG  GLU A 408      68.609   5.089  88.413  1.00  6.82           H
ATOM   2455 2HG  GLU A 408      67.173   5.661  89.272  1.00  6.82           H
ATOM   2456  CD  GLU A 408      68.983   6.652  89.840  1.00  6.82           C
ATOM   2457  OE1 GLU A 408      69.695   6.647  90.872  1.00  6.82           O
ATOM   2458  OE2 GLU A 408      68.843   7.696  89.155  1.00  6.82           O
ATOM   2459  N   GLU A 409      67.175   2.439  87.628  1.00 17.43           N
ATOM   2460  H   GLU A 409      66.267   2.879  87.713  1.00 17.43           H
ATOM   2461  CA  GLU A 409      67.557   1.910  86.320  1.00 17.43           C
ATOM   2462  HA  GLU A 409      68.525   1.416  86.386  1.00 17.43           H
ATOM   2463  C   GLU A 409      67.692   3.082  85.360  1.00 17.43           C
ATOM   2464  O   GLU A 409      66.939   4.061  85.434  1.00 17.43           O
ATOM   2465  CB  GLU A 409      66.530   0.906  85.784  1.00 17.43           C
ATOM   2466 1HB  GLU A 409      65.540   1.360  85.806  1.00 17.43           H
ATOM   2467 2HB  GLU A 409      66.788   0.686  84.748  1.00 17.43           H
ATOM   2468  CG  GLU A 409      66.500  -0.407  86.558  1.00 17.43           C
ATOM   2469 1HG  GLU A 409      67.509  -0.819  86.581  1.00 17.43           H
ATOM   2470 2HG  GLU A 409      66.187  -0.209  87.583  1.00 17.43           H
ATOM   2471  CD  GLU A 409      65.563  -1.443  85.946  1.00 17.43           C
ATOM   2472  OE1 GLU A 409      64.873  -2.149  86.718  1.00 17.43           O
ATOM   2473  OE2 GLU A 409      65.517  -1.601  84.702  1.00 17.43           O
ATOM   2474  N   TYR A 410      68.668   2.985  84.475  1.00 15.17           N
ATOM   2475  H   TYR A 410      69.204   2.126  84.421  1.00 15.17           H
ATOM   2476  CA  TYR A 410      69.047   4.089  83.602  1.00 15.17           C
ATOM   2477  HA  TYR A 410      68.624   5.013  83.992  1.00 15.17           H
ATOM   2478  C   TYR A 410      68.493   3.863  82.209  1.00 15.17           C
ATOM   2479  O   TYR A 410      68.400   2.735  81.742  1.00 15.17           O
ATOM   2480  CB  TYR A 410      70.570   4.217  83.604  1.00 15.17           C
ATOM   2481 1HB  TYR A 410      71.012   3.299  83.216  1.00 15.17           H
ATOM   2482 2HB  TYR A 410      70.863   5.051  82.968  1.00 15.17           H
ATOM   2483  CG  TYR A 410      71.065   4.454  85.012  1.00 15.17           C
ATOM   2484  CD1 TYR A 410      71.455   3.377  85.840  1.00 15.17           C
ATOM   2485  HD1 TYR A 410      71.488   2.373  85.440  1.00 15.17           H
ATOM   2486  CD2 TYR A 410      71.072   5.752  85.555  1.00 15.17           C
ATOM   2487  HD2 TYR A 410      70.807   6.597  84.937  1.00 15.17           H
ATOM   2488  CE1 TYR A 410      71.780   3.592  87.206  1.00 15.17           C
ATOM   2489  HE1 TYR A 410      72.050   2.762  87.839  1.00 15.17           H
ATOM   2490  CE2 TYR A 410      71.402   5.964  86.915  1.00 15.17           C
ATOM   2491  HE2 TYR A 410      71.392   6.955  87.329  1.00 15.17           H
ATOM   2492  CZ  TYR A 410      71.737   4.884  87.729  1.00 15.17           C
ATOM   2493  OH  TYR A 410      72.036   5.133  89.043  1.00 15.17           O
ATOM   2494  HH  TYR A 410      72.259   4.338  89.536  1.00 15.17           H
ATOM   2495  N   ASP A 411      68.069   4.946  81.583  1.00 -2.75           N
ATOM   2496  H   ASP A 411      68.247   5.858  81.993  1.00 -2.75           H
ATOM   2497  CA  ASP A 411      67.357   4.905  80.314  1.00 -2.75           C
ATOM   2498  HA  ASP A 411      66.706   4.033  80.293  1.00 -2.75           H
ATOM   2499  C   ASP A 411      68.333   4.834  79.148  1.00 -2.75           C
ATOM   2500  O   ASP A 411      68.001   4.324  78.079  1.00 -2.75           O
ATOM   2501  CB  ASP A 411      66.503   6.165  80.165  1.00 -2.75           C
ATOM   2502 1HB  ASP A 411      67.144   7.040  80.251  1.00 -2.75           H
ATOM   2503 2HB  ASP A 411      66.044   6.167  79.179  1.00 -2.75           H
ATOM   2504  CG  ASP A 411      65.408   6.256  81.205  1.00 -2.75           C
ATOM   2505  OD1 ASP A 411      64.709   5.252  81.458  1.00 -2.75           O
ATOM   2506  OD2 ASP A 411      65.236   7.347  81.797  1.00 -2.75           O
ATOM   2507  N   ASN A 412      69.537   5.345  79.360  1.00 42.33           N
ATOM   2508  H   ASN A 412      69.752   5.736  80.270  1.00 42.33           H
ATOM   2509  CA  ASN A 412      70.597   5.372  78.349  1.00 42.33           C
ATOM   2510  HA  ASN A 412      70.524   4.500  77.697  1.00 42.33           H
ATOM   2511  C   ASN A 412      71.910   5.329  79.127  1.00 42.33           C
ATOM   2512  O   ASN A 412      71.870   5.203  80.355  1.00 42.33           O
ATOM   2513  CB  ASN A 412      70.483   6.650  77.511  1.00 42.33           C
ATOM   2514 1HB  ASN A 412      69.431   6.894  77.408  1.00 42.33           H
ATOM   2515 2HB  ASN A 412      70.983   7.474  78.015  1.00 42.33           H
ATOM   2516  CG  ASN A 412      71.046   6.487  76.130  1.00 42.33           C
ATOM   2517  OD1 ASN A 412      72.233   6.634  75.893  1.00 42.33           O
ATOM   2518  ND2 ASN A 412      70.192   6.169  75.203  1.00 42.33           N
ATOM   2519 1HD2 ASN A 412      70.531   6.022  74.271  1.00 42.33           H
ATOM   2520 2HD2 ASN A 412      69.217   6.082  75.433  1.00 42.33           H
ATOM   2521  N   GLY A 413      73.052   5.455  78.472  1.00  8.70           N
ATOM   2522  H   GLY A 413      73.057   5.554  77.458  1.00  8.70           H
ATOM   2523  CA  GLY A 413      74.322   5.536  79.173  1.00  8.70           C
ATOM   2524 1HA  GLY A 413      74.191   6.098  80.096  1.00  8.70           H
ATOM   2525 2HA  GLY A 413      74.691   4.539  79.409  1.00  8.70           H
ATOM   2526  C   GLY A 413      75.313   6.268  78.297  1.00  8.70           C
ATOM   2527  O   GLY A 413      75.160   6.237  77.078  1.00  8.70           O
ATOM   2528  N   VAL A 414      76.273   6.954  78.900  1.00  9.77           N
ATOM   2529  H   VAL A 414      76.371   6.883  79.908  1.00  9.77           H
ATOM   2530  CA  VAL A 414      77.192   7.853  78.188  1.00  9.77           C
ATOM   2531  HA  VAL A 414      77.051   7.745  77.113  1.00  9.77           H
ATOM   2532  C   VAL A 414      78.647   7.504  78.502  1.00  9.77           C
ATOM   2533  O   VAL A 414      78.969   7.129  79.622  1.00  9.77           O
ATOM   2534  CB  VAL A 414      76.899   9.335  78.580  1.00  9.77           C
ATOM   2535  HB  VAL A 414      77.664   9.965  78.131  1.00  9.77           H
ATOM   2536  CG1 VAL A 414      75.539   9.777  78.029  1.00  9.77           C
ATOM   2537 1HG1 VAL A 414      75.390  10.839  78.229  1.00  9.77           H
ATOM   2538 2HG1 VAL A 414      74.733   9.206  78.488  1.00  9.77           H
ATOM   2539 3HG1 VAL A 414      75.519   9.621  76.952  1.00  9.77           H
ATOM   2540  CG2 VAL A 414      76.911   9.551  80.113  1.00  9.77           C
ATOM   2541 1HG2 VAL A 414      76.702  10.596  80.332  1.00  9.77           H
ATOM   2542 2HG2 VAL A 414      77.894   9.307  80.515  1.00  9.77           H
ATOM   2543 3HG2 VAL A 414      76.156   8.935  80.602  1.00  9.77           H
ATOM   2544  N   ASP A 415      79.552   7.563  77.535  1.00  8.05           N
ATOM   2545  H   ASP A 415      79.293   7.860  76.597  1.00  8.05           H
ATOM   2546  CA  ASP A 415      80.928   7.123  77.805  1.00  8.05           C
ATOM   2547  HA  ASP A 415      80.861   6.221  78.408  1.00  8.05           H
ATOM   2548  C   ASP A 415      81.770   8.127  78.592  1.00  8.05           C
ATOM   2549  O   ASP A 415      82.839   7.780  79.105  1.00  8.05           O
ATOM   2550  CB  ASP A 415      81.676   6.738  76.526  1.00  8.05           C
ATOM   2551 1HB  ASP A 415      82.501   6.080  76.802  1.00  8.05           H
ATOM   2552 2HB  ASP A 415      81.005   6.190  75.864  1.00  8.05           H
ATOM   2553  CG  ASP A 415      82.261   7.932  75.803  1.00  8.05           C
ATOM   2554  OD1 ASP A 415      81.525   8.887  75.502  1.00  8.05           O
ATOM   2555  OD2 ASP A 415      83.477   7.920  75.502  1.00  8.05           O
ATOM   2556  N   ASP A 416      81.289   9.355  78.707  1.00 18.41           N
ATOM   2557  H   ASP A 416      80.392   9.578  78.300  1.00 18.41           H
ATOM   2558  CA  ASP A 416      81.987  10.423  79.423  1.00 18.41           C
ATOM   2559  HA  ASP A 416      82.623   9.988  80.192  1.00 18.41           H
ATOM   2560  C   ASP A 416      80.942  11.326  80.078  1.00 18.41           C
ATOM   2561  O   ASP A 416      79.832  11.464  79.562  1.00 18.41           O
ATOM   2562  CB  ASP A 416      82.849  11.226  78.443  1.00 18.41           C
ATOM   2563 1HB  ASP A 416      83.287  10.536  77.723  1.00 18.41           H
ATOM   2564 2HB  ASP A 416      82.217  11.931  77.907  1.00 18.41           H
ATOM   2565  CG  ASP A 416      83.981  11.982  79.127  1.00 18.41           C
ATOM   2566  OD1 ASP A 416      83.998  12.109  80.370  1.00 18.41           O
ATOM   2567  OD2 ASP A 416      84.898  12.453  78.417  1.00 18.41           O
ATOM   2568  N   VAL A 417      81.285  11.928  81.208  1.00 -1.97           N
ATOM   2569  H   VAL A 417      82.227  11.800  81.558  1.00 -1.97           H
ATOM   2570  CA  VAL A 417      80.376  12.788  81.971  1.00 -1.97           C
ATOM   2571  HA  VAL A 417      79.366  12.387  81.899  1.00 -1.97           H
ATOM   2572  C   VAL A 417      80.347  14.209  81.412  1.00 -1.97           C
ATOM   2573  O   VAL A 417      79.476  15.021  81.736  1.00 -1.97           O
ATOM   2574  CB  VAL A 417      80.771  12.824  83.473  1.00 -1.97           C
ATOM   2575  HB  VAL A 417      80.086  13.493  83.992  1.00 -1.97           H
ATOM   2576  CG1 VAL A 417      80.624  11.425  84.086  1.00 -1.97           C
ATOM   2577 1HG1 VAL A 417      80.830  11.476  85.155  1.00 -1.97           H
ATOM   2578 2HG1 VAL A 417      81.318  10.723  83.623  1.00 -1.97           H
ATOM   2579 3HG1 VAL A 417      79.603  11.070  83.946  1.00 -1.97           H
ATOM   2580  CG2 VAL A 417      82.211  13.336  83.685  1.00 -1.97           C
ATOM   2581 1HG2 VAL A 417      82.420  13.392  84.754  1.00 -1.97           H
ATOM   2582 2HG2 VAL A 417      82.320  14.337  83.268  1.00 -1.97           H
ATOM   2583 3HG2 VAL A 417      82.938  12.670  83.221  1.00 -1.97           H
ATOM   2584  N   GLU A 418      81.286  14.506  80.529  1.00  9.28           N
ATOM   2585  H   GLU A 418      81.992  13.820  80.300  1.00  9.28           H
ATOM   2586  CA  GLU A 418      81.322  15.781  79.826  1.00  9.28           C
ATOM   2587  HA  GLU A 418      80.356  16.279  79.900  1.00  9.28           H
ATOM   2588  C   GLU A 418      81.606  15.446  78.373  1.00  9.28           C
ATOM   2589  O   GLU A 418      82.531  14.685  78.096  1.00  9.28           O
ATOM   2590  CB  GLU A 418      82.411  16.689  80.403  1.00  9.28           C
ATOM   2591 1HB  GLU A 418      82.256  16.768  81.478  1.00  9.28           H
ATOM   2592 2HB  GLU A 418      83.384  16.231  80.228  1.00  9.28           H
ATOM   2593  CG  GLU A 418      82.410  18.089  79.809  1.00  9.28           C
ATOM   2594 1HG  GLU A 418      82.556  18.013  78.732  1.00  9.28           H
ATOM   2595 2HG  GLU A 418      81.440  18.551  79.997  1.00  9.28           H
ATOM   2596  CD  GLU A 418      83.498  18.971  80.389  1.00  9.28           C
ATOM   2597  OE1 GLU A 418      83.476  19.262  81.609  1.00  9.28           O
ATOM   2598  OE2 GLU A 418      84.406  19.381  79.632  1.00  9.28           O
ATOM   2599  N   SER A 419      80.808  15.995  77.468  1.00 24.25           N
ATOM   2600  H   SER A 419      80.057  16.599  77.780  1.00 24.25           H
ATOM   2601  CA  SER A 419      80.961  15.798  76.024  1.00 24.25           C
ATOM   2602  HA  SER A 419      80.055  16.158  75.540  1.00 24.25           H
ATOM   2603  C   SER A 419      81.177  14.344  75.585  1.00 24.25           C
ATOM   2604  O   SER A 419      82.244  14.007  75.047  1.00 24.25           O
ATOM   2605  CB  SER A 419      82.114  16.682  75.546  1.00 24.25           C
ATOM   2606 1HB  SER A 419      83.055  16.296  75.940  1.00 24.25           H
ATOM   2607 2HB  SER A 419      82.150  16.686  74.456  1.00 24.25           H
ATOM   2608  OG  SER A 419      81.910  18.001  76.032  1.00 24.25           O
ATOM   2609  HG  SER A 419      82.777  18.424  76.139  1.00 24.25           H
ATOM   2610  N   PRO A 420      80.188  13.457  75.812  1.00  8.82           N
ATOM   2611  CA  PRO A 420      80.442  12.070  75.407  1.00  8.82           C
ATOM   2612  HA  PRO A 420      81.334  11.692  75.906  1.00  8.82           H
ATOM   2613  C   PRO A 420      80.613  11.872  73.905  1.00  8.82           C
ATOM   2614  O   PRO A 420      80.103  12.631  73.072  1.00  8.82           O
ATOM   2615  CB  PRO A 420      79.211  11.327  75.935  1.00  8.82           C
ATOM   2616 1HB  PRO A 420      78.958  10.479  75.298  1.00  8.82           H
ATOM   2617 2HB  PRO A 420      79.388  10.994  76.957  1.00  8.82           H
ATOM   2618  CG  PRO A 420      78.144  12.343  75.922  1.00  8.82           C
ATOM   2619 1HG  PRO A 420      77.776  12.484  74.906  1.00  8.82           H
ATOM   2620 2HG  PRO A 420      77.330  12.066  76.591  1.00  8.82           H
ATOM   2621  CD  PRO A 420      78.845  13.583  76.409  1.00  8.82           C
ATOM   2622 1HD  PRO A 420      78.335  14.478  76.053  1.00  8.82           H
ATOM   2623 2HD  PRO A 420      78.914  13.583  77.499  1.00  8.82           H
ATOM   2624  N   LYS A 421      81.373  10.838  73.581  1.00  0.78           N
ATOM   2625  H   LYS A 421      81.739  10.260  74.339  1.00  0.78           H
ATOM   2626  CA  LYS A 421      81.693  10.448  72.210  1.00  0.78           C
ATOM   2627  HA  LYS A 421      81.472  11.265  71.524  1.00  0.78           H
ATOM   2628  C   LYS A 421      80.858   9.236  71.832  1.00  0.78           C
ATOM   2629  O   LYS A 421      80.683   8.942  70.652  1.00  0.78           O
ATOM   2630  CB  LYS A 421      83.177  10.085  72.105  1.00  0.78           C
ATOM   2631 1HB  LYS A 421      83.376   9.255  72.783  1.00  0.78           H
ATOM   2632 2HB  LYS A 421      83.388   9.760  71.086  1.00  0.78           H
ATOM   2633  CG  LYS A 421      84.114  11.233  72.457  1.00  0.78           C
ATOM   2634 1HG  LYS A 421      83.937  12.067  71.778  1.00  0.78           H
ATOM   2635 2HG  LYS A 421      83.911  11.556  73.476  1.00  0.78           H
ATOM   2636  CD  LYS A 421      85.572  10.813  72.371  1.00  0.78           C
ATOM   2637 1HD  LYS A 421      85.726   9.937  73.002  1.00  0.78           H
ATOM   2638 2HD  LYS A 421      85.820  10.559  71.339  1.00  0.78           H
ATOM   2639  CE  LYS A 421      86.475  11.941  72.857  1.00  0.78           C
ATOM   2640 1HE  LYS A 421      86.321  12.820  72.227  1.00  0.78           H
ATOM   2641 2HE  LYS A 421      86.191  12.196  73.879  1.00  0.78           H
ATOM   2642  NZ  LYS A 421      87.927  11.570  72.843  1.00  0.78           N
ATOM   2643 1HZ  LYS A 421      88.066  10.723  73.377  1.00  0.78           H
ATOM   2644 2HZ  LYS A 421      88.474  12.313  73.261  1.00  0.78           H
ATOM   2645 3HZ  LYS A 421      88.233  11.426  71.887  1.00  0.78           H
ATOM   2646  N   HIS A 422      80.337   8.543  72.833  1.00-13.03           N
ATOM   2647  H   HIS A 422      80.500   8.832  73.792  1.00-13.03           H
ATOM   2648  CA  HIS A 422      79.549   7.337  72.616  1.00-13.03           C
ATOM   2649  HA  HIS A 422      79.128   7.366  71.611  1.00-13.03           H
ATOM   2650  C   HIS A 422      78.402   7.188  73.606  1.00-13.03           C
ATOM   2651  O   HIS A 422      78.467   7.677  74.737  1.00-13.03           O
ATOM   2652  CB  HIS A 422      80.464   6.119  72.730  1.00-13.03           C
ATOM   2653 1HB  HIS A 422      81.486   6.469  72.870  1.00-13.03           H
ATOM   2654 2HB  HIS A 422      80.181   5.534  73.605  1.00-13.03           H
ATOM   2655  CG  HIS A 422      80.435   5.240  71.521  1.00-13.03           C
ATOM   2656  ND1 HIS A 422      79.554   4.204  71.328  1.00-13.03           N
ATOM   2657  HD1 HIS A 422      78.832   3.910  71.971  1.00-13.03           H
ATOM   2658  CD2 HIS A 422      81.218   5.248  70.413  1.00-13.03           C
ATOM   2659  HD2 HIS A 422      82.022   5.947  70.238  1.00-13.03           H
ATOM   2660  CE1 HIS A 422      79.830   3.644  70.145  1.00-13.03           C
ATOM   2661  HE1 HIS A 422      79.293   2.804  69.725  1.00-13.03           H
ATOM   2662  NE2 HIS A 422      80.848   4.237  69.555  1.00-13.03           N
ATOM   2663  N   TYR A 423      77.374   6.487  73.151  1.00  9.20           N
ATOM   2664  H   TYR A 423      77.414   6.134  72.201  1.00  9.20           H
ATOM   2665  CA  TYR A 423      76.153   6.220  73.904  1.00  9.20           C
ATOM   2666  HA  TYR A 423      76.266   6.547  74.937  1.00  9.20           H
ATOM   2667  C   TYR A 423      75.855   4.724  73.864  1.00  9.20           C
ATOM   2668  O   TYR A 423      76.331   4.038  72.947  1.00  9.20           O
ATOM   2669  CB  TYR A 423      74.985   6.965  73.250  1.00  9.20           C
ATOM   2670 1HB  TYR A 423      74.875   6.613  72.225  1.00  9.20           H
ATOM   2671 2HB  TYR A 423      74.070   6.728  73.794  1.00  9.20           H
ATOM   2672  CG  TYR A 423      75.154   8.469  73.235  1.00  9.20           C
ATOM   2673  CD1 TYR A 423      75.760   9.133  72.142  1.00  9.20           C
ATOM   2674  HD1 TYR A 423      76.114   8.563  71.294  1.00  9.20           H
ATOM   2675  CD2 TYR A 423      74.699   9.241  74.319  1.00  9.20           C
ATOM   2676  HD2 TYR A 423      74.219   8.753  75.159  1.00  9.20           H
ATOM   2677  CE1 TYR A 423      75.921  10.550  72.150  1.00  9.20           C
ATOM   2678  HE1 TYR A 423      76.383  11.057  71.316  1.00  9.20           H
ATOM   2679  CE2 TYR A 423      74.855  10.651  74.327  1.00  9.20           C
ATOM   2680  HE2 TYR A 423      74.496  11.231  75.165  1.00  9.20           H
ATOM   2681  CZ  TYR A 423      75.462  11.290  73.245  1.00  9.20           C
ATOM   2682  OH  TYR A 423      75.591  12.655  73.272  1.00  9.20           O
ATOM   2683  HH  TYR A 423      75.219  13.034  74.082  1.00  9.20           H
ATOM   2684  N   LEU A 424      75.044   4.242  74.799  1.00 12.04           N
ATOM   2685  H   LEU A 424      74.700   4.873  75.519  1.00 12.04           H
ATOM   2686  CA  LEU A 424      74.569   2.852  74.829  1.00 12.04           C
ATOM   2687  HA  LEU A 424      74.746   2.391  73.859  1.00 12.04           H
ATOM   2688  C   LEU A 424      73.069   2.830  75.103  1.00 12.04           C
ATOM   2689  O   LEU A 424      72.561   3.550  75.961  1.00 12.04           O
ATOM   2690  CB  LEU A 424      75.311   2.036  75.894  1.00 12.04           C
ATOM   2691 1HB  LEU A 424      76.373   2.161  75.691  1.00 12.04           H
ATOM   2692 2HB  LEU A 424      75.102   2.495  76.856  1.00 12.04           H
ATOM   2693  CG  LEU A 424      75.050   0.523  76.045  1.00 12.04           C
ATOM   2694  HG  LEU A 424      74.880   0.104  75.053  1.00 12.04           H
ATOM   2695  CD1 LEU A 424      76.271  -0.161  76.643  1.00 12.04           C
ATOM   2696 1HD1 LEU A 424      76.430   0.163  77.671  1.00 12.04           H
ATOM   2697 2HD1 LEU A 424      77.157   0.072  76.058  1.00 12.04           H
ATOM   2698 3HD1 LEU A 424      76.128  -1.241  76.629  1.00 12.04           H
ATOM   2699  CD2 LEU A 424      73.862   0.170  76.946  1.00 12.04           C
ATOM   2700 1HD2 LEU A 424      73.726  -0.912  76.974  1.00 12.04           H
ATOM   2701 2HD2 LEU A 424      72.949   0.618  76.569  1.00 12.04           H
ATOM   2702 3HD2 LEU A 424      74.035   0.537  77.958  1.00 12.04           H
ATOM   2703  N   ILE A 425      72.384   1.978  74.358  1.00  4.92           N
ATOM   2704  H   ILE A 425      72.891   1.401  73.692  1.00  4.92           H
ATOM   2705  CA  ILE A 425      70.940   1.810  74.411  1.00  4.92           C
ATOM   2706  HA  ILE A 425      70.508   2.531  75.104  1.00  4.92           H
ATOM   2707  C   ILE A 425      70.708   0.398  74.947  1.00  4.92           C
ATOM   2708  O   ILE A 425      71.270  -0.581  74.434  1.00  4.92           O
ATOM   2709  CB  ILE A 425      70.321   2.019  72.995  1.00  4.92           C
ATOM   2710  HB  ILE A 425      70.760   1.296  72.312  1.00  4.92           H
ATOM   2711  CG1 ILE A 425      70.632   3.438  72.469  1.00  4.92           C
ATOM   2712 1HG1 ILE A 425      69.792   3.758  71.857  1.00  4.92           H
ATOM   2713 2HG1 ILE A 425      70.691   4.118  73.319  1.00  4.92           H
ATOM   2714  CG2 ILE A 425      68.792   1.803  73.010  1.00  4.92           C
ATOM   2715 1HG2 ILE A 425      68.554   0.802  73.370  1.00  4.92           H
ATOM   2716 2HG2 ILE A 425      68.397   1.901  72.001  1.00  4.92           H
ATOM   2717 3HG2 ILE A 425      68.312   2.539  73.657  1.00  4.92           H
ATOM   2718  CD1 ILE A 425      71.913   3.601  71.609  1.00  4.92           C
ATOM   2719 1HD1 ILE A 425      72.803   3.399  72.203  1.00  4.92           H
ATOM   2720 2HD1 ILE A 425      71.968   4.623  71.236  1.00  4.92           H
ATOM   2721 3HD1 ILE A 425      71.881   2.913  70.764  1.00  4.92           H
ATOM   2722  N   TRP A 426      69.905   0.314  76.000  1.00 41.62           N
ATOM   2723  H   TRP A 426      69.436   1.162  76.308  1.00 41.62           H
ATOM   2724  CA  TRP A 426      69.641  -0.907  76.769  1.00 41.62           C
ATOM   2725  HA  TRP A 426      70.572  -1.464  76.869  1.00 41.62           H
ATOM   2726  C   TRP A 426      68.611  -1.801  76.069  1.00 41.62           C
ATOM   2727  O   TRP A 426      67.509  -2.044  76.561  1.00 41.62           O
ATOM   2728  CB  TRP A 426      69.149  -0.512  78.170  1.00 41.62           C
ATOM   2729 1HB  TRP A 426      68.209   0.028  78.075  1.00 41.62           H
ATOM   2730 2HB  TRP A 426      68.972  -1.414  78.754  1.00 41.62           H
ATOM   2731  CG  TRP A 426      70.122   0.370  78.914  1.00 41.62           C
ATOM   2732  CD1 TRP A 426      70.041   1.717  79.094  1.00 41.62           C
ATOM   2733  HD1 TRP A 426      69.225   2.330  78.727  1.00 41.62           H
ATOM   2734  CD2 TRP A 426      71.327  -0.030  79.596  1.00 41.62           C
ATOM   2735  NE1 TRP A 426      71.110   2.196  79.802  1.00 41.62           N
ATOM   2736  HE1 TRP A 426      71.240   3.167  80.065  1.00 41.62           H
ATOM   2737  CE2 TRP A 426      71.948   1.157  80.086  1.00 41.62           C
ATOM   2738  CE3 TRP A 426      71.948  -1.270  79.847  1.00 41.62           C
ATOM   2739  HE3 TRP A 426      71.486  -2.187  79.514  1.00 41.62           H
ATOM   2740  CZ2 TRP A 426      73.195   1.140  80.745  1.00 41.62           C
ATOM   2741  HZ2 TRP A 426      73.653   2.057  81.088  1.00 41.62           H
ATOM   2742  CZ3 TRP A 426      73.189  -1.296  80.534  1.00 41.62           C
ATOM   2743  HZ3 TRP A 426      73.669  -2.243  80.738  1.00 41.62           H
ATOM   2744  CH2 TRP A 426      73.813  -0.082  80.948  1.00 41.62           C
ATOM   2745  HH2 TRP A 426      74.775  -0.118  81.444  1.00 41.62           H
ATOM   2746  N   ASN A 427      68.942  -2.225  74.859  1.00 32.86           N
ATOM   2747  H   ASN A 427      69.904  -2.091  74.567  1.00 32.86           H
ATOM   2748  CA  ASN A 427      67.988  -2.777  73.891  1.00 32.86           C
ATOM   2749  HA  ASN A 427      67.283  -1.986  73.633  1.00 32.86           H
ATOM   2750  C   ASN A 427      67.166  -3.993  74.325  1.00 32.86           C
ATOM   2751  O   ASN A 427      66.035  -4.173  73.871  1.00 32.86           O
ATOM   2752  CB  ASN A 427      68.769  -3.152  72.637  1.00 32.86           C
ATOM   2753 1HB  ASN A 427      69.489  -2.364  72.430  1.00 32.86           H
ATOM   2754 2HB  ASN A 427      69.304  -4.083  72.816  1.00 32.86           H
ATOM   2755  CG  ASN A 427      67.887  -3.306  71.430  1.00 32.86           C
ATOM   2756  OD1 ASN A 427      67.177  -2.385  71.053  1.00 32.86           O
ATOM   2757  ND2 ASN A 427      67.944  -4.436  70.791  1.00 32.86           N
ATOM   2758 1HD2 ASN A 427      67.411  -4.544  69.940  1.00 32.86           H
ATOM   2759 2HD2 ASN A 427      68.488  -5.207  71.147  1.00 32.86           H
ATOM   2760  N   MET A 428      67.703  -4.795  75.234  1.00  7.51           N
ATOM   2761  H   MET A 428      68.660  -4.624  75.534  1.00  7.51           H
ATOM   2762  CA  MET A 428      66.990  -5.937  75.817  1.00  7.51           C
ATOM   2763  HA  MET A 428      66.790  -6.670  75.035  1.00  7.51           H
ATOM   2764  C   MET A 428      65.652  -5.521  76.440  1.00  7.51           C
ATOM   2765  O   MET A 428      64.665  -6.259  76.368  1.00  7.51           O
ATOM   2766  CB  MET A 428      67.891  -6.573  76.887  1.00  7.51           C
ATOM   2767 1HB  MET A 428      68.848  -6.816  76.426  1.00  7.51           H
ATOM   2768 2HB  MET A 428      68.067  -5.834  77.667  1.00  7.51           H
ATOM   2769  CG  MET A 428      67.346  -7.840  77.539  1.00  7.51           C
ATOM   2770 1HG  MET A 428      66.400  -7.614  78.032  1.00  7.51           H
ATOM   2771 2HG  MET A 428      67.166  -8.579  76.761  1.00  7.51           H
ATOM   2772  SD  MET A 428      68.484  -8.552  78.755  1.00  7.51           S
ATOM   2773  CE  MET A 428      68.305  -7.445  80.163  1.00  7.51           C
ATOM   2774 1HE  MET A 428      67.260  -7.413  80.473  1.00  7.51           H
ATOM   2775 2HE  MET A 428      68.629  -6.442  79.888  1.00  7.51           H
ATOM   2776 3HE  MET A 428      68.918  -7.805  80.990  1.00  7.51           H
ATOM   2777  N   ASN A 429      65.622  -4.327  77.020  1.00 11.31           N
ATOM   2778  H   ASN A 429      66.468  -3.768  77.022  1.00 11.31           H
ATOM   2779  CA  ASN A 429      64.438  -3.800  77.707  1.00 11.31           C
ATOM   2780  HA  ASN A 429      63.649  -4.553  77.705  1.00 11.31           H
ATOM   2781  C   ASN A 429      63.862  -2.513  77.091  1.00 11.31           C
ATOM   2782  O   ASN A 429      62.667  -2.230  77.202  1.00 11.31           O
ATOM   2783  CB  ASN A 429      64.859  -3.545  79.161  1.00 11.31           C
ATOM   2784 1HB  ASN A 429      65.254  -4.470  79.576  1.00 11.31           H
ATOM   2785 2HB  ASN A 429      65.647  -2.793  79.180  1.00 11.31           H
ATOM   2786  CG  ASN A 429      63.725  -3.075  80.038  1.00 11.31           C
ATOM   2787  OD1 ASN A 429      62.579  -3.471  79.873  1.00 11.31           O
ATOM   2788  ND2 ASN A 429      64.035  -2.237  80.985  1.00 11.31           N
ATOM   2789 1HD2 ASN A 429      63.305  -1.854  81.562  1.00 11.31           H
ATOM   2790 2HD2 ASN A 429      65.001  -1.992  81.153  1.00 11.31           H
ATOM   2791  N   MET A 430      64.721  -1.710  76.478  1.00 15.57           N
ATOM   2792  H   MET A 430      65.681  -2.018  76.357  1.00 15.57           H
ATOM   2793  CA  MET A 430      64.416  -0.325  76.099  1.00 15.57           C
ATOM   2794  HA  MET A 430      63.366  -0.123  76.296  1.00 15.57           H
ATOM   2795  C   MET A 430      64.677   0.017  74.629  1.00 15.57           C
ATOM   2796  O   MET A 430      65.204   1.085  74.302  1.00 15.57           O
ATOM   2797  CB  MET A 430      65.246   0.604  76.986  1.00 15.57           C
ATOM   2798 1HB  MET A 430      66.301   0.391  76.822  1.00 15.57           H
ATOM   2799 2HB  MET A 430      65.055   1.634  76.699  1.00 15.57           H
ATOM   2800  CG  MET A 430      64.950   0.481  78.465  1.00 15.57           C
ATOM   2801 1HG  MET A 430      63.906   0.740  78.645  1.00 15.57           H
ATOM   2802 2HG  MET A 430      65.135  -0.538  78.801  1.00 15.57           H
ATOM   2803  SD  MET A 430      66.006   1.596  79.380  1.00 15.57           S
ATOM   2804  CE  MET A 430      65.383   1.376  81.032  1.00 15.57           C
ATOM   2805 1HE  MET A 430      64.319   1.611  81.055  1.00 15.57           H
ATOM   2806 2HE  MET A 430      65.912   2.042  81.714  1.00 15.57           H
ATOM   2807 3HE  MET A 430      65.530   0.345  81.351  1.00 15.57           H
ATOM   2808  N   ASN A 431      64.289  -0.876  73.728  1.00 15.11           N
ATOM   2809  H   ASN A 431      63.858  -1.742  74.039  1.00 15.11           H
ATOM   2810  CA  ASN A 431      64.445  -0.655  72.282  1.00 15.11           C
ATOM   2811  HA  ASN A 431      65.506  -0.573  72.043  1.00 15.11           H
ATOM   2812  C   ASN A 431      63.772   0.625  71.770  1.00 15.11           C
ATOM   2813  O   ASN A 431      64.220   1.226  70.795  1.00 15.11           O
ATOM   2814  CB  ASN A 431      63.867  -1.867  71.542  1.00 15.11           C
ATOM   2815 1HB  ASN A 431      64.515  -2.728  71.701  1.00 15.11           H
ATOM   2816 2HB  ASN A 431      62.884  -2.092  71.945  1.00 15.11           H
ATOM   2817  CG  ASN A 431      63.699  -1.635  70.064  1.00 15.11           C
ATOM   2818  OD1 ASN A 431      62.624  -1.252  69.610  1.00 15.11           O
ATOM   2819  ND2 ASN A 431      64.724  -1.878  69.303  1.00 15.11           N
ATOM   2820 1HD2 ASN A 431      64.640  -1.738  68.311  1.00 15.11           H
ATOM   2821 2HD2 ASN A 431      65.588  -2.198  69.717  1.00 15.11           H
ATOM   2822  N   THR A 432      62.731   1.082  72.446  1.00 10.78           N
ATOM   2823  H   THR A 432      62.412   0.595  73.273  1.00 10.78           H
ATOM   2824  CA  THR A 432      61.994   2.277  72.035  1.00 10.78           C
ATOM   2825  HA  THR A 432      61.717   2.181  70.986  1.00 10.78           H
ATOM   2826  C   THR A 432      62.743   3.598  72.207  1.00 10.78           C
ATOM   2827  O   THR A 432      62.305   4.635  71.723  1.00 10.78           O
ATOM   2828  CB  THR A 432      60.714   2.394  72.877  1.00 10.78           C
ATOM   2829  HB  THR A 432      60.153   3.279  72.575  1.00 10.78           H
ATOM   2830  OG1 THR A 432      61.079   2.484  74.255  1.00 10.78           O
ATOM   2831  HG1 THR A 432      60.267   2.657  74.761  1.00 10.78           H
ATOM   2832  CG2 THR A 432      59.841   1.157  72.738  1.00 10.78           C
ATOM   2833 1HG2 THR A 432      59.723   0.898  71.685  1.00 10.78           H
ATOM   2834 2HG2 THR A 432      58.859   1.364  73.163  1.00 10.78           H
ATOM   2835 3HG2 THR A 432      60.282   0.317  73.270  1.00 10.78           H
ATOM   2836  N   HIS A 433      63.874   3.587  72.903  1.00 12.97           N
ATOM   2837  H   HIS A 433      64.235   2.707  73.258  1.00 12.97           H
ATOM   2838  CA  HIS A 433      64.592   4.831  73.218  1.00 12.97           C
ATOM   2839  HA  HIS A 433      63.859   5.612  73.424  1.00 12.97           H
ATOM   2840  C   HIS A 433      65.465   5.329  72.060  1.00 12.97           C
ATOM   2841  O   HIS A 433      66.106   6.377  72.166  1.00 12.97           O
ATOM   2842  CB  HIS A 433      65.454   4.648  74.475  1.00 12.97           C
ATOM   2843 1HB  HIS A 433      66.163   3.837  74.306  1.00 12.97           H
ATOM   2844 2HB  HIS A 433      66.021   5.565  74.640  1.00 12.97           H
ATOM   2845  CG  HIS A 433      64.673   4.357  75.724  1.00 12.97           C
ATOM   2846  ND1 HIS A 433      65.176   4.583  76.999  1.00 12.97           N
ATOM   2847  HD1 HIS A 433      66.080   5.013  77.205  1.00 12.97           H
ATOM   2848  CD2 HIS A 433      63.425   3.857  75.932  1.00 12.97           C
ATOM   2849  HD2 HIS A 433      62.717   3.580  75.162  1.00 12.97           H
ATOM   2850  CE1 HIS A 433      64.282   4.190  77.899  1.00 12.97           C
ATOM   2851  HE1 HIS A 433      64.402   4.234  78.978  1.00 12.97           H
ATOM   2852  NE2 HIS A 433      63.220   3.740  77.276  1.00 12.97           N
ATOM   2853  HE2 HIS A 433      62.387   3.341  77.719  1.00 12.97           H
ATOM   2854  N   ILE A 434      65.493   4.586  70.964  1.00 18.52           N
ATOM   2855  H   ILE A 434      64.944   3.739  70.922  1.00 18.52           H
ATOM   2856  CA  ILE A 434      66.251   4.952  69.765  1.00 18.52           C
ATOM   2857  HA  ILE A 434      66.539   6.001  69.823  1.00 18.52           H
ATOM   2858  C   ILE A 434      65.322   4.785  68.565  1.00 18.52           C
ATOM   2859  O   ILE A 434      64.422   3.940  68.581  1.00 18.52           O
ATOM   2860  CB  ILE A 434      67.551   4.088  69.641  1.00 18.52           C
ATOM   2861  HB  ILE A 434      68.099   4.206  70.574  1.00 18.52           H
ATOM   2862  CG1 ILE A 434      68.442   4.599  68.494  1.00 18.52           C
ATOM   2863 1HG1 ILE A 434      68.007   4.276  67.547  1.00 18.52           H
ATOM   2864 2HG1 ILE A 434      68.429   5.687  68.513  1.00 18.52           H
ATOM   2865  CG2 ILE A 434      67.239   2.580  69.462  1.00 18.52           C
ATOM   2866 1HG2 ILE A 434      66.596   2.227  70.269  1.00 18.52           H
ATOM   2867 2HG2 ILE A 434      68.161   1.999  69.488  1.00 18.52           H
ATOM   2868 3HG2 ILE A 434      66.740   2.402  68.509  1.00 18.52           H
ATOM   2869  CD1 ILE A 434      69.901   4.147  68.529  1.00 18.52           C
ATOM   2870 1HD1 ILE A 434      70.411   4.496  67.631  1.00 18.52           H
ATOM   2871 2HD1 ILE A 434      69.967   3.060  68.571  1.00 18.52           H
ATOM   2872 3HD1 ILE A 434      70.392   4.576  69.399  1.00 18.52           H
ATOM   2873  N   TYR A 435      65.517   5.592  67.533  1.00 19.95           N
ATOM   2874  H   TYR A 435      66.184   6.355  67.616  1.00 19.95           H
ATOM   2875  CA  TYR A 435      64.833   5.407  66.256  1.00 19.95           C
ATOM   2876  HA  TYR A 435      64.548   4.363  66.145  1.00 19.95           H
ATOM   2877  C   TYR A 435      65.762   5.825  65.115  1.00 19.95           C
ATOM   2878  O   TYR A 435      66.151   6.998  65.041  1.00 19.95           O
ATOM   2879  CB  TYR A 435      63.567   6.258  66.228  1.00 19.95           C
ATOM   2880 1HB  TYR A 435      62.904   5.911  67.018  1.00 19.95           H
ATOM   2881 2HB  TYR A 435      63.849   7.288  66.438  1.00 19.95           H
ATOM   2882  CG  TYR A 435      62.807   6.235  64.926  1.00 19.95           C
ATOM   2883  CD1 TYR A 435      62.043   5.115  64.552  1.00 19.95           C
ATOM   2884  HD1 TYR A 435      61.991   4.255  65.206  1.00 19.95           H
ATOM   2885  CD2 TYR A 435      62.828   7.352  64.070  1.00 19.95           C
ATOM   2886  HD2 TYR A 435      63.389   8.229  64.354  1.00 19.95           H
ATOM   2887  CE1 TYR A 435      61.337   5.103  63.321  1.00 19.95           C
ATOM   2888  HE1 TYR A 435      60.748   4.247  63.044  1.00 19.95           H
ATOM   2889  CE2 TYR A 435      62.134   7.336  62.832  1.00 19.95           C
ATOM   2890  HE2 TYR A 435      62.175   8.192  62.178  1.00 19.95           H
ATOM   2891  CZ  TYR A 435      61.408   6.202  62.461  1.00 19.95           C
ATOM   2892  OH  TYR A 435      60.759   6.173  61.252  1.00 19.95           O
ATOM   2893  HH  TYR A 435      60.857   7.008  60.773  1.00 19.95           H
ATOM   2894  N   PRO A 436      66.173   4.882  64.248  1.00 -4.84           N
ATOM   2895  CA  PRO A 436      66.785   5.289  62.977  1.00 -4.84           C
ATOM   2896  HA  PRO A 436      67.750   5.764  63.142  1.00 -4.84           H
ATOM   2897  C   PRO A 436      65.876   6.210  62.170  1.00 -4.84           C
ATOM   2898  O   PRO A 436      64.757   5.832  61.846  1.00 -4.84           O
ATOM   2899  CB  PRO A 436      66.960   3.951  62.247  1.00 -4.84           C
ATOM   2900 1HB  PRO A 436      66.081   3.716  61.650  1.00 -4.84           H
ATOM   2901 2HB  PRO A 436      67.839   3.967  61.613  1.00 -4.84           H
ATOM   2902  CG  PRO A 436      67.107   2.966  63.325  1.00 -4.84           C
ATOM   2903 1HG  PRO A 436      66.889   1.959  62.969  1.00 -4.84           H
ATOM   2904 2HG  PRO A 436      68.111   3.019  63.744  1.00 -4.84           H
ATOM   2905  CD  PRO A 436      66.094   3.411  64.338  1.00 -4.84           C
ATOM   2906 1HD  PRO A 436      65.096   3.065  64.066  1.00 -4.84           H
ATOM   2907 2HD  PRO A 436      66.371   3.058  65.333  1.00 -4.84           H
ATOM   2908  N   GLU A 437      66.334   7.409  61.839  1.00  1.81           N
ATOM   2909  H   GLU A 437      67.269   7.687  62.116  1.00  1.81           H
ATOM   2910  CA  GLU A 437      65.518   8.338  61.053  1.00  1.81           C
ATOM   2911  HA  GLU A 437      64.465   8.073  61.142  1.00  1.81           H
ATOM   2912  C   GLU A 437      65.907   8.278  59.582  1.00  1.81           C
ATOM   2913  O   GLU A 437      65.053   8.382  58.691  1.00  1.81           O
ATOM   2914  CB  GLU A 437      65.702   9.788  61.514  1.00  1.81           C
ATOM   2915 1HB  GLU A 437      66.760  10.047  61.463  1.00  1.81           H
ATOM   2916 2HB  GLU A 437      65.161  10.413  60.806  1.00  1.81           H
ATOM   2917  CG  GLU A 437      65.182  10.104  62.908  1.00  1.81           C
ATOM   2918 1HG  GLU A 437      64.175   9.698  62.994  1.00  1.81           H
ATOM   2919 2HG  GLU A 437      65.820   9.627  63.654  1.00  1.81           H
ATOM   2920  CD  GLU A 437      65.106  11.604  63.180  1.00  1.81           C
ATOM   2921  OE1 GLU A 437      64.505  12.002  64.200  1.00  1.81           O
ATOM   2922  OE2 GLU A 437      65.567  12.419  62.348  1.00  1.81           O
ATOM   2923  N   PHE A 438      67.200   8.123  59.333  1.00 -3.88           N
ATOM   2924  H   PHE A 438      67.851   8.010  60.104  1.00 -3.88           H
ATOM   2925  CA  PHE A 438      67.758   8.129  57.982  1.00 -3.88           C
ATOM   2926  HA  PHE A 438      67.003   7.828  57.258  1.00 -3.88           H
ATOM   2927  C   PHE A 438      68.942   7.184  57.904  1.00 -3.88           C
ATOM   2928  O   PHE A 438      69.518   6.833  58.927  1.00 -3.88           O
ATOM   2929  CB  PHE A 438      68.288   9.520  57.625  1.00 -3.88           C
ATOM   2930 1HB  PHE A 438      69.041   9.808  58.356  1.00 -3.88           H
ATOM   2931 2HB  PHE A 438      68.762   9.471  56.647  1.00 -3.88           H
ATOM   2932  CG  PHE A 438      67.231  10.580  57.571  1.00 -3.88           C
ATOM   2933  CD1 PHE A 438      67.047  11.452  58.652  1.00 -3.88           C
ATOM   2934  HD1 PHE A 438      67.654  11.347  59.538  1.00 -3.88           H
ATOM   2935  CD2 PHE A 438      66.424  10.724  56.431  1.00 -3.88           C
ATOM   2936  HD2 PHE A 438      66.559  10.062  55.588  1.00 -3.88           H
ATOM   2937  CE1 PHE A 438      66.085  12.479  58.597  1.00 -3.88           C
ATOM   2938  HE1 PHE A 438      65.973  13.154  59.430  1.00 -3.88           H
ATOM   2939  CE2 PHE A 438      65.439  11.734  56.371  1.00 -3.88           C
ATOM   2940  HE2 PHE A 438      64.826  11.837  55.490  1.00 -3.88           H
ATOM   2941  CZ  PHE A 438      65.269  12.617  57.457  1.00 -3.88           C
ATOM   2942  HZ  PHE A 438      64.521  13.394  57.415  1.00 -3.88           H
ATOM   2943  N   VAL A 439      69.360   6.853  56.695  1.00  5.57           N
ATOM   2944  H   VAL A 439      68.814   7.130  55.882  1.00  5.57           H
ATOM   2945  CA  VAL A 439      70.637   6.188  56.458  1.00  5.57           C
ATOM   2946  HA  VAL A 439      71.286   6.330  57.318  1.00  5.57           H
ATOM   2947  C   VAL A 439      71.257   6.938  55.286  1.00  5.57           C
ATOM   2948  O   VAL A 439      70.556   7.327  54.354  1.00  5.57           O
ATOM   2949  CB  VAL A 439      70.466   4.652  56.225  1.00  5.57           C
ATOM   2950  HB  VAL A 439      70.026   4.232  57.129  1.00  5.57           H
ATOM   2951  CG1 VAL A 439      69.512   4.340  55.070  1.00  5.57           C
ATOM   2952 1HG1 VAL A 439      69.378   3.264  54.984  1.00  5.57           H
ATOM   2953 2HG1 VAL A 439      69.919   4.722  54.133  1.00  5.57           H
ATOM   2954 3HG1 VAL A 439      68.536   4.790  55.253  1.00  5.57           H
ATOM   2955  CG2 VAL A 439      71.817   3.968  56.000  1.00  5.57           C
ATOM   2956 1HG2 VAL A 439      72.480   4.174  56.839  1.00  5.57           H
ATOM   2957 2HG2 VAL A 439      72.278   4.327  55.078  1.00  5.57           H
ATOM   2958 3HG2 VAL A 439      71.674   2.892  55.928  1.00  5.57           H
ATOM   2959  N   VAL A 440      72.552   7.197  55.366  1.00-28.67           N
ATOM   2960  H   VAL A 440      73.080   6.862  56.168  1.00-28.67           H
ATOM   2961  CA  VAL A 440      73.289   7.914  54.329  1.00-28.67           C
ATOM   2962  HA  VAL A 440      72.597   8.386  53.633  1.00-28.67           H
ATOM   2963  C   VAL A 440      74.114   6.872  53.590  1.00-28.67           C
ATOM   2964  O   VAL A 440      74.817   6.078  54.221  1.00-28.67           O
ATOM   2965  CB  VAL A 440      74.218   8.997  54.951  1.00-28.67           C
ATOM   2966  HB  VAL A 440      74.919   8.510  55.628  1.00-28.67           H
ATOM   2967  CG1 VAL A 440      75.021   9.745  53.879  1.00-28.67           C
ATOM   2968 1HG1 VAL A 440      75.605  10.541  54.337  1.00-28.67           H
ATOM   2969 2HG1 VAL A 440      74.353  10.173  53.129  1.00-28.67           H
ATOM   2970 3HG1 VAL A 440      75.711   9.060  53.388  1.00-28.67           H
ATOM   2971  CG2 VAL A 440      73.391   9.999  55.765  1.00-28.67           C
ATOM   2972 1HG2 VAL A 440      74.037  10.797  56.130  1.00-28.67           H
ATOM   2973 2HG2 VAL A 440      72.941   9.501  56.623  1.00-28.67           H
ATOM   2974 3HG2 VAL A 440      72.605  10.430  55.148  1.00-28.67           H
ATOM   2975  N   SER A 441      74.016   6.876  52.271  1.00 -6.14           N
ATOM   2976  H   SER A 441      73.376   7.527  51.825  1.00 -6.14           H
ATOM   2977  CA  SER A 441      74.885   6.090  51.404  1.00 -6.14           C
ATOM   2978  HA  SER A 441      75.197   5.170  51.896  1.00 -6.14           H
ATOM   2979  C   SER A 441      76.075   6.986  51.106  1.00 -6.14           C
ATOM   2980  O   SER A 441      75.885   8.173  50.837  1.00 -6.14           O
ATOM   2981  CB  SER A 441      74.186   5.791  50.079  1.00 -6.14           C
ATOM   2982 1HB  SER A 441      73.971   6.733  49.573  1.00 -6.14           H
ATOM   2983 2HB  SER A 441      74.847   5.196  49.449  1.00 -6.14           H
ATOM   2984  OG  SER A 441      72.965   5.099  50.275  1.00 -6.14           O
ATOM   2985  HG  SER A 441      72.580   4.934  49.405  1.00 -6.14           H
ATOM   2986  N   PHE A 442      77.286   6.458  51.126  1.00  1.94           N
ATOM   2987  H   PHE A 442      77.415   5.473  51.355  1.00  1.94           H
ATOM   2988  CA  PHE A 442      78.477   7.253  50.840  1.00  1.94           C
ATOM   2989  HA  PHE A 442      78.235   8.009  50.096  1.00  1.94           H
ATOM   2990  C   PHE A 442      79.551   6.343  50.263  1.00  1.94           C
ATOM   2991  O   PHE A 442      79.387   5.126  50.277  1.00  1.94           O
ATOM   2992  CB  PHE A 442      78.963   7.968  52.108  1.00  1.94           C
ATOM   2993 1HB  PHE A 442      79.743   8.675  51.832  1.00  1.94           H
ATOM   2994 2HB  PHE A 442      78.131   8.532  52.530  1.00  1.94           H
ATOM   2995  CG  PHE A 442      79.512   7.054  53.170  1.00  1.94           C
ATOM   2996  CD1 PHE A 442      80.903   6.882  53.291  1.00  1.94           C
ATOM   2997  HD1 PHE A 442      81.566   7.350  52.578  1.00  1.94           H
ATOM   2998  CD2 PHE A 442      78.661   6.419  54.096  1.00  1.94           C
ATOM   2999  HD2 PHE A 442      77.589   6.532  54.010  1.00  1.94           H
ATOM   3000  CE1 PHE A 442      81.448   6.119  54.345  1.00  1.94           C
ATOM   3001  HE1 PHE A 442      82.516   5.996  54.424  1.00  1.94           H
ATOM   3002  CE2 PHE A 442      79.199   5.640  55.153  1.00  1.94           C
ATOM   3003  HE2 PHE A 442      78.544   5.159  55.860  1.00  1.94           H
ATOM   3004  CZ  PHE A 442      80.596   5.505  55.287  1.00  1.94           C
ATOM   3005  HZ  PHE A 442      81.012   4.927  56.100  1.00  1.94           H
ATOM   3006  N   LYS A 443      80.647   6.905  49.776  1.00  0.92           N
ATOM   3007  H   LYS A 443      80.707   7.921  49.725  1.00  0.92           H
ATOM   3008  CA  LYS A 443      81.810   6.115  49.366  1.00  0.92           C
ATOM   3009  HA  LYS A 443      81.772   5.134  49.841  1.00  0.92           H
ATOM   3010  C   LYS A 443      83.057   6.839  49.836  1.00  0.92           C
ATOM   3011  O   LYS A 443      82.995   8.024  50.165  1.00  0.92           O
ATOM   3012  CB  LYS A 443      81.856   5.925  47.841  1.00  0.92           C
ATOM   3013 1HB  LYS A 443      82.659   5.224  47.610  1.00  0.92           H
ATOM   3014 2HB  LYS A 443      80.916   5.479  47.517  1.00  0.92           H
ATOM   3015  CG  LYS A 443      82.101   7.208  47.038  1.00  0.92           C
ATOM   3016 1HG  LYS A 443      81.291   7.912  47.227  1.00  0.92           H
ATOM   3017 2HG  LYS A 443      83.041   7.659  47.353  1.00  0.92           H
ATOM   3018  CD  LYS A 443      82.188   6.931  45.544  1.00  0.92           C
ATOM   3019 1HD  LYS A 443      82.962   6.185  45.360  1.00  0.92           H
ATOM   3020 2HD  LYS A 443      81.229   6.549  45.191  1.00  0.92           H
ATOM   3021  CE  LYS A 443      82.535   8.212  44.793  1.00  0.92           C
ATOM   3022 1HE  LYS A 443      81.784   8.971  45.027  1.00  0.92           H
ATOM   3023 2HE  LYS A 443      83.505   8.579  45.140  1.00  0.92           H
ATOM   3024  NZ  LYS A 443      82.586   8.022  43.306  1.00  0.92           N
ATOM   3025 1HZ  LYS A 443      81.696   7.676  42.971  1.00  0.92           H
ATOM   3026 2HZ  LYS A 443      83.304   7.351  43.062  1.00  0.92           H
ATOM   3027 3HZ  LYS A 443      82.793   8.904  42.855  1.00  0.92           H
ATOM   3028  N   LEU A 444      84.189   6.159  49.790  1.00 22.98           N
ATOM   3029  H   LEU A 444      84.164   5.160  49.605  1.00 22.98           H
ATOM   3030  CA  LEU A 444      85.488   6.824  49.795  1.00 22.98           C
ATOM   3031  HA  LEU A 444      85.400   7.850  50.149  1.00 22.98           H
ATOM   3032  C   LEU A 444      85.885   6.807  48.321  1.00 22.98           C
ATOM   3033  O   LEU A 444      85.749   5.770  47.670  1.00 22.98           O
ATOM   3034  CB  LEU A 444      86.488   6.040  50.648  1.00 22.98           C
ATOM   3035 1HB  LEU A 444      86.083   5.957  51.656  1.00 22.98           H
ATOM   3036 2HB  LEU A 444      86.558   5.035  50.231  1.00 22.98           H
ATOM   3037  CG  LEU A 444      87.914   6.603  50.755  1.00 22.98           C
ATOM   3038  HG  LEU A 444      88.306   6.755  49.750  1.00 22.98           H
ATOM   3039  CD1 LEU A 444      87.961   7.933  51.498  1.00 22.98           C
ATOM   3040 1HD1 LEU A 444      87.367   8.678  50.977  1.00 22.98           H
ATOM   3041 2HD1 LEU A 444      88.992   8.286  51.546  1.00 22.98           H
ATOM   3042 3HD1 LEU A 444      87.584   7.814  52.514  1.00 22.98           H
ATOM   3043  CD2 LEU A 444      88.802   5.590  51.468  1.00 22.98           C
ATOM   3044 1HD2 LEU A 444      89.813   5.990  51.558  1.00 22.98           H
ATOM   3045 2HD2 LEU A 444      88.847   4.670  50.884  1.00 22.98           H
ATOM   3046 3HD2 LEU A 444      88.414   5.373  52.462  1.00 22.98           H
ATOM   3047  N   SER A 445      86.296   7.934  47.766  1.00 18.98           N
ATOM   3048  H   SER A 445      86.372   8.783  48.317  1.00 18.98           H
ATOM   3049  CA  SER A 445      86.623   7.993  46.342  1.00 18.98           C
ATOM   3050  HA  SER A 445      85.786   7.578  45.782  1.00 18.98           H
ATOM   3051  C   SER A 445      87.874   7.184  46.002  1.00 18.98           C
ATOM   3052  O   SER A 445      88.795   7.059  46.816  1.00 18.98           O
ATOM   3053  CB  SER A 445      86.811   9.444  45.910  1.00 18.98           C
ATOM   3054 1HB  SER A 445      87.693   9.857  46.398  1.00 18.98           H
ATOM   3055 2HB  SER A 445      86.944   9.486  44.829  1.00 18.98           H
ATOM   3056  OG  SER A 445      85.672  10.200  46.280  1.00 18.98           O
ATOM   3057  HG  SER A 445      85.758  10.452  47.211  1.00 18.98           H
ATOM   3058  N   ILE A 446      87.899   6.623  44.804  1.00-21.97           N
ATOM   3059  H   ILE A 446      87.119   6.783  44.171  1.00-21.97           H
ATOM   3060  CA  ILE A 446      89.009   5.788  44.335  1.00-21.97           C
ATOM   3061  HA  ILE A 446      89.285   5.089  45.123  1.00-21.97           H
ATOM   3062  C   ILE A 446      90.186   6.721  44.014  1.00-21.97           C
ATOM   3063  O   ILE A 446      90.005   7.679  43.255  1.00-21.97           O
ATOM   3064  CB  ILE A 446      88.589   4.985  43.059  1.00-21.97           C
ATOM   3065  HB  ILE A 446      88.286   5.698  42.291  1.00-21.97           H
ATOM   3066  CG1 ILE A 446      87.383   4.073  43.383  1.00-21.97           C
ATOM   3067 1HG1 ILE A 446      87.710   3.303  44.081  1.00-21.97           H
ATOM   3068 2HG1 ILE A 446      86.610   4.661  43.875  1.00-21.97           H
ATOM   3069  CG2 ILE A 446      89.770   4.147  42.506  1.00-21.97           C
ATOM   3070 1HG2 ILE A 446      90.609   4.794  42.255  1.00-21.97           H
ATOM   3071 2HG2 ILE A 446      89.471   3.629  41.595  1.00-21.97           H
ATOM   3072 3HG2 ILE A 446      90.091   3.414  43.244  1.00-21.97           H
ATOM   3073  CD1 ILE A 446      86.724   3.386  42.174  1.00-21.97           C
ATOM   3074 1HD1 ILE A 446      85.828   2.859  42.504  1.00-21.97           H
ATOM   3075 2HD1 ILE A 446      87.407   2.662  41.728  1.00-21.97           H
ATOM   3076 3HD1 ILE A 446      86.444   4.131  41.427  1.00-21.97           H
ATOM   3077  N   PRO A 447      91.388   6.487  44.575  1.00  2.83           N
ATOM   3078  CA  PRO A 447      92.472   7.437  44.288  1.00  2.83           C
ATOM   3079  HA  PRO A 447      92.143   8.461  44.469  1.00  2.83           H
ATOM   3080  C   PRO A 447      93.047   7.335  42.875  1.00  2.83           C
ATOM   3081  O   PRO A 447      92.798   6.365  42.147  1.00  2.83           O
ATOM   3082  CB  PRO A 447      93.533   7.048  45.323  1.00  2.83           C
ATOM   3083 1HB  PRO A 447      94.538   7.281  44.969  1.00  2.83           H
ATOM   3084 2HB  PRO A 447      93.341   7.549  46.271  1.00  2.83           H
ATOM   3085  CG  PRO A 447      93.349   5.599  45.478  1.00  2.83           C
ATOM   3086 1HG  PRO A 447      93.788   5.075  44.630  1.00  2.83           H
ATOM   3087 2HG  PRO A 447      93.786   5.249  46.414  1.00  2.83           H
ATOM   3088  CD  PRO A 447      91.855   5.425  45.488  1.00  2.83           C
ATOM   3089 1HD  PRO A 447      91.581   4.435  45.121  1.00  2.83           H
ATOM   3090 2HD  PRO A 447      91.461   5.593  46.491  1.00  2.83           H
ATOM   3091  N   ASN A 448      93.842   8.328  42.497  1.00  1.34           N
ATOM   3092  H   ASN A 448      93.986   9.111  43.129  1.00  1.34           H
ATOM   3093  CA  ASN A 448      94.554   8.317  41.218  1.00  1.34           C
ATOM   3094  HA  ASN A 448      93.836   8.262  40.399  1.00  1.34           H
ATOM   3095  C   ASN A 448      95.479   7.102  41.146  1.00  1.34           C
ATOM   3096  O   ASN A 448      96.281   6.859  42.055  1.00  1.34           O
ATOM   3097  CB  ASN A 448      95.408   9.583  41.055  1.00  1.34           C
ATOM   3098 1HB  ASN A 448      95.924   9.788  41.991  1.00  1.34           H
ATOM   3099 2HB  ASN A 448      96.156   9.404  40.283  1.00  1.34           H
ATOM   3100  CG  ASN A 448      94.602  10.788  40.640  1.00  1.34           C
ATOM   3101  OD1 ASN A 448      94.001  10.811  39.571  1.00  1.34           O
ATOM   3102  ND2 ASN A 448      94.611  11.812  41.445  1.00  1.34           N
ATOM   3103 1HD2 ASN A 448      94.053  12.618  41.211  1.00  1.34           H
ATOM   3104 2HD2 ASN A 448      95.158  11.786  42.289  1.00  1.34           H
ATOM   3105  N   ALA A 449      95.375   6.352  40.058  1.00 19.66           N
ATOM   3106  H   ALA A 449      94.690   6.596  39.352  1.00 19.66           H
ATOM   3107  CA  ALA A 449      96.229   5.191  39.825  1.00 19.66           C
ATOM   3108  HA  ALA A 449      96.195   4.543  40.700  1.00 19.66           H
ATOM   3109  C   ALA A 449      97.672   5.652  39.592  1.00 19.66           C
ATOM   3110  O   ALA A 449      97.887   6.762  39.098  1.00 19.66           O
ATOM   3111  CB  ALA A 449      95.711   4.421  38.601  1.00 19.66           C
ATOM   3112 1HB  ALA A 449      95.770   5.051  37.713  1.00 19.66           H
ATOM   3113 2HB  ALA A 449      94.677   4.118  38.765  1.00 19.66           H
ATOM   3114 3HB  ALA A 449      96.319   3.529  38.444  1.00 19.66           H
ATOM   3115  N   GLU A 450      98.655   4.815  39.894  1.00 -2.32           N
ATOM   3116  H   GLU A 450      98.444   3.923  40.333  1.00 -2.32           H
ATOM   3117  CA  GLU A 450     100.048   5.137  39.564  1.00 -2.32           C
ATOM   3118  HA  GLU A 450     100.271   6.161  39.864  1.00 -2.32           H
ATOM   3119  C   GLU A 450     100.283   5.011  38.059  1.00 -2.32           C
ATOM   3120  O   GLU A 450     101.079   5.747  37.471  1.00 -2.32           O
ATOM   3121  CB  GLU A 450     101.032   4.186  40.252  1.00 -2.32           C
ATOM   3122 1HB  GLU A 450     100.731   3.158  40.052  1.00 -2.32           H
ATOM   3123 2HB  GLU A 450     102.010   4.344  39.800  1.00 -2.32           H
ATOM   3124  CG  GLU A 450     101.193   4.375  41.751  1.00 -2.32           C
ATOM   3125 1HG  GLU A 450     101.373   5.432  41.952  1.00 -2.32           H
ATOM   3126 2HG  GLU A 450     100.279   4.066  42.261  1.00 -2.32           H
ATOM   3127  CD  GLU A 450     102.376   3.570  42.274  1.00 -2.32           C
ATOM   3128  OE1 GLU A 450     103.369   4.179  42.740  1.00 -2.32           O
ATOM   3129  OE2 GLU A 450     102.371   2.321  42.167  1.00 -2.32           O
ATOM   3130  N   GLY A 451      99.605   4.061  37.435  1.00 18.30           N
ATOM   3131  H   GLY A 451      98.965   3.473  37.963  1.00 18.30           H
ATOM   3132  CA  GLY A 451      99.780   3.818  36.014  1.00 18.30           C
ATOM   3133 1HA  GLY A 451     100.846   3.737  35.797  1.00 18.30           H
ATOM   3134 2HA  GLY A 451      99.307   2.870  35.756  1.00 18.30           H
ATOM   3135  C   GLY A 451      99.192   4.903  35.135  1.00 18.30           C
ATOM   3136  O   GLY A 451      98.302   5.658  35.547  1.00 18.30           O
ATOM   3137  N   ASN A 452      99.674   4.978  33.904  1.00 14.08           N
ATOM   3138  H   ASN A 452     100.427   4.357  33.625  1.00 14.08           H
ATOM   3139  CA  ASN A 452      99.137   5.906  32.911  1.00 14.08           C
ATOM   3140  HA  ASN A 452      99.112   6.908  33.342  1.00 14.08           H
ATOM   3141  C   ASN A 452      97.715   5.510  32.505  1.00 14.08           C
ATOM   3142  O   ASN A 452      97.290   4.366  32.689  1.00 14.08           O
ATOM   3143  CB  ASN A 452     100.020   5.937  31.657  1.00 14.08           C
ATOM   3144 1HB  ASN A 452      99.678   6.743  31.010  1.00 14.08           H
ATOM   3145 2HB  ASN A 452     101.051   6.140  31.943  1.00 14.08           H
ATOM   3146  CG  ASN A 452      99.969   4.649  30.870  1.00 14.08           C
ATOM   3147  OD1 ASN A 452     100.369   3.592  31.340  1.00 14.08           O
ATOM   3148  ND2 ASN A 452      99.511   4.726  29.656  1.00 14.08           N
ATOM   3149 1HD2 ASN A 452      99.494   3.890  29.097  1.00 14.08           H
ATOM   3150 2HD2 ASN A 452      99.189   5.604  29.285  1.00 14.08           H
ATOM   3151  N   ILE A 453      96.979   6.451  31.937  1.00-33.77           N
ATOM   3152  H   ILE A 453      97.366   7.387  31.823  1.00-33.77           H
ATOM   3153  CA  ILE A 453      95.643   6.188  31.403  1.00-33.77           C
ATOM   3154  HA  ILE A 453      95.142   5.432  32.005  1.00-33.77           H
ATOM   3155  C   ILE A 453      95.893   5.645  29.996  1.00-33.77           C
ATOM   3156  O   ILE A 453      96.576   6.300  29.198  1.00-33.77           O
ATOM   3157  CB  ILE A 453      94.775   7.483  31.351  1.00-33.77           C
ATOM   3158  HB  ILE A 453      95.267   8.197  30.692  1.00-33.77           H
ATOM   3159  CG1 ILE A 453      94.668   8.124  32.752  1.00-33.77           C
ATOM   3160 1HG1 ILE A 453      94.064   7.475  33.384  1.00-33.77           H
ATOM   3161 2HG1 ILE A 453      95.661   8.190  33.195  1.00-33.77           H
ATOM   3162  CG2 ILE A 453      93.369   7.174  30.786  1.00-33.77           C
ATOM   3163 1HG2 ILE A 453      93.454   6.685  29.815  1.00-33.77           H
ATOM   3164 2HG2 ILE A 453      92.809   8.099  30.646  1.00-33.77           H
ATOM   3165 3HG2 ILE A 453      92.821   6.518  31.464  1.00-33.77           H
ATOM   3166  CD1 ILE A 453      94.068   9.541  32.782  1.00-33.77           C
ATOM   3167 1HD1 ILE A 453      94.098   9.921  33.803  1.00-33.77           H
ATOM   3168 2HD1 ILE A 453      93.032   9.526  32.442  1.00-33.77           H
ATOM   3169 3HD1 ILE A 453      94.650  10.203  32.140  1.00-33.77           H
ATOM   3170  N   LEU A 454      95.416   4.440  29.710  1.00-22.66           N
ATOM   3171  H   LEU A 454      94.868   3.947  30.405  1.00-22.66           H
ATOM   3172  CA  LEU A 454      95.703   3.765  28.438  1.00-22.66           C
ATOM   3173  HA  LEU A 454      96.767   3.864  28.236  1.00-22.66           H
ATOM   3174  C   LEU A 454      94.963   4.335  27.227  1.00-22.66           C
ATOM   3175  O   LEU A 454      95.534   4.287  26.111  1.00-22.66           O
ATOM   3176  OXT LEU A 454      93.801   4.779  27.360  1.00-22.66           O
ATOM   3177  CB  LEU A 454      95.373   2.270  28.568  1.00-22.66           C
ATOM   3178 1HB  LEU A 454      94.304   2.184  28.755  1.00-22.66           H
ATOM   3179 2HB  LEU A 454      95.570   1.807  27.602  1.00-22.66           H
ATOM   3180  CG  LEU A 454      96.093   1.430  29.637  1.00-22.66           C
ATOM   3181  HG  LEU A 454      95.892   1.860  30.617  1.00-22.66           H
ATOM   3182  CD1 LEU A 454      95.534   0.016  29.614  1.00-22.66           C
ATOM   3183 1HD1 LEU A 454      95.725  -0.452  28.648  1.00-22.66           H
ATOM   3184 2HD1 LEU A 454      94.459   0.042  29.796  1.00-22.66           H
ATOM   3185 3HD1 LEU A 454      96.004  -0.575  30.400  1.00-22.66           H
ATOM   3186  CD2 LEU A 454      97.603   1.388  29.442  1.00-22.66           C
ATOM   3187 1HD2 LEU A 454      98.052   0.731  30.188  1.00-22.66           H
ATOM   3188 2HD2 LEU A 454      98.012   2.386  29.575  1.00-22.66           H
ATOM   3189 3HD2 LEU A 454      97.846   1.020  28.446  1.00-22.66           H
TER    3190      LEU A 454 
HETATM 3191  N3  3AB A 455      82.385   2.176  66.331  1.00  3.31           N
HETATM 3192 1H3  3AB A 455      82.646   3.158  66.237  1.00  3.31           H
HETATM 3193 2H3  3AB A 455      83.079   1.452  66.146  1.00  3.31           H
HETATM 3194  C3  3AB A 455      81.108   1.826  66.632  1.00  3.31           C
HETATM 3195  C2  3AB A 455      80.813   0.515  66.987  1.00  3.31           C
HETATM 3196  H2  3AB A 455      81.613  -0.218  67.029  1.00  3.31           H
HETATM 3197  C4  3AB A 455      80.107   2.787  66.613  1.00  3.31           C
HETATM 3198  H4  3AB A 455      80.341   3.814  66.345  1.00  3.31           H
HETATM 3199  C5  3AB A 455      78.799   2.432  66.933  1.00  3.31           C
HETATM 3200  H5  3AB A 455      78.010   3.182  66.911  1.00  3.31           H
HETATM 3201  C6  3AB A 455      78.499   1.112  67.266  1.00  3.31           C
HETATM 3202  H6  3AB A 455      77.472   0.861  67.501  1.00  3.31           H
HETATM 3203  C1* 3AB A 455      79.217  -1.291  67.731  1.00  3.31           C
HETATM 3204  C1  3AB A 455      79.502   0.133  67.312  1.00  3.31           C
HETATM 3205  O1* 3AB A 455      80.055  -2.156  67.864  1.00  3.31           O
HETATM 3206  N1* 3AB A 455      77.966  -1.642  68.003  1.00  3.31           N
HETATM 3207 1H1* 3AB A 455      77.805  -2.555  68.394  1.00  3.31           H
HETATM 3208 2H1* 3AB A 455      77.197  -1.015  67.852  1.00  3.31           H
HETATM 3209  O   HOH A 456      78.596  -0.002  54.792  1.00  0.00           O
HETATM 3210 1H   HOH A 456      78.304  -0.275  55.682  1.00  0.00           H
HETATM 3211 2H   HOH A 456      79.203  -0.710  54.515  1.00  0.00           H
HETATM 3212  O   HOH A 457      56.285  29.499  49.208  1.00  0.00           O
HETATM 3213 1H   HOH A 457      57.016  29.284  48.619  1.00  0.00           H
HETATM 3214 2H   HOH A 457      56.428  28.905  49.960  1.00  0.00           H
HETATM 3215  O   HOH A 458      66.935   6.873  76.852  1.00  0.00           O
HETATM 3216 1H   HOH A 458      67.213   7.420  76.092  1.00  0.00           H
HETATM 3217 2H   HOH A 458      67.303   7.378  77.597  1.00  0.00           H
HETATM 3218  O   HOH A 459      81.739   9.936  67.707  1.00  0.00           O
HETATM 3219 1H   HOH A 459      82.358  10.591  68.077  1.00  0.00           H
HETATM 3220 2H   HOH A 459      81.998   9.118  68.170  1.00  0.00           H
HETATM 3221  O   HOH A 460     106.190  21.441  47.834  1.00  0.00           O
HETATM 3222 1H   HOH A 460     106.138  21.063  46.939  1.00  0.00           H
HETATM 3223 2H   HOH A 460     106.285  22.396  47.654  1.00  0.00           H
HETATM 3224  O   HOH A 461      66.369   0.063  66.766  1.00  0.00           O
HETATM 3225 1H   HOH A 461      65.579   0.516  67.109  1.00  0.00           H
HETATM 3226 2H   HOH A 461      66.875  -0.132  67.575  1.00  0.00           H
HETATM 3227  O   HOH A 466      43.577   7.581  42.436  1.00  0.00           O
HETATM 3228 1H   HOH A 466      43.216   8.326  41.928  1.00  0.00           H
HETATM 3229 2H   HOH A 466      43.745   6.914  41.747  1.00  0.00           H
HETATM 3230  O   HOH A 469      56.480  11.538  60.281  1.00  0.00           O
HETATM 3231 1H   HOH A 469      56.017  10.844  59.775  1.00  0.00           H
HETATM 3232 2H   HOH A 469      56.395  12.316  59.698  1.00  0.00           H
HETATM 3233  O   HOH A 470      64.703   3.730  83.773  1.00  0.00           O
HETATM 3234 1H   HOH A 470      64.702   4.308  82.985  1.00  0.00           H
HETATM 3235 2H   HOH A 470      65.551   3.937  84.194  1.00  0.00           H
HETATM 3236  O   HOH A 472      59.798  29.922  79.989  1.00  0.00           O
HETATM 3237 1H   HOH A 472      58.835  29.800  79.886  1.00  0.00           H
HETATM 3238 2H   HOH A 472      60.174  29.185  79.485  1.00  0.00           H
HETATM 3239  O   HOH A 474      79.377  -7.505  54.911  1.00  0.00           O
HETATM 3240 1H   HOH A 474      78.458  -7.732  54.697  1.00  0.00           H
HETATM 3241 2H   HOH A 474      79.520  -6.716  54.352  1.00  0.00           H
HETATM 3242  O   HOH A 476      63.989  -8.436  72.881  1.00  0.00           O
HETATM 3243 1H   HOH A 476      63.905  -8.962  72.070  1.00  0.00           H
HETATM 3244 2H   HOH A 476      63.064  -8.390  73.197  1.00  0.00           H
HETATM 3245  O   HOH A 480      86.118  28.801  42.126  1.00  0.00           O
HETATM 3246 1H   HOH A 480      85.551  28.665  42.907  1.00  0.00           H
HETATM 3247 2H   HOH A 480      85.527  29.271  41.504  1.00  0.00           H
HETATM 3248  O   HOH A 485      76.331  -3.525  83.989  1.00  0.00           O
HETATM 3249 1H   HOH A 485      76.419  -3.531  83.017  1.00  0.00           H
HETATM 3250 2H   HOH A 485      77.235  -3.764  84.276  1.00  0.00           H
HETATM 3251  O   HOH A 487      79.561  -3.852 101.096  1.00  0.00           O
HETATM 3252 1H   HOH A 487      79.507  -3.726 102.061  1.00  0.00           H
HETATM 3253 2H   HOH A 487      80.049  -3.057 100.820  1.00  0.00           H
HETATM 3254  O   HOH A 490      51.028  26.241  52.075  1.00  0.00           O
HETATM 3255 1H   HOH A 490      50.083  26.028  52.034  1.00  0.00           H
HETATM 3256 2H   HOH A 490      51.366  25.889  51.232  1.00  0.00           H
HETATM 3257  O   HOH A 494      65.142  22.096  74.093  1.00  0.00           O
HETATM 3258 1H   HOH A 494      64.662  21.342  74.471  1.00  0.00           H
HETATM 3259 2H   HOH A 494      64.418  22.682  73.801  1.00  0.00           H
HETATM 3260  O   HOH A 495      59.945  15.726  55.227  1.00  0.00           O
HETATM 3261 1H   HOH A 495      59.115  15.851  54.733  1.00  0.00           H
HETATM 3262 2H   HOH A 495      60.385  15.022  54.712  1.00  0.00           H
HETATM 3263  O   HOH A 496      41.931  11.710  74.818  1.00  0.00           O
HETATM 3264 1H   HOH A 496      41.391  12.444  75.156  1.00  0.00           H
HETATM 3265 2H   HOH A 496      41.275  11.156  74.378  1.00  0.00           H
HETATM 3266  O   HOH A 498      84.004   3.244  49.327  1.00  0.00           O
HETATM 3267 1H   HOH A 498      83.179   2.804  49.033  1.00  0.00           H
HETATM 3268 2H   HOH A 498      84.580   3.134  48.555  1.00  0.00           H
HETATM 3269  O   HOH A 500      61.215  12.620  61.838  1.00  0.00           O
HETATM 3270 1H   HOH A 500      62.006  12.685  61.275  1.00  0.00           H
HETATM 3271 2H   HOH A 500      60.856  13.527  61.815  1.00  0.00           H
HETATM 3272  O   HOH A 504      40.975  29.723  39.324  1.00  0.00           O
HETATM 3273 1H   HOH A 504      41.554  30.102  38.640  1.00  0.00           H
HETATM 3274 2H   HOH A 504      41.260  28.793  39.338  1.00  0.00           H
HETATM 3275  O   HOH A 510      79.257  27.535 101.888  1.00  0.00           O
HETATM 3276 1H   HOH A 510      78.831  27.282 102.725  1.00  0.00           H
HETATM 3277 2H   HOH A 510      80.148  27.160 101.996  1.00  0.00           H
HETATM 3278  O   HOH A 517      68.688  13.635  79.967  1.00  0.00           O
HETATM 3279 1H   HOH A 517      68.641  12.724  80.306  1.00  0.00           H
HETATM 3280 2H   HOH A 517      67.800  13.765  79.599  1.00  0.00           H
HETATM 3281  O   HOH A 518      87.075  20.945  98.949  1.00  0.00           O
HETATM 3282 1H   HOH A 518      86.260  21.263  98.525  1.00  0.00           H
HETATM 3283 2H   HOH A 518      87.070  21.393  99.809  1.00  0.00           H
HETATM 3284  O   HOH A 519      96.787  17.864  94.741  1.00  0.00           O
HETATM 3285 1H   HOH A 519      96.534  17.529  95.622  1.00  0.00           H
HETATM 3286 2H   HOH A 519      96.404  18.756  94.739  1.00  0.00           H
HETATM 3287  O   HOH A 524      34.213  18.720  90.247  1.00  0.00           O
HETATM 3288 1H   HOH A 524      33.385  19.178  90.456  1.00  0.00           H
HETATM 3289 2H   HOH A 524      34.019  17.799  90.483  1.00  0.00           H
HETATM 3290  O   HOH A 528      76.479  -3.784  69.828  1.00  0.00           O
HETATM 3291 1H   HOH A 528      76.147  -3.484  70.696  1.00  0.00           H
HETATM 3292 2H   HOH A 528      75.834  -3.381  69.214  1.00  0.00           H
HETATM 3293  O   HOH A 530      85.517   6.254  76.304  1.00  0.00           O
HETATM 3294 1H   HOH A 530      85.090   5.431  76.594  1.00  0.00           H
HETATM 3295 2H   HOH A 530      84.767   6.853  76.137  1.00  0.00           H
HETATM 3296  O   HOH A 539      53.859  24.578  59.543  1.00  0.00           O
HETATM 3297 1H   HOH A 539      54.677  25.054  59.763  1.00  0.00           H
HETATM 3298 2H   HOH A 539      54.116  23.654  59.707  1.00  0.00           H
HETATM 3299  O   HOH A 540      38.343  30.343  60.363  1.00  0.00           O
HETATM 3300 1H   HOH A 540      38.036  31.112  59.854  1.00  0.00           H
HETATM 3301 2H   HOH A 540      39.204  30.648  60.701  1.00  0.00           H
HETATM 3302  O   HOH A 542      61.132   8.625  59.891  1.00  0.00           O
HETATM 3303 1H   HOH A 542      61.805   9.275  59.617  1.00  0.00           H
HETATM 3304 2H   HOH A 542      61.058   8.050  59.110  1.00  0.00           H
HETATM 3305  O   HOH A 545      74.674  15.645  79.648  1.00  0.00           O
HETATM 3306 1H   HOH A 545      74.543  15.139  80.471  1.00  0.00           H
HETATM 3307 2H   HOH A 545      75.640  15.697  79.589  1.00  0.00           H
HETATM 3308  O   HOH A 547      67.240  10.374  48.401  1.00  0.00           O
HETATM 3309 1H   HOH A 547      67.337   9.966  49.279  1.00  0.00           H
HETATM 3310 2H   HOH A 547      68.137  10.255  48.031  1.00  0.00           H
HETATM 3311  O   HOH A 548      55.021  -7.519  96.933  1.00  0.00           O
HETATM 3312 1H   HOH A 548      54.845  -6.731  96.387  1.00  0.00           H
HETATM 3313 2H   HOH A 548      55.568  -8.069  96.347  1.00  0.00           H
CONECT 3191 3192 3193 3194                                   
CONECT 3192 3191                                             
CONECT 3193 3191                                             
CONECT 3194 3191 3195 3197                                   
CONECT 3195 3194 3196 3204                                   
CONECT 3196 3195                                             
CONECT 3197 3194 3198 3199                                   
CONECT 3198 3197                                             
CONECT 3199 3197 3200 3201                                   
CONECT 3200 3199                                             
CONECT 3201 3199 3202 3204                                   
CONECT 3202 3201                                             
CONECT 3203 3204 3205 3206                                   
CONECT 3204 3195 3201 3203                                   
CONECT 3205 3203                                             
CONECT 3206 3203 3207 3208                                   
CONECT 3207 3206                                             
CONECT 3208 3206                                             
END
