# Supplementary material for: No Silver Bullet – Canonical Poly(ADP-Ribose) Polymerases (PARPs) Are No Universal Factors of Abiotic and Biotic Stress Resistance of Arabidopsis thaliana
Source: Front Plant Sci. 2017 Feb 6;8:59. doi: 10.3389/fpls.2017.00059 (PMC5292411; doi:10.3389/fpls.2017.00059)
Supplement: Supplementary file 1 [file Presentation_1.ZIP › AtSRO1_4ANI.pdb]

REMARK YASARA *************************************************************
REMARK YASARA *                                                           *
REMARK YASARA *                     Y  A  S  A  R  A                      *
REMARK YASARA *                                                           *
REMARK YASARA *   Yet Another Scientific Artificial Reality Application   *
REMARK YASARA *                                                           *
REMARK YASARA *            MOLECULE STRUCTURE FILE, PDB FORMAT            *
REMARK YASARA *                                                           *
REMARK YASARA * Just use YASARA every day to make your questions go away! *
REMARK YASARA *                                                           *
REMARK YASARA *                      www.YASARA.org                       *
REMARK YASARA *                                                           *
REMARK YASARA *************************************************************
REMARK YASARA
REMARK YASARA Written on:        Mon Dec 19 15:41:44 2016
REMARK YASARA Number of models: 1
REMARK YASARA Number of atoms:   3366
REMARK YASARA Please address questions or suggestions to: Eliza@yasara.org
REMARK YASARA
REMARK   2 RESOLUTION. 2.40 ANGSTROMS.
REMARK 290 CRYSTALLOGRAPHIC SYMMETRY TRANSFORMATIONS
REMARK 290 THE FOLLOWING TRANSFORMATIONS OPERATE ON THE ATOM/HETATM
REMARK 290 RECORDS IN THIS ENTRY TO PRODUCE CRYSTALLOGRAPHICALLY
REMARK 290 RELATED MOLECULES.
REMARK 290   SMTRY1   1  1.000000  0.000000  0.000000        0.00000
REMARK 290   SMTRY2   1  0.000000  1.000000  0.000000        0.00000
REMARK 290   SMTRY3   1  0.000000  0.000000  1.000000        0.00000
REMARK 290   SMTRY1   2 -1.000000  0.000000  0.000000       29.61500
REMARK 290   SMTRY2   2  0.000000 -1.000000  0.000000        0.00000
REMARK 290   SMTRY3   2  0.000000  0.000000  1.000000       48.20500
REMARK 290   SMTRY1   3 -1.000000  0.000000  0.000000        0.00000
REMARK 290   SMTRY2   3  0.000000  1.000000  0.000000       32.26500
REMARK 290   SMTRY3   3  0.000000  0.000000 -1.000000       48.20500
REMARK 290   SMTRY1   4  1.000000  0.000000  0.000000       29.61500
REMARK 290   SMTRY2   4  0.000000 -1.000000  0.000000       32.26500
REMARK 290   SMTRY3   4  0.000000  0.000000 -1.000000        0.00000
REMARK 350 COORDINATES FOR A COMPLETE MULTIMER REPRESENTING THE KNOWN
REMARK 350 BIOLOGICALLY SIGNIFICANT OLIGOMERIZATION STATE OF THE
REMARK 350 MOLECULE CAN BE GENERATED BY APPLYING BIOMT TRANSFORMATIONS
REMARK 350 GIVEN BELOW. BOTH NON-CRYSTALLOGRAPHIC AND
REMARK 350 CRYSTALLOGRAPHIC OPERATIONS ARE GIVEN.
REMARK 350
REMARK 350 BIOMOLECULE: 1
REMARK 350 APPLY THE FOLLOWING TO CHAINS: A
REMARK 350   BIOMT1   1  1.000000  0.000000  0.000000        0.00000
REMARK 350   BIOMT2   1  0.000000  1.000000  0.000000        0.00000
REMARK 350   BIOMT3   1  0.000000  0.000000  1.000000        0.00000
COMPND    MOL_ID: 1;
COMPND   2 MOLECULE: POLY(ADP-RIBOSE) POLYMERASE;
COMPND   3 CHAIN: A;
SEQRES   1 A  211  ASP ASP ALA VAL GLU LYS TRP ASP LYS THR GLU THR ASP 
SEQRES   2 A  211  ARG PHE SER GLY VAL LYS PRO ALA GLU GLU GLU LEU ASP 
SEQRES   3 A  211  LYS ASP ALA VAL LYS GLN MET PHE ALA LEU GLY ALA ALA 
SEQRES   4 A  211  THR LEU GLY HIS VAL GLU SER LEU ASP VAL TYR GLN PHE 
SEQRES   5 A  211  SER SER GLU ILE ALA LYS ALA ARG LEU SER LEU PHE GLN 
SEQRES   6 A  211  LYS GLN ALA ASP ILE THR LYS LYS HIS ARG GLY ASP ALA 
SEQRES   7 A  211  ASN ILE ARG TYR ALA TRP VAL PRO ALA LYS LYS GLU VAL 
SEQRES   8 A  211  LEU SER ALA VAL MET MET HIS GLY LEU GLY VAL GLY GLY 
SEQRES   9 A  211  ALA PHE ILE LYS LYS SER MET TYR GLY VAL GLY VAL HIS 
SEQRES  10 A  211  ALA ALA ASN CYS PRO TYR PHE SER ALA ARG TYR CYS ASP 
SEQRES  11 A  211  ILE ASP ASP ASN GLY VAL ARG HIS MET VAL LEU CYS ARG 
SEQRES  12 A  211  VAL ILE MET GLY ASN MET GLU PRO LEU ARG GLY ASP ASN 
SEQRES  13 A  211  THR GLN TYR PHE THR GLY GLY GLU GLU TYR ASP ASN GLY 
SEQRES  14 A  211  VAL ASP ASP VAL GLU SER PRO LYS HIS TYR LEU ILE TRP 
SEQRES  15 A  211  ASN MET ASN MET ASN THR HIS ILE TYR PRO GLU PHE VAL 
SEQRES  16 A  211  VAL SER PHE LYS LEU SER ILE PRO ASN ALA GLU GLY ASN 
SEQRES  17 A  211  ILE LEU PRO 
CRYST1   59.230   64.530   96.410  90.00  90.00  90.00 P 21 21 21    4
ORIGX1      1.000000  0.000000  0.000000        0.00000
ORIGX2      0.000000  1.000000  0.000000        0.00000
ORIGX3      0.000000  0.000000  1.000000        0.00000
SCALE1      0.016883  0.000000  0.000000        0.00000
SCALE2      0.000000  0.015497  0.000000        0.00000
SCALE3      0.000000  0.000000  0.010372        0.00000
ATOM      1  N   ASP A 245      -8.968  15.379   2.397  1.00 -3.58           N
ATOM      2 1H   ASP A 245      -9.861  15.676   2.026  1.00 -3.58           H
ATOM      3 2H   ASP A 245      -9.116  14.619   3.047  1.00 -3.58           H
ATOM      4 3H   ASP A 245      -8.383  15.063   1.635  1.00 -3.58           H
ATOM      5  CA  ASP A 245      -8.313  16.524   3.096  1.00 -3.58           C
ATOM      6  HA  ASP A 245      -8.245  17.363   2.407  1.00 -3.58           H
ATOM      7  C   ASP A 245      -6.909  16.160   3.540  1.00 -3.58           C
ATOM      8  O   ASP A 245      -6.720  15.506   4.558  1.00 -3.58           O
ATOM      9  CB  ASP A 245      -9.129  16.954   4.316  1.00 -3.58           C
ATOM     10 1HB  ASP A 245      -9.297  16.091   4.962  1.00 -3.58           H
ATOM     11 2HB  ASP A 245      -8.558  17.698   4.869  1.00 -3.58           H
ATOM     12  CG  ASP A 245     -10.461  17.550   3.933  1.00 -3.58           C
ATOM     13  OD1 ASP A 245     -11.375  17.625   4.775  1.00 -3.58           O
ATOM     14  OD2 ASP A 245     -10.618  17.943   2.758  1.00 -3.58           O
ATOM     15  N   ASP A 246      -5.906  16.600   2.795  1.00 -5.77           N
ATOM     16  H   ASP A 246      -6.105  17.171   1.970  1.00 -5.77           H
ATOM     17  CA  ASP A 246      -4.506  16.270   3.084  1.00 -5.77           C
ATOM     18  HA  ASP A 246      -4.454  15.235   3.421  1.00 -5.77           H
ATOM     19  C   ASP A 246      -3.903  17.150   4.183  1.00 -5.77           C
ATOM     20  O   ASP A 246      -2.739  16.983   4.567  1.00 -5.77           O
ATOM     21  CB  ASP A 246      -3.665  16.406   1.811  1.00 -5.77           C
ATOM     22 1HB  ASP A 246      -3.807  17.405   1.398  1.00 -5.77           H
ATOM     23 2HB  ASP A 246      -2.614  16.280   2.063  1.00 -5.77           H
ATOM     24  CG  ASP A 246      -4.028  15.376   0.757  1.00 -5.77           C
ATOM     25  OD1 ASP A 246      -4.194  14.176   1.086  1.00 -5.77           O
ATOM     26  OD2 ASP A 246      -4.168  15.745  -0.431  1.00 -5.77           O
ATOM     27  N   ALA A 247      -4.696  18.083   4.699  1.00  9.16           N
ATOM     28  H   ALA A 247      -5.629  18.188   4.324  1.00  9.16           H
ATOM     29  CA  ALA A 247      -4.274  18.975   5.781  1.00  9.16           C
ATOM     30  HA  ALA A 247      -3.373  19.505   5.469  1.00  9.16           H
ATOM     31  C   ALA A 247      -3.946  18.222   7.072  1.00  9.16           C
ATOM     32  O   ALA A 247      -3.114  18.676   7.860  1.00  9.16           O
ATOM     33  CB  ALA A 247      -5.373  20.004   6.057  1.00  9.16           C
ATOM     34 1HB  ALA A 247      -5.070  20.651   6.881  1.00  9.16           H
ATOM     35 2HB  ALA A 247      -6.300  19.498   6.328  1.00  9.16           H
ATOM     36 3HB  ALA A 247      -5.539  20.620   5.175  1.00  9.16           H
ATOM     37  N   VAL A 248      -4.605  17.092   7.282  1.00  8.36           N
ATOM     38  H   VAL A 248      -5.267  16.764   6.592  1.00  8.36           H
ATOM     39  CA  VAL A 248      -4.394  16.256   8.463  1.00  8.36           C
ATOM     40  HA  VAL A 248      -3.491  16.574   8.981  1.00  8.36           H
ATOM     41  C   VAL A 248      -4.180  14.835   7.964  1.00  8.36           C
ATOM     42  O   VAL A 248      -4.569  14.505   6.841  1.00  8.36           O
ATOM     43  CB  VAL A 248      -5.591  16.326   9.460  1.00  8.36           C
ATOM     44  HB  VAL A 248      -5.388  15.647  10.287  1.00  8.36           H
ATOM     45  CG1 VAL A 248      -5.732  17.744  10.029  1.00  8.36           C
ATOM     46 1HG1 VAL A 248      -6.478  17.747  10.822  1.00  8.36           H
ATOM     47 2HG1 VAL A 248      -6.035  18.441   9.248  1.00  8.36           H
ATOM     48 3HG1 VAL A 248      -4.780  18.069  10.448  1.00  8.36           H
ATOM     49  CG2 VAL A 248      -6.918  15.907   8.803  1.00  8.36           C
ATOM     50 1HG2 VAL A 248      -7.713  15.930   9.549  1.00  8.36           H
ATOM     51 2HG2 VAL A 248      -6.837  14.892   8.417  1.00  8.36           H
ATOM     52 3HG2 VAL A 248      -7.177  16.586   7.989  1.00  8.36           H
ATOM     53  N   GLU A 249      -3.543  13.992   8.758  1.00 -7.43           N
ATOM     54  H   GLU A 249      -3.198  14.313   9.659  1.00 -7.43           H
ATOM     55  CA  GLU A 249      -3.344  12.597   8.372  1.00 -7.43           C
ATOM     56  HA  GLU A 249      -3.039  12.548   7.327  1.00 -7.43           H
ATOM     57  C   GLU A 249      -4.656  11.836   8.512  1.00 -7.43           C
ATOM     58  O   GLU A 249      -5.519  12.227   9.288  1.00 -7.43           O
ATOM     59  CB  GLU A 249      -2.259  11.960   9.240  1.00 -7.43           C
ATOM     60 1HB  GLU A 249      -2.505  12.121  10.289  1.00 -7.43           H
ATOM     61 2HB  GLU A 249      -2.236  10.887   9.047  1.00 -7.43           H
ATOM     62  CG  GLU A 249      -0.880  12.533   8.950  1.00 -7.43           C
ATOM     63 1HG  GLU A 249      -0.885  13.605   9.152  1.00 -7.43           H
ATOM     64 2HG  GLU A 249      -0.155  12.061   9.611  1.00 -7.43           H
ATOM     65  CD  GLU A 249      -0.459  12.300   7.505  1.00 -7.43           C
ATOM     66  OE1 GLU A 249      -0.128  11.144   7.140  1.00 -7.43           O
ATOM     67  OE2 GLU A 249      -0.480  13.256   6.696  1.00 -7.43           O
ATOM     68  N   LYS A 250      -4.814  10.746   7.774  1.00  0.55           N
ATOM     69  H   LYS A 250      -4.054  10.442   7.162  1.00  0.55           H
ATOM     70  CA  LYS A 250      -6.066   9.977   7.776  1.00  0.55           C
ATOM     71  HA  LYS A 250      -6.883  10.649   7.513  1.00  0.55           H
ATOM     72  C   LYS A 250      -6.394   9.399   9.151  1.00  0.55           C
ATOM     73  O   LYS A 250      -7.559   9.345   9.539  1.00  0.55           O
ATOM     74  CB  LYS A 250      -5.987   8.882   6.706  1.00  0.55           C
ATOM     75 1HB  LYS A 250      -5.104   8.271   6.897  1.00  0.55           H
ATOM     76 2HB  LYS A 250      -6.874   8.250   6.774  1.00  0.55           H
ATOM     77  CG  LYS A 250      -5.900   9.457   5.289  1.00  0.55           C
ATOM     78 1HG  LYS A 250      -6.813  10.011   5.074  1.00  0.55           H
ATOM     79 2HG  LYS A 250      -5.060  10.148   5.235  1.00  0.55           H
ATOM     80  CD  LYS A 250      -5.692   8.395   4.218  1.00  0.55           C
ATOM     81 1HD  LYS A 250      -4.780   7.840   4.441  1.00  0.55           H
ATOM     82 2HD  LYS A 250      -6.541   7.710   4.201  1.00  0.55           H
ATOM     83  CE  LYS A 250      -5.545   9.077   2.858  1.00  0.55           C
ATOM     84 1HE  LYS A 250      -6.478   9.589   2.619  1.00  0.55           H
ATOM     85 2HE  LYS A 250      -4.760   9.832   2.937  1.00  0.55           H
ATOM     86  NZ  LYS A 250      -5.189   8.147   1.736  1.00  0.55           N
ATOM     87 1HZ  LYS A 250      -5.068   8.674   0.882  1.00  0.55           H
ATOM     88 2HZ  LYS A 250      -5.919   7.456   1.606  1.00  0.55           H
ATOM     89 3HZ  LYS A 250      -4.321   7.667   1.945  1.00  0.55           H
ATOM     90  N   TRP A 251      -5.374   9.054   9.923  1.00 -8.68           N
ATOM     91  H   TRP A 251      -4.439   9.058   9.532  1.00 -8.68           H
ATOM     92  CA  TRP A 251      -5.546   8.657  11.323  1.00 -8.68           C
ATOM     93  HA  TRP A 251      -6.226   7.806  11.380  1.00 -8.68           H
ATOM     94  C   TRP A 251      -6.133   9.780  12.175  1.00 -8.68           C
ATOM     95  O   TRP A 251      -7.062   9.563  12.948  1.00 -8.68           O
ATOM     96  CB  TRP A 251      -4.180   8.244  11.880  1.00 -8.68           C
ATOM     97 1HB  TRP A 251      -3.906   7.289  11.433  1.00 -8.68           H
ATOM     98 2HB  TRP A 251      -3.444   8.989  11.576  1.00 -8.68           H
ATOM     99  CG  TRP A 251      -4.101   8.116  13.370  1.00 -8.68           C
ATOM    100  CD1 TRP A 251      -3.399   8.915  14.217  1.00 -8.68           C
ATOM    101  HD1 TRP A 251      -2.828   9.780  13.900  1.00 -8.68           H
ATOM    102  CD2 TRP A 251      -4.707   7.114  14.206  1.00 -8.68           C
ATOM    103  NE1 TRP A 251      -3.493   8.485  15.511  1.00 -8.68           N
ATOM    104  HE1 TRP A 251      -3.027   8.922  16.296  1.00 -8.68           H
ATOM    105  CE2 TRP A 251      -4.302   7.384  15.547  1.00 -8.68           C
ATOM    106  CE3 TRP A 251      -5.567   6.024  13.965  1.00 -8.68           C
ATOM    107  HE3 TRP A 251      -5.894   5.796  12.962  1.00 -8.68           H
ATOM    108  CZ2 TRP A 251      -4.725   6.596  16.636  1.00 -8.68           C
ATOM    109  HZ2 TRP A 251      -4.404   6.826  17.641  1.00 -8.68           H
ATOM    110  CZ3 TRP A 251      -6.004   5.236  15.060  1.00 -8.68           C
ATOM    111  HZ3 TRP A 251      -6.679   4.412  14.887  1.00 -8.68           H
ATOM    112  CH2 TRP A 251      -5.569   5.531  16.385  1.00 -8.68           C
ATOM    113  HH2 TRP A 251      -5.905   4.914  17.206  1.00 -8.68           H
ATOM    114  N   ASP A 252      -5.639  10.995  12.007  1.00 -1.01           N
ATOM    115  H   ASP A 252      -4.910  11.152  11.327  1.00 -1.01           H
ATOM    116  CA  ASP A 252      -6.113  12.128  12.806  1.00 -1.01           C
ATOM    117  HA  ASP A 252      -6.222  11.815  13.845  1.00 -1.01           H
ATOM    118  C   ASP A 252      -7.480  12.589  12.307  1.00 -1.01           C
ATOM    119  O   ASP A 252      -8.310  13.077  13.071  1.00 -1.01           O
ATOM    120  CB  ASP A 252      -5.111  13.284  12.750  1.00 -1.01           C
ATOM    121 1HB  ASP A 252      -4.876  13.502  11.708  1.00 -1.01           H
ATOM    122 2HB  ASP A 252      -5.572  14.165  13.194  1.00 -1.01           H
ATOM    123  CG  ASP A 252      -3.821  12.985  13.505  1.00 -1.01           C
ATOM    124  OD1 ASP A 252      -3.771  12.068  14.350  1.00 -1.01           O
ATOM    125  OD2 ASP A 252      -2.814  13.683  13.266  1.00 -1.01           O
ATOM    126  N   LYS A 253      -7.761  12.361  11.031  1.00 -1.09           N
ATOM    127  H   LYS A 253      -7.027  12.001  10.427  1.00 -1.09           H
ATOM    128  CA  LYS A 253      -9.081  12.630  10.452  1.00 -1.09           C
ATOM    129  HA  LYS A 253      -9.349  13.666  10.667  1.00 -1.09           H
ATOM    130  C   LYS A 253     -10.158  11.738  11.069  1.00 -1.09           C
ATOM    131  O   LYS A 253     -11.332  12.099  11.086  1.00 -1.09           O
ATOM    132  CB  LYS A 253      -9.021  12.434   8.929  1.00 -1.09           C
ATOM    133 1HB  LYS A 253      -8.151  12.966   8.548  1.00 -1.09           H
ATOM    134 2HB  LYS A 253      -8.877  11.374   8.731  1.00 -1.09           H
ATOM    135  CG  LYS A 253     -10.246  12.891   8.131  1.00 -1.09           C
ATOM    136 1HG  LYS A 253     -10.149  12.524   7.109  1.00 -1.09           H
ATOM    137 2HG  LYS A 253     -11.136  12.441   8.566  1.00 -1.09           H
ATOM    138  CD  LYS A 253     -10.429  14.407   8.079  1.00 -1.09           C
ATOM    139 1HD  LYS A 253     -10.440  14.817   9.088  1.00 -1.09           H
ATOM    140 2HD  LYS A 253      -9.608  14.851   7.514  1.00 -1.09           H
ATOM    141  CE  LYS A 253     -11.754  14.725   7.402  1.00 -1.09           C
ATOM    142 1HE  LYS A 253     -11.778  14.230   6.432  1.00 -1.09           H
ATOM    143 2HE  LYS A 253     -12.554  14.304   8.014  1.00 -1.09           H
ATOM    144  NZ  LYS A 253     -12.024  16.179   7.198  1.00 -1.09           N
ATOM    145 1HZ  LYS A 253     -11.715  16.709   8.004  1.00 -1.09           H
ATOM    146 2HZ  LYS A 253     -13.017  16.322   7.057  1.00 -1.09           H
ATOM    147 3HZ  LYS A 253     -11.535  16.518   6.377  1.00 -1.09           H
ATOM    148  N   THR A 254      -9.796  10.604  11.652  1.00-20.66           N
ATOM    149  H   THR A 254      -8.830  10.304  11.644  1.00-20.66           H
ATOM    150  CA  THR A 254     -10.816   9.793  12.325  1.00-20.66           C
ATOM    151  HA  THR A 254     -11.653   9.674  11.637  1.00-20.66           H
ATOM    152  C   THR A 254     -11.338  10.495  13.577  1.00-20.66           C
ATOM    153  O   THR A 254     -12.438  10.206  14.028  1.00-20.66           O
ATOM    154  CB  THR A 254     -10.353   8.379  12.739  1.00-20.66           C
ATOM    155  HB  THR A 254     -11.210   7.835  13.138  1.00-20.66           H
ATOM    156  OG1 THR A 254      -9.351   8.458  13.753  1.00-20.66           O
ATOM    157  HG1 THR A 254      -8.538   8.821  13.362  1.00-20.66           H
ATOM    158  CG2 THR A 254      -9.769   7.600  11.584  1.00-20.66           C
ATOM    159 1HG2 THR A 254      -9.614   6.569  11.898  1.00-20.66           H
ATOM    160 2HG2 THR A 254      -8.813   8.024  11.285  1.00-20.66           H
ATOM    161 3HG2 THR A 254     -10.458   7.613  10.740  1.00-20.66           H
ATOM    162  N   GLU A 255     -10.601  11.445  14.141  1.00  8.90           N
ATOM    163  H   GLU A 255      -9.683  11.679  13.774  1.00  8.90           H
ATOM    164  CA  GLU A 255     -11.120  12.214  15.276  1.00  8.90           C
ATOM    165  HA  GLU A 255     -11.495  11.532  16.039  1.00  8.90           H
ATOM    166  C   GLU A 255     -12.282  13.078  14.781  1.00  8.90           C
ATOM    167  O   GLU A 255     -13.323  13.183  15.429  1.00  8.90           O
ATOM    168  CB  GLU A 255     -10.033  13.107  15.885  1.00  8.90           C
ATOM    169 1HB  GLU A 255      -9.648  13.773  15.116  1.00  8.90           H
ATOM    170 2HB  GLU A 255     -10.488  13.719  16.655  1.00  8.90           H
ATOM    171  CG  GLU A 255      -8.867  12.357  16.510  1.00  8.90           C
ATOM    172 1HG  GLU A 255      -9.259  11.635  17.224  1.00  8.90           H
ATOM    173 2HG  GLU A 255      -8.328  11.819  15.730  1.00  8.90           H
ATOM    174  CD  GLU A 255      -7.904  13.295  17.229  1.00  8.90           C
ATOM    175  OE1 GLU A 255      -6.712  13.363  16.849  1.00  8.90           O
ATOM    176  OE2 GLU A 255      -8.321  13.976  18.200  1.00  8.90           O
ATOM    177  N   THR A 256     -12.124  13.637  13.590  1.00-11.86           N
ATOM    178  H   THR A 256     -11.256  13.512  13.084  1.00-11.86           H
ATOM    179  CA  THR A 256     -13.152  14.461  12.960  1.00-11.86           C
ATOM    180  HA  THR A 256     -13.437  15.258  13.646  1.00-11.86           H
ATOM    181  C   THR A 256     -14.379  13.639  12.589  1.00-11.86           C
ATOM    182  O   THR A 256     -15.518  14.052  12.801  1.00-11.86           O
ATOM    183  CB  THR A 256     -12.596  15.064  11.656  1.00-11.86           C
ATOM    184  HB  THR A 256     -12.707  14.343  10.846  1.00-11.86           H
ATOM    185  OG1 THR A 256     -11.203  15.327  11.832  1.00-11.86           O
ATOM    186  HG1 THR A 256     -11.117  16.062  12.454  1.00-11.86           H
ATOM    187  CG2 THR A 256     -13.278  16.357  11.278  1.00-11.86           C
ATOM    188 1HG2 THR A 256     -12.821  16.748  10.372  1.00-11.86           H
ATOM    189 2HG2 THR A 256     -13.164  17.087  12.081  1.00-11.86           H
ATOM    190 3HG2 THR A 256     -14.337  16.179  11.094  1.00-11.86           H
ATOM    191  N   ASP A 257     -14.142  12.447  12.059  1.00 -2.03           N
ATOM    192  H   ASP A 257     -13.179  12.168  11.892  1.00 -2.03           H
ATOM    193  CA  ASP A 257     -15.216  11.536  11.653  1.00 -2.03           C
ATOM    194  HA  ASP A 257     -15.870  12.043  10.943  1.00 -2.03           H
ATOM    195  C   ASP A 257     -16.059  11.071  12.837  1.00 -2.03           C
ATOM    196  O   ASP A 257     -17.261  10.840  12.718  1.00 -2.03           O
ATOM    197  CB  ASP A 257     -14.606  10.303  10.988  1.00 -2.03           C
ATOM    198 1HB  ASP A 257     -13.934  10.621  10.192  1.00 -2.03           H
ATOM    199 2HB  ASP A 257     -14.028   9.756  11.732  1.00 -2.03           H
ATOM    200  CG  ASP A 257     -15.657   9.370  10.419  1.00 -2.03           C
ATOM    201  OD1 ASP A 257     -16.442   9.776   9.529  1.00 -2.03           O
ATOM    202  OD2 ASP A 257     -15.690   8.192  10.836  1.00 -2.03           O
ATOM    203  N   ARG A 258     -15.412  10.957  13.989  1.00 21.38           N
ATOM    204  H   ARG A 258     -14.415  11.145  14.006  1.00 21.38           H
ATOM    205  CA  ARG A 258     -16.066  10.556  15.237  1.00 21.38           C
ATOM    206  HA  ARG A 258     -16.927   9.928  15.010  1.00 21.38           H
ATOM    207  C   ARG A 258     -16.570  11.743  16.046  1.00 21.38           C
ATOM    208  O   ARG A 258     -17.128  11.545  17.119  1.00 21.38           O
ATOM    209  CB  ARG A 258     -15.083   9.743  16.082  1.00 21.38           C
ATOM    210 1HB  ARG A 258     -14.156  10.310  16.174  1.00 21.38           H
ATOM    211 2HB  ARG A 258     -15.497   9.605  17.077  1.00 21.38           H
ATOM    212  CG  ARG A 258     -14.795   8.360  15.499  1.00 21.38           C
ATOM    213 1HG  ARG A 258     -15.718   7.780  15.500  1.00 21.38           H
ATOM    214 2HG  ARG A 258     -14.441   8.455  14.473  1.00 21.38           H
ATOM    215  CD  ARG A 258     -13.748   7.621  16.313  1.00 21.38           C
ATOM    216 1HD  ARG A 258     -14.057   7.604  17.359  1.00 21.38           H
ATOM    217 2HD  ARG A 258     -13.682   6.595  15.948  1.00 21.38           H
ATOM    218  NE  ARG A 258     -12.424   8.247  16.197  1.00 21.38           N
ATOM    219  HE  ARG A 258     -12.354   9.013  15.541  1.00 21.38           H
ATOM    220  CZ  ARG A 258     -11.322   7.887  16.839  1.00 21.38           C
ATOM    221  NH1 ARG A 258     -10.230   8.556  16.625  1.00 21.38           N
ATOM    222 1HH1 ARG A 258     -10.201   9.287  15.938  1.00 21.38           H
ATOM    223 2HH1 ARG A 258      -9.386   8.306  17.121  1.00 21.38           H
ATOM    224  NH2 ARG A 258     -11.262   6.900  17.694  1.00 21.38           N
ATOM    225 1HH2 ARG A 258     -12.094   6.365  17.910  1.00 21.38           H
ATOM    226 2HH2 ARG A 258     -10.383   6.654  18.113  1.00 21.38           H
ATOM    227  N   PHE A 259     -16.342  12.950  15.545  1.00 19.98           N
ATOM    228  H   PHE A 259     -15.841  13.022  14.670  1.00 19.98           H
ATOM    229  CA  PHE A 259     -16.747  14.206  16.189  1.00 19.98           C
ATOM    230  HA  PHE A 259     -16.287  15.023  15.634  1.00 19.98           H
ATOM    231  C   PHE A 259     -16.269  14.284  17.634  1.00 19.98           C
ATOM    232  O   PHE A 259     -17.036  14.601  18.544  1.00 19.98           O
ATOM    233  CB  PHE A 259     -18.264  14.400  16.134  1.00 19.98           C
ATOM    234 1HB  PHE A 259     -18.743  13.653  16.766  1.00 19.98           H
ATOM    235 2HB  PHE A 259     -18.506  15.388  16.527  1.00 19.98           H
ATOM    236  CG  PHE A 259     -18.834  14.284  14.754  1.00 19.98           C
ATOM    237  CD1 PHE A 259     -19.367  13.063  14.313  1.00 19.98           C
ATOM    238  HD1 PHE A 259     -19.306  12.199  14.950  1.00 19.98           H
ATOM    239  CD2 PHE A 259     -18.867  15.395  13.897  1.00 19.98           C
ATOM    240  HD2 PHE A 259     -18.447  16.338  14.220  1.00 19.98           H
ATOM    241  CE1 PHE A 259     -19.971  12.947  13.045  1.00 19.98           C
ATOM    242  HE1 PHE A 259     -20.382  12.000  12.723  1.00 19.98           H
ATOM    243  CE2 PHE A 259     -19.457  15.295  12.616  1.00 19.98           C
ATOM    244  HE2 PHE A 259     -19.476  16.155  11.962  1.00 19.98           H
ATOM    245  CZ  PHE A 259     -20.029  14.069  12.198  1.00 19.98           C
ATOM    246  HZ  PHE A 259     -20.500  13.989  11.230  1.00 19.98           H
ATOM    247  N   SER A 260     -15.020  13.909  17.861  1.00  7.94           N
ATOM    248  H   SER A 260     -14.413  13.661  17.083  1.00  7.94           H
ATOM    249  CA  SER A 260     -14.476  13.833  19.212  1.00  7.94           C
ATOM    250  HA  SER A 260     -15.018  14.503  19.876  1.00  7.94           H
ATOM    251  C   SER A 260     -13.015  14.248  19.176  1.00  7.94           C
ATOM    252  O   SER A 260     -12.375  14.108  18.141  1.00  7.94           O
ATOM    253  CB  SER A 260     -14.584  12.392  19.728  1.00  7.94           C
ATOM    254 1HB  SER A 260     -14.028  11.736  19.058  1.00  7.94           H
ATOM    255 2HB  SER A 260     -14.141  12.338  20.723  1.00  7.94           H
ATOM    256  OG  SER A 260     -15.931  11.944  19.798  1.00  7.94           O
ATOM    257  HG  SER A 260     -16.340  12.019  18.922  1.00  7.94           H
ATOM    258  N   GLY A 261     -12.469  14.705  20.291  1.00 11.14           N
ATOM    259  H   GLY A 261     -13.048  14.863  21.113  1.00 11.14           H
ATOM    260  CA  GLY A 261     -11.027  14.871  20.406  1.00 11.14           C
ATOM    261 1HA  GLY A 261     -10.563  14.978  19.425  1.00 11.14           H
ATOM    262 2HA  GLY A 261     -10.786  15.728  21.036  1.00 11.14           H
ATOM    263  C   GLY A 261     -10.561  13.595  21.070  1.00 11.14           C
ATOM    264  O   GLY A 261     -11.055  13.294  22.155  1.00 11.14           O
ATOM    265  N   VAL A 262      -9.702  12.811  20.431  1.00  8.66           N
ATOM    266  H   VAL A 262      -9.291  13.126  19.553  1.00  8.66           H
ATOM    267  CA  VAL A 262      -9.334  11.477  20.925  1.00  8.66           C
ATOM    268  HA  VAL A 262      -9.748  11.338  21.922  1.00  8.66           H
ATOM    269  C   VAL A 262      -7.816  11.352  20.992  1.00  8.66           C
ATOM    270  O   VAL A 262      -7.118  11.682  20.030  1.00  8.66           O
ATOM    271  CB  VAL A 262      -9.880  10.341  20.002  1.00  8.66           C
ATOM    272  HB  VAL A 262      -9.348  10.376  19.054  1.00  8.66           H
ATOM    273  CG1 VAL A 262      -9.661   8.953  20.636  1.00  8.66           C
ATOM    274 1HG1 VAL A 262     -10.095   8.182  20.000  1.00  8.66           H
ATOM    275 2HG1 VAL A 262     -10.127   8.909  21.621  1.00  8.66           H
ATOM    276 3HG1 VAL A 262      -8.593   8.750  20.733  1.00  8.66           H
ATOM    277  CG2 VAL A 262     -11.376  10.535  19.702  1.00  8.66           C
ATOM    278 1HG2 VAL A 262     -11.518  11.438  19.106  1.00  8.66           H
ATOM    279 2HG2 VAL A 262     -11.937  10.623  20.630  1.00  8.66           H
ATOM    280 3HG2 VAL A 262     -11.754   9.688  19.132  1.00  8.66           H
ATOM    281  N   LYS A 263      -7.296  10.878  22.115  1.00 -2.15           N
ATOM    282  H   LYS A 263      -7.911  10.610  22.879  1.00 -2.15           H
ATOM    283  CA  LYS A 263      -5.857  10.693  22.313  1.00 -2.15           C
ATOM    284  HA  LYS A 263      -5.329  10.702  21.361  1.00 -2.15           H
ATOM    285  C   LYS A 263      -5.658   9.348  22.994  1.00 -2.15           C
ATOM    286  O   LYS A 263      -6.579   8.882  23.670  1.00 -2.15           O
ATOM    287  CB  LYS A 263      -5.311  11.805  23.219  1.00 -2.15           C
ATOM    288 1HB  LYS A 263      -5.878  11.809  24.151  1.00 -2.15           H
ATOM    289 2HB  LYS A 263      -4.269  11.579  23.449  1.00 -2.15           H
ATOM    290  CG  LYS A 263      -5.364  13.192  22.604  1.00 -2.15           C
ATOM    291 1HG  LYS A 263      -4.827  13.170  21.660  1.00 -2.15           H
ATOM    292 2HG  LYS A 263      -6.401  13.474  22.415  1.00 -2.15           H
ATOM    293  CD  LYS A 263      -4.727  14.232  23.503  1.00 -2.15           C
ATOM    294 1HD  LYS A 263      -5.285  14.285  24.438  1.00 -2.15           H
ATOM    295 2HD  LYS A 263      -3.697  13.946  23.715  1.00 -2.15           H
ATOM    296  CE  LYS A 263      -4.738  15.592  22.823  1.00 -2.15           C
ATOM    297 1HE  LYS A 263      -4.151  15.536  21.905  1.00 -2.15           H
ATOM    298 2HE  LYS A 263      -5.766  15.851  22.563  1.00 -2.15           H
ATOM    299  NZ  LYS A 263      -4.180  16.660  23.711  1.00 -2.15           N
ATOM    300 1HZ  LYS A 263      -4.773  16.769  24.522  1.00 -2.15           H
ATOM    301 2HZ  LYS A 263      -4.153  17.539  23.204  1.00 -2.15           H
ATOM    302 3HZ  LYS A 263      -3.244  16.419  24.007  1.00 -2.15           H
ATOM    303  N   PRO A 264      -4.466   8.735  22.893  1.00  1.78           N
ATOM    304  CA  PRO A 264      -4.210   7.753  23.956  1.00  1.78           C
ATOM    305  HA  PRO A 264      -4.987   6.991  23.996  1.00  1.78           H
ATOM    306  C   PRO A 264      -4.102   8.475  25.299  1.00  1.78           C
ATOM    307  O   PRO A 264      -3.753   9.654  25.345  1.00  1.78           O
ATOM    308  CB  PRO A 264      -2.874   7.135  23.536  1.00  1.78           C
ATOM    309 1HB  PRO A 264      -2.290   6.836  24.406  1.00  1.78           H
ATOM    310 2HB  PRO A 264      -3.045   6.284  22.881  1.00  1.78           H
ATOM    311  CG  PRO A 264      -2.195   8.220  22.784  1.00  1.78           C
ATOM    312 1HG  PRO A 264      -1.753   8.926  23.483  1.00  1.78           H
ATOM    313 2HG  PRO A 264      -1.434   7.817  22.113  1.00  1.78           H
ATOM    314  CD  PRO A 264      -3.295   8.896  22.010  1.00  1.78           C
ATOM    315 1HD  PRO A 264      -3.058   9.949  21.851  1.00  1.78           H
ATOM    316 2HD  PRO A 264      -3.464   8.388  21.060  1.00  1.78           H
ATOM    317  N   ALA A 265      -4.408   7.816  26.406  1.00 14.15           N
ATOM    318  H   ALA A 265      -4.746   6.863  26.361  1.00 14.15           H
ATOM    319  CA  ALA A 265      -4.202   8.464  27.699  1.00 14.15           C
ATOM    320  HA  ALA A 265      -4.631   9.467  27.668  1.00 14.15           H
ATOM    321  C   ALA A 265      -2.683   8.589  27.933  1.00 14.15           C
ATOM    322  O   ALA A 265      -1.917   7.693  27.563  1.00 14.15           O
ATOM    323  CB  ALA A 265      -4.894   7.669  28.809  1.00 14.15           C
ATOM    324 1HB  ALA A 265      -5.974   7.721  28.673  1.00 14.15           H
ATOM    325 2HB  ALA A 265      -4.636   8.097  29.779  1.00 14.15           H
ATOM    326 3HB  ALA A 265      -4.579   6.630  28.772  1.00 14.15           H
ATOM    327  N   GLU A 266      -2.249   9.691  28.523  1.00 -2.37           N
ATOM    328  H   GLU A 266      -2.925  10.388  28.820  1.00 -2.37           H
ATOM    329  CA  GLU A 266      -0.829   9.946  28.791  1.00 -2.37           C
ATOM    330  HA  GLU A 266      -0.242   9.776  27.888  1.00 -2.37           H
ATOM    331  C   GLU A 266      -0.351   9.004  29.892  1.00 -2.37           C
ATOM    332  O   GLU A 266      -1.087   8.783  30.855  1.00 -2.37           O
ATOM    333  CB  GLU A 266      -0.631  11.394  29.267  1.00 -2.37           C
ATOM    334 1HB  GLU A 266      -1.269  11.559  30.135  1.00 -2.37           H
ATOM    335 2HB  GLU A 266       0.406  11.526  29.572  1.00 -2.37           H
ATOM    336  CG  GLU A 266      -0.962  12.442  28.208  1.00 -2.37           C
ATOM    337 1HG  GLU A 266      -0.322  12.276  27.341  1.00 -2.37           H
ATOM    338 2HG  GLU A 266      -1.997  12.308  27.902  1.00 -2.37           H
ATOM    339  CD  GLU A 266      -0.795  13.883  28.683  1.00 -2.37           C
ATOM    340  OE1 GLU A 266      -1.216  14.232  29.816  1.00 -2.37           O
ATOM    341  OE2 GLU A 266      -0.291  14.719  27.897  1.00 -2.37           O
ATOM    342  N   GLU A 267       0.859   8.467  29.786  1.00 -0.35           N
ATOM    343  H   GLU A 267       1.429   8.653  28.965  1.00 -0.35           H
ATOM    344  CA  GLU A 267       1.415   7.650  30.870  1.00 -0.35           C
ATOM    345  HA  GLU A 267       0.714   6.853  31.113  1.00 -0.35           H
ATOM    346  C   GLU A 267       1.573   8.549  32.093  1.00 -0.35           C
ATOM    347  O   GLU A 267       2.179   9.628  32.016  1.00 -0.35           O
ATOM    348  CB  GLU A 267       2.779   7.044  30.519  1.00 -0.35           C
ATOM    349 1HB  GLU A 267       3.461   7.852  30.254  1.00 -0.35           H
ATOM    350 2HB  GLU A 267       3.169   6.552  31.410  1.00 -0.35           H
ATOM    351  CG  GLU A 267       2.770   6.030  29.381  1.00 -0.35           C
ATOM    352 1HG  GLU A 267       2.462   6.530  28.463  1.00 -0.35           H
ATOM    353 2HG  GLU A 267       3.783   5.653  29.242  1.00 -0.35           H
ATOM    354  CD  GLU A 267       1.838   4.855  29.629  1.00 -0.35           C
ATOM    355  OE1 GLU A 267       1.854   4.235  30.717  1.00 -0.35           O
ATOM    356  OE2 GLU A 267       1.052   4.533  28.716  1.00 -0.35           O
ATOM    357  N   GLU A 268       0.976   8.132  33.197  1.00 25.29           N
ATOM    358  H   GLU A 268       0.518   7.225  33.215  1.00 25.29           H
ATOM    359  CA  GLU A 268       0.885   8.934  34.410  1.00 25.29           C
ATOM    360  HA  GLU A 268       1.830   9.434  34.624  1.00 25.29           H
ATOM    361  C   GLU A 268       0.517   7.921  35.489  1.00 25.29           C
ATOM    362  O   GLU A 268      -0.154   6.940  35.172  1.00 25.29           O
ATOM    363  CB  GLU A 268      -0.261   9.945  34.240  1.00 25.29           C
ATOM    364 1HB  GLU A 268      -0.160  10.425  33.267  1.00 25.29           H
ATOM    365 2HB  GLU A 268      -1.201   9.395  34.243  1.00 25.29           H
ATOM    366  CG  GLU A 268      -0.337  11.035  35.291  1.00 25.29           C
ATOM    367 1HG  GLU A 268      -1.321  11.503  35.248  1.00 25.29           H
ATOM    368 2HG  GLU A 268      -0.213  10.585  36.274  1.00 25.29           H
ATOM    369  CD  GLU A 268       0.722  12.102  35.089  1.00 25.29           C
ATOM    370  OE1 GLU A 268       0.638  12.872  34.105  1.00 25.29           O
ATOM    371  OE2 GLU A 268       1.668  12.188  35.904  1.00 25.29           O
ATOM    372  N   LEU A 269       0.846   8.141  36.753  1.00-20.93           N
ATOM    373  H   LEU A 269       1.426   8.936  37.008  1.00-20.93           H
ATOM    374  CA  LEU A 269       0.361   7.238  37.798  1.00-20.93           C
ATOM    375  HA  LEU A 269       0.577   6.214  37.497  1.00-20.93           H
ATOM    376  C   LEU A 269      -1.157   7.343  37.943  1.00-20.93           C
ATOM    377  O   LEU A 269      -1.799   6.397  38.384  1.00-20.93           O
ATOM    378  CB  LEU A 269       1.056   7.501  39.138  1.00-20.93           C
ATOM    379 1HB  LEU A 269       0.938   8.556  39.381  1.00-20.93           H
ATOM    380 2HB  LEU A 269       0.539   6.924  39.904  1.00-20.93           H
ATOM    381  CG  LEU A 269       2.551   7.140  39.215  1.00-20.93           C
ATOM    382  HG  LEU A 269       3.075   7.666  38.421  1.00-20.93           H
ATOM    383  CD1 LEU A 269       3.138   7.584  40.548  1.00-20.93           C
ATOM    384 1HD1 LEU A 269       3.020   8.660  40.660  1.00-20.93           H
ATOM    385 2HD1 LEU A 269       4.199   7.346  40.582  1.00-20.93           H
ATOM    386 3HD1 LEU A 269       2.631   7.081  41.371  1.00-20.93           H
ATOM    387  CD2 LEU A 269       2.810   5.643  39.044  1.00-20.93           C
ATOM    388 1HD2 LEU A 269       3.875   5.438  39.145  1.00-20.93           H
ATOM    389 2HD2 LEU A 269       2.499   5.326  38.049  1.00-20.93           H
ATOM    390 3HD2 LEU A 269       2.258   5.076  39.792  1.00-20.93           H
ATOM    391  N   ASP A 270      -1.759   8.432  37.486  1.00 -7.14           N
ATOM    392  H   ASP A 270      -1.206   9.228  37.202  1.00 -7.14           H
ATOM    393  CA  ASP A 270      -3.220   8.494  37.377  1.00 -7.14           C
ATOM    394  HA  ASP A 270      -3.644   8.204  38.339  1.00 -7.14           H
ATOM    395  C   ASP A 270      -3.769   7.540  36.306  1.00 -7.14           C
ATOM    396  O   ASP A 270      -4.818   6.938  36.486  1.00 -7.14           O
ATOM    397  CB  ASP A 270      -3.672   9.920  37.055  1.00 -7.14           C
ATOM    398 1HB  ASP A 270      -3.147  10.613  37.714  1.00 -7.14           H
ATOM    399 2HB  ASP A 270      -3.407  10.149  36.024  1.00 -7.14           H
ATOM    400  CG  ASP A 270      -5.170  10.115  37.240  1.00 -7.14           C
ATOM    401  OD1 ASP A 270      -5.783   9.442  38.095  1.00 -7.14           O
ATOM    402  OD2 ASP A 270      -5.751  11.003  36.575  1.00 -7.14           O
ATOM    403  N   LYS A 271      -3.051   7.325  35.209  1.00-10.60           N
ATOM    404  H   LYS A 271      -2.172   7.809  35.077  1.00-10.60           H
ATOM    405  CA  LYS A 271      -3.480   6.343  34.201  1.00-10.60           C
ATOM    406  HA  LYS A 271      -4.527   6.512  33.947  1.00-10.60           H
ATOM    407  C   LYS A 271      -3.349   4.954  34.804  1.00-10.60           C
ATOM    408  O   LYS A 271      -4.197   4.086  34.606  1.00-10.60           O
ATOM    409  CB  LYS A 271      -2.626   6.438  32.929  1.00-10.60           C
ATOM    410 1HB  LYS A 271      -2.688   7.457  32.548  1.00-10.60           H
ATOM    411 2HB  LYS A 271      -1.590   6.229  33.186  1.00-10.60           H
ATOM    412  CG  LYS A 271      -3.041   5.468  31.820  1.00-10.60           C
ATOM    413 1HG  LYS A 271      -2.974   4.445  32.190  1.00-10.60           H
ATOM    414 2HG  LYS A 271      -4.070   5.676  31.525  1.00-10.60           H
ATOM    415  CD  LYS A 271      -2.135   5.600  30.607  1.00-10.60           C
ATOM    416 1HD  LYS A 271      -2.193   6.622  30.236  1.00-10.60           H
ATOM    417 2HD  LYS A 271      -1.106   5.385  30.896  1.00-10.60           H
ATOM    418  CE  LYS A 271      -2.550   4.653  29.496  1.00-10.60           C
ATOM    419 1HE  LYS A 271      -2.426   3.621  29.831  1.00-10.60           H
ATOM    420 2HE  LYS A 271      -3.598   4.818  29.255  1.00-10.60           H
ATOM    421  NZ  LYS A 271      -1.726   4.887  28.272  1.00-10.60           N
ATOM    422 1HZ  LYS A 271      -2.065   4.316  27.505  1.00-10.60           H
ATOM    423 2HZ  LYS A 271      -0.754   4.653  28.456  1.00-10.60           H
ATOM    424 3HZ  LYS A 271      -1.779   5.860  27.997  1.00-10.60           H
ATOM    425  N   ASP A 272      -2.303   4.748  35.586  1.00-10.45           N
ATOM    426  H   ASP A 272      -1.613   5.483  35.700  1.00-10.45           H
ATOM    427  CA  ASP A 272      -2.122   3.469  36.273  1.00-10.45           C
ATOM    428  HA  ASP A 272      -2.198   2.668  35.541  1.00-10.45           H
ATOM    429  C   ASP A 272      -3.236   3.256  37.302  1.00-10.45           C
ATOM    430  O   ASP A 272      -3.663   2.125  37.523  1.00-10.45           O
ATOM    431  CB  ASP A 272      -0.744   3.382  36.937  1.00-10.45           C
ATOM    432 1HB  ASP A 272      -0.592   4.259  37.562  1.00-10.45           H
ATOM    433 2HB  ASP A 272      -0.718   2.498  37.575  1.00-10.45           H
ATOM    434  CG  ASP A 272       0.395   3.282  35.931  1.00-10.45           C
ATOM    435  OD1 ASP A 272       0.188   2.872  34.763  1.00-10.45           O
ATOM    436  OD2 ASP A 272       1.542   3.591  36.311  1.00-10.45           O
ATOM    437  N   ALA A 273      -3.765   4.330  37.878  1.00-13.27           N
ATOM    438  H   ALA A 273      -3.349   5.239  37.709  1.00-13.27           H
ATOM    439  CA  ALA A 273      -4.924   4.250  38.767  1.00-13.27           C
ATOM    440  HA  ALA A 273      -4.754   3.433  39.468  1.00-13.27           H
ATOM    441  C   ALA A 273      -6.228   3.952  38.012  1.00-13.27           C
ATOM    442  O   ALA A 273      -7.073   3.219  38.519  1.00-13.27           O
ATOM    443  CB  ALA A 273      -5.059   5.542  39.577  1.00-13.27           C
ATOM    444 1HB  ALA A 273      -5.856   5.430  40.313  1.00-13.27           H
ATOM    445 2HB  ALA A 273      -5.301   6.378  38.920  1.00-13.27           H
ATOM    446 3HB  ALA A 273      -4.124   5.755  40.096  1.00-13.27           H
ATOM    447  N   VAL A 274      -6.395   4.463  36.799  1.00 -4.29           N
ATOM    448  H   VAL A 274      -5.722   5.136  36.441  1.00 -4.29           H
ATOM    449  CA  VAL A 274      -7.547   4.083  35.968  1.00 -4.29           C
ATOM    450  HA  VAL A 274      -8.460   4.240  36.540  1.00 -4.29           H
ATOM    451  C   VAL A 274      -7.441   2.589  35.656  1.00 -4.29           C
ATOM    452  O   VAL A 274      -8.422   1.853  35.752  1.00 -4.29           O
ATOM    453  CB  VAL A 274      -7.634   4.927  34.654  1.00 -4.29           C
ATOM    454  HB  VAL A 274      -6.691   4.842  34.118  1.00 -4.29           H
ATOM    455  CG1 VAL A 274      -8.757   4.434  33.728  1.00 -4.29           C
ATOM    456 1HG1 VAL A 274      -8.833   5.086  32.856  1.00 -4.29           H
ATOM    457 2HG1 VAL A 274      -9.709   4.437  34.261  1.00 -4.29           H
ATOM    458 3HG1 VAL A 274      -8.542   3.422  33.386  1.00 -4.29           H
ATOM    459  CG2 VAL A 274      -7.888   6.408  34.975  1.00 -4.29           C
ATOM    460 1HG2 VAL A 274      -8.845   6.526  35.486  1.00 -4.29           H
ATOM    461 2HG2 VAL A 274      -7.902   6.989  34.053  1.00 -4.29           H
ATOM    462 3HG2 VAL A 274      -7.101   6.799  35.615  1.00 -4.29           H
ATOM    463  N   LYS A 275      -6.244   2.100  35.360  1.00-15.37           N
ATOM    464  H   LYS A 275      -5.449   2.730  35.280  1.00-15.37           H
ATOM    465  CA  LYS A 275      -6.068   0.662  35.121  1.00-15.37           C
ATOM    466  HA  LYS A 275      -6.817   0.350  34.401  1.00-15.37           H
ATOM    467  C   LYS A 275      -6.318  -0.163  36.382  1.00-15.37           C
ATOM    468  O   LYS A 275      -6.906  -1.245  36.311  1.00-15.37           O
ATOM    469  CB  LYS A 275      -4.691   0.369  34.522  1.00-15.37           C
ATOM    470 1HB  LYS A 275      -3.928   0.786  35.177  1.00-15.37           H
ATOM    471 2HB  LYS A 275      -4.558  -0.713  34.477  1.00-15.37           H
ATOM    472  CG  LYS A 275      -4.528   0.932  33.100  1.00-15.37           C
ATOM    473 1HG  LYS A 275      -5.352   0.562  32.491  1.00-15.37           H
ATOM    474 2HG  LYS A 275      -4.583   2.018  33.129  1.00-15.37           H
ATOM    475  CD  LYS A 275      -3.217   0.525  32.426  1.00-15.37           C
ATOM    476 1HD  LYS A 275      -3.124  -0.561  32.459  1.00-15.37           H
ATOM    477 2HD  LYS A 275      -3.247   0.841  31.382  1.00-15.37           H
ATOM    478  CE  LYS A 275      -1.997   1.155  33.093  1.00-15.37           C
ATOM    479 1HE  LYS A 275      -2.109   2.242  33.096  1.00-15.37           H
ATOM    480 2HE  LYS A 275      -1.943   0.814  34.127  1.00-15.37           H
ATOM    481  NZ  LYS A 275      -0.714   0.796  32.411  1.00-15.37           N
ATOM    482 1HZ  LYS A 275       0.067   1.135  32.957  1.00-15.37           H
ATOM    483 2HZ  LYS A 275      -0.674   1.219  31.490  1.00-15.37           H
ATOM    484 3HZ  LYS A 275      -0.643  -0.212  32.316  1.00-15.37           H
ATOM    485  N   GLN A 276      -5.958   0.366  37.541  1.00-20.30           N
ATOM    486  H   GLN A 276      -5.445   1.240  37.543  1.00-20.30           H
ATOM    487  CA  GLN A 276      -6.257  -0.273  38.824  1.00-20.30           C
ATOM    488  HA  GLN A 276      -5.806  -1.266  38.844  1.00-20.30           H
ATOM    489  C   GLN A 276      -7.766  -0.433  39.028  1.00-20.30           C
ATOM    490  O   GLN A 276      -8.201  -1.449  39.569  1.00-20.30           O
ATOM    491  CB  GLN A 276      -5.661   0.568  39.962  1.00-20.30           C
ATOM    492 1HB  GLN A 276      -4.600   0.719  39.762  1.00-20.30           H
ATOM    493 2HB  GLN A 276      -6.148   1.535  39.948  1.00-20.30           H
ATOM    494  CG  GLN A 276      -5.813   0.013  41.373  1.00-20.30           C
ATOM    495 1HG  GLN A 276      -6.866  -0.166  41.576  1.00-20.30           H
ATOM    496 2HG  GLN A 276      -5.274  -0.931  41.447  1.00-20.30           H
ATOM    497  CD  GLN A 276      -5.290   0.978  42.421  1.00-20.30           C
ATOM    498  OE1 GLN A 276      -5.560   2.184  42.381  1.00-20.30           O
ATOM    499  NE2 GLN A 276      -4.536   0.474  43.357  1.00-20.30           N
ATOM    500 1HE2 GLN A 276      -4.111   1.092  44.032  1.00-20.30           H
ATOM    501 2HE2 GLN A 276      -4.393  -0.526  43.410  1.00-20.30           H
ATOM    502  N   MET A 277      -8.580   0.503  38.550  1.00 -9.66           N
ATOM    503  H   MET A 277      -8.201   1.305  38.059  1.00 -9.66           H
ATOM    504  CA  MET A 277     -10.034   0.403  38.733  1.00 -9.66           C
ATOM    505  HA  MET A 277     -10.252   0.386  39.801  1.00 -9.66           H
ATOM    506  C   MET A 277     -10.608  -0.861  38.111  1.00 -9.66           C
ATOM    507  O   MET A 277     -11.594  -1.408  38.604  1.00 -9.66           O
ATOM    508  CB  MET A 277     -10.797   1.562  38.085  1.00 -9.66           C
ATOM    509 1HB  MET A 277     -10.607   1.547  37.013  1.00 -9.66           H
ATOM    510 2HB  MET A 277     -11.858   1.371  38.232  1.00 -9.66           H
ATOM    511  CG  MET A 277     -10.509   2.956  38.598  1.00 -9.66           C
ATOM    512 1HG  MET A 277     -10.696   3.006  39.671  1.00 -9.66           H
ATOM    513 2HG  MET A 277      -9.475   3.217  38.389  1.00 -9.66           H
ATOM    514  SD  MET A 277     -11.605   4.101  37.727  1.00 -9.66           S
ATOM    515  CE  MET A 277     -10.897   5.699  38.136  1.00 -9.66           C
ATOM    516 1HE  MET A 277     -10.942   5.855  39.213  1.00 -9.66           H
ATOM    517 2HE  MET A 277     -11.465   6.487  37.638  1.00 -9.66           H
ATOM    518 3HE  MET A 277      -9.858   5.740  37.808  1.00 -9.66           H
ATOM    519  N   PHE A 278     -10.002  -1.348  37.037  1.00  7.16           N
ATOM    520  H   PHE A 278      -9.177  -0.894  36.661  1.00  7.16           H
ATOM    521  CA  PHE A 278     -10.543  -2.527  36.371  1.00  7.16           C
ATOM    522  HA  PHE A 278     -11.600  -2.354  36.190  1.00  7.16           H
ATOM    523  C   PHE A 278     -10.403  -3.741  37.282  1.00  7.16           C
ATOM    524  O   PHE A 278     -11.293  -4.586  37.345  1.00  7.16           O
ATOM    525  CB  PHE A 278      -9.839  -2.796  35.036  1.00  7.16           C
ATOM    526 1HB  PHE A 278      -8.824  -3.133  35.244  1.00  7.16           H
ATOM    527 2HB  PHE A 278     -10.363  -3.597  34.515  1.00  7.16           H
ATOM    528  CG  PHE A 278      -9.744  -1.590  34.129  1.00  7.16           C
ATOM    529  CD1 PHE A 278      -8.583  -1.406  33.357  1.00  7.16           C
ATOM    530  HD1 PHE A 278      -7.792  -2.143  33.394  1.00  7.16           H
ATOM    531  CD2 PHE A 278     -10.777  -0.633  34.040  1.00  7.16           C
ATOM    532  HD2 PHE A 278     -11.696  -0.768  34.590  1.00  7.16           H
ATOM    533  CE1 PHE A 278      -8.425  -0.261  32.538  1.00  7.16           C
ATOM    534  HE1 PHE A 278      -7.529  -0.137  31.948  1.00  7.16           H
ATOM    535  CE2 PHE A 278     -10.615   0.533  33.248  1.00  7.16           C
ATOM    536  HE2 PHE A 278     -11.392   1.277  33.216  1.00  7.16           H
ATOM    537  CZ  PHE A 278      -9.428   0.723  32.512  1.00  7.16           C
ATOM    538  HZ  PHE A 278      -9.291   1.618  31.922  1.00  7.16           H
ATOM    539  N   ALA A 279      -9.300  -3.805  38.015  1.00  0.08           N
ATOM    540  H   ALA A 279      -8.614  -3.065  37.944  1.00  0.08           H
ATOM    541  CA  ALA A 279      -9.047  -4.905  38.936  1.00  0.08           C
ATOM    542  HA  ALA A 279      -9.306  -5.841  38.441  1.00  0.08           H
ATOM    543  C   ALA A 279      -9.907  -4.778  40.199  1.00  0.08           C
ATOM    544  O   ALA A 279     -10.406  -5.776  40.737  1.00  0.08           O
ATOM    545  CB  ALA A 279      -7.554  -4.932  39.293  1.00  0.08           C
ATOM    546 1HB  ALA A 279      -7.264  -3.996  39.773  1.00  0.08           H
ATOM    547 2HB  ALA A 279      -6.960  -5.071  38.388  1.00  0.08           H
ATOM    548 3HB  ALA A 279      -7.355  -5.758  39.976  1.00  0.08           H
ATOM    549  N   LEU A 280     -10.097  -3.551  40.667  1.00-29.58           N
ATOM    550  H   LEU A 280      -9.641  -2.767  40.210  1.00-29.58           H
ATOM    551  CA  LEU A 280     -10.926  -3.303  41.850  1.00-29.58           C
ATOM    552  HA  LEU A 280     -10.564  -3.919  42.673  1.00-29.58           H
ATOM    553  C   LEU A 280     -12.379  -3.681  41.583  1.00-29.58           C
ATOM    554  O   LEU A 280     -13.055  -4.244  42.447  1.00-29.58           O
ATOM    555  CB  LEU A 280     -10.878  -1.826  42.262  1.00-29.58           C
ATOM    556 1HB  LEU A 280     -11.217  -1.233  41.413  1.00-29.58           H
ATOM    557 2HB  LEU A 280     -11.606  -1.688  43.062  1.00-29.58           H
ATOM    558  CG  LEU A 280      -9.549  -1.229  42.751  1.00-29.58           C
ATOM    559  HG  LEU A 280      -8.804  -1.355  41.973  1.00-29.58           H
ATOM    560  CD1 LEU A 280      -9.720   0.268  43.011  1.00-29.58           C
ATOM    561 1HD1 LEU A 280      -8.774   0.697  43.342  1.00-29.58           H
ATOM    562 2HD1 LEU A 280     -10.475   0.432  43.781  1.00-29.58           H
ATOM    563 3HD1 LEU A 280     -10.027   0.771  42.094  1.00-29.58           H
ATOM    564  CD2 LEU A 280      -9.032  -1.912  44.007  1.00-29.58           C
ATOM    565 1HD2 LEU A 280      -8.783  -2.951  43.791  1.00-29.58           H
ATOM    566 2HD2 LEU A 280      -9.787  -1.875  44.792  1.00-29.58           H
ATOM    567 3HD2 LEU A 280      -8.130  -1.408  44.353  1.00-29.58           H
ATOM    568  N   GLY A 281     -12.840  -3.403  40.372  1.00  8.02           N
ATOM    569  H   GLY A 281     -12.239  -2.923  39.708  1.00  8.02           H
ATOM    570  CA  GLY A 281     -14.207  -3.698  39.975  1.00  8.02           C
ATOM    571 1HA  GLY A 281     -14.843  -3.672  40.860  1.00  8.02           H
ATOM    572 2HA  GLY A 281     -14.541  -2.913  39.303  1.00  8.02           H
ATOM    573  C   GLY A 281     -14.407  -5.038  39.292  1.00  8.02           C
ATOM    574  O   GLY A 281     -15.454  -5.290  38.684  1.00  8.02           O
ATOM    575  N   ALA A 282     -13.416  -5.914  39.378  1.00 35.65           N
ATOM    576  H   ALA A 282     -12.563  -5.657  39.855  1.00 35.65           H
ATOM    577  CA  ALA A 282     -13.531  -7.262  38.829  1.00 35.65           C
ATOM    578  HA  ALA A 282     -14.125  -7.220  37.916  1.00 35.65           H
ATOM    579  C   ALA A 282     -14.250  -8.165  39.838  1.00 35.65           C
ATOM    580  O   ALA A 282     -13.611  -8.955  40.541  1.00 35.65           O
ATOM    581  CB  ALA A 282     -12.151  -7.820  38.490  1.00 35.65           C
ATOM    582 1HB  ALA A 282     -12.252  -8.830  38.095  1.00 35.65           H
ATOM    583 2HB  ALA A 282     -11.525  -7.848  39.382  1.00 35.65           H
ATOM    584 3HB  ALA A 282     -11.672  -7.192  37.742  1.00 35.65           H
ATOM    585  N   ALA A 283     -15.564  -8.020  39.939  1.00  6.25           N
ATOM    586  H   ALA A 283     -16.023  -7.321  39.373  1.00  6.25           H
ATOM    587  CA  ALA A 283     -16.366  -8.858  40.825  1.00  6.25           C
ATOM    588  HA  ALA A 283     -15.979  -8.781  41.841  1.00  6.25           H
ATOM    589  C   ALA A 283     -16.231 -10.310  40.353  1.00  6.25           C
ATOM    590  O   ALA A 283     -15.955 -10.544  39.175  1.00  6.25           O
ATOM    591  CB  ALA A 283     -17.825  -8.400  40.806  1.00  6.25           C
ATOM    592 1HB  ALA A 283     -17.889  -7.362  41.137  1.00  6.25           H
ATOM    593 2HB  ALA A 283     -18.415  -9.021  41.482  1.00  6.25           H
ATOM    594 3HB  ALA A 283     -18.231  -8.486  39.800  1.00  6.25           H
ATOM    595  N   THR A 284     -16.372 -11.258  41.274  1.00 33.64           N
ATOM    596  H   THR A 284     -16.633 -10.983  42.214  1.00 33.64           H
ATOM    597  CA  THR A 284     -16.139 -12.699  41.049  1.00 33.64           C
ATOM    598  HA  THR A 284     -16.217 -13.178  42.025  1.00 33.64           H
ATOM    599  C   THR A 284     -14.735 -13.025  40.522  1.00 33.64           C
ATOM    600  O   THR A 284     -14.505 -14.092  39.949  1.00 33.64           O
ATOM    601  CB  THR A 284     -17.227 -13.371  40.145  1.00 33.64           C
ATOM    602  HB  THR A 284     -17.074 -14.450  40.147  1.00 33.64           H
ATOM    603  OG1 THR A 284     -17.140 -12.893  38.800  1.00 33.64           O
ATOM    604  HG1 THR A 284     -16.910 -11.951  38.831  1.00 33.64           H
ATOM    605  CG2 THR A 284     -18.639 -13.073  40.630  1.00 33.64           C
ATOM    606 1HG2 THR A 284     -18.749 -13.381  41.671  1.00 33.64           H
ATOM    607 2HG2 THR A 284     -19.347 -13.634  40.020  1.00 33.64           H
ATOM    608 3HG2 THR A 284     -18.857 -12.010  40.535  1.00 33.64           H
ATOM    609  N   LEU A 285     -13.807 -12.089  40.710  1.00 -5.67           N
ATOM    610  H   LEU A 285     -14.063 -11.264  41.237  1.00 -5.67           H
ATOM    611  CA  LEU A 285     -12.444 -12.127  40.159  1.00 -5.67           C
ATOM    612  HA  LEU A 285     -11.973 -11.176  40.408  1.00 -5.67           H
ATOM    613  C   LEU A 285     -12.447 -12.225  38.632  1.00 -5.67           C
ATOM    614  O   LEU A 285     -11.533 -12.789  38.024  1.00 -5.67           O
ATOM    615  CB  LEU A 285     -11.583 -13.238  40.783  1.00 -5.67           C
ATOM    616 1HB  LEU A 285     -11.976 -14.198  40.455  1.00 -5.67           H
ATOM    617 2HB  LEU A 285     -10.575 -13.146  40.378  1.00 -5.67           H
ATOM    618  CG  LEU A 285     -11.456 -13.283  42.312  1.00 -5.67           C
ATOM    619  HG  LEU A 285     -12.449 -13.397  42.746  1.00 -5.67           H
ATOM    620  CD1 LEU A 285     -10.624 -14.500  42.694  1.00 -5.67           C
ATOM    621 1HD1 LEU A 285     -10.534 -14.558  43.777  1.00 -5.67           H
ATOM    622 2HD1 LEU A 285      -9.627 -14.430  42.255  1.00 -5.67           H
ATOM    623 3HD1 LEU A 285     -11.110 -15.406  42.332  1.00 -5.67           H
ATOM    624  CD2 LEU A 285     -10.817 -12.018  42.890  1.00 -5.67           C
ATOM    625 1HD2 LEU A 285     -10.717 -12.122  43.971  1.00 -5.67           H
ATOM    626 2HD2 LEU A 285     -11.444 -11.152  42.684  1.00 -5.67           H
ATOM    627 3HD2 LEU A 285      -9.829 -11.868  42.456  1.00 -5.67           H
ATOM    628  N   GLY A 286     -13.469 -11.646  38.012  1.00 35.38           N
ATOM    629  H   GLY A 286     -14.193 -11.198  38.565  1.00 35.38           H
ATOM    630  CA  GLY A 286     -13.620 -11.638  36.562  1.00 35.38           C
ATOM    631 1HA  GLY A 286     -13.402 -12.638  36.188  1.00 35.38           H
ATOM    632 2HA  GLY A 286     -14.659 -11.408  36.326  1.00 35.38           H
ATOM    633  C   GLY A 286     -12.731 -10.654  35.824  1.00 35.38           C
ATOM    634  O   GLY A 286     -13.204  -9.826  35.039  1.00 35.38           O
ATOM    635  N   HIS A 287     -11.440 -10.719  36.118  1.00 -1.46           N
ATOM    636  H   HIS A 287     -11.143 -11.439  36.768  1.00 -1.46           H
ATOM    637  CA  HIS A 287     -10.425  -9.837  35.549  1.00 -1.46           C
ATOM    638  HA  HIS A 287     -10.702  -8.799  35.728  1.00 -1.46           H
ATOM    639  C   HIS A 287     -10.289 -10.058  34.049  1.00 -1.46           C
ATOM    640  O   HIS A 287     -10.445 -11.181  33.556  1.00 -1.46           O
ATOM    641  CB  HIS A 287      -9.071 -10.122  36.202  1.00 -1.46           C
ATOM    642 1HB  HIS A 287      -8.853 -11.182  36.103  1.00 -1.46           H
ATOM    643 2HB  HIS A 287      -8.298  -9.563  35.674  1.00 -1.46           H
ATOM    644  CG  HIS A 287      -9.006  -9.763  37.653  1.00 -1.46           C
ATOM    645  ND1 HIS A 287      -8.719  -8.485  38.084  1.00 -1.46           N
ATOM    646  CD2 HIS A 287      -9.107 -10.547  38.763  1.00 -1.46           C
ATOM    647  HD2 HIS A 287      -9.301 -11.613  38.743  1.00 -1.46           H
ATOM    648  CE1 HIS A 287      -8.697  -8.551  39.450  1.00 -1.46           C
ATOM    649  HE1 HIS A 287      -8.517  -7.701  40.096  1.00 -1.46           H
ATOM    650  NE2 HIS A 287      -8.908  -9.809  39.901  1.00 -1.46           N
ATOM    651  HE2 HIS A 287      -8.890 -10.126  40.866  1.00 -1.46           H
ATOM    652  N   VAL A 288      -9.971  -8.991  33.333  1.00 12.63           N
ATOM    653  H   VAL A 288      -9.808  -8.110  33.803  1.00 12.63           H
ATOM    654  CA  VAL A 288      -9.819  -9.002  31.877  1.00 12.63           C
ATOM    655  HA  VAL A 288      -9.810 -10.023  31.499  1.00 12.63           H
ATOM    656  C   VAL A 288      -8.472  -8.364  31.585  1.00 12.63           C
ATOM    657  O   VAL A 288      -7.913  -7.693  32.455  1.00 12.63           O
ATOM    658  CB  VAL A 288     -10.966  -8.213  31.180  1.00 12.63           C
ATOM    659  HB  VAL A 288     -10.756  -8.157  30.113  1.00 12.63           H
ATOM    660  CG1 VAL A 288     -12.303  -8.932  31.367  1.00 12.63           C
ATOM    661 1HG1 VAL A 288     -13.097  -8.348  30.905  1.00 12.63           H
ATOM    662 2HG1 VAL A 288     -12.528  -9.049  32.428  1.00 12.63           H
ATOM    663 3HG1 VAL A 288     -12.261  -9.913  30.896  1.00 12.63           H
ATOM    664  CG2 VAL A 288     -11.091  -6.785  31.734  1.00 12.63           C
ATOM    665 1HG2 VAL A 288     -11.836  -6.237  31.158  1.00 12.63           H
ATOM    666 2HG2 VAL A 288     -10.140  -6.261  31.657  1.00 12.63           H
ATOM    667 3HG2 VAL A 288     -11.408  -6.802  32.776  1.00 12.63           H
ATOM    668  N   GLU A 289      -7.934  -8.563  30.395  1.00-10.42           N
ATOM    669  H   GLU A 289      -8.426  -9.112  29.693  1.00-10.42           H
ATOM    670  CA  GLU A 289      -6.648  -7.975  30.027  1.00-10.42           C
ATOM    671  HA  GLU A 289      -6.038  -7.842  30.917  1.00-10.42           H
ATOM    672  C   GLU A 289      -6.916  -6.612  29.391  1.00-10.42           C
ATOM    673  O   GLU A 289      -7.498  -6.545  28.312  1.00-10.42           O
ATOM    674  CB  GLU A 289      -5.904  -8.903  29.058  1.00-10.42           C
ATOM    675 1HB  GLU A 289      -6.503  -9.035  28.158  1.00-10.42           H
ATOM    676 2HB  GLU A 289      -4.957  -8.436  28.788  1.00-10.42           H
ATOM    677  CG  GLU A 289      -5.621 -10.277  29.667  1.00-10.42           C
ATOM    678 1HG  GLU A 289      -5.133 -10.136  30.632  1.00-10.42           H
ATOM    679 2HG  GLU A 289      -6.567 -10.795  29.834  1.00-10.42           H
ATOM    680  CD  GLU A 289      -4.736 -11.161  28.802  1.00-10.42           C
ATOM    681  OE1 GLU A 289      -4.864 -11.169  27.557  1.00-10.42           O
ATOM    682  OE2 GLU A 289      -3.912 -11.915  29.378  1.00-10.42           O
ATOM    683  N   SER A 290      -6.550  -5.520  30.049  1.00  9.27           N
ATOM    684  H   SER A 290      -6.112  -5.595  30.960  1.00  9.27           H
ATOM    685  CA  SER A 290      -6.746  -4.194  29.452  1.00  9.27           C
ATOM    686  HA  SER A 290      -7.701  -4.178  28.929  1.00  9.27           H
ATOM    687  C   SER A 290      -5.631  -3.946  28.442  1.00  9.27           C
ATOM    688  O   SER A 290      -4.441  -3.947  28.790  1.00  9.27           O
ATOM    689  CB  SER A 290      -6.745  -3.086  30.504  1.00  9.27           C
ATOM    690 1HB  SER A 290      -7.539  -3.277  31.226  1.00  9.27           H
ATOM    691 2HB  SER A 290      -5.786  -3.079  31.021  1.00  9.27           H
ATOM    692  OG  SER A 290      -6.962  -1.821  29.899  1.00  9.27           O
ATOM    693  HG  SER A 290      -7.851  -1.804  29.529  1.00  9.27           H
ATOM    694  N   LEU A 291      -6.007  -3.781  27.183  1.00  7.46           N
ATOM    695  H   LEU A 291      -6.997  -3.756  26.960  1.00  7.46           H
ATOM    696  CA  LEU A 291      -5.032  -3.669  26.105  1.00  7.46           C
ATOM    697  HA  LEU A 291      -4.141  -4.236  26.374  1.00  7.46           H
ATOM    698  C   LEU A 291      -4.613  -2.225  25.859  1.00  7.46           C
ATOM    699  O   LEU A 291      -3.432  -1.954  25.626  1.00  7.46           O
ATOM    700  CB  LEU A 291      -5.603  -4.250  24.807  1.00  7.46           C
ATOM    701 1HB  LEU A 291      -6.466  -3.651  24.527  1.00  7.46           H
ATOM    702 2HB  LEU A 291      -4.847  -4.112  24.035  1.00  7.46           H
ATOM    703  CG  LEU A 291      -6.037  -5.726  24.768  1.00  7.46           C
ATOM    704  HG  LEU A 291      -6.841  -5.876  25.488  1.00  7.46           H
ATOM    705  CD1 LEU A 291      -6.572  -6.046  23.370  1.00  7.46           C
ATOM    706 1HD1 LEU A 291      -6.845  -7.097  23.304  1.00  7.46           H
ATOM    707 2HD1 LEU A 291      -5.813  -5.833  22.616  1.00  7.46           H
ATOM    708 3HD1 LEU A 291      -7.459  -5.445  23.168  1.00  7.46           H
ATOM    709  CD2 LEU A 291      -4.899  -6.689  25.111  1.00  7.46           C
ATOM    710 1HD2 LEU A 291      -4.575  -6.528  26.139  1.00  7.46           H
ATOM    711 2HD2 LEU A 291      -4.056  -6.533  24.436  1.00  7.46           H
ATOM    712 3HD2 LEU A 291      -5.245  -7.718  25.020  1.00  7.46           H
ATOM    713  N   ASP A 292      -5.564  -1.302  25.897  1.00 13.59           N
ATOM    714  H   ASP A 292      -6.518  -1.561  26.107  1.00 13.59           H
ATOM    715  CA  ASP A 292      -5.271   0.106  25.614  1.00 13.59           C
ATOM    716  HA  ASP A 292      -4.311   0.350  26.067  1.00 13.59           H
ATOM    717  C   ASP A 292      -6.335   1.055  26.160  1.00 13.59           C
ATOM    718  O   ASP A 292      -7.525   0.757  26.057  1.00 13.59           O
ATOM    719  CB  ASP A 292      -5.191   0.312  24.093  1.00 13.59           C
ATOM    720 1HB  ASP A 292      -4.732  -0.567  23.642  1.00 13.59           H
ATOM    721 2HB  ASP A 292      -6.198   0.416  23.690  1.00 13.59           H
ATOM    722  CG  ASP A 292      -4.363   1.522  23.709  1.00 13.59           C
ATOM    723  OD1 ASP A 292      -3.616   2.042  24.562  1.00 13.59           O
ATOM    724  OD2 ASP A 292      -4.392   1.947  22.532  1.00 13.59           O
ATOM    725  N   VAL A 293      -5.929   2.192  26.710  1.00 -6.34           N
ATOM    726  H   VAL A 293      -4.933   2.363  26.806  1.00 -6.34           H
ATOM    727  CA  VAL A 293      -6.861   3.216  27.199  1.00 -6.34           C
ATOM    728  HA  VAL A 293      -7.875   2.821  27.173  1.00 -6.34           H
ATOM    729  C   VAL A 293      -6.795   4.440  26.284  1.00 -6.34           C
ATOM    730  O   VAL A 293      -5.758   5.105  26.173  1.00 -6.34           O
ATOM    731  CB  VAL A 293      -6.531   3.638  28.667  1.00 -6.34           C
ATOM    732  HB  VAL A 293      -5.523   4.049  28.687  1.00 -6.34           H
ATOM    733  CG1 VAL A 293      -7.500   4.718  29.181  1.00 -6.34           C
ATOM    734 1HG1 VAL A 293      -7.405   5.622  28.580  1.00 -6.34           H
ATOM    735 2HG1 VAL A 293      -7.263   4.968  30.216  1.00 -6.34           H
ATOM    736 3HG1 VAL A 293      -8.529   4.365  29.127  1.00 -6.34           H
ATOM    737  CG2 VAL A 293      -6.573   2.427  29.619  1.00 -6.34           C
ATOM    738 1HG2 VAL A 293      -6.328   2.746  30.632  1.00 -6.34           H
ATOM    739 2HG2 VAL A 293      -5.841   1.680  29.309  1.00 -6.34           H
ATOM    740 3HG2 VAL A 293      -7.565   1.979  29.614  1.00 -6.34           H
ATOM    741  N   TYR A 294      -7.911   4.751  25.644  1.00 -2.46           N
ATOM    742  H   TYR A 294      -8.742   4.178  25.773  1.00 -2.46           H
ATOM    743  CA  TYR A 294      -8.053   5.945  24.815  1.00 -2.46           C
ATOM    744  HA  TYR A 294      -7.083   6.339  24.515  1.00 -2.46           H
ATOM    745  C   TYR A 294      -8.785   6.929  25.713  1.00 -2.46           C
ATOM    746  O   TYR A 294      -9.659   6.513  26.466  1.00 -2.46           O
ATOM    747  CB  TYR A 294      -8.931   5.666  23.589  1.00 -2.46           C
ATOM    748 1HB  TYR A 294      -9.897   5.308  23.938  1.00 -2.46           H
ATOM    749 2HB  TYR A 294      -9.092   6.601  23.054  1.00 -2.46           H
ATOM    750  CG  TYR A 294      -8.374   4.640  22.621  1.00 -2.46           C
ATOM    751  CD1 TYR A 294      -8.510   3.256  22.870  1.00 -2.46           C
ATOM    752  HD1 TYR A 294      -9.018   2.916  23.762  1.00 -2.46           H
ATOM    753  CD2 TYR A 294      -7.731   5.047  21.433  1.00 -2.46           C
ATOM    754  HD2 TYR A 294      -7.622   6.101  21.212  1.00 -2.46           H
ATOM    755  CE1 TYR A 294      -7.985   2.296  21.963  1.00 -2.46           C
ATOM    756  HE1 TYR A 294      -8.084   1.240  22.166  1.00 -2.46           H
ATOM    757  CE2 TYR A 294      -7.212   4.085  20.519  1.00 -2.46           C
ATOM    758  HE2 TYR A 294      -6.716   4.406  19.615  1.00 -2.46           H
ATOM    759  CZ  TYR A 294      -7.337   2.720  20.802  1.00 -2.46           C
ATOM    760  OH  TYR A 294      -6.826   1.780  19.945  1.00 -2.46           O
ATOM    761  HH  TYR A 294      -6.384   2.171  19.185  1.00 -2.46           H
ATOM    762  N   GLN A 295      -8.484   8.212  25.621  1.00 -1.81           N
ATOM    763  H   GLN A 295      -7.781   8.514  24.950  1.00 -1.81           H
ATOM    764  CA  GLN A 295      -9.175   9.245  26.387  1.00 -1.81           C
ATOM    765  HA  GLN A 295      -9.940   8.808  27.027  1.00 -1.81           H
ATOM    766  C   GLN A 295      -9.838  10.134  25.350  1.00 -1.81           C
ATOM    767  O   GLN A 295      -9.229  10.429  24.314  1.00 -1.81           O
ATOM    768  CB  GLN A 295      -8.179  10.037  27.239  1.00 -1.81           C
ATOM    769 1HB  GLN A 295      -7.639   9.334  27.874  1.00 -1.81           H
ATOM    770 2HB  GLN A 295      -7.462  10.531  26.582  1.00 -1.81           H
ATOM    771  CG  GLN A 295      -8.843  11.085  28.126  1.00 -1.81           C
ATOM    772 1HG  GLN A 295      -9.300  11.849  27.498  1.00 -1.81           H
ATOM    773 2HG  GLN A 295      -9.626  10.604  28.710  1.00 -1.81           H
ATOM    774  CD  GLN A 295      -7.885  11.760  29.081  1.00 -1.81           C
ATOM    775  OE1 GLN A 295      -6.689  11.876  28.824  1.00 -1.81           O
ATOM    776  NE2 GLN A 295      -8.395  12.201  30.198  1.00 -1.81           N
ATOM    777 1HE2 GLN A 295      -7.794  12.665  30.857  1.00 -1.81           H
ATOM    778 2HE2 GLN A 295      -9.382  12.098  30.386  1.00 -1.81           H
ATOM    779  N   PHE A 296     -11.072  10.550  25.588  1.00 35.47           N
ATOM    780  H   PHE A 296     -11.550  10.311  26.455  1.00 35.47           H
ATOM    781  CA  PHE A 296     -11.773  11.386  24.622  1.00 35.47           C
ATOM    782  HA  PHE A 296     -11.032  11.998  24.120  1.00 35.47           H
ATOM    783  C   PHE A 296     -12.778  12.324  25.259  1.00 35.47           C
ATOM    784  O   PHE A 296     -13.211  12.120  26.391  1.00 35.47           O
ATOM    785  CB  PHE A 296     -12.480  10.526  23.567  1.00 35.47           C
ATOM    786 1HB  PHE A 296     -12.692  11.155  22.704  1.00 35.47           H
ATOM    787 2HB  PHE A 296     -11.808   9.729  23.250  1.00 35.47           H
ATOM    788  CG  PHE A 296     -13.784   9.926  24.024  1.00 35.47           C
ATOM    789  CD1 PHE A 296     -14.996  10.392  23.478  1.00 35.47           C
ATOM    790  HD1 PHE A 296     -14.995  11.218  22.780  1.00 35.47           H
ATOM    791  CD2 PHE A 296     -13.817   8.873  24.957  1.00 35.47           C
ATOM    792  HD2 PHE A 296     -12.900   8.517  25.401  1.00 35.47           H
ATOM    793  CE1 PHE A 296     -16.223   9.770  23.806  1.00 35.47           C
ATOM    794  HE1 PHE A 296     -17.142  10.112  23.356  1.00 35.47           H
ATOM    795  CE2 PHE A 296     -15.045   8.260  25.311  1.00 35.47           C
ATOM    796  HE2 PHE A 296     -15.065   7.454  26.028  1.00 35.47           H
ATOM    797  CZ  PHE A 296     -16.240   8.686  24.702  1.00 35.47           C
ATOM    798  HZ  PHE A 296     -17.170   8.184  24.923  1.00 35.47           H
ATOM    799  N   SER A 297     -13.182  13.325  24.499  1.00 12.21           N
ATOM    800  H   SER A 297     -12.718  13.509  23.615  1.00 12.21           H
ATOM    801  CA  SER A 297     -14.357  14.115  24.828  1.00 12.21           C
ATOM    802  HA  SER A 297     -15.010  13.552  25.491  1.00 12.21           H
ATOM    803  C   SER A 297     -15.027  14.325  23.484  1.00 12.21           C
ATOM    804  O   SER A 297     -14.357  14.708  22.521  1.00 12.21           O
ATOM    805  CB  SER A 297     -13.978  15.444  25.480  1.00 12.21           C
ATOM    806 1HB  SER A 297     -13.369  15.246  26.362  1.00 12.21           H
ATOM    807 2HB  SER A 297     -13.397  16.034  24.773  1.00 12.21           H
ATOM    808  OG  SER A 297     -15.133  16.168  25.872  1.00 12.21           O
ATOM    809  HG  SER A 297     -15.411  15.837  26.737  1.00 12.21           H
ATOM    810  N   SER A 298     -16.310  14.016  23.381  1.00 17.24           N
ATOM    811  H   SER A 298     -16.805  13.640  24.184  1.00 17.24           H
ATOM    812  CA  SER A 298     -17.038  14.249  22.136  1.00 17.24           C
ATOM    813  HA  SER A 298     -16.425  13.949  21.293  1.00 17.24           H
ATOM    814  C   SER A 298     -17.330  15.739  22.006  1.00 17.24           C
ATOM    815  O   SER A 298     -17.234  16.485  22.983  1.00 17.24           O
ATOM    816  CB  SER A 298     -18.324  13.433  22.094  1.00 17.24           C
ATOM    817 1HB  SER A 298     -18.933  13.657  22.968  1.00 17.24           H
ATOM    818 2HB  SER A 298     -18.879  13.689  21.193  1.00 17.24           H
ATOM    819  OG  SER A 298     -18.012  12.050  22.070  1.00 17.24           O
ATOM    820  HG  SER A 298     -17.615  11.851  21.209  1.00 17.24           H
ATOM    821  N   GLU A 299     -17.648  16.191  20.805  1.00  5.76           N
ATOM    822  H   GLU A 299     -17.679  15.551  20.015  1.00  5.76           H
ATOM    823  CA  GLU A 299     -17.914  17.605  20.557  1.00  5.76           C
ATOM    824  HA  GLU A 299     -17.023  18.170  20.828  1.00  5.76           H
ATOM    825  C   GLU A 299     -19.071  18.091  21.430  1.00  5.76           C
ATOM    826  O   GLU A 299     -20.115  17.436  21.512  1.00  5.76           O
ATOM    827  CB  GLU A 299     -18.197  17.819  19.070  1.00  5.76           C
ATOM    828 1HB  GLU A 299     -17.382  17.366  18.508  1.00  5.76           H
ATOM    829 2HB  GLU A 299     -19.121  17.309  18.804  1.00  5.76           H
ATOM    830  CG  GLU A 299     -18.301  19.274  18.668  1.00  5.76           C
ATOM    831 1HG  GLU A 299     -19.157  19.725  19.173  1.00  5.76           H
ATOM    832 2HG  GLU A 299     -17.394  19.789  18.984  1.00  5.76           H
ATOM    833  CD  GLU A 299     -18.450  19.449  17.174  1.00  5.76           C
ATOM    834  OE1 GLU A 299     -19.475  20.018  16.736  1.00  5.76           O
ATOM    835  OE2 GLU A 299     -17.530  19.063  16.416  1.00  5.76           O
ATOM    836  N   ILE A 300     -18.822  19.199  22.121  1.00  8.16           N
ATOM    837  H   ILE A 300     -17.946  19.677  21.933  1.00  8.16           H
ATOM    838  CA  ILE A 300     -19.671  19.786  23.171  1.00  8.16           C
ATOM    839  HA  ILE A 300     -18.980  20.397  23.749  1.00  8.16           H
ATOM    840  C   ILE A 300     -20.255  18.832  24.230  1.00  8.16           C
ATOM    841  O   ILE A 300     -21.263  19.125  24.881  1.00  8.16           O
ATOM    842  CB  ILE A 300     -20.707  20.819  22.611  1.00  8.16           C
ATOM    843  HB  ILE A 300     -21.180  21.307  23.463  1.00  8.16           H
ATOM    844  CG1 ILE A 300     -21.814  20.154  21.771  1.00  8.16           C
ATOM    845 1HG1 ILE A 300     -21.383  19.805  20.834  1.00  8.16           H
ATOM    846 2HG1 ILE A 300     -22.187  19.288  22.315  1.00  8.16           H
ATOM    847  CG2 ILE A 300     -19.964  21.912  21.797  1.00  8.16           C
ATOM    848 1HG2 ILE A 300     -20.649  22.724  21.556  1.00  8.16           H
ATOM    849 2HG2 ILE A 300     -19.565  21.499  20.870  1.00  8.16           H
ATOM    850 3HG2 ILE A 300     -19.145  22.324  22.389  1.00  8.16           H
ATOM    851  CD1 ILE A 300     -23.014  21.060  21.450  1.00  8.16           C
ATOM    852 1HD1 ILE A 300     -22.706  21.881  20.804  1.00  8.16           H
ATOM    853 2HD1 ILE A 300     -23.435  21.462  22.373  1.00  8.16           H
ATOM    854 3HD1 ILE A 300     -23.779  20.476  20.938  1.00  8.16           H
ATOM    855  N   ALA A 301     -19.576  17.722  24.491  1.00 12.46           N
ATOM    856  H   ALA A 301     -18.751  17.496  23.944  1.00 12.46           H
ATOM    857  CA  ALA A 301     -19.969  16.827  25.576  1.00 12.46           C
ATOM    858  HA  ALA A 301     -21.040  16.637  25.502  1.00 12.46           H
ATOM    859  C   ALA A 301     -19.693  17.478  26.937  1.00 12.46           C
ATOM    860  O   ALA A 301     -20.398  17.220  27.908  1.00 12.46           O
ATOM    861  CB  ALA A 301     -19.237  15.493  25.449  1.00 12.46           C
ATOM    862 1HB  ALA A 301     -19.510  15.023  24.506  1.00 12.46           H
ATOM    863 2HB  ALA A 301     -19.528  14.832  26.267  1.00 12.46           H
ATOM    864 3HB  ALA A 301     -18.157  15.649  25.476  1.00 12.46           H
ATOM    865  N   LYS A 302     -18.714  18.369  27.029  1.00-10.02           N
ATOM    866  H   LYS A 302     -18.112  18.552  26.225  1.00-10.02           H
ATOM    867  CA  LYS A 302     -18.485  19.090  28.289  1.00-10.02           C
ATOM    868  HA  LYS A 302     -18.489  18.362  29.102  1.00-10.02           H
ATOM    869  C   LYS A 302     -19.609  20.084  28.574  1.00-10.02           C
ATOM    870  O   LYS A 302     -19.880  20.387  29.732  1.00-10.02           O
ATOM    871  CB  LYS A 302     -17.129  19.799  28.304  1.00-10.02           C
ATOM    872 1HB  LYS A 302     -17.084  20.490  27.466  1.00-10.02           H
ATOM    873 2HB  LYS A 302     -17.042  20.366  29.231  1.00-10.02           H
ATOM    874  CG  LYS A 302     -15.953  18.844  28.214  1.00-10.02           C
ATOM    875 1HG  LYS A 302     -15.983  18.159  29.061  1.00-10.02           H
ATOM    876 2HG  LYS A 302     -16.033  18.268  27.295  1.00-10.02           H
ATOM    877  CD  LYS A 302     -14.623  19.576  28.208  1.00-10.02           C
ATOM    878 1HD  LYS A 302     -14.621  20.316  27.408  1.00-10.02           H
ATOM    879 2HD  LYS A 302     -14.477  20.076  29.167  1.00-10.02           H
ATOM    880  CE  LYS A 302     -13.504  18.577  27.962  1.00-10.02           C
ATOM    881 1HE  LYS A 302     -13.564  17.784  28.709  1.00-10.02           H
ATOM    882 2HE  LYS A 302     -13.647  18.133  26.974  1.00-10.02           H
ATOM    883  NZ  LYS A 302     -12.147  19.204  28.019  1.00-10.02           N
ATOM    884 1HZ  LYS A 302     -11.960  19.549  28.952  1.00-10.02           H
ATOM    885 2HZ  LYS A 302     -12.096  19.976  27.369  1.00-10.02           H
ATOM    886 3HZ  LYS A 302     -11.445  18.520  27.765  1.00-10.02           H
ATOM    887  N   ALA A 303     -20.334  20.534  27.559  1.00 -7.31           N
ATOM    888  H   ALA A 303     -20.073  20.316  26.608  1.00 -7.31           H
ATOM    889  CA  ALA A 303     -21.530  21.331  27.818  1.00 -7.31           C
ATOM    890  HA  ALA A 303     -21.269  22.131  28.512  1.00 -7.31           H
ATOM    891  C   ALA A 303     -22.594  20.448  28.488  1.00 -7.31           C
ATOM    892  O   ALA A 303     -23.292  20.897  29.396  1.00 -7.31           O
ATOM    893  CB  ALA A 303     -22.061  21.966  26.524  1.00 -7.31           C
ATOM    894 1HB  ALA A 303     -22.892  22.633  26.759  1.00 -7.31           H
ATOM    895 2HB  ALA A 303     -22.412  21.195  25.838  1.00 -7.31           H
ATOM    896 3HB  ALA A 303     -21.270  22.543  26.042  1.00 -7.31           H
ATOM    897  N   ARG A 304     -22.677  19.176  28.109  1.00  6.40           N
ATOM    898  H   ARG A 304     -22.089  18.838  27.357  1.00  6.40           H
ATOM    899  CA  ARG A 304     -23.602  18.248  28.778  1.00  6.40           C
ATOM    900  HA  ARG A 304     -24.596  18.698  28.795  1.00  6.40           H
ATOM    901  C   ARG A 304     -23.158  18.005  30.216  1.00  6.40           C
ATOM    902  O   ARG A 304     -23.980  17.923  31.117  1.00  6.40           O
ATOM    903  CB  ARG A 304     -23.678  16.881  28.087  1.00  6.40           C
ATOM    904 1HB  ARG A 304     -22.722  16.374  28.208  1.00  6.40           H
ATOM    905 2HB  ARG A 304     -24.429  16.297  28.611  1.00  6.40           H
ATOM    906  CG  ARG A 304     -24.031  16.864  26.613  1.00  6.40           C
ATOM    907 1HG  ARG A 304     -24.972  17.391  26.456  1.00  6.40           H
ATOM    908 2HG  ARG A 304     -23.240  17.339  26.035  1.00  6.40           H
ATOM    909  CD  ARG A 304     -24.178  15.412  26.179  1.00  6.40           C
ATOM    910 1HD  ARG A 304     -23.251  14.877  26.397  1.00  6.40           H
ATOM    911 2HD  ARG A 304     -24.984  14.961  26.760  1.00  6.40           H
ATOM    912  NE  ARG A 304     -24.489  15.269  24.751  1.00  6.40           N
ATOM    913  HE  ARG A 304     -24.370  16.084  24.168  1.00  6.40           H
ATOM    914  CZ  ARG A 304     -24.922  14.169  24.150  1.00  6.40           C
ATOM    915  NH1 ARG A 304     -25.145  14.205  22.870  1.00  6.40           N
ATOM    916 1HH1 ARG A 304     -24.995  15.065  22.364  1.00  6.40           H
ATOM    917 2HH1 ARG A 304     -25.457  13.379  22.390  1.00  6.40           H
ATOM    918  NH2 ARG A 304     -25.193  13.055  24.777  1.00  6.40           N
ATOM    919 1HH2 ARG A 304     -24.979  12.963  25.760  1.00  6.40           H
ATOM    920 2HH2 ARG A 304     -25.613  12.287  24.275  1.00  6.40           H
ATOM    921  N   LEU A 305     -21.852  17.940  30.442  1.00  5.80           N
ATOM    922  H   LEU A 305     -21.215  17.981  29.656  1.00  5.80           H
ATOM    923  CA  LEU A 305     -21.307  17.784  31.794  1.00  5.80           C
ATOM    924  HA  LEU A 305     -21.690  16.862  32.216  1.00  5.80           H
ATOM    925  C   LEU A 305     -21.757  18.916  32.715  1.00  5.80           C
ATOM    926  O   LEU A 305     -22.053  18.674  33.882  1.00  5.80           O
ATOM    927  CB  LEU A 305     -19.777  17.687  31.759  1.00  5.80           C
ATOM    928 1HB  LEU A 305     -19.515  16.864  31.098  1.00  5.80           H
ATOM    929 2HB  LEU A 305     -19.398  18.600  31.314  1.00  5.80           H
ATOM    930  CG  LEU A 305     -19.013  17.498  33.080  1.00  5.80           C
ATOM    931  HG  LEU A 305     -19.203  18.363  33.714  1.00  5.80           H
ATOM    932  CD1 LEU A 305     -19.408  16.246  33.860  1.00  5.80           C
ATOM    933 1HD1 LEU A 305     -18.806  16.171  34.767  1.00  5.80           H
ATOM    934 2HD1 LEU A 305     -19.245  15.356  33.257  1.00  5.80           H
ATOM    935 3HD1 LEU A 305     -20.456  16.300  34.151  1.00  5.80           H
ATOM    936  CD2 LEU A 305     -17.517  17.460  32.769  1.00  5.80           C
ATOM    937 1HD2 LEU A 305     -17.215  18.394  32.293  1.00  5.80           H
ATOM    938 2HD2 LEU A 305     -17.290  16.625  32.104  1.00  5.80           H
ATOM    939 3HD2 LEU A 305     -16.954  17.348  33.696  1.00  5.80           H
ATOM    940  N   SER A 306     -21.909  20.126  32.196  1.00 -3.55           N
ATOM    941  H   SER A 306     -21.681  20.298  31.224  1.00 -3.55           H
ATOM    942  CA  SER A 306     -22.416  21.232  33.009  1.00 -3.55           C
ATOM    943  HA  SER A 306     -21.739  21.372  33.849  1.00 -3.55           H
ATOM    944  C   SER A 306     -23.814  20.963  33.571  1.00 -3.55           C
ATOM    945  O   SER A 306     -24.119  21.356  34.695  1.00 -3.55           O
ATOM    946  CB  SER A 306     -22.449  22.516  32.181  1.00 -3.55           C
ATOM    947 1HB  SER A 306     -23.227  22.427  31.426  1.00 -3.55           H
ATOM    948 2HB  SER A 306     -22.684  23.359  32.831  1.00 -3.55           H
ATOM    949  OG  SER A 306     -21.209  22.737  31.529  1.00 -3.55           O
ATOM    950  HG  SER A 306     -20.528  22.863  32.213  1.00 -3.55           H
ATOM    951  N   LEU A 307     -24.654  20.258  32.824  1.00  0.53           N
ATOM    952  H   LEU A 307     -24.363  19.932  31.911  1.00  0.53           H
ATOM    953  CA  LEU A 307     -25.987  19.890  33.303  1.00  0.53           C
ATOM    954  HA  LEU A 307     -26.492  20.773  33.696  1.00  0.53           H
ATOM    955  C   LEU A 307     -25.869  18.851  34.414  1.00  0.53           C
ATOM    956  O   LEU A 307     -26.563  18.918  35.431  1.00  0.53           O
ATOM    957  CB  LEU A 307     -26.814  19.295  32.153  1.00  0.53           C
ATOM    958 1HB  LEU A 307     -26.828  20.014  31.334  1.00  0.53           H
ATOM    959 2HB  LEU A 307     -26.296  18.406  31.801  1.00  0.53           H
ATOM    960  CG  LEU A 307     -28.261  18.870  32.447  1.00  0.53           C
ATOM    961  HG  LEU A 307     -28.259  18.194  33.300  1.00  0.53           H
ATOM    962  CD1 LEU A 307     -29.163  20.056  32.775  1.00  0.53           C
ATOM    963 1HD1 LEU A 307     -30.181  19.705  32.947  1.00  0.53           H
ATOM    964 2HD1 LEU A 307     -29.164  20.770  31.949  1.00  0.53           H
ATOM    965 3HD1 LEU A 307     -28.814  20.549  33.681  1.00  0.53           H
ATOM    966  CD2 LEU A 307     -28.820  18.103  31.251  1.00  0.53           C
ATOM    967 1HD2 LEU A 307     -29.835  17.769  31.469  1.00  0.53           H
ATOM    968 2HD2 LEU A 307     -28.202  17.226  31.055  1.00  0.53           H
ATOM    969 3HD2 LEU A 307     -28.834  18.743  30.367  1.00  0.53           H
ATOM    970  N   PHE A 308     -24.981  17.885  34.236  1.00 40.46           N
ATOM    971  H   PHE A 308     -24.407  17.873  33.400  1.00 40.46           H
ATOM    972  CA  PHE A 308     -24.858  16.790  35.199  1.00 40.46           C
ATOM    973  HA  PHE A 308     -25.851  16.376  35.376  1.00 40.46           H
ATOM    974  C   PHE A 308     -24.307  17.298  36.525  1.00 40.46           C
ATOM    975  O   PHE A 308     -24.747  16.886  37.588  1.00 40.46           O
ATOM    976  CB  PHE A 308     -23.954  15.680  34.660  1.00 40.46           C
ATOM    977 1HB  PHE A 308     -22.926  16.042  34.664  1.00 40.46           H
ATOM    978 2HB  PHE A 308     -24.015  14.820  35.328  1.00 40.46           H
ATOM    979  CG  PHE A 308     -24.281  15.244  33.255  1.00 40.46           C
ATOM    980  CD1 PHE A 308     -25.601  15.228  32.756  1.00 40.46           C
ATOM    981  HD1 PHE A 308     -26.434  15.480  33.395  1.00 40.46           H
ATOM    982  CD2 PHE A 308     -23.233  14.862  32.403  1.00 40.46           C
ATOM    983  HD2 PHE A 308     -22.221  14.839  32.778  1.00 40.46           H
ATOM    984  CE1 PHE A 308     -25.855  14.889  31.411  1.00 40.46           C
ATOM    985  HE1 PHE A 308     -26.868  14.890  31.037  1.00 40.46           H
ATOM    986  CE2 PHE A 308     -23.476  14.525  31.058  1.00 40.46           C
ATOM    987  HE2 PHE A 308     -22.657  14.253  30.409  1.00 40.46           H
ATOM    988  CZ  PHE A 308     -24.787  14.537  30.564  1.00 40.46           C
ATOM    989  HZ  PHE A 308     -24.974  14.272  29.535  1.00 40.46           H
ATOM    990  N   GLN A 309     -23.414  18.277  36.473  1.00 -5.93           N
ATOM    991  H   GLN A 309     -23.091  18.604  35.566  1.00 -5.93           H
ATOM    992  CA  GLN A 309     -22.864  18.891  37.685  1.00 -5.93           C
ATOM    993  HA  GLN A 309     -22.370  18.123  38.279  1.00 -5.93           H
ATOM    994  C   GLN A 309     -23.939  19.524  38.573  1.00 -5.93           C
ATOM    995  O   GLN A 309     -23.759  19.637  39.786  1.00 -5.93           O
ATOM    996  CB  GLN A 309     -21.831  19.957  37.310  1.00 -5.93           C
ATOM    997 1HB  GLN A 309     -22.285  20.610  36.567  1.00 -5.93           H
ATOM    998 2HB  GLN A 309     -21.603  20.551  38.195  1.00 -5.93           H
ATOM    999  CG  GLN A 309     -20.510  19.405  36.762  1.00 -5.93           C
ATOM   1000 1HG  GLN A 309     -19.996  18.866  37.555  1.00 -5.93           H
ATOM   1001 2HG  GLN A 309     -20.711  18.707  35.955  1.00 -5.93           H
ATOM   1002  CD  GLN A 309     -19.599  20.496  36.234  1.00 -5.93           C
ATOM   1003  OE1 GLN A 309     -20.058  21.523  35.739  1.00 -5.93           O
ATOM   1004  NE2 GLN A 309     -18.313  20.302  36.337  1.00 -5.93           N
ATOM   1005 1HE2 GLN A 309     -17.684  21.022  36.010  1.00 -5.93           H
ATOM   1006 2HE2 GLN A 309     -17.953  19.447  36.740  1.00 -5.93           H
ATOM   1007  N   LYS A 310     -25.092  19.879  38.020  1.00 -8.59           N
ATOM   1008  H   LYS A 310     -25.234  19.752  37.023  1.00 -8.59           H
ATOM   1009  CA  LYS A 310     -26.184  20.430  38.833  1.00 -8.59           C
ATOM   1010  HA  LYS A 310     -25.777  21.207  39.482  1.00 -8.59           H
ATOM   1011  C   LYS A 310     -26.821  19.376  39.738  1.00 -8.59           C
ATOM   1012  O   LYS A 310     -27.467  19.714  40.728  1.00 -8.59           O
ATOM   1013  CB  LYS A 310     -27.267  21.054  37.943  1.00 -8.59           C
ATOM   1014 1HB  LYS A 310     -27.752  20.256  37.384  1.00 -8.59           H
ATOM   1015 2HB  LYS A 310     -28.015  21.517  38.585  1.00 -8.59           H
ATOM   1016  CG  LYS A 310     -26.774  22.102  36.942  1.00 -8.59           C
ATOM   1017 1HG  LYS A 310     -26.054  21.642  36.270  1.00 -8.59           H
ATOM   1018 2HG  LYS A 310     -27.625  22.435  36.350  1.00 -8.59           H
ATOM   1019  CD  LYS A 310     -26.137  23.322  37.605  1.00 -8.59           C
ATOM   1020 1HD  LYS A 310     -26.845  23.737  38.323  1.00 -8.59           H
ATOM   1021 2HD  LYS A 310     -25.228  23.031  38.132  1.00 -8.59           H
ATOM   1022  CE  LYS A 310     -25.796  24.398  36.583  1.00 -8.59           C
ATOM   1023 1HE  LYS A 310     -26.699  24.638  36.019  1.00 -8.59           H
ATOM   1024 2HE  LYS A 310     -25.490  25.297  37.123  1.00 -8.59           H
ATOM   1025  NZ  LYS A 310     -24.702  24.026  35.627  1.00 -8.59           N
ATOM   1026 1HZ  LYS A 310     -24.927  23.161  35.151  1.00 -8.59           H
ATOM   1027 2HZ  LYS A 310     -23.828  23.897  36.122  1.00 -8.59           H
ATOM   1028 3HZ  LYS A 310     -24.586  24.758  34.940  1.00 -8.59           H
ATOM   1029  N   GLN A 311     -26.612  18.100  39.447  1.00  5.33           N
ATOM   1030  H   GLN A 311     -26.052  17.843  38.641  1.00  5.33           H
ATOM   1031  CA  GLN A 311     -27.159  17.035  40.287  1.00  5.33           C
ATOM   1032  HA  GLN A 311     -28.204  17.258  40.502  1.00  5.33           H
ATOM   1033  C   GLN A 311     -26.406  16.938  41.612  1.00  5.33           C
ATOM   1034  O   GLN A 311     -26.944  16.431  42.591  1.00  5.33           O
ATOM   1035  CB  GLN A 311     -27.073  15.671  39.592  1.00  5.33           C
ATOM   1036 1HB  GLN A 311     -26.026  15.444  39.418  1.00  5.33           H
ATOM   1037 2HB  GLN A 311     -27.469  14.924  40.276  1.00  5.33           H
ATOM   1038  CG  GLN A 311     -27.807  15.530  38.263  1.00  5.33           C
ATOM   1039 1HG  GLN A 311     -27.428  16.267  37.556  1.00  5.33           H
ATOM   1040 2HG  GLN A 311     -27.613  14.537  37.860  1.00  5.33           H
ATOM   1041  CD  GLN A 311     -29.294  15.702  38.399  1.00  5.33           C
ATOM   1042  OE1 GLN A 311     -29.830  16.766  38.112  1.00  5.33           O
ATOM   1043  NE2 GLN A 311     -29.974  14.682  38.845  1.00  5.33           N
ATOM   1044 1HE2 GLN A 311     -30.970  14.783  38.987  1.00  5.33           H
ATOM   1045 2HE2 GLN A 311     -29.519  13.804  39.051  1.00  5.33           H
ATOM   1046  N   ALA A 312     -25.175  17.437  41.659  1.00 -6.06           N
ATOM   1047  H   ALA A 312     -24.775  17.873  40.840  1.00 -6.06           H
ATOM   1048  CA  ALA A 312     -24.364  17.354  42.873  1.00 -6.06           C
ATOM   1049  HA  ALA A 312     -24.292  16.307  43.172  1.00 -6.06           H
ATOM   1050  C   ALA A 312     -25.005  18.125  44.031  1.00 -6.06           C
ATOM   1051  O   ALA A 312     -24.956  17.684  45.170  1.00 -6.06           O
ATOM   1052  CB  ALA A 312     -22.950  17.883  42.598  1.00 -6.06           C
ATOM   1053 1HB  ALA A 312     -22.356  17.823  43.512  1.00 -6.06           H
ATOM   1054 2HB  ALA A 312     -22.993  18.924  42.277  1.00 -6.06           H
ATOM   1055 3HB  ALA A 312     -22.470  17.282  41.826  1.00 -6.06           H
ATOM   1056  N   ASP A 313     -25.649  19.245  43.733  1.00 -3.53           N
ATOM   1057  H   ASP A 313     -25.677  19.561  42.776  1.00 -3.53           H
ATOM   1058  CA  ASP A 313     -26.316  20.050  44.764  1.00 -3.53           C
ATOM   1059  HA  ASP A 313     -25.601  20.324  45.540  1.00 -3.53           H
ATOM   1060  C   ASP A 313     -27.468  19.288  45.406  1.00 -3.53           C
ATOM   1061  O   ASP A 313     -27.718  19.381  46.607  1.00 -3.53           O
ATOM   1062  CB  ASP A 313     -26.898  21.316  44.138  1.00 -3.53           C
ATOM   1063 1HB  ASP A 313     -26.112  21.849  43.603  1.00 -3.53           H
ATOM   1064 2HB  ASP A 313     -27.668  21.028  43.421  1.00 -3.53           H
ATOM   1065  CG  ASP A 313     -27.526  22.240  45.170  1.00 -3.53           C
ATOM   1066  OD1 ASP A 313     -26.843  22.677  46.127  1.00 -3.53           O
ATOM   1067  OD2 ASP A 313     -28.718  22.584  45.003  1.00 -3.53           O
ATOM   1068  N   ILE A 314     -28.152  18.504  44.587  1.00-10.41           N
ATOM   1069  H   ILE A 314     -27.860  18.425  43.623  1.00-10.41           H
ATOM   1070  CA  ILE A 314     -29.320  17.746  45.027  1.00-10.41           C
ATOM   1071  HA  ILE A 314     -30.012  18.425  45.523  1.00-10.41           H
ATOM   1072  C   ILE A 314     -28.837  16.710  46.037  1.00-10.41           C
ATOM   1073  O   ILE A 314     -29.442  16.515  47.100  1.00-10.41           O
ATOM   1074  CB  ILE A 314     -30.048  17.062  43.826  1.00-10.41           C
ATOM   1075  HB  ILE A 314     -29.372  16.341  43.370  1.00-10.41           H
ATOM   1076  CG1 ILE A 314     -30.413  18.121  42.763  1.00-10.41           C
ATOM   1077 1HG1 ILE A 314     -31.130  18.818  43.198  1.00-10.41           H
ATOM   1078 2HG1 ILE A 314     -29.519  18.682  42.495  1.00-10.41           H
ATOM   1079  CG2 ILE A 314     -31.303  16.310  44.312  1.00-10.41           C
ATOM   1080 1HG2 ILE A 314     -31.993  17.010  44.784  1.00-10.41           H
ATOM   1081 2HG2 ILE A 314     -31.028  15.543  45.033  1.00-10.41           H
ATOM   1082 3HG2 ILE A 314     -31.809  15.827  43.478  1.00-10.41           H
ATOM   1083  CD1 ILE A 314     -31.000  17.571  41.465  1.00-10.41           C
ATOM   1084 1HD1 ILE A 314     -30.396  16.741  41.100  1.00-10.41           H
ATOM   1085 2HD1 ILE A 314     -31.008  18.359  40.715  1.00-10.41           H
ATOM   1086 3HD1 ILE A 314     -32.023  17.236  41.629  1.00-10.41           H
ATOM   1087  N   THR A 315     -27.705  16.088  45.746  1.00 11.99           N
ATOM   1088  H   THR A 315     -27.235  16.245  44.860  1.00 11.99           H
ATOM   1089  CA  THR A 315     -27.105  15.171  46.703  1.00 11.99           C
ATOM   1090  HA  THR A 315     -27.857  14.449  47.015  1.00 11.99           H
ATOM   1091  C   THR A 315     -26.574  15.888  47.934  1.00 11.99           C
ATOM   1092  O   THR A 315     -26.814  15.441  49.043  1.00 11.99           O
ATOM   1093  CB  THR A 315     -25.910  14.425  46.112  1.00 11.99           C
ATOM   1094  HB  THR A 315     -24.995  14.965  46.349  1.00 11.99           H
ATOM   1095  OG1 THR A 315     -26.041  14.348  44.693  1.00 11.99           O
ATOM   1096  HG1 THR A 315     -25.181  14.092  44.340  1.00 11.99           H
ATOM   1097  CG2 THR A 315     -25.835  13.025  46.650  1.00 11.99           C
ATOM   1098 1HG2 THR A 315     -26.656  12.436  46.246  1.00 11.99           H
ATOM   1099 2HG2 THR A 315     -25.883  13.037  47.739  1.00 11.99           H
ATOM   1100 3HG2 THR A 315     -24.891  12.580  46.357  1.00 11.99           H
ATOM   1101  N   LYS A 316     -25.871  17.000  47.764  1.00 -3.94           N
ATOM   1102  H   LYS A 316     -25.725  17.356  46.820  1.00 -3.94           H
ATOM   1103  CA  LYS A 316     -25.210  17.695  48.876  1.00 -3.94           C
ATOM   1104  HA  LYS A 316     -24.577  16.968  49.386  1.00 -3.94           H
ATOM   1105  C   LYS A 316     -26.169  18.257  49.921  1.00 -3.94           C
ATOM   1106  O   LYS A 316     -25.834  18.372  51.101  1.00 -3.94           O
ATOM   1107  CB  LYS A 316     -24.320  18.810  48.310  1.00 -3.94           C
ATOM   1108 1HB  LYS A 316     -23.756  18.407  47.469  1.00 -3.94           H
ATOM   1109 2HB  LYS A 316     -24.964  19.603  47.932  1.00 -3.94           H
ATOM   1110  CG  LYS A 316     -23.317  19.422  49.294  1.00 -3.94           C
ATOM   1111 1HG  LYS A 316     -22.861  20.295  48.829  1.00 -3.94           H
ATOM   1112 2HG  LYS A 316     -23.840  19.745  50.193  1.00 -3.94           H
ATOM   1113  CD  LYS A 316     -22.204  18.451  49.677  1.00 -3.94           C
ATOM   1114 1HD  LYS A 316     -22.631  17.535  50.086  1.00 -3.94           H
ATOM   1115 2HD  LYS A 316     -21.626  18.207  48.785  1.00 -3.94           H
ATOM   1116  CE  LYS A 316     -21.292  19.069  50.723  1.00 -3.94           C
ATOM   1117 1HE  LYS A 316     -20.912  20.026  50.357  1.00 -3.94           H
ATOM   1118 2HE  LYS A 316     -21.861  19.240  51.639  1.00 -3.94           H
ATOM   1119  NZ  LYS A 316     -20.146  18.152  51.003  1.00 -3.94           N
ATOM   1120 1HZ  LYS A 316     -20.483  17.202  51.106  1.00 -3.94           H
ATOM   1121 2HZ  LYS A 316     -19.680  18.429  51.859  1.00 -3.94           H
ATOM   1122 3HZ  LYS A 316     -19.485  18.183  50.235  1.00 -3.94           H
ATOM   1123  N   LYS A 317     -27.399  18.550  49.530  1.00-28.10           N
ATOM   1124  H   LYS A 317     -27.628  18.512  48.540  1.00-28.10           H
ATOM   1125  CA  LYS A 317     -28.430  18.943  50.499  1.00-28.10           C
ATOM   1126  HA  LYS A 317     -27.991  19.622  51.230  1.00-28.10           H
ATOM   1127  C   LYS A 317     -29.013  17.765  51.287  1.00-28.10           C
ATOM   1128  O   LYS A 317     -29.715  17.975  52.275  1.00-28.10           O
ATOM   1129  CB  LYS A 317     -29.545  19.695  49.768  1.00-28.10           C
ATOM   1130 1HB  LYS A 317     -29.862  19.109  48.907  1.00-28.10           H
ATOM   1131 2HB  LYS A 317     -30.392  19.816  50.441  1.00-28.10           H
ATOM   1132  CG  LYS A 317     -29.110  21.074  49.304  1.00-28.10           C
ATOM   1133 1HG  LYS A 317     -28.802  21.650  50.173  1.00-28.10           H
ATOM   1134 2HG  LYS A 317     -28.265  20.981  48.625  1.00-28.10           H
ATOM   1135  CD  LYS A 317     -30.225  21.815  48.596  1.00-28.10           C
ATOM   1136 1HD  LYS A 317     -30.513  21.253  47.708  1.00-28.10           H
ATOM   1137 2HD  LYS A 317     -31.083  21.905  49.261  1.00-28.10           H
ATOM   1138  CE  LYS A 317     -29.750  23.205  48.197  1.00-28.10           C
ATOM   1139 1HE  LYS A 317     -29.494  23.768  49.097  1.00-28.10           H
ATOM   1140 2HE  LYS A 317     -28.856  23.111  47.577  1.00-28.10           H
ATOM   1141  NZ  LYS A 317     -30.800  23.942  47.430  1.00-28.10           N
ATOM   1142 1HZ  LYS A 317     -31.660  23.976  47.964  1.00-28.10           H
ATOM   1143 2HZ  LYS A 317     -30.976  23.466  46.554  1.00-28.10           H
ATOM   1144 3HZ  LYS A 317     -30.489  24.887  47.243  1.00-28.10           H
ATOM   1145  N   HIS A 318     -28.721  16.542  50.870  1.00 -0.38           N
ATOM   1146  H   HIS A 318     -28.098  16.432  50.080  1.00 -0.38           H
ATOM   1147  CA  HIS A 318     -29.292  15.325  51.462  1.00 -0.38           C
ATOM   1148  HA  HIS A 318     -30.046  15.598  52.200  1.00 -0.38           H
ATOM   1149  C   HIS A 318     -28.266  14.409  52.151  1.00 -0.38           C
ATOM   1150  O   HIS A 318     -28.543  13.817  53.199  1.00 -0.38           O
ATOM   1151  CB  HIS A 318     -29.988  14.572  50.320  1.00 -0.38           C
ATOM   1152 1HB  HIS A 318     -30.678  15.259  49.831  1.00 -0.38           H
ATOM   1153 2HB  HIS A 318     -29.239  14.264  49.590  1.00 -0.38           H
ATOM   1154  CG  HIS A 318     -30.758  13.364  50.752  1.00 -0.38           C
ATOM   1155  ND1 HIS A 318     -31.843  13.394  51.596  1.00 -0.38           N
ATOM   1156  HD1 HIS A 318     -32.228  14.220  52.050  1.00 -0.38           H
ATOM   1157  CD2 HIS A 318     -30.643  12.062  50.376  1.00 -0.38           C
ATOM   1158  HD2 HIS A 318     -29.897  11.683  49.691  1.00 -0.38           H
ATOM   1159  CE1 HIS A 318     -32.316  12.153  51.712  1.00 -0.38           C
ATOM   1160  HE1 HIS A 318     -33.167  11.880  52.324  1.00 -0.38           H
ATOM   1161  NE2 HIS A 318     -31.623  11.302  50.978  1.00 -0.38           N
ATOM   1162  N   ARG A 319     -27.084  14.288  51.561  1.00 20.65           N
ATOM   1163  H   ARG A 319     -26.899  14.827  50.718  1.00 20.65           H
ATOM   1164  CA  ARG A 319     -25.995  13.414  52.018  1.00 20.65           C
ATOM   1165  HA  ARG A 319     -26.167  13.083  53.042  1.00 20.65           H
ATOM   1166  C   ARG A 319     -24.718  14.241  51.965  1.00 20.65           C
ATOM   1167  O   ARG A 319     -24.718  15.298  51.346  1.00 20.65           O
ATOM   1168  CB  ARG A 319     -25.885  12.199  51.087  1.00 20.65           C
ATOM   1169 1HB  ARG A 319     -25.775  12.546  50.060  1.00 20.65           H
ATOM   1170 2HB  ARG A 319     -24.995  11.633  51.356  1.00 20.65           H
ATOM   1171  CG  ARG A 319     -27.087  11.268  51.182  1.00 20.65           C
ATOM   1172 1HG  ARG A 319     -27.197  10.967  52.222  1.00 20.65           H
ATOM   1173 2HG  ARG A 319     -27.987  11.794  50.876  1.00 20.65           H
ATOM   1174  CD  ARG A 319     -26.938  10.013  50.346  1.00 20.65           C
ATOM   1175 1HD  ARG A 319     -25.955   9.579  50.537  1.00 20.65           H
ATOM   1176 2HD  ARG A 319     -27.695   9.299  50.668  1.00 20.65           H
ATOM   1177  NE  ARG A 319     -27.105  10.235  48.903  1.00 20.65           N
ATOM   1178  HE  ARG A 319     -27.406  11.149  48.603  1.00 20.65           H
ATOM   1179  CZ  ARG A 319     -26.922   9.325  47.957  1.00 20.65           C
ATOM   1180  NH1 ARG A 319     -27.117   9.648  46.715  1.00 20.65           N
ATOM   1181 1HH1 ARG A 319     -27.412  10.579  46.474  1.00 20.65           H
ATOM   1182 2HH1 ARG A 319     -26.983   8.945  46.002  1.00 20.65           H
ATOM   1183  NH2 ARG A 319     -26.579   8.088  48.185  1.00 20.65           N
ATOM   1184 1HH2 ARG A 319     -26.417   7.764  49.127  1.00 20.65           H
ATOM   1185 2HH2 ARG A 319     -26.486   7.454  47.405  1.00 20.65           H
ATOM   1186  N   GLY A 320     -23.654  13.812  52.625  1.00 10.58           N
ATOM   1187  H   GLY A 320     -23.692  12.943  53.147  1.00 10.58           H
ATOM   1188  CA  GLY A 320     -22.416  14.578  52.613  1.00 10.58           C
ATOM   1189 1HA  GLY A 320     -22.651  15.640  52.696  1.00 10.58           H
ATOM   1190 2HA  GLY A 320     -21.815  14.287  53.473  1.00 10.58           H
ATOM   1191  C   GLY A 320     -21.589  14.357  51.362  1.00 10.58           C
ATOM   1192  O   GLY A 320     -20.929  15.274  50.861  1.00 10.58           O
ATOM   1193  N   ASP A 321     -21.613  13.135  50.854  1.00  9.86           N
ATOM   1194  H   ASP A 321     -22.150  12.410  51.324  1.00  9.86           H
ATOM   1195  CA  ASP A 321     -20.907  12.780  49.621  1.00  9.86           C
ATOM   1196  HA  ASP A 321     -19.984  13.355  49.546  1.00  9.86           H
ATOM   1197  C   ASP A 321     -21.816  13.120  48.439  1.00  9.86           C
ATOM   1198  O   ASP A 321     -22.992  12.751  48.435  1.00  9.86           O
ATOM   1199  CB  ASP A 321     -20.569  11.285  49.643  1.00  9.86           C
ATOM   1200 1HB  ASP A 321     -20.072  11.060  50.585  1.00  9.86           H
ATOM   1201 2HB  ASP A 321     -21.490  10.706  49.594  1.00  9.86           H
ATOM   1202  CG  ASP A 321     -19.658  10.863  48.505  1.00  9.86           C
ATOM   1203  OD1 ASP A 321     -18.550  10.348  48.777  1.00  9.86           O
ATOM   1204  OD2 ASP A 321     -20.025  11.013  47.321  1.00  9.86           O
ATOM   1205  N   ALA A 322     -21.288  13.826  47.446  1.00 27.28           N
ATOM   1206  H   ALA A 322     -20.301  14.068  47.481  1.00 27.28           H
ATOM   1207  CA  ALA A 322     -22.076  14.316  46.312  1.00 27.28           C
ATOM   1208  HA  ALA A 322     -23.001  14.724  46.715  1.00 27.28           H
ATOM   1209  C   ALA A 322     -22.467  13.254  45.265  1.00 27.28           C
ATOM   1210  O   ALA A 322     -23.128  13.580  44.270  1.00 27.28           O
ATOM   1211  CB  ALA A 322     -21.321  15.466  45.640  1.00 27.28           C
ATOM   1212 1HB  ALA A 322     -20.384  15.102  45.216  1.00 27.28           H
ATOM   1213 2HB  ALA A 322     -21.109  16.247  46.372  1.00 27.28           H
ATOM   1214 3HB  ALA A 322     -21.934  15.888  44.845  1.00 27.28           H
ATOM   1215  N   ASN A 323     -22.069  12.007  45.496  1.00 23.92           N
ATOM   1216  H   ASN A 323     -21.517  11.830  46.329  1.00 23.92           H
ATOM   1217  CA  ASN A 323     -22.362  10.856  44.630  1.00 23.92           C
ATOM   1218  HA  ASN A 323     -21.826  10.002  45.043  1.00 23.92           H
ATOM   1219  C   ASN A 323     -21.854  11.036  43.192  1.00 23.92           C
ATOM   1220  O   ASN A 323     -22.516  10.668  42.220  1.00 23.92           O
ATOM   1221  CB  ASN A 323     -23.858  10.517  44.694  1.00 23.92           C
ATOM   1222 1HB  ASN A 323     -24.180  10.547  45.732  1.00 23.92           H
ATOM   1223 2HB  ASN A 323     -24.425  11.258  44.136  1.00 23.92           H
ATOM   1224  CG  ASN A 323     -24.183   9.156  44.148  1.00 23.92           C
ATOM   1225  OD1 ASN A 323     -23.377   8.232  44.180  1.00 23.92           O
ATOM   1226  ND2 ASN A 323     -25.389   9.009  43.682  1.00 23.92           N
ATOM   1227 1HD2 ASN A 323     -25.675   8.112  43.324  1.00 23.92           H
ATOM   1228 2HD2 ASN A 323     -26.036   9.787  43.693  1.00 23.92           H
ATOM   1229  N   ILE A 324     -20.675  11.628  43.058  1.00 -8.65           N
ATOM   1230  H   ILE A 324     -20.188  11.971  43.884  1.00 -8.65           H
ATOM   1231  CA  ILE A 324     -19.985  11.734  41.770  1.00 -8.65           C
ATOM   1232  HA  ILE A 324     -20.701  11.842  40.956  1.00 -8.65           H
ATOM   1233  C   ILE A 324     -19.244  10.406  41.643  1.00 -8.65           C
ATOM   1234  O   ILE A 324     -18.413  10.090  42.505  1.00 -8.65           O
ATOM   1235  CB  ILE A 324     -18.964  12.916  41.762  1.00 -8.65           C
ATOM   1236  HB  ILE A 324     -18.278  12.775  42.596  1.00 -8.65           H
ATOM   1237  CG1 ILE A 324     -19.699  14.255  41.983  1.00 -8.65           C
ATOM   1238 1HG1 ILE A 324     -20.286  14.476  41.096  1.00 -8.65           H
ATOM   1239 2HG1 ILE A 324     -20.387  14.150  42.821  1.00 -8.65           H
ATOM   1240  CG2 ILE A 324     -18.128  12.916  40.455  1.00 -8.65           C
ATOM   1241 1HG2 ILE A 324     -17.434  13.758  40.451  1.00 -8.65           H
ATOM   1242 2HG2 ILE A 324     -18.776  12.984  39.583  1.00 -8.65           H
ATOM   1243 3HG2 ILE A 324     -17.542  12.002  40.389  1.00 -8.65           H
ATOM   1244  CD1 ILE A 324     -18.800  15.464  42.279  1.00 -8.65           C
ATOM   1245 1HD1 ILE A 324     -19.423  16.330  42.506  1.00 -8.65           H
ATOM   1246 2HD1 ILE A 324     -18.177  15.694  41.414  1.00 -8.65           H
ATOM   1247 3HD1 ILE A 324     -18.163  15.251  43.139  1.00 -8.65           H
ATOM   1248  N   ARG A 325     -19.554   9.600  40.636  1.00 -2.31           N
ATOM   1249  H   ARG A 325     -20.209   9.917  39.923  1.00 -2.31           H
ATOM   1250  CA  ARG A 325     -18.991   8.244  40.520  1.00 -2.31           C
ATOM   1251  HA  ARG A 325     -18.134   8.145  41.182  1.00 -2.31           H
ATOM   1252  C   ARG A 325     -18.507   7.965  39.111  1.00 -2.31           C
ATOM   1253  O   ARG A 325     -18.955   8.614  38.177  1.00 -2.31           O
ATOM   1254  CB  ARG A 325     -20.049   7.192  40.903  1.00 -2.31           C
ATOM   1255 1HB  ARG A 325     -20.910   7.320  40.249  1.00 -2.31           H
ATOM   1256 2HB  ARG A 325     -19.636   6.200  40.721  1.00 -2.31           H
ATOM   1257  CG  ARG A 325     -20.533   7.239  42.355  1.00 -2.31           C
ATOM   1258 1HG  ARG A 325     -20.910   8.236  42.579  1.00 -2.31           H
ATOM   1259 2HG  ARG A 325     -21.344   6.522  42.483  1.00 -2.31           H
ATOM   1260  CD  ARG A 325     -19.410   6.893  43.329  1.00 -2.31           C
ATOM   1261 1HD  ARG A 325     -19.051   5.887  43.106  1.00 -2.31           H
ATOM   1262 2HD  ARG A 325     -18.581   7.586  43.190  1.00 -2.31           H
ATOM   1263  NE  ARG A 325     -19.841   6.944  44.733  1.00 -2.31           N
ATOM   1264  HE  ARG A 325     -20.182   6.077  45.125  1.00 -2.31           H
ATOM   1265  CZ  ARG A 325     -19.777   7.987  45.547  1.00 -2.31           C
ATOM   1266  NH1 ARG A 325     -20.223   7.869  46.764  1.00 -2.31           N
ATOM   1267 1HH1 ARG A 325     -20.594   6.988  47.094  1.00 -2.31           H
ATOM   1268 2HH1 ARG A 325     -20.187   8.664  47.379  1.00 -2.31           H
ATOM   1269  NH2 ARG A 325     -19.267   9.141  45.215  1.00 -2.31           N
ATOM   1270 1HH2 ARG A 325     -18.880   9.280  44.292  1.00 -2.31           H
ATOM   1271 2HH2 ARG A 325     -19.258   9.889  45.896  1.00 -2.31           H
ATOM   1272  N   TYR A 326     -17.640   6.981  38.939  1.00 -5.19           N
ATOM   1273  H   TYR A 326     -17.267   6.499  39.747  1.00 -5.19           H
ATOM   1274  CA  TYR A 326     -17.301   6.487  37.604  1.00 -5.19           C
ATOM   1275  HA  TYR A 326     -17.463   7.264  36.861  1.00 -5.19           H
ATOM   1276  C   TYR A 326     -18.234   5.321  37.306  1.00 -5.19           C
ATOM   1277  O   TYR A 326     -18.750   4.695  38.233  1.00 -5.19           O
ATOM   1278  CB  TYR A 326     -15.844   6.028  37.524  1.00 -5.19           C
ATOM   1279 1HB  TYR A 326     -15.643   5.324  38.331  1.00 -5.19           H
ATOM   1280 2HB  TYR A 326     -15.693   5.516  36.574  1.00 -5.19           H
ATOM   1281  CG  TYR A 326     -14.859   7.174  37.601  1.00 -5.19           C
ATOM   1282  CD1 TYR A 326     -14.199   7.484  38.807  1.00 -5.19           C
ATOM   1283  HD1 TYR A 326     -14.390   6.895  39.691  1.00 -5.19           H
ATOM   1284  CD2 TYR A 326     -14.574   7.952  36.460  1.00 -5.19           C
ATOM   1285  HD2 TYR A 326     -15.076   7.742  35.525  1.00 -5.19           H
ATOM   1286  CE1 TYR A 326     -13.272   8.557  38.876  1.00 -5.19           C
ATOM   1287  HE1 TYR A 326     -12.777   8.791  39.807  1.00 -5.19           H
ATOM   1288  CE2 TYR A 326     -13.632   9.013  36.520  1.00 -5.19           C
ATOM   1289  HE2 TYR A 326     -13.416   9.595  35.636  1.00 -5.19           H
ATOM   1290  CZ  TYR A 326     -12.993   9.304  37.731  1.00 -5.19           C
ATOM   1291  OH  TYR A 326     -12.092  10.333  37.809  1.00 -5.19           O
ATOM   1292  HH  TYR A 326     -11.938  10.746  36.946  1.00 -5.19           H
ATOM   1293  N   ALA A 327     -18.458   5.032  36.034  1.00  1.47           N
ATOM   1294  H   ALA A 327     -18.008   5.582  35.306  1.00  1.47           H
ATOM   1295  CA  ALA A 327     -19.313   3.928  35.617  1.00  1.47           C
ATOM   1296  HA  ALA A 327     -19.242   3.115  36.341  1.00  1.47           H
ATOM   1297  C   ALA A 327     -18.817   3.428  34.259  1.00  1.47           C
ATOM   1298  O   ALA A 327     -18.128   4.155  33.550  1.00  1.47           O
ATOM   1299  CB  ALA A 327     -20.774   4.407  35.521  1.00  1.47           C
ATOM   1300 1HB  ALA A 327     -20.860   5.184  34.760  1.00  1.47           H
ATOM   1301 2HB  ALA A 327     -21.091   4.807  36.485  1.00  1.47           H
ATOM   1302 3HB  ALA A 327     -21.416   3.567  35.256  1.00  1.47           H
ATOM   1303  N   TRP A 328     -19.210   2.224  33.879  1.00  5.51           N
ATOM   1304  H   TRP A 328     -19.779   1.669  34.512  1.00  5.51           H
ATOM   1305  CA  TRP A 328     -18.895   1.666  32.567  1.00  5.51           C
ATOM   1306  HA  TRP A 328     -18.310   2.374  31.982  1.00  5.51           H
ATOM   1307  C   TRP A 328     -20.204   1.415  31.841  1.00  5.51           C
ATOM   1308  O   TRP A 328     -21.202   1.025  32.462  1.00  5.51           O
ATOM   1309  CB  TRP A 328     -18.110   0.359  32.689  1.00  5.51           C
ATOM   1310 1HB  TRP A 328     -18.571  -0.270  33.450  1.00  5.51           H
ATOM   1311 2HB  TRP A 328     -18.162  -0.161  31.733  1.00  5.51           H
ATOM   1312  CG  TRP A 328     -16.657   0.567  33.012  1.00  5.51           C
ATOM   1313  CD1 TRP A 328     -15.614   0.503  32.139  1.00  5.51           C
ATOM   1314  HD1 TRP A 328     -15.723   0.296  31.082  1.00  5.51           H
ATOM   1315  CD2 TRP A 328     -16.069   0.910  34.282  1.00  5.51           C
ATOM   1316  NE1 TRP A 328     -14.419   0.734  32.763  1.00  5.51           N
ATOM   1317  HE1 TRP A 328     -13.521   0.724  32.302  1.00  5.51           H
ATOM   1318  CE2 TRP A 328     -14.660   1.002  34.083  1.00  5.51           C
ATOM   1319  CE3 TRP A 328     -16.589   1.177  35.566  1.00  5.51           C
ATOM   1320  HE3 TRP A 328     -17.648   1.094  35.760  1.00  5.51           H
ATOM   1321  CZ2 TRP A 328     -13.775   1.369  35.119  1.00  5.51           C
ATOM   1322  HZ2 TRP A 328     -12.714   1.444  34.948  1.00  5.51           H
ATOM   1323  CZ3 TRP A 328     -15.705   1.581  36.596  1.00  5.51           C
ATOM   1324  HZ3 TRP A 328     -16.095   1.834  37.570  1.00  5.51           H
ATOM   1325  CH2 TRP A 328     -14.307   1.664  36.359  1.00  5.51           C
ATOM   1326  HH2 TRP A 328     -13.655   1.974  37.159  1.00  5.51           H
ATOM   1327  N   VAL A 329     -20.187   1.653  30.537  1.00 -2.90           N
ATOM   1328  H   VAL A 329     -19.331   1.990  30.102  1.00 -2.90           H
ATOM   1329  CA  VAL A 329     -21.354   1.468  29.676  1.00 -2.90           C
ATOM   1330  HA  VAL A 329     -22.144   0.996  30.256  1.00 -2.90           H
ATOM   1331  C   VAL A 329     -20.948   0.573  28.497  1.00 -2.90           C
ATOM   1332  O   VAL A 329     -20.035   0.921  27.733  1.00 -2.90           O
ATOM   1333  CB  VAL A 329     -21.906   2.827  29.148  1.00 -2.90           C
ATOM   1334  HB  VAL A 329     -21.137   3.313  28.549  1.00 -2.90           H
ATOM   1335  CG1 VAL A 329     -23.151   2.611  28.277  1.00 -2.90           C
ATOM   1336 1HG1 VAL A 329     -22.885   2.068  27.371  1.00 -2.90           H
ATOM   1337 2HG1 VAL A 329     -23.571   3.573  27.986  1.00 -2.90           H
ATOM   1338 3HG1 VAL A 329     -23.906   2.049  28.830  1.00 -2.90           H
ATOM   1339  CG2 VAL A 329     -22.273   3.762  30.316  1.00 -2.90           C
ATOM   1340 1HG2 VAL A 329     -22.673   4.697  29.925  1.00 -2.90           H
ATOM   1341 2HG2 VAL A 329     -21.387   3.988  30.909  1.00 -2.90           H
ATOM   1342 3HG2 VAL A 329     -23.022   3.287  30.950  1.00 -2.90           H
ATOM   1343  N   PRO A 330     -21.570  -0.612  28.356  1.00  1.01           N
ATOM   1344  CA  PRO A 330     -21.249  -1.434  27.186  1.00  1.01           C
ATOM   1345  HA  PRO A 330     -20.177  -1.449  26.997  1.00  1.01           H
ATOM   1346  C   PRO A 330     -21.999  -0.964  25.939  1.00  1.01           C
ATOM   1347  O   PRO A 330     -23.022  -0.274  26.025  1.00  1.01           O
ATOM   1348  CB  PRO A 330     -21.715  -2.822  27.625  1.00  1.01           C
ATOM   1349 1HB  PRO A 330     -21.984  -3.436  26.768  1.00  1.01           H
ATOM   1350 2HB  PRO A 330     -20.934  -3.302  28.214  1.00  1.01           H
ATOM   1351  CG  PRO A 330     -22.898  -2.554  28.467  1.00  1.01           C
ATOM   1352 1HG  PRO A 330     -23.775  -2.422  27.837  1.00  1.01           H
ATOM   1353 2HG  PRO A 330     -23.065  -3.366  29.175  1.00  1.01           H
ATOM   1354  CD  PRO A 330     -22.597  -1.265  29.189  1.00  1.01           C
ATOM   1355 1HD  PRO A 330     -23.492  -0.646  29.237  1.00  1.01           H
ATOM   1356 2HD  PRO A 330     -22.213  -1.461  30.187  1.00  1.01           H
ATOM   1357  N   ALA A 331     -21.517  -1.381  24.779  1.00 32.12           N
ATOM   1358  H   ALA A 331     -20.656  -1.920  24.764  1.00 32.12           H
ATOM   1359  CA  ALA A 331     -22.179  -1.135  23.500  1.00 32.12           C
ATOM   1360  HA  ALA A 331     -23.262  -1.173  23.627  1.00 32.12           H
ATOM   1361  C   ALA A 331     -21.739  -2.250  22.549  1.00 32.12           C
ATOM   1362  O   ALA A 331     -20.689  -2.869  22.764  1.00 32.12           O
ATOM   1363  CB  ALA A 331     -21.767   0.240  22.952  1.00 32.12           C
ATOM   1364 1HB  ALA A 331     -22.238   0.408  21.983  1.00 32.12           H
ATOM   1365 2HB  ALA A 331     -20.685   0.281  22.837  1.00 32.12           H
ATOM   1366 3HB  ALA A 331     -22.083   1.023  23.641  1.00 32.12           H
ATOM   1367  N   LYS A 332     -22.506  -2.497  21.497  1.00 12.42           N
ATOM   1368  H   LYS A 332     -23.400  -2.015  21.407  1.00 12.42           H
ATOM   1369  CA  LYS A 332     -22.063  -3.380  20.413  1.00 12.42           C
ATOM   1370  HA  LYS A 332     -21.508  -4.227  20.819  1.00 12.42           H
ATOM   1371  C   LYS A 332     -21.128  -2.554  19.529  1.00 12.42           C
ATOM   1372  O   LYS A 332     -21.129  -1.329  19.625  1.00 12.42           O
ATOM   1373  CB  LYS A 332     -23.264  -3.898  19.621  1.00 12.42           C
ATOM   1374 1HB  LYS A 332     -23.836  -3.042  19.264  1.00 12.42           H
ATOM   1375 2HB  LYS A 332     -22.898  -4.453  18.757  1.00 12.42           H
ATOM   1376  CG  LYS A 332     -24.191  -4.812  20.416  1.00 12.42           C
ATOM   1377 1HG  LYS A 332     -23.636  -5.681  20.768  1.00 12.42           H
ATOM   1378 2HG  LYS A 332     -24.594  -4.273  21.272  1.00 12.42           H
ATOM   1379  CD  LYS A 332     -25.337  -5.263  19.530  1.00 12.42           C
ATOM   1380 1HD  LYS A 332     -25.846  -4.377  19.153  1.00 12.42           H
ATOM   1381 2HD  LYS A 332     -24.929  -5.818  18.685  1.00 12.42           H
ATOM   1382  CE  LYS A 332     -26.351  -6.137  20.254  1.00 12.42           C
ATOM   1383 1HE  LYS A 332     -25.862  -7.046  20.609  1.00 12.42           H
ATOM   1384 2HE  LYS A 332     -26.753  -5.589  21.109  1.00 12.42           H
ATOM   1385  NZ  LYS A 332     -27.475  -6.495  19.317  1.00 12.42           N
ATOM   1386 1HZ  LYS A 332     -27.890  -5.652  18.938  1.00 12.42           H
ATOM   1387 2HZ  LYS A 332     -28.186  -7.023  19.806  1.00 12.42           H
ATOM   1388 3HZ  LYS A 332     -27.124  -7.055  18.548  1.00 12.42           H
ATOM   1389  N   LYS A 333     -20.321  -3.196  18.694  1.00  2.06           N
ATOM   1390  H   LYS A 333     -20.404  -4.204  18.608  1.00  2.06           H
ATOM   1391  CA  LYS A 333     -19.237  -2.511  17.971  1.00  2.06           C
ATOM   1392  HA  LYS A 333     -18.516  -2.178  18.721  1.00  2.06           H
ATOM   1393  C   LYS A 333     -19.606  -1.265  17.161  1.00  2.06           C
ATOM   1394  O   LYS A 333     -18.949  -0.232  17.293  1.00  2.06           O
ATOM   1395  CB  LYS A 333     -18.543  -3.526  17.053  1.00  2.06           C
ATOM   1396 1HB  LYS A 333     -18.352  -4.437  17.621  1.00  2.06           H
ATOM   1397 2HB  LYS A 333     -19.222  -3.772  16.236  1.00  2.06           H
ATOM   1398  CG  LYS A 333     -17.222  -3.047  16.459  1.00  2.06           C
ATOM   1399 1HG  LYS A 333     -17.364  -2.069  16.000  1.00  2.06           H
ATOM   1400 2HG  LYS A 333     -16.475  -2.968  17.248  1.00  2.06           H
ATOM   1401  CD  LYS A 333     -16.737  -4.009  15.390  1.00  2.06           C
ATOM   1402 1HD  LYS A 333     -16.611  -5.005  15.814  1.00  2.06           H
ATOM   1403 2HD  LYS A 333     -17.487  -4.050  14.600  1.00  2.06           H
ATOM   1404  CE  LYS A 333     -15.422  -3.536  14.794  1.00  2.06           C
ATOM   1405 1HE  LYS A 333     -15.493  -2.466  14.600  1.00  2.06           H
ATOM   1406 2HE  LYS A 333     -14.616  -3.705  15.512  1.00  2.06           H
ATOM   1407  NZ  LYS A 333     -15.119  -4.234  13.502  1.00  2.06           N
ATOM   1408 1HZ  LYS A 333     -15.070  -5.235  13.639  1.00  2.06           H
ATOM   1409 2HZ  LYS A 333     -14.230  -3.914  13.139  1.00  2.06           H
ATOM   1410 3HZ  LYS A 333     -15.845  -4.024  12.826  1.00  2.06           H
ATOM   1411  N   GLU A 334     -20.642  -1.317  16.335  1.00  9.22           N
ATOM   1412  H   GLU A 334     -21.195  -2.163  16.260  1.00  9.22           H
ATOM   1413  CA  GLU A 334     -20.987  -0.148  15.515  1.00  9.22           C
ATOM   1414  HA  GLU A 334     -20.080   0.283  15.089  1.00  9.22           H
ATOM   1415  C   GLU A 334     -21.652   0.907  16.385  1.00  9.22           C
ATOM   1416  O   GLU A 334     -21.479   2.110  16.178  1.00  9.22           O
ATOM   1417  CB  GLU A 334     -21.954  -0.489  14.376  1.00  9.22           C
ATOM   1418 1HB  GLU A 334     -22.802  -1.041  14.776  1.00  9.22           H
ATOM   1419 2HB  GLU A 334     -22.329   0.452  13.975  1.00  9.22           H
ATOM   1420  CG  GLU A 334     -21.340  -1.259  13.209  1.00  9.22           C
ATOM   1421 1HG  GLU A 334     -22.019  -1.185  12.360  1.00  9.22           H
ATOM   1422 2HG  GLU A 334     -20.396  -0.787  12.932  1.00  9.22           H
ATOM   1423  CD  GLU A 334     -21.096  -2.732  13.497  1.00  9.22           C
ATOM   1424  OE1 GLU A 334     -20.007  -3.237  13.140  1.00  9.22           O
ATOM   1425  OE2 GLU A 334     -21.992  -3.418  14.048  1.00  9.22           O
ATOM   1426  N   VAL A 335     -22.391   0.452  17.384  1.00 30.68           N
ATOM   1427  H   VAL A 335     -22.474  -0.545  17.532  1.00 30.68           H
ATOM   1428  CA  VAL A 335     -23.107   1.355  18.280  1.00 30.68           C
ATOM   1429  HA  VAL A 335     -23.693   2.051  17.679  1.00 30.68           H
ATOM   1430  C   VAL A 335     -22.096   2.158  19.090  1.00 30.68           C
ATOM   1431  O   VAL A 335     -22.300   3.338  19.337  1.00 30.68           O
ATOM   1432  CB  VAL A 335     -24.079   0.578  19.212  1.00 30.68           C
ATOM   1433  HB  VAL A 335     -23.499  -0.103  19.833  1.00 30.68           H
ATOM   1434  CG1 VAL A 335     -24.856   1.533  20.128  1.00 30.68           C
ATOM   1435 1HG1 VAL A 335     -24.170   2.066  20.784  1.00 30.68           H
ATOM   1436 2HG1 VAL A 335     -25.541   0.961  20.747  1.00 30.68           H
ATOM   1437 3HG1 VAL A 335     -25.422   2.253  19.532  1.00 30.68           H
ATOM   1438  CG2 VAL A 335     -25.070  -0.256  18.379  1.00 30.68           C
ATOM   1439 1HG2 VAL A 335     -25.782  -0.752  19.038  1.00 30.68           H
ATOM   1440 2HG2 VAL A 335     -24.542  -1.021  17.811  1.00 30.68           H
ATOM   1441 3HG2 VAL A 335     -25.618   0.389  17.688  1.00 30.68           H
ATOM   1442  N   LEU A 336     -20.966   1.562  19.446  1.00  6.76           N
ATOM   1443  H   LEU A 336     -20.829   0.578  19.237  1.00  6.76           H
ATOM   1444  CA  LEU A 336     -19.920   2.289  20.168  1.00  6.76           C
ATOM   1445  HA  LEU A 336     -20.367   2.709  21.068  1.00  6.76           H
ATOM   1446  C   LEU A 336     -19.377   3.446  19.327  1.00  6.76           C
ATOM   1447  O   LEU A 336     -19.193   4.552  19.828  1.00  6.76           O
ATOM   1448  CB  LEU A 336     -18.819   1.309  20.590  1.00  6.76           C
ATOM   1449 1HB  LEU A 336     -19.326   0.407  20.930  1.00  6.76           H
ATOM   1450 2HB  LEU A 336     -18.226   1.035  19.718  1.00  6.76           H
ATOM   1451  CG  LEU A 336     -17.876   1.741  21.727  1.00  6.76           C
ATOM   1452  HG  LEU A 336     -18.475   2.226  22.496  1.00  6.76           H
ATOM   1453  CD1 LEU A 336     -17.259   0.492  22.343  1.00  6.76           C
ATOM   1454 1HD1 LEU A 336     -16.593   0.771  23.159  1.00  6.76           H
ATOM   1455 2HD1 LEU A 336     -16.693  -0.054  21.586  1.00  6.76           H
ATOM   1456 3HD1 LEU A 336     -18.041  -0.156  22.738  1.00  6.76           H
ATOM   1457  CD2 LEU A 336     -16.755   2.695  21.315  1.00  6.76           C
ATOM   1458 1HD2 LEU A 336     -16.111   2.902  22.168  1.00  6.76           H
ATOM   1459 2HD2 LEU A 336     -17.173   3.639  20.974  1.00  6.76           H
ATOM   1460 3HD2 LEU A 336     -16.160   2.255  20.514  1.00  6.76           H
ATOM   1461  N   SER A 337     -19.205   3.242  18.030  1.00 -6.22           N
ATOM   1462  H   SER A 337     -19.364   2.326  17.631  1.00 -6.22           H
ATOM   1463  CA  SER A 337     -18.795   4.340  17.152  1.00 -6.22           C
ATOM   1464  HA  SER A 337     -17.885   4.783  17.556  1.00 -6.22           H
ATOM   1465  C   SER A 337     -19.868   5.429  17.094  1.00 -6.22           C
ATOM   1466  O   SER A 337     -19.564   6.620  17.058  1.00 -6.22           O
ATOM   1467  CB  SER A 337     -18.495   3.803  15.752  1.00 -6.22           C
ATOM   1468 1HB  SER A 337     -19.398   3.371  15.324  1.00 -6.22           H
ATOM   1469 2HB  SER A 337     -18.147   4.618  15.116  1.00 -6.22           H
ATOM   1470  OG  SER A 337     -17.493   2.801  15.844  1.00 -6.22           O
ATOM   1471  HG  SER A 337     -17.292   2.462  14.957  1.00 -6.22           H
ATOM   1472  N   ALA A 338     -21.134   5.045  17.167  1.00 -7.84           N
ATOM   1473  H   ALA A 338     -21.360   4.057  17.185  1.00 -7.84           H
ATOM   1474  CA  ALA A 338     -22.217   6.021  17.240  1.00 -7.84           C
ATOM   1475  HA  ALA A 338     -22.050   6.768  16.465  1.00 -7.84           H
ATOM   1476  C   ALA A 338     -22.246   6.765  18.586  1.00 -7.84           C
ATOM   1477  O   ALA A 338     -22.669   7.914  18.628  1.00 -7.84           O
ATOM   1478  CB  ALA A 338     -23.558   5.343  16.949  1.00 -7.84           C
ATOM   1479 1HB  ALA A 338     -23.784   4.602  17.715  1.00 -7.84           H
ATOM   1480 2HB  ALA A 338     -23.520   4.851  15.975  1.00 -7.84           H
ATOM   1481 3HB  ALA A 338     -24.350   6.092  16.936  1.00 -7.84           H
ATOM   1482  N   VAL A 339     -21.760   6.167  19.669  1.00 -0.39           N
ATOM   1483  H   VAL A 339     -21.452   5.201  19.611  1.00 -0.39           H
ATOM   1484  CA  VAL A 339     -21.630   6.882  20.949  1.00 -0.39           C
ATOM   1485  HA  VAL A 339     -22.588   7.334  21.194  1.00 -0.39           H
ATOM   1486  C   VAL A 339     -20.617   8.009  20.777  1.00 -0.39           C
ATOM   1487  O   VAL A 339     -20.832   9.115  21.267  1.00 -0.39           O
ATOM   1488  CB  VAL A 339     -21.204   5.961  22.147  1.00 -0.39           C
ATOM   1489  HB  VAL A 339     -20.264   5.474  21.903  1.00 -0.39           H
ATOM   1490  CG1 VAL A 339     -21.003   6.762  23.448  1.00 -0.39           C
ATOM   1491 1HG1 VAL A 339     -20.781   6.083  24.271  1.00 -0.39           H
ATOM   1492 2HG1 VAL A 339     -21.902   7.332  23.686  1.00 -0.39           H
ATOM   1493 3HG1 VAL A 339     -20.161   7.447  23.338  1.00 -0.39           H
ATOM   1494  CG2 VAL A 339     -22.261   4.881  22.406  1.00 -0.39           C
ATOM   1495 1HG2 VAL A 339     -21.973   4.276  23.267  1.00 -0.39           H
ATOM   1496 2HG2 VAL A 339     -22.346   4.223  21.549  1.00 -0.39           H
ATOM   1497 3HG2 VAL A 339     -23.229   5.342  22.603  1.00 -0.39           H
ATOM   1498  N   MET A 340     -19.548   7.782  20.027  1.00 10.66           N
ATOM   1499  H   MET A 340     -19.394   6.864  19.625  1.00 10.66           H
ATOM   1500  CA  MET A 340     -18.579   8.854  19.786  1.00 10.66           C
ATOM   1501  HA  MET A 340     -18.238   9.243  20.746  1.00 10.66           H
ATOM   1502  C   MET A 340     -19.255   9.986  19.006  1.00 10.66           C
ATOM   1503  O   MET A 340     -19.188  11.159  19.380  1.00 10.66           O
ATOM   1504  CB  MET A 340     -17.372   8.344  18.986  1.00 10.66           C
ATOM   1505 1HB  MET A 340     -17.702   8.100  17.979  1.00 10.66           H
ATOM   1506 2HB  MET A 340     -16.646   9.153  18.913  1.00 10.66           H
ATOM   1507  CG  MET A 340     -16.683   7.106  19.556  1.00 10.66           C
ATOM   1508 1HG  MET A 340     -17.421   6.313  19.661  1.00 10.66           H
ATOM   1509 2HG  MET A 340     -15.926   6.768  18.848  1.00 10.66           H
ATOM   1510  SD  MET A 340     -15.890   7.365  21.150  1.00 10.66           S
ATOM   1511  CE  MET A 340     -14.408   8.266  20.675  1.00 10.66           C
ATOM   1512 1HE  MET A 340     -13.793   8.435  21.557  1.00 10.66           H
ATOM   1513 2HE  MET A 340     -14.685   9.226  20.239  1.00 10.66           H
ATOM   1514 3HE  MET A 340     -13.842   7.679  19.950  1.00 10.66           H
ATOM   1515  N   MET A 341     -19.953   9.617  17.939  1.00  7.03           N
ATOM   1516  H   MET A 341     -20.018   8.632  17.707  1.00  7.03           H
ATOM   1517  CA  MET A 341     -20.553  10.603  17.041  1.00  7.03           C
ATOM   1518  HA  MET A 341     -19.787  11.344  16.817  1.00  7.03           H
ATOM   1519  C   MET A 341     -21.762  11.368  17.581  1.00  7.03           C
ATOM   1520  O   MET A 341     -21.877  12.573  17.341  1.00  7.03           O
ATOM   1521  CB  MET A 341     -20.972   9.931  15.729  1.00  7.03           C
ATOM   1522 1HB  MET A 341     -21.695   9.147  15.951  1.00  7.03           H
ATOM   1523 2HB  MET A 341     -21.457  10.681  15.105  1.00  7.03           H
ATOM   1524  CG  MET A 341     -19.816   9.335  14.935  1.00  7.03           C
ATOM   1525 1HG  MET A 341     -19.065  10.110  14.786  1.00  7.03           H
ATOM   1526 2HG  MET A 341     -19.364   8.522  15.500  1.00  7.03           H
ATOM   1527  SD  MET A 341     -20.321   8.723  13.310  1.00  7.03           S
ATOM   1528  CE  MET A 341     -21.228   7.216  13.707  1.00  7.03           C
ATOM   1529 1HE  MET A 341     -20.600   6.552  14.302  1.00  7.03           H
ATOM   1530 2HE  MET A 341     -21.513   6.708  12.785  1.00  7.03           H
ATOM   1531 3HE  MET A 341     -22.128   7.465  14.268  1.00  7.03           H
ATOM   1532  N   HIS A 342     -22.668  10.697  18.281  1.00 -2.21           N
ATOM   1533  H   HIS A 342     -22.519   9.709  18.467  1.00 -2.21           H
ATOM   1534  CA  HIS A 342     -23.949  11.288  18.690  1.00 -2.21           C
ATOM   1535  HA  HIS A 342     -23.950  12.348  18.440  1.00 -2.21           H
ATOM   1536  C   HIS A 342     -24.278  11.160  20.180  1.00 -2.21           C
ATOM   1537  O   HIS A 342     -25.333  11.613  20.644  1.00 -2.21           O
ATOM   1538  CB  HIS A 342     -25.074  10.611  17.897  1.00 -2.21           C
ATOM   1539 1HB  HIS A 342     -25.188   9.589  18.260  1.00 -2.21           H
ATOM   1540 2HB  HIS A 342     -26.004  11.148  18.080  1.00 -2.21           H
ATOM   1541  CG  HIS A 342     -24.829  10.562  16.420  1.00 -2.21           C
ATOM   1542  ND1 HIS A 342     -24.723  11.669  15.612  1.00 -2.21           N
ATOM   1543  HD1 HIS A 342     -24.810  12.637  15.909  1.00 -2.21           H
ATOM   1544  CD2 HIS A 342     -24.666   9.501  15.586  1.00 -2.21           C
ATOM   1545  HD2 HIS A 342     -24.692   8.465  15.895  1.00 -2.21           H
ATOM   1546  CE1 HIS A 342     -24.486  11.253  14.366  1.00 -2.21           C
ATOM   1547  HE1 HIS A 342     -24.347  11.913  13.520  1.00 -2.21           H
ATOM   1548  NE2 HIS A 342     -24.451   9.936  14.295  1.00 -2.21           N
ATOM   1549  N   GLY A 343     -23.406  10.508  20.933  1.00 15.95           N
ATOM   1550  H   GLY A 343     -22.537  10.169  20.541  1.00 15.95           H
ATOM   1551  CA  GLY A 343     -23.686  10.207  22.327  1.00 15.95           C
ATOM   1552 1HA  GLY A 343     -22.744  10.058  22.855  1.00 15.95           H
ATOM   1553 2HA  GLY A 343     -24.212  11.040  22.790  1.00 15.95           H
ATOM   1554  C   GLY A 343     -24.523   8.949  22.463  1.00 15.95           C
ATOM   1555  O   GLY A 343     -24.836   8.284  21.465  1.00 15.95           O
ATOM   1556  N   LEU A 344     -24.889   8.605  23.689  1.00 -0.06           N
ATOM   1557  H   LEU A 344     -24.616   9.192  24.475  1.00 -0.06           H
ATOM   1558  CA  LEU A 344     -25.689   7.406  23.952  1.00 -0.06           C
ATOM   1559  HA  LEU A 344     -25.180   6.540  23.531  1.00 -0.06           H
ATOM   1560  C   LEU A 344     -27.068   7.517  23.303  1.00 -0.06           C
ATOM   1561  O   LEU A 344     -27.611   8.624  23.161  1.00 -0.06           O
ATOM   1562  CB  LEU A 344     -25.863   7.200  25.462  1.00 -0.06           C
ATOM   1563 1HB  LEU A 344     -26.385   8.072  25.855  1.00 -0.06           H
ATOM   1564 2HB  LEU A 344     -26.513   6.336  25.604  1.00 -0.06           H
ATOM   1565  CG  LEU A 344     -24.609   6.982  26.324  1.00 -0.06           C
ATOM   1566  HG  LEU A 344     -23.945   7.836  26.202  1.00 -0.06           H
ATOM   1567  CD1 LEU A 344     -25.015   6.903  27.787  1.00 -0.06           C
ATOM   1568 1HD1 LEU A 344     -25.687   6.057  27.947  1.00 -0.06           H
ATOM   1569 2HD1 LEU A 344     -25.519   7.826  28.079  1.00 -0.06           H
ATOM   1570 3HD1 LEU A 344     -24.128   6.779  28.405  1.00 -0.06           H
ATOM   1571  CD2 LEU A 344     -23.836   5.724  25.950  1.00 -0.06           C
ATOM   1572 1HD2 LEU A 344     -22.969   5.616  26.601  1.00 -0.06           H
ATOM   1573 2HD2 LEU A 344     -23.490   5.795  24.924  1.00 -0.06           H
ATOM   1574 3HD2 LEU A 344     -24.476   4.847  26.050  1.00 -0.06           H
ATOM   1575  N   GLY A 345     -27.625   6.386  22.895  1.00 23.10           N
ATOM   1576  H   GLY A 345     -27.127   5.505  23.019  1.00 23.10           H
ATOM   1577  CA  GLY A 345     -28.941   6.340  22.271  1.00 23.10           C
ATOM   1578 1HA  GLY A 345     -29.556   7.161  22.641  1.00 23.10           H
ATOM   1579 2HA  GLY A 345     -28.829   6.436  21.192  1.00 23.10           H
ATOM   1580  C   GLY A 345     -29.639   5.028  22.569  1.00 23.10           C
ATOM   1581  O   GLY A 345     -29.064   4.163  23.236  1.00 23.10           O
ATOM   1582  N   VAL A 346     -30.852   4.835  22.067  1.00 14.87           N
ATOM   1583  H   VAL A 346     -31.263   5.548  21.470  1.00 14.87           H
ATOM   1584  CA  VAL A 346     -31.632   3.624  22.361  1.00 14.87           C
ATOM   1585  HA  VAL A 346     -31.688   3.528  23.445  1.00 14.87           H
ATOM   1586  C   VAL A 346     -30.984   2.333  21.843  1.00 14.87           C
ATOM   1587  O   VAL A 346     -31.250   1.240  22.360  1.00 14.87           O
ATOM   1588  CB  VAL A 346     -33.092   3.738  21.819  1.00 14.87           C
ATOM   1589  HB  VAL A 346     -33.626   2.826  22.082  1.00 14.87           H
ATOM   1590  CG1 VAL A 346     -33.822   4.919  22.477  1.00 14.87           C
ATOM   1591 1HG1 VAL A 346     -33.804   4.805  23.561  1.00 14.87           H
ATOM   1592 2HG1 VAL A 346     -34.861   4.936  22.148  1.00 14.87           H
ATOM   1593 3HG1 VAL A 346     -33.351   5.865  22.209  1.00 14.87           H
ATOM   1594  CG2 VAL A 346     -33.136   3.894  20.289  1.00 14.87           C
ATOM   1595 1HG2 VAL A 346     -34.175   3.950  19.959  1.00 14.87           H
ATOM   1596 2HG2 VAL A 346     -32.673   3.033  19.809  1.00 14.87           H
ATOM   1597 3HG2 VAL A 346     -32.620   4.803  19.977  1.00 14.87           H
ATOM   1598  N   GLY A 347     -30.078   2.457  20.880  1.00-10.98           N
ATOM   1599  H   GLY A 347     -29.895   3.376  20.480  1.00-10.98           H
ATOM   1600  CA  GLY A 347     -29.340   1.315  20.361  1.00-10.98           C
ATOM   1601 1HA  GLY A 347     -30.047   0.529  20.098  1.00-10.98           H
ATOM   1602 2HA  GLY A 347     -28.816   1.623  19.455  1.00-10.98           H
ATOM   1603  C   GLY A 347     -28.320   0.734  21.323  1.00-10.98           C
ATOM   1604  O   GLY A 347     -27.809  -0.366  21.107  1.00-10.98           O
ATOM   1605  N   GLY A 348     -28.020   1.455  22.396  1.00 13.80           N
ATOM   1606  H   GLY A 348     -28.447   2.366  22.533  1.00 13.80           H
ATOM   1607  CA  GLY A 348     -27.071   0.976  23.390  1.00 13.80           C
ATOM   1608 1HA  GLY A 348     -26.223   0.516  22.886  1.00 13.80           H
ATOM   1609 2HA  GLY A 348     -26.704   1.834  23.950  1.00 13.80           H
ATOM   1610  C   GLY A 348     -27.634  -0.019  24.385  1.00 13.80           C
ATOM   1611  O   GLY A 348     -26.884  -0.696  25.087  1.00 13.80           O
ATOM   1612  N   ALA A 349     -28.954  -0.115  24.471  1.00 21.81           N
ATOM   1613  H   ALA A 349     -29.539   0.452  23.876  1.00 21.81           H
ATOM   1614  CA  ALA A 349     -29.580  -1.047  25.405  1.00 21.81           C
ATOM   1615  HA  ALA A 349     -29.131  -0.916  26.391  1.00 21.81           H
ATOM   1616  C   ALA A 349     -29.353  -2.491  24.950  1.00 21.81           C
ATOM   1617  O   ALA A 349     -29.357  -2.779  23.748  1.00 21.81           O
ATOM   1618  CB  ALA A 349     -31.081  -0.760  25.496  1.00 21.81           C
ATOM   1619 1HB  ALA A 349     -31.242   0.271  25.809  1.00 21.81           H
ATOM   1620 2HB  ALA A 349     -31.541  -1.434  26.221  1.00 21.81           H
ATOM   1621 3HB  ALA A 349     -31.549  -0.918  24.523  1.00 21.81           H
ATOM   1622  N   PHE A 350     -29.226  -3.394  25.909  1.00 21.65           N
ATOM   1623  H   PHE A 350     -29.210  -3.098  26.878  1.00 21.65           H
ATOM   1624  CA  PHE A 350     -29.174  -4.830  25.645  1.00 21.65           C
ATOM   1625  HA  PHE A 350     -29.139  -5.024  24.573  1.00 21.65           H
ATOM   1626  C   PHE A 350     -30.482  -5.388  26.195  1.00 21.65           C
ATOM   1627  O   PHE A 350     -31.068  -4.793  27.096  1.00 21.65           O
ATOM   1628  CB  PHE A 350     -27.947  -5.459  26.314  1.00 21.65           C
ATOM   1629 1HB  PHE A 350     -27.936  -5.183  27.367  1.00 21.65           H
ATOM   1630 2HB  PHE A 350     -28.033  -6.543  26.247  1.00 21.65           H
ATOM   1631  CG  PHE A 350     -26.640  -5.055  25.676  1.00 21.65           C
ATOM   1632  CD1 PHE A 350     -26.020  -3.834  26.000  1.00 21.65           C
ATOM   1633  HD1 PHE A 350     -26.474  -3.172  26.723  1.00 21.65           H
ATOM   1634  CD2 PHE A 350     -26.026  -5.896  24.730  1.00 21.65           C
ATOM   1635  HD2 PHE A 350     -26.491  -6.835  24.463  1.00 21.65           H
ATOM   1636  CE1 PHE A 350     -24.811  -3.445  25.374  1.00 21.65           C
ATOM   1637  HE1 PHE A 350     -24.368  -2.489  25.610  1.00 21.65           H
ATOM   1638  CE2 PHE A 350     -24.806  -5.525  24.111  1.00 21.65           C
ATOM   1639  HE2 PHE A 350     -24.351  -6.172  23.378  1.00 21.65           H
ATOM   1640  CZ  PHE A 350     -24.196  -4.298  24.438  1.00 21.65           C
ATOM   1641  HZ  PHE A 350     -23.269  -4.013  23.966  1.00 21.65           H
ATOM   1642  N   ILE A 351     -30.961  -6.492  25.640  1.00 -3.71           N
ATOM   1643  H   ILE A 351     -30.364  -7.019  25.004  1.00 -3.71           H
ATOM   1644  CA  ILE A 351     -32.349  -6.944  25.830  1.00 -3.71           C
ATOM   1645  HA  ILE A 351     -33.014  -6.138  25.522  1.00 -3.71           H
ATOM   1646  C   ILE A 351     -32.650  -7.237  27.306  1.00 -3.71           C
ATOM   1647  O   ILE A 351     -33.746  -6.955  27.805  1.00 -3.71           O
ATOM   1648  CB  ILE A 351     -32.640  -8.189  24.923  1.00 -3.71           C
ATOM   1649  HB  ILE A 351     -31.934  -8.976  25.190  1.00 -3.71           H
ATOM   1650  CG1 ILE A 351     -32.437  -7.825  23.435  1.00 -3.71           C
ATOM   1651 1HG1 ILE A 351     -33.273  -7.201  23.115  1.00 -3.71           H
ATOM   1652 2HG1 ILE A 351     -31.531  -7.236  23.322  1.00 -3.71           H
ATOM   1653  CG2 ILE A 351     -34.086  -8.724  25.121  1.00 -3.71           C
ATOM   1654 1HG2 ILE A 351     -34.259  -9.592  24.485  1.00 -3.71           H
ATOM   1655 2HG2 ILE A 351     -34.813  -7.950  24.873  1.00 -3.71           H
ATOM   1656 3HG2 ILE A 351     -34.232  -9.036  26.156  1.00 -3.71           H
ATOM   1657  CD1 ILE A 351     -32.319  -9.015  22.476  1.00 -3.71           C
ATOM   1658 1HD1 ILE A 351     -31.504  -9.667  22.791  1.00 -3.71           H
ATOM   1659 2HD1 ILE A 351     -32.112  -8.647  21.471  1.00 -3.71           H
ATOM   1660 3HD1 ILE A 351     -33.251  -9.577  22.458  1.00 -3.71           H
ATOM   1661  N   LYS A 352     -31.658  -7.718  28.043  1.00 -8.02           N
ATOM   1662  H   LYS A 352     -30.766  -7.919  27.594  1.00 -8.02           H
ATOM   1663  CA  LYS A 352     -31.808  -7.979  29.482  1.00 -8.02           C
ATOM   1664  HA  LYS A 352     -32.701  -8.587  29.623  1.00 -8.02           H
ATOM   1665  C   LYS A 352     -31.994  -6.747  30.375  1.00 -8.02           C
ATOM   1666  O   LYS A 352     -32.168  -6.890  31.581  1.00 -8.02           O
ATOM   1667  CB  LYS A 352     -30.605  -8.791  29.975  1.00 -8.02           C
ATOM   1668 1HB  LYS A 352     -29.691  -8.312  29.623  1.00 -8.02           H
ATOM   1669 2HB  LYS A 352     -30.594  -8.794  31.065  1.00 -8.02           H
ATOM   1670  CG  LYS A 352     -30.634 -10.241  29.508  1.00 -8.02           C
ATOM   1671 1HG  LYS A 352     -31.460 -10.754  30.002  1.00 -8.02           H
ATOM   1672 2HG  LYS A 352     -30.794 -10.276  28.431  1.00 -8.02           H
ATOM   1673  CD  LYS A 352     -29.333 -10.955  29.834  1.00 -8.02           C
ATOM   1674 1HD  LYS A 352     -28.513 -10.446  29.327  1.00 -8.02           H
ATOM   1675 2HD  LYS A 352     -29.160 -10.931  30.911  1.00 -8.02           H
ATOM   1676  CE  LYS A 352     -29.392 -12.399  29.364  1.00 -8.02           C
ATOM   1677 1HE  LYS A 352     -30.173 -12.926  29.915  1.00 -8.02           H
ATOM   1678 2HE  LYS A 352     -29.640 -12.416  28.301  1.00 -8.02           H
ATOM   1679  NZ  LYS A 352     -28.080 -13.085  29.565  1.00 -8.02           N
ATOM   1680 1HZ  LYS A 352     -27.813 -13.065  30.543  1.00 -8.02           H
ATOM   1681 2HZ  LYS A 352     -27.363 -12.632  29.011  1.00 -8.02           H
ATOM   1682 3HZ  LYS A 352     -28.151 -14.052  29.270  1.00 -8.02           H
ATOM   1683  N   LYS A 353     -31.978  -5.536  29.828  1.00 15.60           N
ATOM   1684  H   LYS A 353     -31.840  -5.442  28.825  1.00 15.60           H
ATOM   1685  CA  LYS A 353     -32.163  -4.315  30.630  1.00 15.60           C
ATOM   1686  HA  LYS A 353     -31.383  -4.274  31.390  1.00 15.60           H
ATOM   1687  C   LYS A 353     -33.513  -4.287  31.350  1.00 15.60           C
ATOM   1688  O   LYS A 353     -33.645  -3.737  32.449  1.00 15.60           O
ATOM   1689  CB  LYS A 353     -32.025  -3.092  29.720  1.00 15.60           C
ATOM   1690 1HB  LYS A 353     -31.145  -3.229  29.095  1.00 15.60           H
ATOM   1691 2HB  LYS A 353     -32.903  -3.037  29.078  1.00 15.60           H
ATOM   1692  CG  LYS A 353     -31.852  -1.784  30.467  1.00 15.60           C
ATOM   1693 1HG  LYS A 353     -32.682  -1.642  31.155  1.00 15.60           H
ATOM   1694 2HG  LYS A 353     -30.929  -1.843  31.044  1.00 15.60           H
ATOM   1695  CD  LYS A 353     -31.771  -0.579  29.545  1.00 15.60           C
ATOM   1696 1HD  LYS A 353     -31.416   0.263  30.135  1.00 15.60           H
ATOM   1697 2HD  LYS A 353     -31.051  -0.770  28.748  1.00 15.60           H
ATOM   1698  CE  LYS A 353     -33.124  -0.206  28.941  1.00 15.60           C
ATOM   1699 1HE  LYS A 353     -33.409  -0.948  28.193  1.00 15.60           H
ATOM   1700 2HE  LYS A 353     -33.870  -0.211  29.737  1.00 15.60           H
ATOM   1701  NZ  LYS A 353     -33.114   1.158  28.331  1.00 15.60           N
ATOM   1702 1HZ  LYS A 353     -33.994   1.330  27.856  1.00 15.60           H
ATOM   1703 2HZ  LYS A 353     -32.350   1.255  27.674  1.00 15.60           H
ATOM   1704 3HZ  LYS A 353     -33.006   1.845  29.068  1.00 15.60           H
ATOM   1705  N   SER A 354     -34.489  -4.977  30.782  1.00 17.33           N
ATOM   1706  H   SER A 354     -34.322  -5.427  29.893  1.00 17.33           H
ATOM   1707  CA  SER A 354     -35.819  -5.111  31.378  1.00 17.33           C
ATOM   1708  HA  SER A 354     -36.207  -4.111  31.554  1.00 17.33           H
ATOM   1709  C   SER A 354     -35.855  -5.854  32.716  1.00 17.33           C
ATOM   1710  O   SER A 354     -36.862  -5.812  33.428  1.00 17.33           O
ATOM   1711  CB  SER A 354     -36.734  -5.811  30.379  1.00 17.33           C
ATOM   1712 1HB  SER A 354     -36.392  -6.836  30.250  1.00 17.33           H
ATOM   1713 2HB  SER A 354     -37.757  -5.817  30.760  1.00 17.33           H
ATOM   1714  OG  SER A 354     -36.688  -5.156  29.122  1.00 17.33           O
ATOM   1715  HG  SER A 354     -36.754  -5.832  28.434  1.00 17.33           H
ATOM   1716  N   MET A 355     -34.740  -6.458  33.108  1.00  2.38           N
ATOM   1717  H   MET A 355     -33.961  -6.540  32.462  1.00  2.38           H
ATOM   1718  CA  MET A 355     -34.563  -6.988  34.459  1.00  2.38           C
ATOM   1719  HA  MET A 355     -35.323  -7.746  34.646  1.00  2.38           H
ATOM   1720  C   MET A 355     -34.697  -5.891  35.523  1.00  2.38           C
ATOM   1721  O   MET A 355     -35.149  -6.160  36.643  1.00  2.38           O
ATOM   1722  CB  MET A 355     -33.179  -7.638  34.552  1.00  2.38           C
ATOM   1723 1HB  MET A 355     -33.095  -8.379  33.757  1.00  2.38           H
ATOM   1724 2HB  MET A 355     -32.423  -6.870  34.387  1.00  2.38           H
ATOM   1725  CG  MET A 355     -32.881  -8.323  35.870  1.00  2.38           C
ATOM   1726 1HG  MET A 355     -32.939  -7.591  36.676  1.00  2.38           H
ATOM   1727 2HG  MET A 355     -33.621  -9.104  36.042  1.00  2.38           H
ATOM   1728  SD  MET A 355     -31.242  -9.051  35.872  1.00  2.38           S
ATOM   1729  CE  MET A 355     -31.206  -9.718  37.533  1.00  2.38           C
ATOM   1730 1HE  MET A 355     -30.258 -10.229  37.700  1.00  2.38           H
ATOM   1731 2HE  MET A 355     -32.025 -10.428  37.665  1.00  2.38           H
ATOM   1732 3HE  MET A 355     -31.312  -8.909  38.257  1.00  2.38           H
ATOM   1733  N   TYR A 356     -34.339  -4.659  35.173  1.00 28.65           N
ATOM   1734  H   TYR A 356     -33.988  -4.493  34.235  1.00 28.65           H
ATOM   1735  CA  TYR A 356     -34.425  -3.522  36.095  1.00 28.65           C
ATOM   1736  HA  TYR A 356     -34.824  -3.869  37.047  1.00 28.65           H
ATOM   1737  C   TYR A 356     -35.346  -2.393  35.625  1.00 28.65           C
ATOM   1738  O   TYR A 356     -36.069  -1.826  36.450  1.00 28.65           O
ATOM   1739  CB  TYR A 356     -33.027  -2.966  36.369  1.00 28.65           C
ATOM   1740 1HB  TYR A 356     -32.546  -2.732  35.420  1.00 28.65           H
ATOM   1741 2HB  TYR A 356     -33.130  -2.042  36.937  1.00 28.65           H
ATOM   1742  CG  TYR A 356     -32.141  -3.908  37.167  1.00 28.65           C
ATOM   1743  CD1 TYR A 356     -31.270  -4.815  36.525  1.00 28.65           C
ATOM   1744  HD1 TYR A 356     -31.226  -4.838  35.444  1.00 28.65           H
ATOM   1745  CD2 TYR A 356     -32.162  -3.887  38.579  1.00 28.65           C
ATOM   1746  HD2 TYR A 356     -32.825  -3.208  39.098  1.00 28.65           H
ATOM   1747  CE1 TYR A 356     -30.438  -5.691  37.282  1.00 28.65           C
ATOM   1748  HE1 TYR A 356     -29.786  -6.391  36.784  1.00 28.65           H
ATOM   1749  CE2 TYR A 356     -31.318  -4.748  39.335  1.00 28.65           C
ATOM   1750  HE2 TYR A 356     -31.337  -4.723  40.414  1.00 28.65           H
ATOM   1751  CZ  TYR A 356     -30.466  -5.639  38.678  1.00 28.65           C
ATOM   1752  OH  TYR A 356     -29.656  -6.461  39.420  1.00 28.65           O
ATOM   1753  HH  TYR A 356     -29.139  -7.077  38.882  1.00 28.65           H
ATOM   1754  N   GLY A 357     -35.369  -2.059  34.340  1.00 25.74           N
ATOM   1755  H   GLY A 357     -34.751  -2.502  33.667  1.00 25.74           H
ATOM   1756  CA  GLY A 357     -36.290  -1.032  33.869  1.00 25.74           C
ATOM   1757 1HA  GLY A 357     -37.288  -1.466  33.809  1.00 25.74           H
ATOM   1758 2HA  GLY A 357     -36.326  -0.232  34.604  1.00 25.74           H
ATOM   1759  C   GLY A 357     -35.974  -0.396  32.531  1.00 25.74           C
ATOM   1760  O   GLY A 357     -35.010  -0.777  31.870  1.00 25.74           O
ATOM   1761  N   VAL A 358     -36.791   0.565  32.123  1.00 -9.36           N
ATOM   1762  H   VAL A 358     -37.557   0.848  32.726  1.00 -9.36           H
ATOM   1763  CA  VAL A 358     -36.665   1.226  30.815  1.00 -9.36           C
ATOM   1764  HA  VAL A 358     -36.332   0.482  30.092  1.00 -9.36           H
ATOM   1765  C   VAL A 358     -35.647   2.370  30.779  1.00 -9.36           C
ATOM   1766  O   VAL A 358     -35.292   2.868  29.707  1.00 -9.36           O
ATOM   1767  CB  VAL A 358     -38.043   1.764  30.324  1.00 -9.36           C
ATOM   1768  HB  VAL A 358     -37.900   2.221  29.348  1.00 -9.36           H
ATOM   1769  CG1 VAL A 358     -39.045   0.614  30.159  1.00 -9.36           C
ATOM   1770 1HG1 VAL A 358     -39.969   0.994  29.723  1.00 -9.36           H
ATOM   1771 2HG1 VAL A 358     -39.269   0.154  31.122  1.00 -9.36           H
ATOM   1772 3HG1 VAL A 358     -38.632  -0.142  29.490  1.00 -9.36           H
ATOM   1773  CG2 VAL A 358     -38.633   2.820  31.275  1.00 -9.36           C
ATOM   1774 1HG2 VAL A 358     -38.831   2.390  32.255  1.00 -9.36           H
ATOM   1775 2HG2 VAL A 358     -39.570   3.194  30.862  1.00 -9.36           H
ATOM   1776 3HG2 VAL A 358     -37.947   3.662  31.379  1.00 -9.36           H
ATOM   1777  N   GLY A 359     -35.156   2.789  31.937  1.00 18.82           N
ATOM   1778  H   GLY A 359     -35.502   2.390  32.801  1.00 18.82           H
ATOM   1779  CA  GLY A 359     -34.138   3.828  31.989  1.00 18.82           C
ATOM   1780 1HA  GLY A 359     -34.509   4.706  31.462  1.00 18.82           H
ATOM   1781 2HA  GLY A 359     -33.964   4.101  33.029  1.00 18.82           H
ATOM   1782  C   GLY A 359     -32.813   3.429  31.362  1.00 18.82           C
ATOM   1783  O   GLY A 359     -32.600   2.271  31.029  1.00 18.82           O
ATOM   1784  N   VAL A 360     -31.913   4.378  31.166  1.00  0.78           N
ATOM   1785  H   VAL A 360     -32.104   5.325  31.470  1.00  0.78           H
ATOM   1786  CA  VAL A 360     -30.610   4.092  30.567  1.00  0.78           C
ATOM   1787  HA  VAL A 360     -30.732   3.362  29.769  1.00  0.78           H
ATOM   1788  C   VAL A 360     -29.749   3.490  31.670  1.00  0.78           C
ATOM   1789  O   VAL A 360     -29.651   4.054  32.754  1.00  0.78           O
ATOM   1790  CB  VAL A 360     -29.969   5.380  29.984  1.00  0.78           C
ATOM   1791  HB  VAL A 360     -29.847   6.106  30.786  1.00  0.78           H
ATOM   1792  CG1 VAL A 360     -28.591   5.097  29.367  1.00  0.78           C
ATOM   1793 1HG1 VAL A 360     -28.191   6.012  28.927  1.00  0.78           H
ATOM   1794 2HG1 VAL A 360     -28.673   4.337  28.589  1.00  0.78           H
ATOM   1795 3HG1 VAL A 360     -27.897   4.754  30.135  1.00  0.78           H
ATOM   1796  CG2 VAL A 360     -30.907   5.982  28.924  1.00  0.78           C
ATOM   1797 1HG2 VAL A 360     -31.820   6.350  29.389  1.00  0.78           H
ATOM   1798 2HG2 VAL A 360     -31.160   5.231  28.174  1.00  0.78           H
ATOM   1799 3HG2 VAL A 360     -30.419   6.818  28.425  1.00  0.78           H
ATOM   1800  N   HIS A 361     -29.179   2.322  31.430  1.00 39.82           N
ATOM   1801  H   HIS A 361     -29.257   1.906  30.506  1.00 39.82           H
ATOM   1802  CA  HIS A 361     -28.460   1.592  32.469  1.00 39.82           C
ATOM   1803  HA  HIS A 361     -28.809   1.936  33.439  1.00 39.82           H
ATOM   1804  C   HIS A 361     -26.951   1.828  32.357  1.00 39.82           C
ATOM   1805  O   HIS A 361     -26.443   2.059  31.258  1.00 39.82           O
ATOM   1806  CB  HIS A 361     -28.777   0.104  32.300  1.00 39.82           C
ATOM   1807 1HB  HIS A 361     -29.624   0.019  31.623  1.00 39.82           H
ATOM   1808 2HB  HIS A 361     -27.928  -0.385  31.834  1.00 39.82           H
ATOM   1809  CG  HIS A 361     -29.135  -0.616  33.566  1.00 39.82           C
ATOM   1810  ND1 HIS A 361     -29.024  -0.103  34.838  1.00 39.82           N
ATOM   1811  HD1 HIS A 361     -28.672   0.814  35.095  1.00 39.82           H
ATOM   1812  CD2 HIS A 361     -29.671  -1.852  33.740  1.00 39.82           C
ATOM   1813  HD2 HIS A 361     -29.904  -2.540  32.941  1.00 39.82           H
ATOM   1814  CE1 HIS A 361     -29.489  -1.009  35.696  1.00 39.82           C
ATOM   1815  HE1 HIS A 361     -29.535  -0.869  36.768  1.00 39.82           H
ATOM   1816  NE2 HIS A 361     -29.875  -2.104  35.075  1.00 39.82           N
ATOM   1817  N   ALA A 362     -26.239   1.740  33.471  1.00 -1.53           N
ATOM   1818  H   ALA A 362     -26.709   1.585  34.357  1.00 -1.53           H
ATOM   1819  CA  ALA A 362     -24.781   1.816  33.510  1.00 -1.53           C
ATOM   1820  HA  ALA A 362     -24.354   1.390  32.600  1.00 -1.53           H
ATOM   1821  C   ALA A 362     -24.385   0.963  34.717  1.00 -1.53           C
ATOM   1822  O   ALA A 362     -25.223   0.730  35.588  1.00 -1.53           O
ATOM   1823  CB  ALA A 362     -24.327   3.274  33.685  1.00 -1.53           C
ATOM   1824 1HB  ALA A 362     -23.238   3.320  33.696  1.00 -1.53           H
ATOM   1825 2HB  ALA A 362     -24.723   3.678  34.618  1.00 -1.53           H
ATOM   1826 3HB  ALA A 362     -24.700   3.870  32.851  1.00 -1.53           H
ATOM   1827  N   ALA A 363     -23.141   0.511  34.793  1.00 -0.52           N
ATOM   1828  H   ALA A 363     -22.476   0.737  34.059  1.00 -0.52           H
ATOM   1829  CA  ALA A 363     -22.683  -0.299  35.923  1.00 -0.52           C
ATOM   1830  HA  ALA A 363     -23.497  -0.436  36.636  1.00 -0.52           H
ATOM   1831  C   ALA A 363     -21.537   0.409  36.642  1.00 -0.52           C
ATOM   1832  O   ALA A 363     -20.648   0.946  35.989  1.00 -0.52           O
ATOM   1833  CB  ALA A 363     -22.230  -1.674  35.423  1.00 -0.52           C
ATOM   1834 1HB  ALA A 363     -21.393  -1.556  34.733  1.00 -0.52           H
ATOM   1835 2HB  ALA A 363     -23.052  -2.176  34.915  1.00 -0.52           H
ATOM   1836 3HB  ALA A 363     -21.909  -2.282  36.269  1.00 -0.52           H
ATOM   1837  N   ASN A 364     -21.538   0.379  37.967  1.00 18.29           N
ATOM   1838  H   ASN A 364     -22.309  -0.061  38.459  1.00 18.29           H
ATOM   1839  CA  ASN A 364     -20.449   0.951  38.763  1.00 18.29           C
ATOM   1840  HA  ASN A 364     -20.333   2.010  38.524  1.00 18.29           H
ATOM   1841  C   ASN A 364     -19.114   0.252  38.526  1.00 18.29           C
ATOM   1842  O   ASN A 364     -18.060   0.860  38.676  1.00 18.29           O
ATOM   1843  CB  ASN A 364     -20.781   0.796  40.248  1.00 18.29           C
ATOM   1844 1HB  ASN A 364     -21.772   1.201  40.441  1.00 18.29           H
ATOM   1845 2HB  ASN A 364     -20.782  -0.264  40.495  1.00 18.29           H
ATOM   1846  CG  ASN A 364     -19.788   1.491  41.143  1.00 18.29           C
ATOM   1847  OD1 ASN A 364     -19.575   2.690  41.044  1.00 18.29           O
ATOM   1848  ND2 ASN A 364     -19.202   0.758  42.048  1.00 18.29           N
ATOM   1849 1HD2 ASN A 364     -18.538   1.188  42.671  1.00 18.29           H
ATOM   1850 2HD2 ASN A 364     -19.401  -0.227  42.116  1.00 18.29           H
ATOM   1851  N   CYS A 365     -19.153  -1.032  38.193  1.00 -6.17           N
ATOM   1852  H   CYS A 365     -20.051  -1.494  38.099  1.00 -6.17           H
ATOM   1853  CA  CYS A 365     -17.936  -1.820  37.996  1.00 -6.17           C
ATOM   1854  HA  CYS A 365     -17.077  -1.155  38.071  1.00 -6.17           H
ATOM   1855  C   CYS A 365     -17.891  -2.510  36.625  1.00 -6.17           C
ATOM   1856  O   CYS A 365     -18.926  -2.970  36.124  1.00 -6.17           O
ATOM   1857  CB  CYS A 365     -17.844  -2.853  39.120  1.00 -6.17           C
ATOM   1858 1HB  CYS A 365     -18.713  -3.505  39.071  1.00 -6.17           H
ATOM   1859 2HB  CYS A 365     -16.953  -3.455  38.966  1.00 -6.17           H
ATOM   1860  SG  CYS A 365     -17.768  -2.123  40.773  1.00 -6.17           S
ATOM   1861  HG  CYS A 365     -16.770  -1.260  40.518  1.00 -6.17           H
ATOM   1862  N   PRO A 366     -16.695  -2.629  36.009  1.00-27.49           N
ATOM   1863  CA  PRO A 366     -16.656  -3.144  34.634  1.00-27.49           C
ATOM   1864  HA  PRO A 366     -17.344  -2.571  34.014  1.00-27.49           H
ATOM   1865  C   PRO A 366     -16.962  -4.626  34.433  1.00-27.49           C
ATOM   1866  O   PRO A 366     -17.263  -5.037  33.311  1.00-27.49           O
ATOM   1867  CB  PRO A 366     -15.220  -2.839  34.202  1.00-27.49           C
ATOM   1868 1HB  PRO A 366     -14.867  -3.560  33.466  1.00-27.49           H
ATOM   1869 2HB  PRO A 366     -15.157  -1.831  33.801  1.00-27.49           H
ATOM   1870  CG  PRO A 366     -14.446  -2.922  35.441  1.00-27.49           C
ATOM   1871 1HG  PRO A 366     -14.271  -3.964  35.712  1.00-27.49           H
ATOM   1872 2HG  PRO A 366     -13.505  -2.384  35.339  1.00-27.49           H
ATOM   1873  CD  PRO A 366     -15.337  -2.250  36.449  1.00-27.49           C
ATOM   1874 1HD  PRO A 366     -15.128  -2.626  37.447  1.00-27.49           H
ATOM   1875 2HD  PRO A 366     -15.212  -1.167  36.410  1.00-27.49           H
ATOM   1876  N   TYR A 367     -16.917  -5.439  35.481  1.00 20.95           N
ATOM   1877  H   TYR A 367     -16.627  -5.092  36.385  1.00 20.95           H
ATOM   1878  CA  TYR A 367     -17.281  -6.849  35.346  1.00 20.95           C
ATOM   1879  HA  TYR A 367     -16.627  -7.335  34.621  1.00 20.95           H
ATOM   1880  C   TYR A 367     -18.719  -6.993  34.851  1.00 20.95           C
ATOM   1881  O   TYR A 367     -19.011  -7.768  33.936  1.00 20.95           O
ATOM   1882  CB  TYR A 367     -17.157  -7.558  36.699  1.00 20.95           C
ATOM   1883 1HB  TYR A 367     -16.103  -7.678  36.942  1.00 20.95           H
ATOM   1884 2HB  TYR A 367     -17.624  -6.938  37.464  1.00 20.95           H
ATOM   1885  CG  TYR A 367     -17.841  -8.909  36.713  1.00 20.95           C
ATOM   1886  CD1 TYR A 367     -17.241 -10.031  36.110  1.00 20.95           C
ATOM   1887  HD1 TYR A 367     -16.252  -9.948  35.682  1.00 20.95           H
ATOM   1888  CD2 TYR A 367     -19.125  -9.058  37.282  1.00 20.95           C
ATOM   1889  HD2 TYR A 367     -19.597  -8.218  37.771  1.00 20.95           H
ATOM   1890  CE1 TYR A 367     -17.931 -11.271  36.040  1.00 20.95           C
ATOM   1891  HE1 TYR A 367     -17.471 -12.125  35.567  1.00 20.95           H
ATOM   1892  CE2 TYR A 367     -19.820 -10.290  37.203  1.00 20.95           C
ATOM   1893  HE2 TYR A 367     -20.812 -10.383  37.621  1.00 20.95           H
ATOM   1894  CZ  TYR A 367     -19.222 -11.380  36.569  1.00 20.95           C
ATOM   1895  OH  TYR A 367     -19.919 -12.554  36.455  1.00 20.95           O
ATOM   1896  HH  TYR A 367     -20.806 -12.491  36.820  1.00 20.95           H
ATOM   1897  N   PHE A 368     -19.618  -6.230  35.453  1.00 23.37           N
ATOM   1898  H   PHE A 368     -19.323  -5.547  36.135  1.00 23.37           H
ATOM   1899  CA  PHE A 368     -21.042  -6.406  35.204  1.00 23.37           C
ATOM   1900  HA  PHE A 368     -21.284  -7.467  35.285  1.00 23.37           H
ATOM   1901  C   PHE A 368     -21.455  -5.932  33.821  1.00 23.37           C
ATOM   1902  O   PHE A 368     -22.254  -6.583  33.155  1.00 23.37           O
ATOM   1903  CB  PHE A 368     -21.842  -5.647  36.259  1.00 23.37           C
ATOM   1904 1HB  PHE A 368     -21.597  -4.588  36.194  1.00 23.37           H
ATOM   1905 2HB  PHE A 368     -22.904  -5.770  36.045  1.00 23.37           H
ATOM   1906  CG  PHE A 368     -21.579  -6.117  37.661  1.00 23.37           C
ATOM   1907  CD1 PHE A 368     -22.229  -7.257  38.163  1.00 23.37           C
ATOM   1908  HD1 PHE A 368     -22.907  -7.808  37.529  1.00 23.37           H
ATOM   1909  CD2 PHE A 368     -20.698  -5.412  38.496  1.00 23.37           C
ATOM   1910  HD2 PHE A 368     -20.204  -4.528  38.122  1.00 23.37           H
ATOM   1911  CE1 PHE A 368     -22.016  -7.689  39.497  1.00 23.37           C
ATOM   1912  HE1 PHE A 368     -22.526  -8.565  39.871  1.00 23.37           H
ATOM   1913  CE2 PHE A 368     -20.467  -5.830  39.830  1.00 23.37           C
ATOM   1914  HE2 PHE A 368     -19.794  -5.272  40.466  1.00 23.37           H
ATOM   1915  CZ  PHE A 368     -21.134  -6.969  40.333  1.00 23.37           C
ATOM   1916  HZ  PHE A 368     -20.972  -7.287  41.353  1.00 23.37           H
ATOM   1917  N   SER A 369     -20.899  -4.818  33.371  1.00 14.69           N
ATOM   1918  H   SER A 369     -20.235  -4.307  33.939  1.00 14.69           H
ATOM   1919  CA  SER A 369     -21.234  -4.282  32.054  1.00 14.69           C
ATOM   1920  HA  SER A 369     -22.316  -4.188  31.962  1.00 14.69           H
ATOM   1921  C   SER A 369     -20.734  -5.200  30.941  1.00 14.69           C
ATOM   1922  O   SER A 369     -21.412  -5.399  29.930  1.00 14.69           O
ATOM   1923  CB  SER A 369     -20.598  -2.901  31.925  1.00 14.69           C
ATOM   1924 1HB  SER A 369     -20.575  -2.601  30.878  1.00 14.69           H
ATOM   1925 2HB  SER A 369     -21.191  -2.183  32.493  1.00 14.69           H
ATOM   1926  OG  SER A 369     -19.286  -2.927  32.456  1.00 14.69           O
ATOM   1927  HG  SER A 369     -18.662  -2.973  31.721  1.00 14.69           H
ATOM   1928  N   ALA A 370     -19.569  -5.803  31.147  1.00-13.04           N
ATOM   1929  H   ALA A 370     -19.062  -5.638  32.008  1.00-13.04           H
ATOM   1930  CA  ALA A 370     -18.966  -6.673  30.140  1.00-13.04           C
ATOM   1931  HA  ALA A 370     -18.862  -6.104  29.215  1.00-13.04           H
ATOM   1932  C   ALA A 370     -19.824  -7.900  29.828  1.00-13.04           C
ATOM   1933  O   ALA A 370     -19.790  -8.407  28.709  1.00-13.04           O
ATOM   1934  CB  ALA A 370     -17.575  -7.100  30.596  1.00-13.04           C
ATOM   1935 1HB  ALA A 370     -16.933  -6.223  30.675  1.00-13.04           H
ATOM   1936 2HB  ALA A 370     -17.149  -7.786  29.864  1.00-13.04           H
ATOM   1937 3HB  ALA A 370     -17.631  -7.599  31.564  1.00-13.04           H
ATOM   1938  N   ARG A 371     -20.634  -8.340  30.784  1.00  0.30           N
ATOM   1939  H   ARG A 371     -20.660  -7.849  31.669  1.00  0.30           H
ATOM   1940  CA  ARG A 371     -21.501  -9.510  30.593  1.00  0.30           C
ATOM   1941  HA  ARG A 371     -20.883 -10.394  30.432  1.00  0.30           H
ATOM   1942  C   ARG A 371     -22.416  -9.383  29.386  1.00  0.30           C
ATOM   1943  O   ARG A 371     -22.751 -10.386  28.756  1.00  0.30           O
ATOM   1944  CB  ARG A 371     -22.399  -9.722  31.821  1.00  0.30           C
ATOM   1945 1HB  ARG A 371     -22.955  -8.801  31.994  1.00  0.30           H
ATOM   1946 2HB  ARG A 371     -23.126 -10.496  31.579  1.00  0.30           H
ATOM   1947  CG  ARG A 371     -21.695 -10.109  33.125  1.00  0.30           C
ATOM   1948 1HG  ARG A 371     -20.910  -9.387  33.335  1.00  0.30           H
ATOM   1949 2HG  ARG A 371     -22.422 -10.070  33.936  1.00  0.30           H
ATOM   1950  CD  ARG A 371     -21.090 -11.508  33.099  1.00  0.30           C
ATOM   1951 1HD  ARG A 371     -20.358 -11.571  32.293  1.00  0.30           H
ATOM   1952 2HD  ARG A 371     -20.578 -11.679  34.047  1.00  0.30           H
ATOM   1953  NE  ARG A 371     -22.108 -12.552  32.916  1.00  0.30           N
ATOM   1954  HE  ARG A 371     -23.064 -12.248  32.785  1.00  0.30           H
ATOM   1955  CZ  ARG A 371     -21.905 -13.860  32.916  1.00  0.30           C
ATOM   1956  NH1 ARG A 371     -22.937 -14.635  32.769  1.00  0.30           N
ATOM   1957 1HH1 ARG A 371     -23.838 -14.231  32.585  1.00  0.30           H
ATOM   1958 2HH1 ARG A 371     -22.828 -15.637  32.850  1.00  0.30           H
ATOM   1959  NH2 ARG A 371     -20.734 -14.418  33.067  1.00  0.30           N
ATOM   1960 1HH2 ARG A 371     -19.913 -13.842  33.187  1.00  0.30           H
ATOM   1961 2HH2 ARG A 371     -20.644 -15.425  33.051  1.00  0.30           H
ATOM   1962  N   TYR A 372     -22.841  -8.172  29.066  1.00 24.53           N
ATOM   1963  H   TYR A 372     -22.521  -7.371  29.597  1.00 24.53           H
ATOM   1964  CA  TYR A 372     -23.817  -7.977  28.000  1.00 24.53           C
ATOM   1965  HA  TYR A 372     -24.478  -8.843  27.988  1.00 24.53           H
ATOM   1966  C   TYR A 372     -23.205  -7.864  26.608  1.00 24.53           C
ATOM   1967  O   TYR A 372     -23.790  -8.357  25.636  1.00 24.53           O
ATOM   1968  CB  TYR A 372     -24.675  -6.760  28.342  1.00 24.53           C
ATOM   1969 1HB  TYR A 372     -24.056  -5.864  28.354  1.00 24.53           H
ATOM   1970 2HB  TYR A 372     -25.454  -6.654  27.591  1.00 24.53           H
ATOM   1971  CG  TYR A 372     -25.312  -6.953  29.699  1.00 24.53           C
ATOM   1972  CD1 TYR A 372     -24.818  -6.274  30.833  1.00 24.53           C
ATOM   1973  HD1 TYR A 372     -24.047  -5.525  30.722  1.00 24.53           H
ATOM   1974  CD2 TYR A 372     -26.351  -7.892  29.876  1.00 24.53           C
ATOM   1975  HD2 TYR A 372     -26.772  -8.399  29.017  1.00 24.53           H
ATOM   1976  CE1 TYR A 372     -25.299  -6.588  32.131  1.00 24.53           C
ATOM   1977  HE1 TYR A 372     -24.909  -6.074  32.996  1.00 24.53           H
ATOM   1978  CE2 TYR A 372     -26.827  -8.211  31.176  1.00 24.53           C
ATOM   1979  HE2 TYR A 372     -27.601  -8.951  31.309  1.00 24.53           H
ATOM   1980  CZ  TYR A 372     -26.273  -7.578  32.289  1.00 24.53           C
ATOM   1981  OH  TYR A 372     -26.681  -7.941  33.547  1.00 24.53           O
ATOM   1982  HH  TYR A 372     -27.411  -8.575  33.526  1.00 24.53           H
ATOM   1983  N   CYS A 373     -22.025  -7.266  26.503  1.00 14.80           N
ATOM   1984  H   CYS A 373     -21.560  -6.908  27.327  1.00 14.80           H
ATOM   1985  CA  CYS A 373     -21.375  -7.091  25.203  1.00 14.80           C
ATOM   1986  HA  CYS A 373     -22.142  -7.096  24.429  1.00 14.80           H
ATOM   1987  C   CYS A 373     -20.383  -8.198  24.846  1.00 14.80           C
ATOM   1988  O   CYS A 373     -20.012  -8.330  23.679  1.00 14.80           O
ATOM   1989  CB  CYS A 373     -20.675  -5.732  25.154  1.00 14.80           C
ATOM   1990 1HB  CYS A 373     -20.231  -5.603  24.165  1.00 14.80           H
ATOM   1991 2HB  CYS A 373     -21.423  -4.953  25.290  1.00 14.80           H
ATOM   1992  SG  CYS A 373     -19.392  -5.521  26.411  1.00 14.80           S
ATOM   1993  HG  CYS A 373     -19.007  -4.295  26.014  1.00 14.80           H
ATOM   1994  N   ASP A 374     -19.959  -8.999  25.813  1.00  4.05           N
ATOM   1995  H   ASP A 374     -20.218  -8.820  26.777  1.00  4.05           H
ATOM   1996  CA  ASP A 374     -19.111 -10.160  25.529  1.00  4.05           C
ATOM   1997  HA  ASP A 374     -18.263  -9.847  24.925  1.00  4.05           H
ATOM   1998  C   ASP A 374     -19.909 -11.207  24.759  1.00  4.05           C
ATOM   1999  O   ASP A 374     -20.991 -11.605  25.199  1.00  4.05           O
ATOM   2000  CB  ASP A 374     -18.605 -10.788  26.829  1.00  4.05           C
ATOM   2001 1HB  ASP A 374     -18.038 -10.043  27.387  1.00  4.05           H
ATOM   2002 2HB  ASP A 374     -19.464 -11.090  27.427  1.00  4.05           H
ATOM   2003  CG  ASP A 374     -17.728 -12.003  26.587  1.00  4.05           C
ATOM   2004  OD1 ASP A 374     -16.843 -11.955  25.704  1.00  4.05           O
ATOM   2005  OD2 ASP A 374     -17.915 -13.034  27.271  1.00  4.05           O
ATOM   2006  N   ILE A 375     -19.389 -11.642  23.620  1.00 34.13           N
ATOM   2007  H   ILE A 375     -18.487 -11.299  23.323  1.00 34.13           H
ATOM   2008  CA  ILE A 375     -20.050 -12.623  22.757  1.00 34.13           C
ATOM   2009  HA  ILE A 375     -20.902 -13.052  23.282  1.00 34.13           H
ATOM   2010  C   ILE A 375     -19.055 -13.743  22.486  1.00 34.13           C
ATOM   2011  O   ILE A 375     -17.847 -13.523  22.562  1.00 34.13           O
ATOM   2012  CB  ILE A 375     -20.556 -11.979  21.431  1.00 34.13           C
ATOM   2013  HB  ILE A 375     -20.978 -12.767  20.814  1.00 34.13           H
ATOM   2014  CG1 ILE A 375     -19.401 -11.312  20.651  1.00 34.13           C
ATOM   2015 1HG1 ILE A 375     -19.036 -10.458  21.222  1.00 34.13           H
ATOM   2016 2HG1 ILE A 375     -18.586 -12.025  20.554  1.00 34.13           H
ATOM   2017  CG2 ILE A 375     -21.683 -10.977  21.739  1.00 34.13           C
ATOM   2018 1HG2 ILE A 375     -22.136 -10.624  20.814  1.00 34.13           H
ATOM   2019 2HG2 ILE A 375     -21.294 -10.125  22.296  1.00 34.13           H
ATOM   2020 3HG2 ILE A 375     -22.455 -11.463  22.334  1.00 34.13           H
ATOM   2021  CD1 ILE A 375     -19.752 -10.823  19.241  1.00 34.13           C
ATOM   2022 1HD1 ILE A 375     -18.846 -10.469  18.747  1.00 34.13           H
ATOM   2023 2HD1 ILE A 375     -20.467 -10.002  19.293  1.00 34.13           H
ATOM   2024 3HD1 ILE A 375     -20.180 -11.641  18.659  1.00 34.13           H
ATOM   2025  N   ASP A 376     -19.539 -14.941  22.189  1.00  2.81           N
ATOM   2026  H   ASP A 376     -20.536 -15.062  22.062  1.00  2.81           H
ATOM   2027  CA  ASP A 376     -18.668 -16.113  22.051  1.00  2.81           C
ATOM   2028  HA  ASP A 376     -18.054 -16.216  22.946  1.00  2.81           H
ATOM   2029  C   ASP A 376     -17.740 -15.969  20.853  1.00  2.81           C
ATOM   2030  O   ASP A 376     -16.609 -16.459  20.854  1.00  2.81           O
ATOM   2031  CB  ASP A 376     -19.495 -17.390  21.859  1.00  2.81           C
ATOM   2032 1HB  ASP A 376     -20.233 -17.220  21.075  1.00  2.81           H
ATOM   2033 2HB  ASP A 376     -18.830 -18.193  21.542  1.00  2.81           H
ATOM   2034  CG  ASP A 376     -20.201 -17.834  23.125  1.00  2.81           C
ATOM   2035  OD1 ASP A 376     -21.411 -18.154  23.072  1.00  2.81           O
ATOM   2036  OD2 ASP A 376     -19.557 -17.911  24.196  1.00  2.81           O
ATOM   2037  N   ASP A 377     -18.220 -15.271  19.835  1.00  0.57           N
ATOM   2038  H   ASP A 377     -19.167 -14.903  19.901  1.00  0.57           H
ATOM   2039  CA  ASP A 377     -17.475 -15.067  18.594  1.00  0.57           C
ATOM   2040  HA  ASP A 377     -17.210 -16.042  18.189  1.00  0.57           H
ATOM   2041  C   ASP A 377     -16.193 -14.250  18.724  1.00  0.57           C
ATOM   2042  O   ASP A 377     -15.249 -14.450  17.956  1.00  0.57           O
ATOM   2043  CB  ASP A 377     -18.366 -14.343  17.588  1.00  0.57           C
ATOM   2044 1HB  ASP A 377     -19.337 -14.832  17.553  1.00  0.57           H
ATOM   2045 2HB  ASP A 377     -18.504 -13.314  17.915  1.00  0.57           H
ATOM   2046  CG  ASP A 377     -17.775 -14.341  16.198  1.00  0.57           C
ATOM   2047  OD1 ASP A 377     -17.590 -13.251  15.610  1.00  0.57           O
ATOM   2048  OD2 ASP A 377     -17.523 -15.440  15.648  1.00  0.57           O
ATOM   2049  N   ASN A 378     -16.148 -13.325  19.673  1.00 22.84           N
ATOM   2050  H   ASN A 378     -16.927 -13.223  20.310  1.00 22.84           H
ATOM   2051  CA  ASN A 378     -14.989 -12.446  19.830  1.00 22.84           C
ATOM   2052  HA  ASN A 378     -14.094 -12.985  19.519  1.00 22.84           H
ATOM   2053  C   ASN A 378     -14.786 -11.984  21.271  1.00 22.84           C
ATOM   2054  O   ASN A 378     -15.602 -11.232  21.811  1.00 22.84           O
ATOM   2055  CB  ASN A 378     -15.145 -11.212  18.933  1.00 22.84           C
ATOM   2056 1HB  ASN A 378     -15.354 -11.534  17.914  1.00 22.84           H
ATOM   2057 2HB  ASN A 378     -15.984 -10.615  19.286  1.00 22.84           H
ATOM   2058  CG  ASN A 378     -13.908 -10.351  18.926  1.00 22.84           C
ATOM   2059  OD1 ASN A 378     -12.834 -10.780  19.336  1.00 22.84           O
ATOM   2060  ND2 ASN A 378     -14.035  -9.144  18.458  1.00 22.84           N
ATOM   2061 1HD2 ASN A 378     -13.245  -8.523  18.492  1.00 22.84           H
ATOM   2062 2HD2 ASN A 378     -14.919  -8.841  18.079  1.00 22.84           H
ATOM   2063  N   GLY A 379     -13.681 -12.408  21.872  1.00 24.68           N
ATOM   2064  H   GLY A 379     -13.052 -13.036  21.378  1.00 24.68           H
ATOM   2065  CA  GLY A 379     -13.340 -12.034  23.235  1.00 24.68           C
ATOM   2066 1HA  GLY A 379     -14.252 -12.007  23.831  1.00 24.68           H
ATOM   2067 2HA  GLY A 379     -12.686 -12.799  23.653  1.00 24.68           H
ATOM   2068  C   GLY A 379     -12.645 -10.692  23.365  1.00 24.68           C
ATOM   2069  O   GLY A 379     -12.444 -10.215  24.481  1.00 24.68           O
ATOM   2070  N   VAL A 380     -12.284 -10.071  22.252  1.00  1.39           N
ATOM   2071  H   VAL A 380     -12.450 -10.503  21.351  1.00  1.39           H
ATOM   2072  CA  VAL A 380     -11.739  -8.712  22.267  1.00  1.39           C
ATOM   2073  HA  VAL A 380     -11.154  -8.544  23.169  1.00  1.39           H
ATOM   2074  C   VAL A 380     -12.974  -7.818  22.262  1.00  1.39           C
ATOM   2075  O   VAL A 380     -13.912  -8.078  21.501  1.00  1.39           O
ATOM   2076  CB  VAL A 380     -10.866  -8.411  21.009  1.00  1.39           C
ATOM   2077  HB  VAL A 380     -11.481  -8.539  20.120  1.00  1.39           H
ATOM   2078  CG1 VAL A 380     -10.326  -6.969  21.030  1.00  1.39           C
ATOM   2079 1HG1 VAL A 380      -9.672  -6.805  20.172  1.00  1.39           H
ATOM   2080 2HG1 VAL A 380      -9.760  -6.786  21.946  1.00  1.39           H
ATOM   2081 3HG1 VAL A 380     -11.149  -6.258  20.970  1.00  1.39           H
ATOM   2082  CG2 VAL A 380      -9.684  -9.389  20.913  1.00  1.39           C
ATOM   2083 1HG2 VAL A 380      -9.118  -9.188  20.003  1.00  1.39           H
ATOM   2084 2HG2 VAL A 380     -10.045 -10.417  20.871  1.00  1.39           H
ATOM   2085 3HG2 VAL A 380      -9.027  -9.265  21.772  1.00  1.39           H
ATOM   2086  N   ARG A 381     -13.007  -6.785  23.091  1.00 15.04           N
ATOM   2087  H   ARG A 381     -12.218  -6.610  23.713  1.00 15.04           H
ATOM   2088  CA  ARG A 381     -14.129  -5.844  23.115  1.00 15.04           C
ATOM   2089  HA  ARG A 381     -14.580  -5.792  22.123  1.00 15.04           H
ATOM   2090  C   ARG A 381     -13.587  -4.478  23.481  1.00 15.04           C
ATOM   2091  O   ARG A 381     -12.533  -4.387  24.099  1.00 15.04           O
ATOM   2092  CB  ARG A 381     -15.188  -6.298  24.133  1.00 15.04           C
ATOM   2093 1HB  ARG A 381     -16.077  -5.679  24.007  1.00 15.04           H
ATOM   2094 2HB  ARG A 381     -15.458  -7.327  23.902  1.00 15.04           H
ATOM   2095  CG  ARG A 381     -14.754  -6.215  25.603  1.00 15.04           C
ATOM   2096 1HG  ARG A 381     -13.768  -6.663  25.727  1.00 15.04           H
ATOM   2097 2HG  ARG A 381     -14.704  -5.166  25.893  1.00 15.04           H
ATOM   2098  CD  ARG A 381     -15.734  -6.927  26.519  1.00 15.04           C
ATOM   2099 1HD  ARG A 381     -15.618  -6.538  27.530  1.00 15.04           H
ATOM   2100 2HD  ARG A 381     -16.750  -6.718  26.184  1.00 15.04           H
ATOM   2101  NE  ARG A 381     -15.508  -8.380  26.523  1.00 15.04           N
ATOM   2102  HE  ARG A 381     -15.722  -8.872  25.662  1.00 15.04           H
ATOM   2103  CZ  ARG A 381     -15.044  -9.108  27.530  1.00 15.04           C
ATOM   2104  NH1 ARG A 381     -14.980 -10.399  27.407  1.00 15.04           N
ATOM   2105 1HH1 ARG A 381     -15.286 -10.845  26.553  1.00 15.04           H
ATOM   2106 2HH1 ARG A 381     -14.656 -10.954  28.183  1.00 15.04           H
ATOM   2107  NH2 ARG A 381     -14.679  -8.624  28.686  1.00 15.04           N
ATOM   2108 1HH2 ARG A 381     -14.650  -7.624  28.838  1.00 15.04           H
ATOM   2109 2HH2 ARG A 381     -14.437  -9.260  29.431  1.00 15.04           H
ATOM   2110  N   HIS A 382     -14.307  -3.420  23.163  1.00 12.42           N
ATOM   2111  H   HIS A 382     -15.146  -3.526  22.601  1.00 12.42           H
ATOM   2112  CA  HIS A 382     -13.979  -2.096  23.678  1.00 12.42           C
ATOM   2113  HA  HIS A 382     -13.096  -2.134  24.312  1.00 12.42           H
ATOM   2114  C   HIS A 382     -15.194  -1.737  24.524  1.00 12.42           C
ATOM   2115  O   HIS A 382     -16.292  -2.216  24.238  1.00 12.42           O
ATOM   2116  CB  HIS A 382     -13.760  -1.082  22.549  1.00 12.42           C
ATOM   2117 1HB  HIS A 382     -14.671  -1.023  21.959  1.00 12.42           H
ATOM   2118 2HB  HIS A 382     -13.574  -0.106  22.994  1.00 12.42           H
ATOM   2119  CG  HIS A 382     -12.624  -1.411  21.625  1.00 12.42           C
ATOM   2120  ND1 HIS A 382     -12.362  -0.721  20.465  1.00 12.42           N
ATOM   2121  HD1 HIS A 382     -12.888   0.075  20.105  1.00 12.42           H
ATOM   2122  CD2 HIS A 382     -11.661  -2.372  21.680  1.00 12.42           C
ATOM   2123  HD2 HIS A 382     -11.556  -3.099  22.472  1.00 12.42           H
ATOM   2124  CE1 HIS A 382     -11.288  -1.263  19.887  1.00 12.42           C
ATOM   2125  HE1 HIS A 382     -10.849  -0.911  18.961  1.00 12.42           H
ATOM   2126  NE2 HIS A 382     -10.835  -2.288  20.580  1.00 12.42           N
ATOM   2127  N   MET A 383     -15.025  -0.945  25.571  1.00  4.69           N
ATOM   2128  H   MET A 383     -14.094  -0.602  25.796  1.00  4.69           H
ATOM   2129  CA  MET A 383     -16.138  -0.551  26.438  1.00  4.69           C
ATOM   2130  HA  MET A 383     -17.070  -0.571  25.873  1.00  4.69           H
ATOM   2131  C   MET A 383     -15.884   0.880  26.898  1.00  4.69           C
ATOM   2132  O   MET A 383     -14.726   1.286  27.022  1.00  4.69           O
ATOM   2133  CB  MET A 383     -16.240  -1.538  27.608  1.00  4.69           C
ATOM   2134 1HB  MET A 383     -16.330  -2.538  27.184  1.00  4.69           H
ATOM   2135 2HB  MET A 383     -15.319  -1.495  28.186  1.00  4.69           H
ATOM   2136  CG  MET A 383     -17.424  -1.320  28.544  1.00  4.69           C
ATOM   2137 1HG  MET A 383     -17.233  -0.450  29.173  1.00  4.69           H
ATOM   2138 2HG  MET A 383     -18.308  -1.124  27.941  1.00  4.69           H
ATOM   2139  SD  MET A 383     -17.763  -2.765  29.580  1.00  4.69           S
ATOM   2140  CE  MET A 383     -16.292  -2.922  30.595  1.00  4.69           C
ATOM   2141 1HE  MET A 383     -16.142  -2.013  31.176  1.00  4.69           H
ATOM   2142 2HE  MET A 383     -15.424  -3.101  29.961  1.00  4.69           H
ATOM   2143 3HE  MET A 383     -16.409  -3.767  31.273  1.00  4.69           H
ATOM   2144  N   VAL A 384     -16.940   1.657  27.089  1.00-13.76           N
ATOM   2145  H   VAL A 384     -17.878   1.277  27.027  1.00-13.76           H
ATOM   2146  CA  VAL A 384     -16.810   3.085  27.375  1.00-13.76           C
ATOM   2147  HA  VAL A 384     -15.873   3.451  26.959  1.00-13.76           H
ATOM   2148  C   VAL A 384     -16.808   3.292  28.889  1.00-13.76           C
ATOM   2149  O   VAL A 384     -17.643   2.725  29.597  1.00-13.76           O
ATOM   2150  CB  VAL A 384     -17.981   3.876  26.715  1.00-13.76           C
ATOM   2151  HB  VAL A 384     -18.916   3.579  27.186  1.00-13.76           H
ATOM   2152  CG1 VAL A 384     -17.800   5.387  26.877  1.00-13.76           C
ATOM   2153 1HG1 VAL A 384     -18.637   5.908  26.409  1.00-13.76           H
ATOM   2154 2HG1 VAL A 384     -16.869   5.711  26.408  1.00-13.76           H
ATOM   2155 3HG1 VAL A 384     -17.777   5.653  27.933  1.00-13.76           H
ATOM   2156  CG2 VAL A 384     -18.078   3.548  25.211  1.00-13.76           C
ATOM   2157 1HG2 VAL A 384     -18.846   4.167  24.745  1.00-13.76           H
ATOM   2158 2HG2 VAL A 384     -18.361   2.505  25.070  1.00-13.76           H
ATOM   2159 3HG2 VAL A 384     -17.123   3.736  24.718  1.00-13.76           H
ATOM   2160  N   LEU A 385     -15.886   4.107  29.382  1.00 -3.98           N
ATOM   2161  H   LEU A 385     -15.241   4.562  28.742  1.00 -3.98           H
ATOM   2162  CA  LEU A 385     -15.812   4.474  30.797  1.00 -3.98           C
ATOM   2163  HA  LEU A 385     -16.443   3.816  31.396  1.00 -3.98           H
ATOM   2164  C   LEU A 385     -16.327   5.908  30.863  1.00 -3.98           C
ATOM   2165  O   LEU A 385     -15.912   6.766  30.074  1.00 -3.98           O
ATOM   2166  CB  LEU A 385     -14.365   4.389  31.283  1.00 -3.98           C
ATOM   2167 1HB  LEU A 385     -13.955   3.470  30.865  1.00 -3.98           H
ATOM   2168 2HB  LEU A 385     -13.837   5.216  30.827  1.00 -3.98           H
ATOM   2169  CG  LEU A 385     -14.002   4.393  32.779  1.00 -3.98           C
ATOM   2170  HG  LEU A 385     -14.545   3.584  33.258  1.00 -3.98           H
ATOM   2171  CD1 LEU A 385     -12.503   4.105  32.898  1.00 -3.98           C
ATOM   2172 1HD1 LEU A 385     -12.238   3.991  33.951  1.00 -3.98           H
ATOM   2173 2HD1 LEU A 385     -11.924   4.927  32.473  1.00 -3.98           H
ATOM   2174 3HD1 LEU A 385     -12.256   3.184  32.376  1.00 -3.98           H
ATOM   2175  CD2 LEU A 385     -14.311   5.674  33.543  1.00 -3.98           C
ATOM   2176 1HD2 LEU A 385     -13.881   5.620  34.545  1.00 -3.98           H
ATOM   2177 2HD2 LEU A 385     -15.387   5.783  33.649  1.00 -3.98           H
ATOM   2178 3HD2 LEU A 385     -13.904   6.541  33.025  1.00 -3.98           H
ATOM   2179  N   CYS A 386     -17.248   6.154  31.775  1.00  0.28           N
ATOM   2180  H   CYS A 386     -17.511   5.417  32.427  1.00  0.28           H
ATOM   2181  CA  CYS A 386     -17.913   7.440  31.922  1.00  0.28           C
ATOM   2182  HA  CYS A 386     -17.470   8.179  31.258  1.00  0.28           H
ATOM   2183  C   CYS A 386     -17.801   7.918  33.361  1.00  0.28           C
ATOM   2184  O   CYS A 386     -17.529   7.117  34.255  1.00  0.28           O
ATOM   2185  CB  CYS A 386     -19.393   7.253  31.588  1.00  0.28           C
ATOM   2186 1HB  CYS A 386     -19.837   6.605  32.346  1.00  0.28           H
ATOM   2187 2HB  CYS A 386     -19.888   8.224  31.633  1.00  0.28           H
ATOM   2188  SG  CYS A 386     -19.691   6.512  29.964  1.00  0.28           S
ATOM   2189  HG  CYS A 386     -19.016   5.378  30.189  1.00  0.28           H
ATOM   2190  N   ARG A 387     -18.109   9.182  33.605  1.00 -7.57           N
ATOM   2191  H   ARG A 387     -18.298   9.817  32.829  1.00 -7.57           H
ATOM   2192  CA  ARG A 387     -18.292   9.679  34.967  1.00 -7.57           C
ATOM   2193  HA  ARG A 387     -18.168   8.860  35.672  1.00 -7.57           H
ATOM   2194  C   ARG A 387     -19.735  10.153  35.029  1.00 -7.57           C
ATOM   2195  O   ARG A 387     -20.262  10.686  34.044  1.00 -7.57           O
ATOM   2196  CB  ARG A 387     -17.265  10.765  35.300  1.00 -7.57           C
ATOM   2197 1HB  ARG A 387     -16.328  10.497  34.813  1.00 -7.57           H
ATOM   2198 2HB  ARG A 387     -17.600  11.723  34.900  1.00 -7.57           H
ATOM   2199  CG  ARG A 387     -16.986  10.887  36.796  1.00 -7.57           C
ATOM   2200 1HG  ARG A 387     -17.884  11.221  37.316  1.00 -7.57           H
ATOM   2201 2HG  ARG A 387     -16.708   9.902  37.171  1.00 -7.57           H
ATOM   2202  CD  ARG A 387     -15.842  11.843  37.090  1.00 -7.57           C
ATOM   2203 1HD  ARG A 387     -15.017  11.625  36.410  1.00 -7.57           H
ATOM   2204 2HD  ARG A 387     -16.177  12.867  36.922  1.00 -7.57           H
ATOM   2205  NE  ARG A 387     -15.365  11.689  38.474  1.00 -7.57           N
ATOM   2206  HE  ARG A 387     -15.804  10.976  39.038  1.00 -7.57           H
ATOM   2207  CZ  ARG A 387     -14.392  12.380  39.052  1.00 -7.57           C
ATOM   2208  NH1 ARG A 387     -14.086  12.103  40.284  1.00 -7.57           N
ATOM   2209 1HH1 ARG A 387     -14.574  11.364  40.767  1.00 -7.57           H
ATOM   2210 2HH1 ARG A 387     -13.351  12.625  40.737  1.00 -7.57           H
ATOM   2211  NH2 ARG A 387     -13.691  13.312  38.465  1.00 -7.57           N
ATOM   2212 1HH2 ARG A 387     -13.832  13.519  37.486  1.00 -7.57           H
ATOM   2213 2HH2 ARG A 387     -12.994  13.813  38.999  1.00 -7.57           H
ATOM   2214  N   VAL A 388     -20.396   9.884  36.140  1.00 -6.11           N
ATOM   2215  H   VAL A 388     -19.910   9.451  36.921  1.00 -6.11           H
ATOM   2216  CA  VAL A 388     -21.818  10.166  36.311  1.00 -6.11           C
ATOM   2217  HA  VAL A 388     -22.175  10.728  35.452  1.00 -6.11           H
ATOM   2218  C   VAL A 388     -21.995  11.050  37.539  1.00 -6.11           C
ATOM   2219  O   VAL A 388     -21.335  10.857  38.567  1.00 -6.11           O
ATOM   2220  CB  VAL A 388     -22.660   8.850  36.399  1.00 -6.11           C
ATOM   2221  HB  VAL A 388     -23.700   9.121  36.571  1.00 -6.11           H
ATOM   2222  CG1 VAL A 388     -22.573   8.079  35.077  1.00 -6.11           C
ATOM   2223 1HG1 VAL A 388     -23.259   7.233  35.101  1.00 -6.11           H
ATOM   2224 2HG1 VAL A 388     -21.558   7.716  34.911  1.00 -6.11           H
ATOM   2225 3HG1 VAL A 388     -22.854   8.738  34.260  1.00 -6.11           H
ATOM   2226  CG2 VAL A 388     -22.198   7.911  37.525  1.00 -6.11           C
ATOM   2227 1HG2 VAL A 388     -22.879   7.060  37.593  1.00 -6.11           H
ATOM   2228 2HG2 VAL A 388     -22.217   8.438  38.476  1.00 -6.11           H
ATOM   2229 3HG2 VAL A 388     -21.189   7.544  37.336  1.00 -6.11           H
ATOM   2230  N   ILE A 389     -22.857  12.047  37.411  1.00 26.75           N
ATOM   2231  H   ILE A 389     -23.329  12.198  36.526  1.00 26.75           H
ATOM   2232  CA  ILE A 389     -23.195  12.946  38.511  1.00 26.75           C
ATOM   2233  HA  ILE A 389     -22.880  12.505  39.456  1.00 26.75           H
ATOM   2234  C   ILE A 389     -24.713  12.962  38.405  1.00 26.75           C
ATOM   2235  O   ILE A 389     -25.253  13.327  37.367  1.00 26.75           O
ATOM   2236  CB  ILE A 389     -22.599  14.376  38.368  1.00 26.75           C
ATOM   2237  HB  ILE A 389     -23.073  14.866  37.521  1.00 26.75           H
ATOM   2238  CG1 ILE A 389     -21.086  14.319  38.084  1.00 26.75           C
ATOM   2239 1HG1 ILE A 389     -20.599  13.878  38.948  1.00 26.75           H
ATOM   2240 2HG1 ILE A 389     -20.909  13.667  37.230  1.00 26.75           H
ATOM   2241  CG2 ILE A 389     -22.893  15.184  39.658  1.00 26.75           C
ATOM   2242 1HG2 ILE A 389     -23.964  15.222  39.833  1.00 26.75           H
ATOM   2243 2HG2 ILE A 389     -22.530  16.204  39.554  1.00 26.75           H
ATOM   2244 3HG2 ILE A 389     -22.413  14.714  40.517  1.00 26.75           H
ATOM   2245  CD1 ILE A 389     -20.410  15.660  37.771  1.00 26.75           C
ATOM   2246 1HD1 ILE A 389     -19.373  15.479  37.482  1.00 26.75           H
ATOM   2247 2HD1 ILE A 389     -20.421  16.307  38.648  1.00 26.75           H
ATOM   2248 3HD1 ILE A 389     -20.926  16.149  36.943  1.00 26.75           H
ATOM   2249  N   MET A 390     -25.376  12.390  39.397  1.00 25.40           N
ATOM   2250  H   MET A 390     -24.904  12.261  40.285  1.00 25.40           H
ATOM   2251  CA  MET A 390     -26.713  11.820  39.219  1.00 25.40           C
ATOM   2252  HA  MET A 390     -27.152  12.244  38.316  1.00 25.40           H
ATOM   2253  C   MET A 390     -27.712  12.093  40.343  1.00 25.40           C
ATOM   2254  O   MET A 390     -28.911  11.978  40.122  1.00 25.40           O
ATOM   2255  CB  MET A 390     -26.562  10.313  38.978  1.00 25.40           C
ATOM   2256 1HB  MET A 390     -27.547   9.848  38.954  1.00 25.40           H
ATOM   2257 2HB  MET A 390     -26.100  10.181  38.000  1.00 25.40           H
ATOM   2258  CG  MET A 390     -25.685   9.592  39.997  1.00 25.40           C
ATOM   2259 1HG  MET A 390     -24.728  10.106  40.081  1.00 25.40           H
ATOM   2260 2HG  MET A 390     -26.174   9.594  40.971  1.00 25.40           H
ATOM   2261  SD  MET A 390     -25.347   7.903  39.490  1.00 25.40           S
ATOM   2262  CE  MET A 390     -24.110   7.453  40.709  1.00 25.40           C
ATOM   2263 1HE  MET A 390     -23.631   6.524  40.407  1.00 25.40           H
ATOM   2264 2HE  MET A 390     -24.580   7.315  41.681  1.00 25.40           H
ATOM   2265 3HE  MET A 390     -23.354   8.237  40.780  1.00 25.40           H
ATOM   2266  N   GLY A 391     -27.263  12.535  41.510  1.00 14.94           N
ATOM   2267  H   GLY A 391     -26.267  12.642  41.679  1.00 14.94           H
ATOM   2268  CA  GLY A 391     -28.193  12.895  42.572  1.00 14.94           C
ATOM   2269 1HA  GLY A 391     -27.780  13.733  43.130  1.00 14.94           H
ATOM   2270 2HA  GLY A 391     -29.130  13.228  42.129  1.00 14.94           H
ATOM   2271  C   GLY A 391     -28.492  11.778  43.556  1.00 14.94           C
ATOM   2272  O   GLY A 391     -27.598  11.014  43.925  1.00 14.94           O
ATOM   2273  N   ASN A 392     -29.738  11.698  44.006  1.00 -2.20           N
ATOM   2274  H   ASN A 392     -30.434  12.321  43.629  1.00 -2.20           H
ATOM   2275  CA  ASN A 392     -30.167  10.717  45.012  1.00 -2.20           C
ATOM   2276  HA  ASN A 392     -29.296  10.242  45.457  1.00 -2.20           H
ATOM   2277  C   ASN A 392     -31.027   9.632  44.366  1.00 -2.20           C
ATOM   2278  O   ASN A 392     -31.615   9.874  43.308  1.00 -2.20           O
ATOM   2279  CB  ASN A 392     -30.955  11.418  46.117  1.00 -2.20           C
ATOM   2280 1HB  ASN A 392     -31.811  11.925  45.677  1.00 -2.20           H
ATOM   2281 2HB  ASN A 392     -31.320  10.674  46.822  1.00 -2.20           H
ATOM   2282  CG  ASN A 392     -30.127  12.420  46.876  1.00 -2.20           C
ATOM   2283  OD1 ASN A 392     -29.041  12.124  47.362  1.00 -2.20           O
ATOM   2284  ND2 ASN A 392     -30.624  13.621  46.971  1.00 -2.20           N
ATOM   2285 1HD2 ASN A 392     -30.079  14.348  47.407  1.00 -2.20           H
ATOM   2286 2HD2 ASN A 392     -31.551  13.811  46.621  1.00 -2.20           H
ATOM   2287  N   MET A 393     -31.091   8.455  44.979  1.00  8.79           N
ATOM   2288  H   MET A 393     -30.720   8.360  45.921  1.00  8.79           H
ATOM   2289  CA  MET A 393     -31.619   7.257  44.316  1.00  8.79           C
ATOM   2290  HA  MET A 393     -31.900   7.540  43.309  1.00  8.79           H
ATOM   2291  C   MET A 393     -32.822   6.561  44.955  1.00  8.79           C
ATOM   2292  O   MET A 393     -33.035   6.625  46.165  1.00  8.79           O
ATOM   2293  CB  MET A 393     -30.492   6.224  44.204  1.00  8.79           C
ATOM   2294 1HB  MET A 393     -30.775   5.472  43.468  1.00  8.79           H
ATOM   2295 2HB  MET A 393     -29.598   6.733  43.852  1.00  8.79           H
ATOM   2296  CG  MET A 393     -30.158   5.518  45.515  1.00  8.79           C
ATOM   2297 1HG  MET A 393     -29.930   6.262  46.276  1.00  8.79           H
ATOM   2298 2HG  MET A 393     -31.026   4.942  45.836  1.00  8.79           H
ATOM   2299  SD  MET A 393     -28.768   4.405  45.367  1.00  8.79           S
ATOM   2300  CE  MET A 393     -28.938   3.466  46.872  1.00  8.79           C
ATOM   2301 1HE  MET A 393     -28.865   4.132  47.733  1.00  8.79           H
ATOM   2302 2HE  MET A 393     -28.146   2.718  46.931  1.00  8.79           H
ATOM   2303 3HE  MET A 393     -29.906   2.965  46.888  1.00  8.79           H
ATOM   2304  N   GLU A 394     -33.539   5.791  44.151  1.00 22.83           N
ATOM   2305  H   GLU A 394     -33.392   5.847  43.149  1.00 22.83           H
ATOM   2306  CA  GLU A 394     -34.485   4.795  44.664  1.00 22.83           C
ATOM   2307  HA  GLU A 394     -34.762   5.055  45.682  1.00 22.83           H
ATOM   2308  C   GLU A 394     -33.814   3.411  44.624  1.00 22.83           C
ATOM   2309  O   GLU A 394     -33.350   2.985  43.556  1.00 22.83           O
ATOM   2310  CB  GLU A 394     -35.754   4.795  43.813  1.00 22.83           C
ATOM   2311 1HB  GLU A 394     -36.144   5.812  43.793  1.00 22.83           H
ATOM   2312 2HB  GLU A 394     -35.488   4.505  42.802  1.00 22.83           H
ATOM   2313  CG  GLU A 394     -36.861   3.871  44.297  1.00 22.83           C
ATOM   2314 1HG  GLU A 394     -36.545   2.832  44.186  1.00 22.83           H
ATOM   2315 2HG  GLU A 394     -37.046   4.068  45.353  1.00 22.83           H
ATOM   2316  CD  GLU A 394     -38.148   4.104  43.524  1.00 22.83           C
ATOM   2317  OE1 GLU A 394     -39.047   4.791  44.056  1.00 22.83           O
ATOM   2318  OE2 GLU A 394     -38.284   3.651  42.366  1.00 22.83           O
ATOM   2319  N   PRO A 395     -33.709   2.708  45.769  1.00 16.50           N
ATOM   2320  CA  PRO A 395     -33.073   1.383  45.734  1.00 16.50           C
ATOM   2321  HA  PRO A 395     -32.142   1.429  45.169  1.00 16.50           H
ATOM   2322  C   PRO A 395     -33.951   0.266  45.147  1.00 16.50           C
ATOM   2323  O   PRO A 395     -34.872  -0.258  45.790  1.00 16.50           O
ATOM   2324  CB  PRO A 395     -32.747   1.136  47.210  1.00 16.50           C
ATOM   2325 1HB  PRO A 395     -32.724   0.071  47.438  1.00 16.50           H
ATOM   2326 2HB  PRO A 395     -31.794   1.602  47.461  1.00 16.50           H
ATOM   2327  CG  PRO A 395     -33.841   1.813  47.936  1.00 16.50           C
ATOM   2328 1HG  PRO A 395     -34.725   1.179  47.935  1.00 16.50           H
ATOM   2329 2HG  PRO A 395     -33.544   2.052  48.957  1.00 16.50           H
ATOM   2330  CD  PRO A 395     -34.110   3.063  47.147  1.00 16.50           C
ATOM   2331 1HD  PRO A 395     -35.170   3.320  47.195  1.00 16.50           H
ATOM   2332 2HD  PRO A 395     -33.494   3.884  47.517  1.00 16.50           H
ATOM   2333  N   LEU A 396     -33.642  -0.126  43.920  1.00 12.81           N
ATOM   2334  H   LEU A 396     -32.862   0.310  43.438  1.00 12.81           H
ATOM   2335  CA  LEU A 396     -34.326  -1.235  43.263  1.00 12.81           C
ATOM   2336  HA  LEU A 396     -35.396  -1.172  43.434  1.00 12.81           H
ATOM   2337  C   LEU A 396     -33.770  -2.505  43.872  1.00 12.81           C
ATOM   2338  O   LEU A 396     -32.553  -2.682  43.907  1.00 12.81           O
ATOM   2339  CB  LEU A 396     -34.029  -1.286  41.763  1.00 12.81           C
ATOM   2340 1HB  LEU A 396     -32.962  -1.428  41.654  1.00 12.81           H
ATOM   2341 2HB  LEU A 396     -34.517  -2.174  41.361  1.00 12.81           H
ATOM   2342  CG  LEU A 396     -34.400  -0.102  40.872  1.00 12.81           C
ATOM   2343  HG  LEU A 396     -33.907   0.787  41.260  1.00 12.81           H
ATOM   2344  CD1 LEU A 396     -33.880  -0.364  39.459  1.00 12.81           C
ATOM   2345 1HD1 LEU A 396     -34.104   0.493  38.827  1.00 12.81           H
ATOM   2346 2HD1 LEU A 396     -34.360  -1.249  39.038  1.00 12.81           H
ATOM   2347 3HD1 LEU A 396     -32.799  -0.508  39.480  1.00 12.81           H
ATOM   2348  CD2 LEU A 396     -35.892   0.150  40.833  1.00 12.81           C
ATOM   2349 1HD2 LEU A 396     -36.112   0.931  40.107  1.00 12.81           H
ATOM   2350 2HD2 LEU A 396     -36.232   0.486  41.811  1.00 12.81           H
ATOM   2351 3HD2 LEU A 396     -36.423  -0.758  40.551  1.00 12.81           H
ATOM   2352  N   ARG A 397     -34.641  -3.390  44.325  1.00 26.52           N
ATOM   2353  H   ARG A 397     -35.635  -3.195  44.256  1.00 26.52           H
ATOM   2354  CA  ARG A 397     -34.226  -4.678  44.881  1.00 26.52           C
ATOM   2355  HA  ARG A 397     -33.208  -4.915  44.570  1.00 26.52           H
ATOM   2356  C   ARG A 397     -35.197  -5.668  44.282  1.00 26.52           C
ATOM   2357  O   ARG A 397     -36.385  -5.352  44.189  1.00 26.52           O
ATOM   2358  CB  ARG A 397     -34.326  -4.680  46.409  1.00 26.52           C
ATOM   2359 1HB  ARG A 397     -35.337  -4.399  46.680  1.00 26.52           H
ATOM   2360 2HB  ARG A 397     -34.141  -5.692  46.771  1.00 26.52           H
ATOM   2361  CG  ARG A 397     -33.360  -3.733  47.110  1.00 26.52           C
ATOM   2362 1HG  ARG A 397     -32.342  -4.063  46.904  1.00 26.52           H
ATOM   2363 2HG  ARG A 397     -33.489  -2.723  46.723  1.00 26.52           H
ATOM   2364  CD  ARG A 397     -33.580  -3.709  48.619  1.00 26.52           C
ATOM   2365 1HD  ARG A 397     -34.594  -3.360  48.822  1.00 26.52           H
ATOM   2366 2HD  ARG A 397     -33.477  -4.719  49.015  1.00 26.52           H
ATOM   2367  NE  ARG A 397     -32.616  -2.820  49.289  1.00 26.52           N
ATOM   2368  HE  ARG A 397     -32.922  -1.879  49.491  1.00 26.52           H
ATOM   2369  CZ  ARG A 397     -31.384  -3.133  49.667  1.00 26.52           C
ATOM   2370  NH1 ARG A 397     -30.640  -2.202  50.184  1.00 26.52           N
ATOM   2371 1HH1 ARG A 397     -31.033  -1.285  50.343  1.00 26.52           H
ATOM   2372 2HH1 ARG A 397     -29.685  -2.408  50.433  1.00 26.52           H
ATOM   2373  NH2 ARG A 397     -30.853  -4.321  49.555  1.00 26.52           N
ATOM   2374 1HH2 ARG A 397     -31.388  -5.085  49.165  1.00 26.52           H
ATOM   2375 2HH2 ARG A 397     -29.915  -4.473  49.890  1.00 26.52           H
ATOM   2376  N   GLY A 398     -34.728  -6.832  43.859  1.00 23.65           N
ATOM   2377  H   GLY A 398     -33.740  -7.044  43.952  1.00 23.65           H
ATOM   2378  CA  GLY A 398     -35.618  -7.797  43.234  1.00 23.65           C
ATOM   2379 1HA  GLY A 398     -36.077  -7.332  42.362  1.00 23.65           H
ATOM   2380 2HA  GLY A 398     -35.058  -8.674  42.909  1.00 23.65           H
ATOM   2381  C   GLY A 398     -36.720  -8.221  44.186  1.00 23.65           C
ATOM   2382  O   GLY A 398     -36.441  -8.657  45.306  1.00 23.65           O
ATOM   2383  N   ASP A 399     -37.959  -8.012  43.758  1.00 -4.46           N
ATOM   2384  H   ASP A 399     -38.076  -7.634  42.824  1.00 -4.46           H
ATOM   2385  CA  ASP A 399     -39.190  -8.263  44.525  1.00 -4.46           C
ATOM   2386  HA  ASP A 399     -40.019  -7.911  43.911  1.00 -4.46           H
ATOM   2387  C   ASP A 399     -39.273  -7.521  45.869  1.00 -4.46           C
ATOM   2388  O   ASP A 399     -40.030  -7.929  46.758  1.00 -4.46           O
ATOM   2389  CB  ASP A 399     -39.419  -9.765  44.765  1.00 -4.46           C
ATOM   2390 1HB  ASP A 399     -38.686 -10.123  45.484  1.00 -4.46           H
ATOM   2391 2HB  ASP A 399     -40.413  -9.913  45.187  1.00 -4.46           H
ATOM   2392  CG  ASP A 399     -39.295 -10.599  43.506  1.00 -4.46           C
ATOM   2393  OD1 ASP A 399     -39.784 -10.211  42.420  1.00 -4.46           O
ATOM   2394  OD2 ASP A 399     -38.666 -11.675  43.591  1.00 -4.46           O
ATOM   2395  N   ASN A 400     -38.468  -6.480  46.059  1.00 11.05           N
ATOM   2396  H   ASN A 400     -37.833  -6.201  45.319  1.00 11.05           H
ATOM   2397  CA  ASN A 400     -38.444  -5.737  47.325  1.00 11.05           C
ATOM   2398  HA  ASN A 400     -39.462  -5.728  47.715  1.00 11.05           H
ATOM   2399  C   ASN A 400     -37.991  -4.277  47.184  1.00 11.05           C
ATOM   2400  O   ASN A 400     -37.292  -3.743  48.048  1.00 11.05           O
ATOM   2401  CB  ASN A 400     -37.540  -6.458  48.339  1.00 11.05           C
ATOM   2402 1HB  ASN A 400     -37.707  -7.529  48.261  1.00 11.05           H
ATOM   2403 2HB  ASN A 400     -36.496  -6.256  48.104  1.00 11.05           H
ATOM   2404  CG  ASN A 400     -37.825  -6.044  49.765  1.00 11.05           C
ATOM   2405  OD1 ASN A 400     -38.963  -5.756  50.130  1.00 11.05           O
ATOM   2406  ND2 ASN A 400     -36.812  -6.014  50.586  1.00 11.05           N
ATOM   2407 1HD2 ASN A 400     -36.971  -5.740  51.540  1.00 11.05           H
ATOM   2408 2HD2 ASN A 400     -35.890  -6.275  50.269  1.00 11.05           H
ATOM   2409  N   THR A 401     -38.333  -3.633  46.078  1.00 31.98           N
ATOM   2410  H   THR A 401     -38.913  -4.091  45.388  1.00 31.98           H
ATOM   2411  CA  THR A 401     -37.930  -2.241  45.848  1.00 31.98           C
ATOM   2412  HA  THR A 401     -36.852  -2.150  45.965  1.00 31.98           H
ATOM   2413  C   THR A 401     -38.601  -1.344  46.881  1.00 31.98           C
ATOM   2414  O   THR A 401     -39.814  -1.416  47.096  1.00 31.98           O
ATOM   2415  CB  THR A 401     -38.322  -1.794  44.424  1.00 31.98           C
ATOM   2416  HB  THR A 401     -39.389  -1.957  44.284  1.00 31.98           H
ATOM   2417  OG1 THR A 401     -37.595  -2.590  43.482  1.00 31.98           O
ATOM   2418  HG1 THR A 401     -37.972  -2.428  42.600  1.00 31.98           H
ATOM   2419  CG2 THR A 401     -38.010  -0.331  44.142  1.00 31.98           C
ATOM   2420 1HG2 THR A 401     -38.177  -0.128  43.084  1.00 31.98           H
ATOM   2421 2HG2 THR A 401     -36.978  -0.103  44.393  1.00 31.98           H
ATOM   2422 3HG2 THR A 401     -38.675   0.307  44.724  1.00 31.98           H
ATOM   2423  N   GLN A 402     -37.810  -0.515  47.546  1.00 11.59           N
ATOM   2424  H   GLN A 402     -36.822  -0.483  47.325  1.00 11.59           H
ATOM   2425  CA  GLN A 402     -38.326   0.377  48.583  1.00 11.59           C
ATOM   2426  HA  GLN A 402     -39.218  -0.067  49.026  1.00 11.59           H
ATOM   2427  C   GLN A 402     -38.718   1.693  47.910  1.00 11.59           C
ATOM   2428  O   GLN A 402     -37.944   2.650  47.869  1.00 11.59           O
ATOM   2429  CB  GLN A 402     -37.286   0.578  49.693  1.00 11.59           C
ATOM   2430 1HB  GLN A 402     -36.411   1.063  49.270  1.00 11.59           H
ATOM   2431 2HB  GLN A 402     -37.709   1.238  50.451  1.00 11.59           H
ATOM   2432  CG  GLN A 402     -36.832  -0.721  50.367  1.00 11.59           C
ATOM   2433 1HG  GLN A 402     -36.380  -1.373  49.622  1.00 11.59           H
ATOM   2434 2HG  GLN A 402     -36.076  -0.484  51.116  1.00 11.59           H
ATOM   2435  CD  GLN A 402     -37.965  -1.464  51.045  1.00 11.59           C
ATOM   2436  OE1 GLN A 402     -38.611  -0.956  51.954  1.00 11.59           O
ATOM   2437  NE2 GLN A 402     -38.228  -2.664  50.607  1.00 11.59           N
ATOM   2438 1HE2 GLN A 402     -38.961  -3.196  51.042  1.00 11.59           H
ATOM   2439 2HE2 GLN A 402     -37.709  -3.042  49.825  1.00 11.59           H
ATOM   2440  N   TYR A 403     -39.890   1.693  47.293  1.00-15.97           N
ATOM   2441  H   TYR A 403     -40.482   0.877  47.360  1.00-15.97           H
ATOM   2442  CA  TYR A 403     -40.334   2.820  46.477  1.00-15.97           C
ATOM   2443  HA  TYR A 403     -39.583   3.008  45.713  1.00-15.97           H
ATOM   2444  C   TYR A 403     -40.537   4.107  47.275  1.00-15.97           C
ATOM   2445  O   TYR A 403     -41.080   4.092  48.387  1.00-15.97           O
ATOM   2446  CB  TYR A 403     -41.662   2.489  45.791  1.00-15.97           C
ATOM   2447 1HB  TYR A 403     -42.399   2.239  46.553  1.00-15.97           H
ATOM   2448 2HB  TYR A 403     -42.005   3.381  45.264  1.00-15.97           H
ATOM   2449  CG  TYR A 403     -41.591   1.355  44.791  1.00-15.97           C
ATOM   2450  CD1 TYR A 403     -42.002   0.050  45.140  1.00-15.97           C
ATOM   2451  HD1 TYR A 403     -42.354  -0.155  46.142  1.00-15.97           H
ATOM   2452  CD2 TYR A 403     -41.140   1.587  43.476  1.00-15.97           C
ATOM   2453  HD2 TYR A 403     -40.820   2.579  43.187  1.00-15.97           H
ATOM   2454  CE1 TYR A 403     -41.970  -1.003  44.185  1.00-15.97           C
ATOM   2455  HE1 TYR A 403     -42.284  -1.999  44.458  1.00-15.97           H
ATOM   2456  CE2 TYR A 403     -41.112   0.537  42.517  1.00-15.97           C
ATOM   2457  HE2 TYR A 403     -40.765   0.728  41.513  1.00-15.97           H
ATOM   2458  CZ  TYR A 403     -41.524  -0.747  42.885  1.00-15.97           C
ATOM   2459  OH  TYR A 403     -41.485  -1.772  41.975  1.00-15.97           O
ATOM   2460  HH  TYR A 403     -41.233  -1.475  41.095  1.00-15.97           H
ATOM   2461  N   PHE A 404     -40.176   5.227  46.669  1.00 -3.56           N
ATOM   2462  H   PHE A 404     -39.723   5.169  45.759  1.00 -3.56           H
ATOM   2463  CA  PHE A 404     -40.486   6.553  47.202  1.00 -3.56           C
ATOM   2464  HA  PHE A 404     -40.686   6.501  48.272  1.00 -3.56           H
ATOM   2465  C   PHE A 404     -41.731   7.062  46.484  1.00 -3.56           C
ATOM   2466  O   PHE A 404     -42.011   6.657  45.352  1.00 -3.56           O
ATOM   2467  CB  PHE A 404     -39.332   7.525  46.951  1.00 -3.56           C
ATOM   2468 1HB  PHE A 404     -39.045   7.476  45.900  1.00 -3.56           H
ATOM   2469 2HB  PHE A 404     -39.680   8.537  47.162  1.00 -3.56           H
ATOM   2470  CG  PHE A 404     -38.127   7.267  47.809  1.00 -3.56           C
ATOM   2471  CD1 PHE A 404     -37.084   6.440  47.361  1.00 -3.56           C
ATOM   2472  HD1 PHE A 404     -37.158   5.960  46.399  1.00 -3.56           H
ATOM   2473  CD2 PHE A 404     -38.020   7.879  49.068  1.00 -3.56           C
ATOM   2474  HD2 PHE A 404     -38.815   8.517  49.423  1.00 -3.56           H
ATOM   2475  CE1 PHE A 404     -35.920   6.253  48.149  1.00 -3.56           C
ATOM   2476  HE1 PHE A 404     -35.109   5.644  47.784  1.00 -3.56           H
ATOM   2477  CE2 PHE A 404     -36.876   7.678  49.879  1.00 -3.56           C
ATOM   2478  HE2 PHE A 404     -36.811   8.146  50.851  1.00 -3.56           H
ATOM   2479  CZ  PHE A 404     -35.820   6.872  49.411  1.00 -3.56           C
ATOM   2480  HZ  PHE A 404     -34.939   6.726  50.018  1.00 -3.56           H
ATOM   2481  N   THR A 405     -42.469   7.969  47.108  1.00-15.97           N
ATOM   2482  H   THR A 405     -42.214   8.274  48.047  1.00-15.97           H
ATOM   2483  CA  THR A 405     -43.653   8.560  46.480  1.00-15.97           C
ATOM   2484  HA  THR A 405     -44.272   7.773  46.051  1.00-15.97           H
ATOM   2485  C   THR A 405     -43.240   9.509  45.356  1.00-15.97           C
ATOM   2486  O   THR A 405     -43.958   9.684  44.366  1.00-15.97           O
ATOM   2487  CB  THR A 405     -44.475   9.343  47.520  1.00-15.97           C
ATOM   2488  HB  THR A 405     -45.278   9.885  47.022  1.00-15.97           H
ATOM   2489  OG1 THR A 405     -43.603  10.254  48.195  1.00-15.97           O
ATOM   2490  HG1 THR A 405     -44.042  10.553  49.001  1.00-15.97           H
ATOM   2491  CG2 THR A 405     -45.068   8.420  48.575  1.00-15.97           C
ATOM   2492 1HG2 THR A 405     -45.686   9.005  49.257  1.00-15.97           H
ATOM   2493 2HG2 THR A 405     -44.274   7.933  49.143  1.00-15.97           H
ATOM   2494 3HG2 THR A 405     -45.689   7.662  48.098  1.00-15.97           H
ATOM   2495  N   GLY A 406     -42.049  10.073  45.484  1.00 21.95           N
ATOM   2496  H   GLY A 406     -41.532   9.952  46.345  1.00 21.95           H
ATOM   2497  CA  GLY A 406     -41.441  10.901  44.457  1.00 21.95           C
ATOM   2498 1HA  GLY A 406     -41.093  10.284  43.631  1.00 21.95           H
ATOM   2499 2HA  GLY A 406     -42.150  11.647  44.098  1.00 21.95           H
ATOM   2500  C   GLY A 406     -40.272  11.590  45.130  1.00 21.95           C
ATOM   2501  O   GLY A 406     -40.151  11.448  46.351  1.00 21.95           O
ATOM   2502  N   GLY A 407     -39.455  12.338  44.402  1.00  0.75           N
ATOM   2503  H   GLY A 407     -39.574  12.393  43.394  1.00  0.75           H
ATOM   2504  CA  GLY A 407     -38.391  13.129  45.010  1.00  0.75           C
ATOM   2505 1HA  GLY A 407     -38.462  14.135  44.604  1.00  0.75           H
ATOM   2506 2HA  GLY A 407     -38.568  13.203  46.082  1.00  0.75           H
ATOM   2507  C   GLY A 407     -36.961  12.668  44.805  1.00  0.75           C
ATOM   2508  O   GLY A 407     -36.025  13.393  45.143  1.00  0.75           O
ATOM   2509  N   GLU A 408     -36.762  11.492  44.234  1.00 27.36           N
ATOM   2510  H   GLU A 408     -37.551  10.913  43.956  1.00 27.36           H
ATOM   2511  CA  GLU A 408     -35.414  11.000  43.943  1.00 27.36           C
ATOM   2512  HA  GLU A 408     -34.688  11.519  44.569  1.00 27.36           H
ATOM   2513  C   GLU A 408     -35.115  11.310  42.474  1.00 27.36           C
ATOM   2514  O   GLU A 408     -36.020  11.690  41.723  1.00 27.36           O
ATOM   2515  CB  GLU A 408     -35.309   9.503  44.233  1.00 27.36           C
ATOM   2516 1HB  GLU A 408     -35.929   8.970  43.518  1.00 27.36           H
ATOM   2517 2HB  GLU A 408     -34.273   9.195  44.092  1.00 27.36           H
ATOM   2518  CG  GLU A 408     -35.767   9.095  45.627  1.00 27.36           C
ATOM   2519 1HG  GLU A 408     -36.848   9.224  45.691  1.00 27.36           H
ATOM   2520 2HG  GLU A 408     -35.542   8.038  45.762  1.00 27.36           H
ATOM   2521  CD  GLU A 408     -35.126   9.894  46.753  1.00 27.36           C
ATOM   2522  OE1 GLU A 408     -33.879   9.982  46.832  1.00 27.36           O
ATOM   2523  OE2 GLU A 408     -35.863  10.451  47.596  1.00 27.36           O
ATOM   2524  N   GLU A 409     -33.861  11.202  42.057  1.00 37.47           N
ATOM   2525  H   GLU A 409     -33.144  10.856  42.688  1.00 37.47           H
ATOM   2526  CA  GLU A 409     -33.465  11.593  40.701  1.00 37.47           C
ATOM   2527  HA  GLU A 409     -34.221  12.255  40.278  1.00 37.47           H
ATOM   2528  C   GLU A 409     -33.285  10.427  39.733  1.00 37.47           C
ATOM   2529  O   GLU A 409     -33.532  10.578  38.536  1.00 37.47           O
ATOM   2530  CB  GLU A 409     -32.136  12.350  40.760  1.00 37.47           C
ATOM   2531 1HB  GLU A 409     -31.404  11.708  41.248  1.00 37.47           H
ATOM   2532 2HB  GLU A 409     -31.797  12.537  39.742  1.00 37.47           H
ATOM   2533  CG  GLU A 409     -32.184  13.677  41.506  1.00 37.47           C
ATOM   2534 1HG  GLU A 409     -32.538  13.509  42.524  1.00 37.47           H
ATOM   2535 2HG  GLU A 409     -31.172  14.080  41.564  1.00 37.47           H
ATOM   2536  CD  GLU A 409     -33.071  14.706  40.820  1.00 37.47           C
ATOM   2537  OE1 GLU A 409     -32.823  15.047  39.640  1.00 37.47           O
ATOM   2538  OE2 GLU A 409     -34.013  15.224  41.456  1.00 37.47           O
ATOM   2539  N   TYR A 410     -32.840   9.280  40.226  1.00 24.54           N
ATOM   2540  H   TYR A 410     -32.672   9.186  41.221  1.00 24.54           H
ATOM   2541  CA  TYR A 410     -32.554   8.123  39.377  1.00 24.54           C
ATOM   2542  HA  TYR A 410     -33.238   8.121  38.530  1.00 24.54           H
ATOM   2543  C   TYR A 410     -32.804   6.867  40.211  1.00 24.54           C
ATOM   2544  O   TYR A 410     -33.066   6.985  41.407  1.00 24.54           O
ATOM   2545  CB  TYR A 410     -31.118   8.190  38.835  1.00 24.54           C
ATOM   2546 1HB  TYR A 410     -31.037   7.491  38.003  1.00 24.54           H
ATOM   2547 2HB  TYR A 410     -30.937   9.192  38.447  1.00 24.54           H
ATOM   2548  CG  TYR A 410     -30.030   7.844  39.829  1.00 24.54           C
ATOM   2549  CD1 TYR A 410     -29.362   6.609  39.733  1.00 24.54           C
ATOM   2550  HD1 TYR A 410     -29.622   5.924  38.939  1.00 24.54           H
ATOM   2551  CD2 TYR A 410     -29.647   8.735  40.853  1.00 24.54           C
ATOM   2552  HD2 TYR A 410     -30.123   9.703  40.934  1.00 24.54           H
ATOM   2553  CE1 TYR A 410     -28.366   6.244  40.663  1.00 24.54           C
ATOM   2554  HE1 TYR A 410     -27.881   5.287  40.582  1.00 24.54           H
ATOM   2555  CE2 TYR A 410     -28.635   8.375  41.784  1.00 24.54           C
ATOM   2556  HE2 TYR A 410     -28.351   9.054  42.571  1.00 24.54           H
ATOM   2557  CZ  TYR A 410     -28.008   7.130  41.678  1.00 24.54           C
ATOM   2558  OH  TYR A 410     -27.041   6.768  42.581  1.00 24.54           O
ATOM   2559  HH  TYR A 410     -26.670   5.899  42.409  1.00 24.54           H
ATOM   2560  N   ASP A 411     -32.756   5.684  39.619  1.00  7.16           N
ATOM   2561  H   ASP A 411     -32.476   5.610  38.644  1.00  7.16           H
ATOM   2562  CA  ASP A 411     -33.017   4.433  40.341  1.00  7.16           C
ATOM   2563  HA  ASP A 411     -33.321   4.619  41.370  1.00  7.16           H
ATOM   2564  C   ASP A 411     -31.695   3.670  40.345  1.00  7.16           C
ATOM   2565  O   ASP A 411     -30.866   3.894  39.472  1.00  7.16           O
ATOM   2566  CB  ASP A 411     -34.089   3.596  39.629  1.00  7.16           C
ATOM   2567 1HB  ASP A 411     -33.884   3.582  38.560  1.00  7.16           H
ATOM   2568 2HB  ASP A 411     -34.023   2.583  40.006  1.00  7.16           H
ATOM   2569  CG  ASP A 411     -35.511   4.089  39.867  1.00  7.16           C
ATOM   2570  OD1 ASP A 411     -35.735   5.159  40.464  1.00  7.16           O
ATOM   2571  OD2 ASP A 411     -36.461   3.404  39.431  1.00  7.16           O
ATOM   2572  N   ASN A 412     -31.460   2.784  41.301  1.00  4.30           N
ATOM   2573  H   ASN A 412     -32.151   2.629  42.032  1.00  4.30           H
ATOM   2574  CA  ASN A 412     -30.207   2.021  41.341  1.00  4.30           C
ATOM   2575  HA  ASN A 412     -29.738   2.028  40.357  1.00  4.30           H
ATOM   2576  C   ASN A 412     -30.446   0.570  41.743  1.00  4.30           C
ATOM   2577  O   ASN A 412     -31.074   0.320  42.766  1.00  4.30           O
ATOM   2578  CB  ASN A 412     -29.263   2.675  42.354  1.00  4.30           C
ATOM   2579 1HB  ASN A 412     -29.195   3.740  42.142  1.00  4.30           H
ATOM   2580 2HB  ASN A 412     -29.679   2.543  43.350  1.00  4.30           H
ATOM   2581  CG  ASN A 412     -27.874   2.083  42.333  1.00  4.30           C
ATOM   2582  OD1 ASN A 412     -27.463   1.445  41.384  1.00  4.30           O
ATOM   2583  ND2 ASN A 412     -27.128   2.316  43.374  1.00  4.30           N
ATOM   2584 1HD2 ASN A 412     -26.200   1.935  43.395  1.00  4.30           H
ATOM   2585 2HD2 ASN A 412     -27.486   2.862  44.141  1.00  4.30           H
ATOM   2586  N   GLY A 413     -29.940  -0.369  40.956  1.00  7.22           N
ATOM   2587  H   GLY A 413     -29.419  -0.095  40.126  1.00  7.22           H
ATOM   2588  CA  GLY A 413     -30.065  -1.785  41.263  1.00  7.22           C
ATOM   2589 1HA  GLY A 413     -31.069  -1.998  41.611  1.00  7.22           H
ATOM   2590 2HA  GLY A 413     -29.875  -2.371  40.364  1.00  7.22           H
ATOM   2591  C   GLY A 413     -29.091  -2.212  42.339  1.00  7.22           C
ATOM   2592  O   GLY A 413     -27.879  -2.182  42.114  1.00  7.22           O
ATOM   2593  N   VAL A 414     -29.618  -2.579  43.499  1.00  7.70           N
ATOM   2594  H   VAL A 414     -30.631  -2.592  43.608  1.00  7.70           H
ATOM   2595  CA  VAL A 414     -28.827  -2.959  44.670  1.00  7.70           C
ATOM   2596  HA  VAL A 414     -27.794  -3.135  44.374  1.00  7.70           H
ATOM   2597  C   VAL A 414     -29.400  -4.262  45.232  1.00  7.70           C
ATOM   2598  O   VAL A 414     -30.489  -4.689  44.840  1.00  7.70           O
ATOM   2599  CB  VAL A 414     -28.837  -1.833  45.754  1.00  7.70           C
ATOM   2600  HB  VAL A 414     -28.274  -2.184  46.618  1.00  7.70           H
ATOM   2601  CG1 VAL A 414     -28.155  -0.562  45.226  1.00  7.70           C
ATOM   2602 1HG1 VAL A 414     -28.058   0.165  46.032  1.00  7.70           H
ATOM   2603 2HG1 VAL A 414     -28.743  -0.126  44.417  1.00  7.70           H
ATOM   2604 3HG1 VAL A 414     -27.161  -0.808  44.851  1.00  7.70           H
ATOM   2605  CG2 VAL A 414     -30.257  -1.484  46.217  1.00  7.70           C
ATOM   2606 1HG2 VAL A 414     -30.206  -0.741  47.013  1.00  7.70           H
ATOM   2607 2HG2 VAL A 414     -30.750  -2.374  46.600  1.00  7.70           H
ATOM   2608 3HG2 VAL A 414     -30.839  -1.081  45.387  1.00  7.70           H
ATOM   2609  N   ASP A 415     -28.687  -4.922  46.132  1.00 30.41           N
ATOM   2610  H   ASP A 415     -27.778  -4.567  46.429  1.00 30.41           H
ATOM   2611  CA  ASP A 415     -29.175  -6.159  46.742  1.00 30.41           C
ATOM   2612  HA  ASP A 415     -30.259  -6.113  46.853  1.00 30.41           H
ATOM   2613  C   ASP A 415     -28.530  -6.313  48.116  1.00 30.41           C
ATOM   2614  O   ASP A 415     -27.509  -5.685  48.387  1.00 30.41           O
ATOM   2615  CB  ASP A 415     -28.813  -7.353  45.856  1.00 30.41           C
ATOM   2616 1HB  ASP A 415     -28.970  -7.071  44.816  1.00 30.41           H
ATOM   2617 2HB  ASP A 415     -27.761  -7.591  45.993  1.00 30.41           H
ATOM   2618  CG  ASP A 415     -29.665  -8.572  46.143  1.00 30.41           C
ATOM   2619  OD1 ASP A 415     -30.688  -8.743  45.444  1.00 30.41           O
ATOM   2620  OD2 ASP A 415     -29.372  -9.352  47.074  1.00 30.41           O
ATOM   2621  N   ASP A 416     -29.090  -7.143  48.981  1.00 -7.74           N
ATOM   2622  H   ASP A 416     -29.936  -7.636  48.722  1.00 -7.74           H
ATOM   2623  CA  ASP A 416     -28.534  -7.395  50.314  1.00 -7.74           C
ATOM   2624  HA  ASP A 416     -28.449  -6.448  50.847  1.00 -7.74           H
ATOM   2625  C   ASP A 416     -27.148  -8.039  50.272  1.00 -7.74           C
ATOM   2626  O   ASP A 416     -26.361  -7.893  51.202  1.00 -7.74           O
ATOM   2627  CB  ASP A 416     -29.479  -8.308  51.093  1.00 -7.74           C
ATOM   2628 1HB  ASP A 416     -30.496  -7.924  51.000  1.00 -7.74           H
ATOM   2629 2HB  ASP A 416     -29.444  -9.308  50.660  1.00 -7.74           H
ATOM   2630  CG  ASP A 416     -29.123  -8.389  52.566  1.00 -7.74           C
ATOM   2631  OD1 ASP A 416     -29.392  -7.418  53.309  1.00 -7.74           O
ATOM   2632  OD2 ASP A 416     -28.624  -9.440  53.026  1.00 -7.74           O
ATOM   2633  N   VAL A 417     -26.820  -8.697  49.167  1.00 -5.22           N
ATOM   2634  H   VAL A 417     -27.513  -8.816  48.438  1.00 -5.22           H
ATOM   2635  CA  VAL A 417     -25.479  -9.267  48.974  1.00 -5.22           C
ATOM   2636  HA  VAL A 417     -25.187  -9.763  49.899  1.00 -5.22           H
ATOM   2637  C   VAL A 417     -24.403  -8.218  48.674  1.00 -5.22           C
ATOM   2638  O   VAL A 417     -23.216  -8.541  48.644  1.00 -5.22           O
ATOM   2639  CB  VAL A 417     -25.449 -10.331  47.842  1.00 -5.22           C
ATOM   2640  HB  VAL A 417     -24.436 -10.720  47.777  1.00 -5.22           H
ATOM   2641  CG1 VAL A 417     -26.379 -11.498  48.173  1.00 -5.22           C
ATOM   2642 1HG1 VAL A 417     -26.288 -12.270  47.408  1.00 -5.22           H
ATOM   2643 2HG1 VAL A 417     -27.416 -11.166  48.227  1.00 -5.22           H
ATOM   2644 3HG1 VAL A 417     -26.092 -11.929  49.132  1.00 -5.22           H
ATOM   2645  CG2 VAL A 417     -25.822  -9.749  46.471  1.00 -5.22           C
ATOM   2646 1HG2 VAL A 417     -25.599 -10.487  45.702  1.00 -5.22           H
ATOM   2647 2HG2 VAL A 417     -25.247  -8.853  46.261  1.00 -5.22           H
ATOM   2648 3HG2 VAL A 417     -26.884  -9.524  46.436  1.00 -5.22           H
ATOM   2649  N   GLU A 418     -24.820  -6.977  48.446  1.00 29.22           N
ATOM   2650  H   GLU A 418     -25.819  -6.799  48.482  1.00 29.22           H
ATOM   2651  CA  GLU A 418     -23.966  -5.799  48.205  1.00 29.22           C
ATOM   2652  HA  GLU A 418     -24.641  -4.946  48.152  1.00 29.22           H
ATOM   2653  C   GLU A 418     -23.144  -5.766  46.908  1.00 29.22           C
ATOM   2654  O   GLU A 418     -22.536  -4.741  46.587  1.00 29.22           O
ATOM   2655  CB  GLU A 418     -23.028  -5.533  49.393  1.00 29.22           C
ATOM   2656 1HB  GLU A 418     -22.286  -6.328  49.435  1.00 29.22           H
ATOM   2657 2HB  GLU A 418     -22.501  -4.596  49.219  1.00 29.22           H
ATOM   2658  CG  GLU A 418     -23.715  -5.445  50.750  1.00 29.22           C
ATOM   2659 1HG  GLU A 418     -24.397  -4.593  50.748  1.00 29.22           H
ATOM   2660 2HG  GLU A 418     -24.285  -6.354  50.931  1.00 29.22           H
ATOM   2661  CD  GLU A 418     -22.709  -5.293  51.872  1.00 29.22           C
ATOM   2662  OE1 GLU A 418     -22.033  -6.288  52.230  1.00 29.22           O
ATOM   2663  OE2 GLU A 418     -22.558  -4.170  52.407  1.00 29.22           O
ATOM   2664  N   SER A 419     -23.114  -6.851  46.146  1.00 34.39           N
ATOM   2665  H   SER A 419     -23.568  -7.692  46.466  1.00 34.39           H
ATOM   2666  CA  SER A 419     -22.399  -6.867  44.864  1.00 34.39           C
ATOM   2667  HA  SER A 419     -21.379  -6.544  45.069  1.00 34.39           H
ATOM   2668  C   SER A 419     -22.943  -5.938  43.762  1.00 34.39           C
ATOM   2669  O   SER A 419     -22.142  -5.235  43.133  1.00 34.39           O
ATOM   2670  CB  SER A 419     -22.328  -8.296  44.311  1.00 34.39           C
ATOM   2671 1HB  SER A 419     -23.335  -8.649  44.085  1.00 34.39           H
ATOM   2672 2HB  SER A 419     -21.740  -8.294  43.392  1.00 34.39           H
ATOM   2673  OG  SER A 419     -21.731  -9.176  45.249  1.00 34.39           O
ATOM   2674  HG  SER A 419     -21.689 -10.061  44.856  1.00 34.39           H
ATOM   2675  N   PRO A 420     -24.267  -5.931  43.476  1.00 33.76           N
ATOM   2676  CA  PRO A 420     -24.640  -5.030  42.376  1.00 33.76           C
ATOM   2677  HA  PRO A 420     -23.954  -5.148  41.538  1.00 33.76           H
ATOM   2678  C   PRO A 420     -24.727  -3.552  42.762  1.00 33.76           C
ATOM   2679  O   PRO A 420     -24.998  -3.199  43.917  1.00 33.76           O
ATOM   2680  CB  PRO A 420     -26.018  -5.553  41.972  1.00 33.76           C
ATOM   2681 1HB  PRO A 420     -26.625  -4.764  41.526  1.00 33.76           H
ATOM   2682 2HB  PRO A 420     -25.911  -6.392  41.285  1.00 33.76           H
ATOM   2683  CG  PRO A 420     -26.597  -6.010  43.225  1.00 33.76           C
ATOM   2684 1HG  PRO A 420     -26.970  -5.158  43.790  1.00 33.76           H
ATOM   2685 2HG  PRO A 420     -27.398  -6.724  43.041  1.00 33.76           H
ATOM   2686  CD  PRO A 420     -25.457  -6.658  43.965  1.00 33.76           C
ATOM   2687 1HD  PRO A 420     -25.583  -6.529  45.041  1.00 33.76           H
ATOM   2688 2HD  PRO A 420     -25.389  -7.715  43.704  1.00 33.76           H
ATOM   2689  N   LYS A 421     -24.505  -2.691  41.778  1.00 15.89           N
ATOM   2690  H   LYS A 421     -24.242  -3.047  40.869  1.00 15.89           H
ATOM   2691  CA  LYS A 421     -24.648  -1.240  41.920  1.00 15.89           C
ATOM   2692  HA  LYS A 421     -25.529  -1.030  42.528  1.00 15.89           H
ATOM   2693  C   LYS A 421     -24.879  -0.717  40.506  1.00 15.89           C
ATOM   2694  O   LYS A 421     -23.954  -0.296  39.804  1.00 15.89           O
ATOM   2695  CB  LYS A 421     -23.415  -0.638  42.605  1.00 15.89           C
ATOM   2696 1HB  LYS A 421     -23.207  -1.238  43.490  1.00 15.89           H
ATOM   2697 2HB  LYS A 421     -22.553  -0.706  41.947  1.00 15.89           H
ATOM   2698  CG  LYS A 421     -23.603   0.798  43.061  1.00 15.89           C
ATOM   2699 1HG  LYS A 421     -23.645   1.452  42.192  1.00 15.89           H
ATOM   2700 2HG  LYS A 421     -24.542   0.870  43.608  1.00 15.89           H
ATOM   2701  CD  LYS A 421     -22.474   1.235  43.990  1.00 15.89           C
ATOM   2702 1HD  LYS A 421     -22.417   0.536  44.825  1.00 15.89           H
ATOM   2703 2HD  LYS A 421     -21.527   1.227  43.454  1.00 15.89           H
ATOM   2704  CE  LYS A 421     -22.742   2.627  44.535  1.00 15.89           C
ATOM   2705 1HE  LYS A 421     -22.728   3.344  43.713  1.00 15.89           H
ATOM   2706 2HE  LYS A 421     -23.738   2.633  44.975  1.00 15.89           H
ATOM   2707  NZ  LYS A 421     -21.764   3.055  45.583  1.00 15.89           N
ATOM   2708 1HZ  LYS A 421     -21.990   3.988  45.908  1.00 15.89           H
ATOM   2709 2HZ  LYS A 421     -20.823   3.063  45.209  1.00 15.89           H
ATOM   2710 3HZ  LYS A 421     -21.791   2.412  46.368  1.00 15.89           H
ATOM   2711  N   HIS A 422     -26.095  -0.933  40.033  1.00 18.73           N
ATOM   2712  H   HIS A 422     -26.821  -1.242  40.672  1.00 18.73           H
ATOM   2713  CA  HIS A 422     -26.422  -0.786  38.613  1.00 18.73           C
ATOM   2714  HA  HIS A 422     -25.507  -0.622  38.045  1.00 18.73           H
ATOM   2715  C   HIS A 422     -27.329   0.421  38.396  1.00 18.73           C
ATOM   2716  O   HIS A 422     -28.547   0.344  38.563  1.00 18.73           O
ATOM   2717  CB  HIS A 422     -27.076  -2.068  38.092  1.00 18.73           C
ATOM   2718 1HB  HIS A 422     -28.027  -2.218  38.602  1.00 18.73           H
ATOM   2719 2HB  HIS A 422     -27.270  -1.947  37.028  1.00 18.73           H
ATOM   2720  CG  HIS A 422     -26.246  -3.301  38.285  1.00 18.73           C
ATOM   2721  ND1 HIS A 422     -24.863  -3.287  38.343  1.00 18.73           N
ATOM   2722  CD2 HIS A 422     -26.637  -4.600  38.417  1.00 18.73           C
ATOM   2723  HD2 HIS A 422     -27.667  -4.928  38.415  1.00 18.73           H
ATOM   2724  CE1 HIS A 422     -24.489  -4.589  38.511  1.00 18.73           C
ATOM   2725  HE1 HIS A 422     -23.463  -4.914  38.611  1.00 18.73           H
ATOM   2726  NE2 HIS A 422     -25.551  -5.427  38.544  1.00 18.73           N
ATOM   2727  HE2 HIS A 422     -25.539  -6.442  38.649  1.00 18.73           H
ATOM   2728  N   TYR A 423     -26.722   1.552  38.075  1.00 12.53           N
ATOM   2729  H   TYR A 423     -25.730   1.544  37.892  1.00 12.53           H
ATOM   2730  CA  TYR A 423     -27.429   2.827  37.987  1.00 12.53           C
ATOM   2731  HA  TYR A 423     -27.969   2.991  38.919  1.00 12.53           H
ATOM   2732  C   TYR A 423     -28.417   2.829  36.820  1.00 12.53           C
ATOM   2733  O   TYR A 423     -28.058   2.416  35.718  1.00 12.53           O
ATOM   2734  CB  TYR A 423     -26.403   3.946  37.779  1.00 12.53           C
ATOM   2735 1HB  TYR A 423     -25.997   3.854  36.772  1.00 12.53           H
ATOM   2736 2HB  TYR A 423     -26.910   4.909  37.856  1.00 12.53           H
ATOM   2737  CG  TYR A 423     -25.236   3.911  38.753  1.00 12.53           C
ATOM   2738  CD1 TYR A 423     -23.903   3.907  38.280  1.00 12.53           C
ATOM   2739  HD1 TYR A 423     -23.709   3.919  37.216  1.00 12.53           H
ATOM   2740  CD2 TYR A 423     -25.449   3.879  40.147  1.00 12.53           C
ATOM   2741  HD2 TYR A 423     -26.452   3.842  40.539  1.00 12.53           H
ATOM   2742  CE1 TYR A 423     -22.804   3.901  39.189  1.00 12.53           C
ATOM   2743  HE1 TYR A 423     -21.788   3.912  38.820  1.00 12.53           H
ATOM   2744  CE2 TYR A 423     -24.358   3.882  41.051  1.00 12.53           C
ATOM   2745  HE2 TYR A 423     -24.536   3.874  42.114  1.00 12.53           H
ATOM   2746  CZ  TYR A 423     -23.050   3.895  40.565  1.00 12.53           C
ATOM   2747  OH  TYR A 423     -22.023   3.915  41.473  1.00 12.53           O
ATOM   2748  HH  TYR A 423     -21.152   3.813  41.067  1.00 12.53           H
ATOM   2749  N   LEU A 424     -29.642   3.283  37.043  1.00 29.21           N
ATOM   2750  H   LEU A 424     -29.899   3.606  37.973  1.00 29.21           H
ATOM   2751  CA  LEU A 424     -30.693   3.314  36.024  1.00 29.21           C
ATOM   2752  HA  LEU A 424     -30.263   3.048  35.060  1.00 29.21           H
ATOM   2753  C   LEU A 424     -31.287   4.725  35.918  1.00 29.21           C
ATOM   2754  O   LEU A 424     -32.001   5.211  36.800  1.00 29.21           O
ATOM   2755  CB  LEU A 424     -31.774   2.291  36.385  1.00 29.21           C
ATOM   2756 1HB  LEU A 424     -31.290   1.339  36.600  1.00 29.21           H
ATOM   2757 2HB  LEU A 424     -32.254   2.629  37.301  1.00 29.21           H
ATOM   2758  CG  LEU A 424     -32.864   2.044  35.331  1.00 29.21           C
ATOM   2759  HG  LEU A 424     -33.215   3.005  34.958  1.00 29.21           H
ATOM   2760  CD1 LEU A 424     -32.341   1.219  34.158  1.00 29.21           C
ATOM   2761 1HD1 LEU A 424     -33.141   1.043  33.437  1.00 29.21           H
ATOM   2762 2HD1 LEU A 424     -31.968   0.255  34.509  1.00 29.21           H
ATOM   2763 3HD1 LEU A 424     -31.536   1.749  33.652  1.00 29.21           H
ATOM   2764  CD2 LEU A 424     -34.041   1.325  35.958  1.00 29.21           C
ATOM   2765 1HD2 LEU A 424     -34.837   1.230  35.224  1.00 29.21           H
ATOM   2766 2HD2 LEU A 424     -34.422   1.905  36.798  1.00 29.21           H
ATOM   2767 3HD2 LEU A 424     -33.744   0.335  36.305  1.00 29.21           H
ATOM   2768  N   ILE A 425     -30.942   5.402  34.837  1.00 18.00           N
ATOM   2769  H   ILE A 425     -30.381   4.935  34.126  1.00 18.00           H
ATOM   2770  CA  ILE A 425     -31.283   6.803  34.613  1.00 18.00           C
ATOM   2771  HA  ILE A 425     -31.466   7.283  35.574  1.00 18.00           H
ATOM   2772  C   ILE A 425     -32.578   6.854  33.805  1.00 18.00           C
ATOM   2773  O   ILE A 425     -32.588   6.745  32.577  1.00 18.00           O
ATOM   2774  CB  ILE A 425     -30.125   7.572  33.887  1.00 18.00           C
ATOM   2775  HB  ILE A 425     -29.909   7.085  32.936  1.00 18.00           H
ATOM   2776  CG1 ILE A 425     -28.831   7.603  34.738  1.00 18.00           C
ATOM   2777 1HG1 ILE A 425     -28.223   8.428  34.372  1.00 18.00           H
ATOM   2778 2HG1 ILE A 425     -29.103   7.831  35.769  1.00 18.00           H
ATOM   2779  CG2 ILE A 425     -30.544   9.037  33.599  1.00 18.00           C
ATOM   2780 1HG2 ILE A 425     -29.691   9.617  33.262  1.00 18.00           H
ATOM   2781 2HG2 ILE A 425     -30.937   9.501  34.501  1.00 18.00           H
ATOM   2782 3HG2 ILE A 425     -31.307   9.059  32.820  1.00 18.00           H
ATOM   2783  CD1 ILE A 425     -27.919   6.355  34.741  1.00 18.00           C
ATOM   2784 1HD1 ILE A 425     -26.940   6.624  35.138  1.00 18.00           H
ATOM   2785 2HD1 ILE A 425     -27.804   5.972  33.727  1.00 18.00           H
ATOM   2786 3HD1 ILE A 425     -28.349   5.578  35.371  1.00 18.00           H
ATOM   2787  N   TRP A 426     -33.698   6.984  34.498  1.00 40.65           N
ATOM   2788  H   TRP A 426     -33.653   7.060  35.506  1.00 40.65           H
ATOM   2789  CA  TRP A 426     -35.012   7.004  33.853  1.00 40.65           C
ATOM   2790  HA  TRP A 426     -34.990   6.348  32.985  1.00 40.65           H
ATOM   2791  C   TRP A 426     -35.433   8.379  33.345  1.00 40.65           C
ATOM   2792  O   TRP A 426     -36.489   8.514  32.720  1.00 40.65           O
ATOM   2793  CB  TRP A 426     -36.063   6.445  34.807  1.00 40.65           C
ATOM   2794 1HB  TRP A 426     -37.051   6.583  34.370  1.00 40.65           H
ATOM   2795 2HB  TRP A 426     -35.887   5.374  34.910  1.00 40.65           H
ATOM   2796  CG  TRP A 426     -36.037   7.042  36.184  1.00 40.65           C
ATOM   2797  CD1 TRP A 426     -35.596   6.427  37.308  1.00 40.65           C
ATOM   2798  HD1 TRP A 426     -35.179   5.425  37.330  1.00 40.65           H
ATOM   2799  CD2 TRP A 426     -36.538   8.324  36.621  1.00 40.65           C
ATOM   2800  NE1 TRP A 426     -35.772   7.210  38.409  1.00 40.65           N
ATOM   2801  HE1 TRP A 426     -35.557   6.917  39.358  1.00 40.65           H
ATOM   2802  CE2 TRP A 426     -36.316   8.401  38.027  1.00 40.65           C
ATOM   2803  CE3 TRP A 426     -37.178   9.406  35.979  1.00 40.65           C
ATOM   2804  HE3 TRP A 426     -37.394   9.372  34.923  1.00 40.65           H
ATOM   2805  CZ2 TRP A 426     -36.675   9.529  38.790  1.00 40.65           C
ATOM   2806  HZ2 TRP A 426     -36.488   9.560  39.855  1.00 40.65           H
ATOM   2807  CZ3 TRP A 426     -37.546  10.544  36.745  1.00 40.65           C
ATOM   2808  HZ3 TRP A 426     -38.039  11.377  36.263  1.00 40.65           H
ATOM   2809  CH2 TRP A 426     -37.284  10.589  38.146  1.00 40.65           C
ATOM   2810  HH2 TRP A 426     -37.577  11.457  38.717  1.00 40.65           H
ATOM   2811  N   ASN A 427     -34.611   9.391  33.589  1.00 31.91           N
ATOM   2812  H   ASN A 427     -33.781   9.233  34.147  1.00 31.91           H
ATOM   2813  CA  ASN A 427     -34.868  10.736  33.071  1.00 31.91           C
ATOM   2814  HA  ASN A 427     -35.805  11.098  33.492  1.00 31.91           H
ATOM   2815  C   ASN A 427     -35.005  10.694  31.540  1.00 31.91           C
ATOM   2816  O   ASN A 427     -34.212  10.040  30.857  1.00 31.91           O
ATOM   2817  CB  ASN A 427     -33.729  11.676  33.498  1.00 31.91           C
ATOM   2818 1HB  ASN A 427     -33.529  11.523  34.555  1.00 31.91           H
ATOM   2819 2HB  ASN A 427     -32.830  11.435  32.933  1.00 31.91           H
ATOM   2820  CG  ASN A 427     -34.061  13.137  33.292  1.00 31.91           C
ATOM   2821  OD1 ASN A 427     -34.483  13.560  32.229  1.00 31.91           O
ATOM   2822  ND2 ASN A 427     -33.883  13.921  34.312  1.00 31.91           N
ATOM   2823 1HD2 ASN A 427     -34.066  14.903  34.207  1.00 31.91           H
ATOM   2824 2HD2 ASN A 427     -33.557  13.550  35.191  1.00 31.91           H
ATOM   2825  N   MET A 428     -36.018  11.366  31.009  1.00-10.76           N
ATOM   2826  H   MET A 428     -36.635  11.885  31.631  1.00-10.76           H
ATOM   2827  CA  MET A 428     -36.312  11.390  29.571  1.00-10.76           C
ATOM   2828  HA  MET A 428     -36.304  10.368  29.191  1.00-10.76           H
ATOM   2829  C   MET A 428     -35.319  12.203  28.737  1.00-10.76           C
ATOM   2830  O   MET A 428     -35.299  12.099  27.506  1.00-10.76           O
ATOM   2831  CB  MET A 428     -37.706  11.989  29.350  1.00-10.76           C
ATOM   2832 1HB  MET A 428     -37.717  12.994  29.769  1.00-10.76           H
ATOM   2833 2HB  MET A 428     -37.885  12.067  28.278  1.00-10.76           H
ATOM   2834  CG  MET A 428     -38.849  11.193  29.977  1.00-10.76           C
ATOM   2835 1HG  MET A 428     -38.683  11.122  31.051  1.00-10.76           H
ATOM   2836 2HG  MET A 428     -39.783  11.730  29.808  1.00-10.76           H
ATOM   2837  SD  MET A 428     -39.010   9.521  29.303  1.00-10.76           S
ATOM   2838  CE  MET A 428     -39.646   9.808  27.628  1.00-10.76           C
ATOM   2839 1HE  MET A 428     -40.584  10.361  27.681  1.00-10.76           H
ATOM   2840 2HE  MET A 428     -39.823   8.849  27.139  1.00-10.76           H
ATOM   2841 3HE  MET A 428     -38.920  10.376  27.046  1.00-10.76           H
ATOM   2842  N   ASN A 429     -34.504  13.025  29.385  1.00 13.14           N
ATOM   2843  H   ASN A 429     -34.568  13.097  30.395  1.00 13.14           H
ATOM   2844  CA  ASN A 429     -33.490  13.815  28.686  1.00 13.14           C
ATOM   2845  HA  ASN A 429     -33.957  14.400  27.893  1.00 13.14           H
ATOM   2846  C   ASN A 429     -32.469  12.860  28.075  1.00 13.14           C
ATOM   2847  O   ASN A 429     -31.912  12.015  28.777  1.00 13.14           O
ATOM   2848  CB  ASN A 429     -32.747  14.745  29.656  1.00 13.14           C
ATOM   2849 1HB  ASN A 429     -32.378  14.162  30.499  1.00 13.14           H
ATOM   2850 2HB  ASN A 429     -31.893  15.182  29.146  1.00 13.14           H
ATOM   2851  CG  ASN A 429     -33.605  15.871  30.180  1.00 13.14           C
ATOM   2852  OD1 ASN A 429     -34.588  16.282  29.568  1.00 13.14           O
ATOM   2853  ND2 ASN A 429     -33.232  16.391  31.318  1.00 13.14           N
ATOM   2854 1HD2 ASN A 429     -33.746  17.168  31.705  1.00 13.14           H
ATOM   2855 2HD2 ASN A 429     -32.426  16.009  31.797  1.00 13.14           H
ATOM   2856  N   MET A 430     -32.182  12.994  26.789  1.00 -1.82           N
ATOM   2857  H   MET A 430     -32.649  13.718  26.245  1.00 -1.82           H
ATOM   2858  CA  MET A 430     -31.232  12.101  26.120  1.00 -1.82           C
ATOM   2859  HA  MET A 430     -31.470  11.073  26.395  1.00 -1.82           H
ATOM   2860  C   MET A 430     -29.789  12.355  26.541  1.00 -1.82           C
ATOM   2861  O   MET A 430     -28.924  11.501  26.370  1.00 -1.82           O
ATOM   2862  CB  MET A 430     -31.350  12.227  24.601  1.00 -1.82           C
ATOM   2863 1HB  MET A 430     -31.151  13.260  24.316  1.00 -1.82           H
ATOM   2864 2HB  MET A 430     -30.595  11.592  24.141  1.00 -1.82           H
ATOM   2865  CG  MET A 430     -32.717  11.821  24.065  1.00 -1.82           C
ATOM   2866 1HG  MET A 430     -33.470  12.496  24.473  1.00 -1.82           H
ATOM   2867 2HG  MET A 430     -32.712  11.930  22.982  1.00 -1.82           H
ATOM   2868  SD  MET A 430     -33.189  10.122  24.479  1.00 -1.82           S
ATOM   2869  CE  MET A 430     -32.091   9.131  23.459  1.00 -1.82           C
ATOM   2870 1HE  MET A 430     -32.339   8.076  23.578  1.00 -1.82           H
ATOM   2871 2HE  MET A 430     -31.056   9.290  23.763  1.00 -1.82           H
ATOM   2872 3HE  MET A 430     -32.210   9.412  22.412  1.00 -1.82           H
ATOM   2873  N   ASN A 431     -29.516  13.497  27.154  1.00 12.95           N
ATOM   2874  H   ASN A 431     -30.224  14.226  27.209  1.00 12.95           H
ATOM   2875  CA  ASN A 431     -28.196  13.723  27.741  1.00 12.95           C
ATOM   2876  HA  ASN A 431     -27.437  13.414  27.020  1.00 12.95           H
ATOM   2877  C   ASN A 431     -27.984  12.879  28.999  1.00 12.95           C
ATOM   2878  O   ASN A 431     -26.842  12.615  29.364  1.00 12.95           O
ATOM   2879  CB  ASN A 431     -27.982  15.211  28.045  1.00 12.95           C
ATOM   2880 1HB  ASN A 431     -28.810  15.585  28.646  1.00 12.95           H
ATOM   2881 2HB  ASN A 431     -27.061  15.323  28.614  1.00 12.95           H
ATOM   2882  CG  ASN A 431     -27.856  16.040  26.790  1.00 12.95           C
ATOM   2883  OD1 ASN A 431     -27.547  15.526  25.720  1.00 12.95           O
ATOM   2884  ND2 ASN A 431     -28.073  17.319  26.900  1.00 12.95           N
ATOM   2885 1HD2 ASN A 431     -27.980  17.896  26.079  1.00 12.95           H
ATOM   2886 2HD2 ASN A 431     -28.356  17.719  27.780  1.00 12.95           H
ATOM   2887  N   THR A 432     -29.063  12.402  29.611  1.00 66.70           N
ATOM   2888  H   THR A 432     -29.974  12.599  29.214  1.00 66.70           H
ATOM   2889  CA  THR A 432     -29.041  11.576  30.830  1.00 66.70           C
ATOM   2890  HA  THR A 432     -30.076  11.506  31.166  1.00 66.70           H
ATOM   2891  C   THR A 432     -28.276  12.235  31.992  1.00 66.70           C
ATOM   2892  O   THR A 432     -28.552  13.390  32.319  1.00 66.70           O
ATOM   2893  CB  THR A 432     -28.587  10.106  30.538  1.00 66.70           C
ATOM   2894  HB  THR A 432     -28.690   9.508  31.440  1.00 66.70           H
ATOM   2895  OG1 THR A 432     -27.222  10.063  30.121  1.00 66.70           O
ATOM   2896  HG1 THR A 432     -27.080  10.790  29.500  1.00 66.70           H
ATOM   2897  CG2 THR A 432     -29.405   9.467  29.442  1.00 66.70           C
ATOM   2898 1HG2 THR A 432     -29.074   8.439  29.311  1.00 66.70           H
ATOM   2899 2HG2 THR A 432     -29.266   9.996  28.500  1.00 66.70           H
ATOM   2900 3HG2 THR A 432     -30.462   9.469  29.712  1.00 66.70           H
ATOM   2901  N   HIS A 433     -27.355  11.515  32.625  1.00 25.21           N
ATOM   2902  H   HIS A 433     -27.191  10.567  32.316  1.00 25.21           H
ATOM   2903  CA  HIS A 433     -26.526  12.018  33.730  1.00 25.21           C
ATOM   2904  HA  HIS A 433     -26.662  13.091  33.847  1.00 25.21           H
ATOM   2905  C   HIS A 433     -25.051  11.738  33.409  1.00 25.21           C
ATOM   2906  O   HIS A 433     -24.178  11.768  34.281  1.00 25.21           O
ATOM   2907  CB  HIS A 433     -26.883  11.320  35.052  1.00 25.21           C
ATOM   2908 1HB  HIS A 433     -26.735  10.247  34.939  1.00 25.21           H
ATOM   2909 2HB  HIS A 433     -26.203  11.673  35.820  1.00 25.21           H
ATOM   2910  CG  HIS A 433     -28.280  11.575  35.532  1.00 25.21           C
ATOM   2911  ND1 HIS A 433     -28.949  12.771  35.411  1.00 25.21           N
ATOM   2912  HD1 HIS A 433     -28.594  13.620  34.980  1.00 25.21           H
ATOM   2913  CD2 HIS A 433     -29.128  10.774  36.232  1.00 25.21           C
ATOM   2914  HD2 HIS A 433     -28.900   9.768  36.552  1.00 25.21           H
ATOM   2915  CE1 HIS A 433     -30.155  12.630  35.968  1.00 25.21           C
ATOM   2916  HE1 HIS A 433     -30.900  13.412  36.015  1.00 25.21           H
ATOM   2917  NE2 HIS A 433     -30.321  11.421  36.464  1.00 25.21           N
ATOM   2918  N   ILE A 434     -24.796  11.328  32.173  1.00  6.44           N
ATOM   2919  H   ILE A 434     -25.439  11.554  31.426  1.00  6.44           H
ATOM   2920  CA  ILE A 434     -23.626  10.504  31.857  1.00  6.44           C
ATOM   2921  HA  ILE A 434     -23.093  10.277  32.777  1.00  6.44           H
ATOM   2922  C   ILE A 434     -22.669  11.256  30.931  1.00  6.44           C
ATOM   2923  O   ILE A 434     -23.043  11.633  29.819  1.00  6.44           O
ATOM   2924  CB  ILE A 434     -24.062   9.151  31.190  1.00  6.44           C
ATOM   2925  HB  ILE A 434     -24.550   9.379  30.242  1.00  6.44           H
ATOM   2926  CG1 ILE A 434     -25.072   8.387  32.081  1.00  6.44           C
ATOM   2927 1HG1 ILE A 434     -24.560   8.050  32.979  1.00  6.44           H
ATOM   2928 2HG1 ILE A 434     -25.866   9.063  32.388  1.00  6.44           H
ATOM   2929  CG2 ILE A 434     -22.828   8.264  30.907  1.00  6.44           C
ATOM   2930 1HG2 ILE A 434     -22.316   8.023  31.839  1.00  6.44           H
ATOM   2931 2HG2 ILE A 434     -22.139   8.778  30.236  1.00  6.44           H
ATOM   2932 3HG2 ILE A 434     -23.130   7.338  30.419  1.00  6.44           H
ATOM   2933  CD1 ILE A 434     -25.751   7.171  31.431  1.00  6.44           C
ATOM   2934 1HD1 ILE A 434     -25.018   6.393  31.214  1.00  6.44           H
ATOM   2935 2HD1 ILE A 434     -26.248   7.474  30.509  1.00  6.44           H
ATOM   2936 3HD1 ILE A 434     -26.497   6.767  32.112  1.00  6.44           H
ATOM   2937  N   TYR A 435     -21.435  11.450  31.379  1.00 23.38           N
ATOM   2938  H   TYR A 435     -21.177  11.131  32.306  1.00 23.38           H
ATOM   2939  CA  TYR A 435     -20.389  12.092  30.578  1.00 23.38           C
ATOM   2940  HA  TYR A 435     -20.813  12.473  29.653  1.00 23.38           H
ATOM   2941  C   TYR A 435     -19.288  11.076  30.256  1.00 23.38           C
ATOM   2942  O   TYR A 435     -18.583  10.623  31.165  1.00 23.38           O
ATOM   2943  CB  TYR A 435     -19.795  13.271  31.348  1.00 23.38           C
ATOM   2944 1HB  TYR A 435     -20.568  14.022  31.491  1.00 23.38           H
ATOM   2945 2HB  TYR A 435     -19.468  12.924  32.328  1.00 23.38           H
ATOM   2946  CG  TYR A 435     -18.615  13.913  30.653  1.00 23.38           C
ATOM   2947  CD1 TYR A 435     -18.783  14.664  29.470  1.00 23.38           C
ATOM   2948  HD1 TYR A 435     -19.770  14.806  29.054  1.00 23.38           H
ATOM   2949  CD2 TYR A 435     -17.314  13.760  31.171  1.00 23.38           C
ATOM   2950  HD2 TYR A 435     -17.159  13.181  32.072  1.00 23.38           H
ATOM   2951  CE1 TYR A 435     -17.658  15.230  28.807  1.00 23.38           C
ATOM   2952  HE1 TYR A 435     -17.783  15.792  27.898  1.00 23.38           H
ATOM   2953  CE2 TYR A 435     -16.195  14.343  30.517  1.00 23.38           C
ATOM   2954  HE2 TYR A 435     -15.203  14.220  30.924  1.00 23.38           H
ATOM   2955  CZ  TYR A 435     -16.380  15.055  29.333  1.00 23.38           C
ATOM   2956  OH  TYR A 435     -15.301  15.594  28.682  1.00 23.38           O
ATOM   2957  HH  TYR A 435     -14.480  15.482  29.185  1.00 23.38           H
ATOM   2958  N   PRO A 436     -19.217  10.590  29.004  1.00 14.53           N
ATOM   2959  CA  PRO A 436     -18.122   9.657  28.700  1.00 14.53           C
ATOM   2960  HA  PRO A 436     -18.177   8.793  29.355  1.00 14.53           H
ATOM   2961  C   PRO A 436     -16.732  10.287  28.775  1.00 14.53           C
ATOM   2962  O   PRO A 436     -16.575  11.458  28.431  1.00 14.53           O
ATOM   2963  CB  PRO A 436     -18.423   9.248  27.257  1.00 14.53           C
ATOM   2964 1HB  PRO A 436     -17.854   9.873  26.572  1.00 14.53           H
ATOM   2965 2HB  PRO A 436     -18.193   8.198  27.099  1.00 14.53           H
ATOM   2966  CG  PRO A 436     -19.871   9.505  27.078  1.00 14.53           C
ATOM   2967 1HG  PRO A 436     -20.124   9.611  26.023  1.00 14.53           H
ATOM   2968 2HG  PRO A 436     -20.456   8.710  27.541  1.00 14.53           H
ATOM   2969  CD  PRO A 436     -20.062  10.795  27.814  1.00 14.53           C
ATOM   2970 1HD  PRO A 436     -19.698  11.640  27.225  1.00 14.53           H
ATOM   2971 2HD  PRO A 436     -21.111  10.926  28.082  1.00 14.53           H
ATOM   2972  N   GLU A 437     -15.733   9.520  29.199  1.00 -2.15           N
ATOM   2973  H   GLU A 437     -15.921   8.563  29.479  1.00 -2.15           H
ATOM   2974  CA  GLU A 437     -14.358  10.028  29.317  1.00 -2.15           C
ATOM   2975  HA  GLU A 437     -14.314  11.024  28.876  1.00 -2.15           H
ATOM   2976  C   GLU A 437     -13.278   9.183  28.638  1.00 -2.15           C
ATOM   2977  O   GLU A 437     -12.282   9.723  28.144  1.00 -2.15           O
ATOM   2978  CB  GLU A 437     -13.947  10.147  30.790  1.00 -2.15           C
ATOM   2979 1HB  GLU A 437     -13.934   9.154  31.240  1.00 -2.15           H
ATOM   2980 2HB  GLU A 437     -12.935  10.549  30.808  1.00 -2.15           H
ATOM   2981  CG  GLU A 437     -14.831  11.046  31.635  1.00 -2.15           C
ATOM   2982 1HG  GLU A 437     -15.060  11.933  31.049  1.00 -2.15           H
ATOM   2983 2HG  GLU A 437     -15.763  10.527  31.864  1.00 -2.15           H
ATOM   2984  CD  GLU A 437     -14.164  11.499  32.928  1.00 -2.15           C
ATOM   2985  OE1 GLU A 437     -14.625  12.517  33.500  1.00 -2.15           O
ATOM   2986  OE2 GLU A 437     -13.140  10.923  33.364  1.00 -2.15           O
ATOM   2987  N   PHE A 438     -13.433   7.866  28.633  1.00  8.22           N
ATOM   2988  H   PHE A 438     -14.258   7.447  29.047  1.00  8.22           H
ATOM   2989  CA  PHE A 438     -12.424   6.976  28.053  1.00  8.22           C
ATOM   2990  HA  PHE A 438     -11.767   7.545  27.398  1.00  8.22           H
ATOM   2991  C   PHE A 438     -13.106   5.886  27.242  1.00  8.22           C
ATOM   2992  O   PHE A 438     -14.255   5.541  27.513  1.00  8.22           O
ATOM   2993  CB  PHE A 438     -11.573   6.284  29.132  1.00  8.22           C
ATOM   2994 1HB  PHE A 438     -12.209   5.633  29.715  1.00  8.22           H
ATOM   2995 2HB  PHE A 438     -10.828   5.659  28.642  1.00  8.22           H
ATOM   2996  CG  PHE A 438     -10.860   7.225  30.068  1.00  8.22           C
ATOM   2997  CD1 PHE A 438     -11.468   7.634  31.267  1.00  8.22           C
ATOM   2998  HD1 PHE A 438     -12.465   7.299  31.503  1.00  8.22           H
ATOM   2999  CD2 PHE A 438      -9.558   7.668  29.779  1.00  8.22           C
ATOM   3000  HD2 PHE A 438      -9.077   7.357  28.864  1.00  8.22           H
ATOM   3001  CE1 PHE A 438     -10.795   8.493  32.171  1.00  8.22           C
ATOM   3002  HE1 PHE A 438     -11.283   8.812  33.081  1.00  8.22           H
ATOM   3003  CE2 PHE A 438      -8.859   8.512  30.682  1.00  8.22           C
ATOM   3004  HE2 PHE A 438      -7.854   8.836  30.456  1.00  8.22           H
ATOM   3005  CZ  PHE A 438      -9.485   8.932  31.877  1.00  8.22           C
ATOM   3006  HZ  PHE A 438      -8.964   9.584  32.565  1.00  8.22           H
ATOM   3007  N   VAL A 439     -12.373   5.281  26.323  1.00-14.03           N
ATOM   3008  H   VAL A 439     -11.434   5.619  26.133  1.00-14.03           H
ATOM   3009  CA  VAL A 439     -12.794   4.044  25.667  1.00-14.03           C
ATOM   3010  HA  VAL A 439     -13.715   3.667  26.107  1.00-14.03           H
ATOM   3011  C   VAL A 439     -11.644   3.121  26.010  1.00-14.03           C
ATOM   3012  O   VAL A 439     -10.487   3.493  25.827  1.00-14.03           O
ATOM   3013  CB  VAL A 439     -12.964   4.171  24.124  1.00-14.03           C
ATOM   3014  HB  VAL A 439     -12.026   4.519  23.695  1.00-14.03           H
ATOM   3015  CG1 VAL A 439     -13.315   2.814  23.495  1.00-14.03           C
ATOM   3016 1HG1 VAL A 439     -13.463   2.937  22.420  1.00-14.03           H
ATOM   3017 2HG1 VAL A 439     -14.229   2.416  23.939  1.00-14.03           H
ATOM   3018 3HG1 VAL A 439     -12.496   2.110  23.647  1.00-14.03           H
ATOM   3019  CG2 VAL A 439     -14.052   5.187  23.782  1.00-14.03           C
ATOM   3020 1HG2 VAL A 439     -14.216   5.210  22.703  1.00-14.03           H
ATOM   3021 2HG2 VAL A 439     -13.736   6.179  24.096  1.00-14.03           H
ATOM   3022 3HG2 VAL A 439     -14.987   4.931  24.281  1.00-14.03           H
ATOM   3023  N   VAL A 440     -11.932   1.955  26.560  1.00-17.34           N
ATOM   3024  H   VAL A 440     -12.900   1.681  26.710  1.00-17.34           H
ATOM   3025  CA  VAL A 440     -10.876   1.043  26.979  1.00-17.34           C
ATOM   3026  HA  VAL A 440      -9.906   1.470  26.735  1.00-17.34           H
ATOM   3027  C   VAL A 440     -11.034  -0.248  26.199  1.00-17.34           C
ATOM   3028  O   VAL A 440     -12.118  -0.832  26.153  1.00-17.34           O
ATOM   3029  CB  VAL A 440     -10.915   0.784  28.502  1.00-17.34           C
ATOM   3030  HB  VAL A 440     -11.851   0.287  28.749  1.00-17.34           H
ATOM   3031  CG1 VAL A 440      -9.743  -0.112  28.919  1.00-17.34           C
ATOM   3032 1HG1 VAL A 440      -9.739  -0.236  29.999  1.00-17.34           H
ATOM   3033 2HG1 VAL A 440      -8.795   0.324  28.599  1.00-17.34           H
ATOM   3034 3HG1 VAL A 440      -9.855  -1.099  28.467  1.00-17.34           H
ATOM   3035  CG2 VAL A 440     -10.868   2.111  29.281  1.00-17.34           C
ATOM   3036 1HG2 VAL A 440      -9.974   2.670  29.011  1.00-17.34           H
ATOM   3037 2HG2 VAL A 440     -10.862   1.911  30.349  1.00-17.34           H
ATOM   3038 3HG2 VAL A 440     -11.749   2.712  29.053  1.00-17.34           H
ATOM   3039  N   SER A 441      -9.951  -0.660  25.562  1.00 -6.08           N
ATOM   3040  H   SER A 441      -9.103  -0.103  25.617  1.00 -6.08           H
ATOM   3041  CA  SER A 441      -9.889  -1.933  24.860  1.00 -6.08           C
ATOM   3042  HA  SER A 441     -10.844  -2.146  24.382  1.00 -6.08           H
ATOM   3043  C   SER A 441      -9.583  -3.003  25.900  1.00 -6.08           C
ATOM   3044  O   SER A 441      -8.684  -2.831  26.731  1.00 -6.08           O
ATOM   3045  CB  SER A 441      -8.782  -1.889  23.809  1.00 -6.08           C
ATOM   3046 1HB  SER A 441      -9.011  -1.111  23.080  1.00 -6.08           H
ATOM   3047 2HB  SER A 441      -7.837  -1.652  24.296  1.00 -6.08           H
ATOM   3048  OG  SER A 441      -8.665  -3.132  23.145  1.00 -6.08           O
ATOM   3049  HG  SER A 441      -7.896  -3.090  22.553  1.00 -6.08           H
ATOM   3050  N   PHE A 442     -10.329  -4.094  25.866  1.00  3.83           N
ATOM   3051  H   PHE A 442     -11.046  -4.189  25.149  1.00  3.83           H
ATOM   3052  CA  PHE A 442     -10.173  -5.205  26.798  1.00  3.83           C
ATOM   3053  HA  PHE A 442      -9.245  -5.111  27.358  1.00  3.83           H
ATOM   3054  C   PHE A 442     -10.162  -6.505  26.013  1.00  3.83           C
ATOM   3055  O   PHE A 442     -10.774  -6.603  24.947  1.00  3.83           O
ATOM   3056  CB  PHE A 442     -11.356  -5.283  27.765  1.00  3.83           C
ATOM   3057 1HB  PHE A 442     -12.278  -5.355  27.190  1.00  3.83           H
ATOM   3058 2HB  PHE A 442     -11.252  -6.192  28.357  1.00  3.83           H
ATOM   3059  CG  PHE A 442     -11.460  -4.127  28.721  1.00  3.83           C
ATOM   3060  CD1 PHE A 442     -12.503  -3.191  28.605  1.00  3.83           C
ATOM   3061  HD1 PHE A 442     -13.170  -3.228  27.755  1.00  3.83           H
ATOM   3062  CD2 PHE A 442     -10.564  -4.023  29.797  1.00  3.83           C
ATOM   3063  HD2 PHE A 442      -9.736  -4.714  29.876  1.00  3.83           H
ATOM   3064  CE1 PHE A 442     -12.705  -2.208  29.608  1.00  3.83           C
ATOM   3065  HE1 PHE A 442     -13.512  -1.497  29.515  1.00  3.83           H
ATOM   3066  CE2 PHE A 442     -10.752  -3.053  30.808  1.00  3.83           C
ATOM   3067  HE2 PHE A 442     -10.071  -3.007  31.645  1.00  3.83           H
ATOM   3068  CZ  PHE A 442     -11.839  -2.155  30.726  1.00  3.83           C
ATOM   3069  HZ  PHE A 442     -11.996  -1.421  31.501  1.00  3.83           H
ATOM   3070  N   LYS A 443      -9.539  -7.527  26.575  1.00  4.35           N
ATOM   3071  H   LYS A 443      -8.985  -7.377  27.415  1.00  4.35           H
ATOM   3072  CA  LYS A 443      -9.606  -8.871  26.017  1.00  4.35           C
ATOM   3073  HA  LYS A 443     -10.398  -8.916  25.270  1.00  4.35           H
ATOM   3074  C   LYS A 443      -9.916  -9.883  27.102  1.00  4.35           C
ATOM   3075  O   LYS A 443      -9.422  -9.778  28.228  1.00  4.35           O
ATOM   3076  CB  LYS A 443      -8.274  -9.164  25.335  1.00  4.35           C
ATOM   3077 1HB  LYS A 443      -8.064  -8.324  24.678  1.00  4.35           H
ATOM   3078 2HB  LYS A 443      -7.491  -9.210  26.093  1.00  4.35           H
ATOM   3079  CG  LYS A 443      -8.222 -10.427  24.498  1.00  4.35           C
ATOM   3080 1HG  LYS A 443      -8.334 -11.299  25.140  1.00  4.35           H
ATOM   3081 2HG  LYS A 443      -9.017 -10.415  23.754  1.00  4.35           H
ATOM   3082  CD  LYS A 443      -6.879 -10.469  23.803  1.00  4.35           C
ATOM   3083 1HD  LYS A 443      -6.772  -9.579  23.181  1.00  4.35           H
ATOM   3084 2HD  LYS A 443      -6.104 -10.454  24.565  1.00  4.35           H
ATOM   3085  CE  LYS A 443      -6.688 -11.704  22.940  1.00  4.35           C
ATOM   3086 1HE  LYS A 443      -6.813 -12.602  23.549  1.00  4.35           H
ATOM   3087 2HE  LYS A 443      -7.417 -11.706  22.126  1.00  4.35           H
ATOM   3088  NZ  LYS A 443      -5.297 -11.646  22.390  1.00  4.35           N
ATOM   3089 1HZ  LYS A 443      -4.631 -11.650  23.152  1.00  4.35           H
ATOM   3090 2HZ  LYS A 443      -5.172 -10.792  21.857  1.00  4.35           H
ATOM   3091 3HZ  LYS A 443      -5.117 -12.441  21.788  1.00  4.35           H
ATOM   3092  N   LEU A 444     -10.751 -10.846  26.752  1.00 23.02           N
ATOM   3093  H   LEU A 444     -11.185 -10.801  25.837  1.00 23.02           H
ATOM   3094  CA  LEU A 444     -11.055 -11.985  27.607  1.00 23.02           C
ATOM   3095  HA  LEU A 444     -11.492 -11.637  28.544  1.00 23.02           H
ATOM   3096  C   LEU A 444      -9.761 -12.744  27.896  1.00 23.02           C
ATOM   3097  O   LEU A 444      -8.985 -13.025  26.979  1.00 23.02           O
ATOM   3098  CB  LEU A 444     -12.042 -12.880  26.853  1.00 23.02           C
ATOM   3099 1HB  LEU A 444     -12.896 -12.266  26.569  1.00 23.02           H
ATOM   3100 2HB  LEU A 444     -11.550 -13.193  25.933  1.00 23.02           H
ATOM   3101  CG  LEU A 444     -12.587 -14.145  27.526  1.00 23.02           C
ATOM   3102  HG  LEU A 444     -11.749 -14.766  27.840  1.00 23.02           H
ATOM   3103  CD1 LEU A 444     -13.447 -13.831  28.742  1.00 23.02           C
ATOM   3104 1HD1 LEU A 444     -13.756 -14.763  29.214  1.00 23.02           H
ATOM   3105 2HD1 LEU A 444     -14.337 -13.275  28.445  1.00 23.02           H
ATOM   3106 3HD1 LEU A 444     -12.880 -13.254  29.467  1.00 23.02           H
ATOM   3107  CD2 LEU A 444     -13.411 -14.919  26.509  1.00 23.02           C
ATOM   3108 1HD2 LEU A 444     -13.823 -15.814  26.971  1.00 23.02           H
ATOM   3109 2HD2 LEU A 444     -12.782 -15.219  25.670  1.00 23.02           H
ATOM   3110 3HD2 LEU A 444     -14.234 -14.306  26.142  1.00 23.02           H
ATOM   3111  N   SER A 445      -9.510 -13.060  29.156  1.00 27.15           N
ATOM   3112  H   SER A 445     -10.190 -12.835  29.877  1.00 27.15           H
ATOM   3113  CA  SER A 445      -8.274 -13.742  29.543  1.00 27.15           C
ATOM   3114  HA  SER A 445      -7.424 -13.250  29.071  1.00 27.15           H
ATOM   3115  C   SER A 445      -8.318 -15.204  29.103  1.00 27.15           C
ATOM   3116  O   SER A 445      -9.405 -15.765  28.921  1.00 27.15           O
ATOM   3117  CB  SER A 445      -8.106 -13.675  31.062  1.00 27.15           C
ATOM   3118 1HB  SER A 445      -8.904 -14.249  31.535  1.00 27.15           H
ATOM   3119 2HB  SER A 445      -7.143 -14.106  31.339  1.00 27.15           H
ATOM   3120  OG  SER A 445      -8.180 -12.329  31.509  1.00 27.15           O
ATOM   3121  HG  SER A 445      -9.108 -12.070  31.518  1.00 27.15           H
ATOM   3122  N   ILE A 446      -7.168 -15.845  28.963  1.00  5.67           N
ATOM   3123  H   ILE A 446      -6.286 -15.359  29.124  1.00  5.67           H
ATOM   3124  CA  ILE A 446      -7.126 -17.272  28.634  1.00  5.67           C
ATOM   3125  HA  ILE A 446      -8.057 -17.560  28.151  1.00  5.67           H
ATOM   3126  C   ILE A 446      -6.967 -18.008  29.963  1.00  5.67           C
ATOM   3127  O   ILE A 446      -5.978 -17.766  30.674  1.00  5.67           O
ATOM   3128  CB  ILE A 446      -5.944 -17.641  27.690  1.00  5.67           C
ATOM   3129  HB  ILE A 446      -5.011 -17.466  28.223  1.00  5.67           H
ATOM   3130  CG1 ILE A 446      -5.920 -16.743  26.437  1.00  5.67           C
ATOM   3131 1HG1 ILE A 446      -5.739 -15.716  26.752  1.00  5.67           H
ATOM   3132 2HG1 ILE A 446      -5.069 -17.046  25.826  1.00  5.67           H
ATOM   3133  CG2 ILE A 446      -6.013 -19.142  27.306  1.00  5.67           C
ATOM   3134 1HG2 ILE A 446      -5.240 -19.371  26.572  1.00  5.67           H
ATOM   3135 2HG2 ILE A 446      -6.988 -19.388  26.879  1.00  5.67           H
ATOM   3136 3HG2 ILE A 446      -5.842 -19.763  28.186  1.00  5.67           H
ATOM   3137  CD1 ILE A 446      -7.167 -16.750  25.546  1.00  5.67           C
ATOM   3138 1HD1 ILE A 446      -6.983 -16.113  24.682  1.00  5.67           H
ATOM   3139 2HD1 ILE A 446      -8.025 -16.357  26.090  1.00  5.67           H
ATOM   3140 3HD1 ILE A 446      -7.383 -17.760  25.199  1.00  5.67           H
ATOM   3141  N   PRO A 447      -7.929 -18.871  30.347  1.00 -7.66           N
ATOM   3142  CA  PRO A 447      -7.693 -19.534  31.636  1.00 -7.66           C
ATOM   3143  HA  PRO A 447      -7.590 -18.786  32.419  1.00 -7.66           H
ATOM   3144  C   PRO A 447      -6.477 -20.458  31.608  1.00 -7.66           C
ATOM   3145  O   PRO A 447      -6.194 -21.103  30.590  1.00 -7.66           O
ATOM   3146  CB  PRO A 447      -8.969 -20.358  31.849  1.00 -7.66           C
ATOM   3147 1HB  PRO A 447      -8.806 -21.385  31.533  1.00 -7.66           H
ATOM   3148 2HB  PRO A 447      -9.283 -20.327  32.890  1.00 -7.66           H
ATOM   3149  CG  PRO A 447      -9.985 -19.722  30.977  1.00 -7.66           C
ATOM   3150 1HG  PRO A 447     -10.777 -20.426  30.720  1.00 -7.66           H
ATOM   3151 2HG  PRO A 447     -10.398 -18.843  31.470  1.00 -7.66           H
ATOM   3152  CD  PRO A 447      -9.207 -19.316  29.761  1.00 -7.66           C
ATOM   3153 1HD  PRO A 447      -9.048 -20.169  29.098  1.00 -7.66           H
ATOM   3154 2HD  PRO A 447      -9.712 -18.503  29.242  1.00 -7.66           H
ATOM   3155  N   ASN A 448      -5.767 -20.548  32.722  1.00  8.65           N
ATOM   3156  H   ASN A 448      -6.014 -19.972  33.518  1.00  8.65           H
ATOM   3157  CA  ASN A 448      -4.659 -21.495  32.847  1.00  8.65           C
ATOM   3158  HA  ASN A 448      -4.134 -21.592  31.896  1.00  8.65           H
ATOM   3159  C   ASN A 448      -5.248 -22.844  33.239  1.00  8.65           C
ATOM   3160  O   ASN A 448      -6.317 -22.892  33.850  1.00  8.65           O
ATOM   3161  CB  ASN A 448      -3.674 -21.048  33.933  1.00  8.65           C
ATOM   3162 1HB  ASN A 448      -4.221 -20.850  34.853  1.00  8.65           H
ATOM   3163 2HB  ASN A 448      -2.961 -21.850  34.121  1.00  8.65           H
ATOM   3164  CG  ASN A 448      -2.900 -19.820  33.543  1.00  8.65           C
ATOM   3165  OD1 ASN A 448      -2.515 -19.657  32.388  1.00  8.65           O
ATOM   3166  ND2 ASN A 448      -2.673 -18.946  34.480  1.00  8.65           N
ATOM   3167 1HD2 ASN A 448      -2.146 -18.115  34.251  1.00  8.65           H
ATOM   3168 2HD2 ASN A 448      -3.011 -19.110  35.417  1.00  8.65           H
ATOM   3169  N   ALA A 449      -4.559 -23.932  32.932  1.00 -3.54           N
ATOM   3170  H   ALA A 449      -3.713 -23.854  32.377  1.00 -3.54           H
ATOM   3171  CA  ALA A 449      -4.919 -25.244  33.463  1.00 -3.54           C
ATOM   3172  HA  ALA A 449      -6.003 -25.349  33.514  1.00 -3.54           H
ATOM   3173  C   ALA A 449      -4.332 -25.313  34.878  1.00 -3.54           C
ATOM   3174  O   ALA A 449      -3.417 -24.549  35.206  1.00 -3.54           O
ATOM   3175  CB  ALA A 449      -4.345 -26.352  32.572  1.00 -3.54           C
ATOM   3176 1HB  ALA A 449      -4.627 -27.327  32.970  1.00 -3.54           H
ATOM   3177 2HB  ALA A 449      -3.259 -26.283  32.546  1.00 -3.54           H
ATOM   3178 3HB  ALA A 449      -4.738 -26.254  31.559  1.00 -3.54           H
ATOM   3179  N   GLU A 450      -4.823 -26.207  35.721  1.00-17.09           N
ATOM   3180  H   GLU A 450      -5.601 -26.796  35.441  1.00-17.09           H
ATOM   3181  CA  GLU A 450      -4.217 -26.395  37.043  1.00-17.09           C
ATOM   3182  HA  GLU A 450      -4.073 -25.424  37.517  1.00-17.09           H
ATOM   3183  C   GLU A 450      -2.845 -27.061  36.884  1.00-17.09           C
ATOM   3184  O   GLU A 450      -2.621 -27.837  35.946  1.00-17.09           O
ATOM   3185  CB  GLU A 450      -5.106 -27.246  37.958  1.00-17.09           C
ATOM   3186 1HB  GLU A 450      -5.322 -28.195  37.467  1.00-17.09           H
ATOM   3187 2HB  GLU A 450      -4.549 -27.448  38.873  1.00-17.09           H
ATOM   3188  CG  GLU A 450      -6.420 -26.567  38.348  1.00-17.09           C
ATOM   3189 1HG  GLU A 450      -6.200 -25.550  38.677  1.00-17.09           H
ATOM   3190 2HG  GLU A 450      -7.071 -26.516  37.474  1.00-17.09           H
ATOM   3191  CD  GLU A 450      -7.147 -27.292  39.477  1.00-17.09           C
ATOM   3192  OE1 GLU A 450      -7.164 -28.543  39.509  1.00-17.09           O
ATOM   3193  OE2 GLU A 450      -7.713 -26.618  40.373  1.00-17.09           O
ATOM   3194  N   GLY A 451      -1.927 -26.759  37.793  1.00  1.83           N
ATOM   3195  H   GLY A 451      -2.151 -26.100  38.533  1.00  1.83           H
ATOM   3196  CA  GLY A 451      -0.612 -27.384  37.792  1.00  1.83           C
ATOM   3197 1HA  GLY A 451      -0.155 -27.219  38.767  1.00  1.83           H
ATOM   3198 2HA  GLY A 451      -0.747 -28.459  37.666  1.00  1.83           H
ATOM   3199  C   GLY A 451       0.366 -26.915  36.730  1.00  1.83           C
ATOM   3200  O   GLY A 451       1.282 -27.663  36.378  1.00  1.83           O
ATOM   3201  N   ASN A 452       0.178 -25.718  36.186  1.00 13.67           N
ATOM   3202  H   ASN A 452      -0.566 -25.124  36.536  1.00 13.67           H
ATOM   3203  CA  ASN A 452       1.027 -25.220  35.098  1.00 13.67           C
ATOM   3204  HA  ASN A 452       1.024 -25.952  34.290  1.00 13.67           H
ATOM   3205  C   ASN A 452       2.473 -24.993  35.542  1.00 13.67           C
ATOM   3206  O   ASN A 452       2.711 -24.434  36.615  1.00 13.67           O
ATOM   3207  CB  ASN A 452       0.484 -23.887  34.565  1.00 13.67           C
ATOM   3208 1HB  ASN A 452      -0.578 -23.991  34.352  1.00 13.67           H
ATOM   3209 2HB  ASN A 452       0.614 -23.121  35.329  1.00 13.67           H
ATOM   3210  CG  ASN A 452       1.192 -23.440  33.306  1.00 13.67           C
ATOM   3211  OD1 ASN A 452       1.453 -24.244  32.418  1.00 13.67           O
ATOM   3212  ND2 ASN A 452       1.496 -22.181  33.203  1.00 13.67           N
ATOM   3213 1HD2 ASN A 452       1.961 -21.852  32.371  1.00 13.67           H
ATOM   3214 2HD2 ASN A 452       1.257 -21.540  33.949  1.00 13.67           H
ATOM   3215  N   ILE A 453       3.428 -25.383  34.710  1.00-27.60           N
ATOM   3216  H   ILE A 453       3.179 -25.842  33.839  1.00-27.60           H
ATOM   3217  CA  ILE A 453       4.855 -25.178  34.979  1.00-27.60           C
ATOM   3218  HA  ILE A 453       4.995 -24.655  35.924  1.00-27.60           H
ATOM   3219  C   ILE A 453       5.362 -24.307  33.835  1.00-27.60           C
ATOM   3220  O   ILE A 453       5.164 -24.647  32.664  1.00-27.60           O
ATOM   3221  CB  ILE A 453       5.628 -26.533  35.012  1.00-27.60           C
ATOM   3222  HB  ILE A 453       5.496 -27.015  34.044  1.00-27.60           H
ATOM   3223  CG1 ILE A 453       5.050 -27.469  36.094  1.00-27.60           C
ATOM   3224 1HG1 ILE A 453       5.407 -27.138  37.070  1.00-27.60           H
ATOM   3225 2HG1 ILE A 453       3.965 -27.399  36.096  1.00-27.60           H
ATOM   3226  CG2 ILE A 453       7.145 -26.307  35.252  1.00-27.60           C
ATOM   3227 1HG2 ILE A 453       7.673 -27.260  35.255  1.00-27.60           H
ATOM   3228 2HG2 ILE A 453       7.306 -25.808  36.210  1.00-27.60           H
ATOM   3229 3HG2 ILE A 453       7.566 -25.692  34.457  1.00-27.60           H
ATOM   3230  CD1 ILE A 453       5.397 -28.949  35.908  1.00-27.60           C
ATOM   3231 1HD1 ILE A 453       4.980 -29.519  36.737  1.00-27.60           H
ATOM   3232 2HD1 ILE A 453       6.477 -29.089  35.888  1.00-27.60           H
ATOM   3233 3HD1 ILE A 453       4.968 -29.314  34.974  1.00-27.60           H
ATOM   3234  N   LEU A 454       5.978 -23.176  34.149  1.00 -1.46           N
ATOM   3235  H   LEU A 454       6.141 -22.948  35.125  1.00 -1.46           H
ATOM   3236  CA  LEU A 454       6.446 -22.242  33.121  1.00 -1.46           C
ATOM   3237  HA  LEU A 454       5.623 -22.045  32.436  1.00 -1.46           H
ATOM   3238  C   LEU A 454       7.615 -22.839  32.321  1.00 -1.46           C
ATOM   3239  O   LEU A 454       8.378 -23.659  32.858  1.00 -1.46           O
ATOM   3240  CB  LEU A 454       6.879 -20.923  33.775  1.00 -1.46           C
ATOM   3241 1HB  LEU A 454       7.663 -21.148  34.495  1.00 -1.46           H
ATOM   3242 2HB  LEU A 454       7.316 -20.294  33.001  1.00 -1.46           H
ATOM   3243  CG  LEU A 454       5.802 -20.089  34.487  1.00 -1.46           C
ATOM   3244  HG  LEU A 454       5.327 -20.710  35.244  1.00 -1.46           H
ATOM   3245  CD1 LEU A 454       6.460 -18.902  35.185  1.00 -1.46           C
ATOM   3246 1HD1 LEU A 454       7.207 -19.260  35.894  1.00 -1.46           H
ATOM   3247 2HD1 LEU A 454       5.706 -18.337  35.734  1.00 -1.46           H
ATOM   3248 3HD1 LEU A 454       6.938 -18.247  34.454  1.00 -1.46           H
ATOM   3249  CD2 LEU A 454       4.719 -19.584  33.530  1.00 -1.46           C
ATOM   3250 1HD2 LEU A 454       4.009 -18.962  34.076  1.00 -1.46           H
ATOM   3251 2HD2 LEU A 454       4.180 -20.425  33.096  1.00 -1.46           H
ATOM   3252 3HD2 LEU A 454       5.170 -18.992  32.731  1.00 -1.46           H
ATOM   3253  N   PRO A 455       7.771 -22.455  31.039  1.00-13.33           N
ATOM   3254  CA  PRO A 455       8.853 -23.043  30.235  1.00-13.33           C
ATOM   3255  HA  PRO A 455       8.816 -24.130  30.287  1.00-13.33           H
ATOM   3256  C   PRO A 455      10.258 -22.583  30.619  1.00-13.33           C
ATOM   3257  O   PRO A 455      11.221 -23.254  30.189  1.00-13.33           O
ATOM   3258  OXT PRO A 455      10.420 -21.563  31.319  1.00-13.33           O
ATOM   3259  CB  PRO A 455       8.498 -22.585  28.817  1.00-13.33           C
ATOM   3260 1HB  PRO A 455       9.390 -22.488  28.201  1.00-13.33           H
ATOM   3261 2HB  PRO A 455       7.792 -23.280  28.361  1.00-13.33           H
ATOM   3262  CG  PRO A 455       7.855 -21.276  29.021  1.00-13.33           C
ATOM   3263 1HG  PRO A 455       8.609 -20.514  29.222  1.00-13.33           H
ATOM   3264 2HG  PRO A 455       7.252 -21.000  28.155  1.00-13.33           H
ATOM   3265  CD  PRO A 455       6.988 -21.497  30.231  1.00-13.33           C
ATOM   3266 1HD  PRO A 455       6.837 -20.557  30.762  1.00-13.33           H
ATOM   3267 2HD  PRO A 455       6.033 -21.938  29.943  1.00-13.33           H
TER    3268      PRO A 455 
HETATM 3269  C1A 4AN A 456     -27.416  -2.812  29.687  1.00  6.02           C
HETATM 3270  O1A 4AN A 456     -28.016  -2.873  28.635  1.00  6.02           O
HETATM 3271  N9  4AN A 456     -26.440  -1.847  29.750  1.00  6.02           N
HETATM 3272  H9  4AN A 456     -26.186  -1.282  28.953  1.00  6.02           H
HETATM 3273  C1  4AN A 456     -27.747  -3.707  30.834  1.00  6.02           C
HETATM 3274  C2  4AN A 456     -28.648  -4.756  30.678  1.00  6.02           C
HETATM 3275  H2  4AN A 456     -29.080  -4.968  29.700  1.00  6.02           H
HETATM 3276  C9  4AN A 456     -27.155  -3.490  32.073  1.00  6.02           C
HETATM 3277  C4  4AN A 456     -28.501  -5.234  33.041  1.00  6.02           C
HETATM 3278  C3  4AN A 456     -29.010  -5.519  31.786  1.00  6.02           C
HETATM 3279  H3  4AN A 456     -29.703  -6.340  31.676  1.00  6.02           H
HETATM 3280  C10 4AN A 456     -27.526  -4.244  33.195  1.00  6.02           C
HETATM 3281  N4  4AN A 456     -28.990  -5.948  34.087  1.00  6.02           N
HETATM 3282 1H4  4AN A 456     -28.688  -5.723  35.024  1.00  6.02           H
HETATM 3283 2H4  4AN A 456     -29.683  -6.665  33.923  1.00  6.02           H
HETATM 3284  C5  4AN A 456     -26.919  -3.975  34.429  1.00  6.02           C
HETATM 3285  H5  4AN A 456     -27.189  -4.533  35.320  1.00  6.02           H
HETATM 3286  C6  4AN A 456     -25.954  -2.976  34.531  1.00  6.02           C
HETATM 3287  H6  4AN A 456     -25.489  -2.765  35.492  1.00  6.02           H
HETATM 3288  C7  4AN A 456     -25.599  -2.232  33.412  1.00  6.02           C
HETATM 3289  H7  4AN A 456     -24.860  -1.440  33.498  1.00  6.02           H
HETATM 3290  C8A 4AN A 456     -25.852  -1.681  30.983  1.00  6.02           C
HETATM 3291  C8  4AN A 456     -26.201  -2.490  32.182  1.00  6.02           C
HETATM 3292  O8A 4AN A 456     -25.033  -0.797  31.052  1.00  6.02           O
HETATM 3293  O   HOH A 457     -24.641  12.265  27.690  1.00  0.00           O
HETATM 3294 1H   HOH A 457     -25.428  12.343  28.252  1.00  0.00           H
HETATM 3295 2H   HOH A 457     -23.946  12.066  28.347  1.00  0.00           H
HETATM 3296  O   HOH A 458     -32.820   9.579  36.129  1.00  0.00           O
HETATM 3297 1H   HOH A 458     -31.998  10.087  36.193  1.00  0.00           H
HETATM 3298 2H   HOH A 458     -33.241   9.790  36.981  1.00  0.00           H
HETATM 3299  O   HOH A 459     -21.744  -2.450  38.941  1.00  0.00           O
HETATM 3300 1H   HOH A 459     -21.551  -2.711  39.863  1.00  0.00           H
HETATM 3301 2H   HOH A 459     -22.706  -2.476  38.899  1.00  0.00           H
HETATM 3302  O   HOH A 460     -17.154  12.483  25.846  1.00  0.00           O
HETATM 3303 1H   HOH A 460     -17.020  11.593  25.507  1.00  0.00           H
HETATM 3304 2H   HOH A 460     -16.951  12.382  26.791  1.00  0.00           H
HETATM 3305  O   HOH A 461     -18.874  -2.691  24.853  1.00  0.00           O
HETATM 3306 1H   HOH A 461     -17.925  -2.532  24.675  1.00  0.00           H
HETATM 3307 2H   HOH A 461     -19.223  -2.878  23.967  1.00  0.00           H
HETATM 3308  O   HOH A 463     -26.823   6.880  45.582  1.00  0.00           O
HETATM 3309 1H   HOH A 463     -27.595   6.307  45.534  1.00  0.00           H
HETATM 3310 2H   HOH A 463     -26.186   6.414  45.017  1.00  0.00           H
HETATM 3311  O   HOH A 464     -26.687   1.712  28.580  1.00  0.00           O
HETATM 3312 1H   HOH A 464     -26.485   1.833  29.529  1.00  0.00           H
HETATM 3313 2H   HOH A 464     -26.151   0.937  28.332  1.00  0.00           H
HETATM 3314  O   HOH A 466     -24.238   2.407  24.502  1.00  0.00           O
HETATM 3315 1H   HOH A 466     -23.838   1.623  24.896  1.00  0.00           H
HETATM 3316 2H   HOH A 466     -24.929   2.646  25.151  1.00  0.00           H
HETATM 3317  O   HOH A 470     -16.212   0.395  17.735  1.00  0.00           O
HETATM 3318 1H   HOH A 470     -16.149  -0.332  18.385  1.00  0.00           H
HETATM 3319 2H   HOH A 470     -17.151   0.381  17.489  1.00  0.00           H
HETATM 3320  O   HOH A 473     -31.718  28.466  44.117  1.00  0.00           O
HETATM 3321 1H   HOH A 473     -31.737  29.146  44.814  1.00  0.00           H
HETATM 3322 2H   HOH A 473     -31.076  28.827  43.489  1.00  0.00           H
HETATM 3323  O   HOH A 475     -34.103 -26.124  73.365  1.00  0.00           O
HETATM 3324 1H   HOH A 475     -34.596 -25.292  73.451  1.00  0.00           H
HETATM 3325 2H   HOH A 475     -33.996 -26.196  72.399  1.00  0.00           H
HETATM 3326  O   HOH A 480     -21.709  25.316  21.669  1.00  0.00           O
HETATM 3327 1H   HOH A 480     -20.797  25.603  21.863  1.00  0.00           H
HETATM 3328 2H   HOH A 480     -21.609  24.881  20.806  1.00  0.00           H
HETATM 3329  O   HOH A 483     -33.014   9.426  28.503  1.00  0.00           O
HETATM 3330 1H   HOH A 483     -33.436   9.675  29.342  1.00  0.00           H
HETATM 3331 2H   HOH A 483     -32.478  10.207  28.312  1.00  0.00           H
HETATM 3332  O   HOH A 485     -30.467 -18.626  39.122  1.00  0.00           O
HETATM 3333 1H   HOH A 485     -30.277 -19.489  39.530  1.00  0.00           H
HETATM 3334 2H   HOH A 485     -30.312 -18.790  38.175  1.00  0.00           H
HETATM 3335  O   HOH A 486     -21.442 -16.948  64.624  1.00  0.00           O
HETATM 3336 1H   HOH A 486     -22.394 -16.932  64.484  1.00  0.00           H
HETATM 3337 2H   HOH A 486     -21.253 -16.040  64.920  1.00  0.00           H
HETATM 3338  O   HOH A 490      -7.152   9.043  15.859  1.00  0.00           O
HETATM 3339 1H   HOH A 490      -7.103   8.979  14.896  1.00  0.00           H
HETATM 3340 2H   HOH A 490      -6.499   9.740  16.049  1.00  0.00           H
HETATM 3341  O   HOH A 492     -19.039  12.478  45.319  1.00  0.00           O
HETATM 3342 1H   HOH A 492     -19.315  11.929  46.078  1.00  0.00           H
HETATM 3343 2H   HOH A 492     -18.636  13.241  45.758  1.00  0.00           H
HETATM 3344  O   HOH A 493     -14.715 -31.308  50.498  1.00  0.00           O
HETATM 3345 1H   HOH A 493     -15.304 -32.027  50.220  1.00  0.00           H
HETATM 3346 2H   HOH A 493     -14.974 -31.179  51.427  1.00  0.00           H
HETATM 3347  O   HOH A 494     -18.396  -6.828  22.112  1.00  0.00           O
HETATM 3348 1H   HOH A 494     -17.671  -7.410  21.822  1.00  0.00           H
HETATM 3349 2H   HOH A 494     -18.891  -7.396  22.728  1.00  0.00           H
HETATM 3350  O   HOH A 496      -1.396   6.322  51.348  1.00  0.00           O
HETATM 3351 1H   HOH A 496      -1.650   7.242  51.162  1.00  0.00           H
HETATM 3352 2H   HOH A 496      -1.067   6.013  50.501  1.00  0.00           H
HETATM 3353  O   HOH A 498     -21.319  -3.149  41.533  1.00  0.00           O
HETATM 3354 1H   HOH A 498     -20.898  -2.625  42.237  1.00  0.00           H
HETATM 3355 2H   HOH A 498     -21.586  -3.950  42.015  1.00  0.00           H
HETATM 3356  O   HOH A 499     -19.353  22.940  33.531  1.00  0.00           O
HETATM 3357 1H   HOH A 499     -19.493  22.376  34.314  1.00  0.00           H
HETATM 3358 2H   HOH A 499     -19.447  23.831  33.906  1.00  0.00           H
HETATM 3359  O   HOH A 501     -59.316  10.901  39.469  1.00  0.00           O
HETATM 3360 1H   HOH A 501     -59.271  10.385  40.289  1.00  0.00           H
HETATM 3361 2H   HOH A 501     -58.572  11.520  39.562  1.00  0.00           H
HETATM 3362  O   HOH A 504     -25.468  -0.407  27.377  1.00  0.00           O
HETATM 3363 1H   HOH A 504     -26.029  -0.544  26.589  1.00  0.00           H
HETATM 3364 2H   HOH A 504     -24.588  -0.292  26.978  1.00  0.00           H
HETATM 3365  O   HOH A 505      -6.674  16.297  39.771  1.00  0.00           O
HETATM 3366 1H   HOH A 505      -7.056  17.180  39.634  1.00  0.00           H
HETATM 3367 2H   HOH A 505      -5.839  16.495  40.229  1.00  0.00           H
CONECT 3269 3270 3271 3273                                   
CONECT 3270 3269                                             
CONECT 3271 3269 3272 3290                                   
CONECT 3272 3271                                             
CONECT 3273 3269 3274 3276                                   
CONECT 3274 3273 3275 3278                                   
CONECT 3275 3274                                             
CONECT 3276 3273 3280 3291                                   
CONECT 3277 3278 3280 3281                                   
CONECT 3278 3274 3277 3279                                   
CONECT 3279 3278                                             
CONECT 3280 3276 3277 3284                                   
CONECT 3281 3277 3282 3283                                   
CONECT 3282 3281                                             
CONECT 3283 3281                                             
CONECT 3284 3280 3285 3286                                   
CONECT 3285 3284                                             
CONECT 3286 3284 3287 3288                                   
CONECT 3287 3286                                             
CONECT 3288 3286 3289 3291                                   
CONECT 3289 3288                                             
CONECT 3290 3271 3291 3292                                   
CONECT 3291 3276 3288 3290                                   
CONECT 3292 3290                                             
END
