# Supplementary material for: No Silver Bullet – Canonical Poly(ADP-Ribose) Polymerases (PARPs) Are No Universal Factors of Abiotic and Biotic Stress Resistance of Arabidopsis thaliana
Source: Front Plant Sci. 2017 Feb 6;8:59. doi: 10.3389/fpls.2017.00059 (PMC5292411; doi:10.3389/fpls.2017.00059)
Supplement: Supplementary file 1 [file Presentation_1.ZIP › AtSRO1_PHE.pdb]

REMARK YASARA *************************************************************
REMARK YASARA *                                                           *
REMARK YASARA *                     Y  A  S  A  R  A                      *
REMARK YASARA *                                                           *
REMARK YASARA *   Yet Another Scientific Artificial Reality Application   *
REMARK YASARA *                                                           *
REMARK YASARA *            MOLECULE STRUCTURE FILE, PDB FORMAT            *
REMARK YASARA *                                                           *
REMARK YASARA * Just use YASARA every day to make your questions go away! *
REMARK YASARA *                                                           *
REMARK YASARA *                      www.YASARA.org                       *
REMARK YASARA *                                                           *
REMARK YASARA *************************************************************
REMARK YASARA
REMARK YASARA Written on:        Mon Dec 19 14:32:50 2016
REMARK YASARA Number of models: 1
REMARK YASARA Number of atoms:   3318
REMARK YASARA Please address questions or suggestions to: Eliza@yasara.org
REMARK YASARA
REMARK   2 RESOLUTION. 2.30 ANGSTROMS.
REMARK 290 CRYSTALLOGRAPHIC SYMMETRY TRANSFORMATIONS
REMARK 290 THE FOLLOWING TRANSFORMATIONS OPERATE ON THE ATOM/HETATM
REMARK 290 RECORDS IN THIS ENTRY TO PRODUCE CRYSTALLOGRAPHICALLY
REMARK 290 RELATED MOLECULES.
REMARK 290   SMTRY1   1  1.000000  0.000000  0.000000        0.00000
REMARK 290   SMTRY2   1  0.000000  1.000000  0.000000        0.00000
REMARK 290   SMTRY3   1  0.000000  0.000000  1.000000        0.00000
REMARK 290   SMTRY1   2 -0.500000 -0.866025  0.000000        0.00000
REMARK 290   SMTRY2   2  0.866025 -0.500000  0.000000        0.00000
REMARK 290   SMTRY3   2  0.000000  0.000000  1.000000      289.65200
REMARK 290   SMTRY1   3 -0.500000  0.866025  0.000000        0.00000
REMARK 290   SMTRY2   3 -0.866025 -0.500000  0.000000        0.00000
REMARK 290   SMTRY3   3  0.000000  0.000000  1.000000      144.82600
REMARK 290   SMTRY1   4 -1.000000  0.000000  0.000000        0.00000
REMARK 290   SMTRY2   4  0.000000 -1.000000  0.000000        0.00000
REMARK 290   SMTRY3   4  0.000000  0.000000  1.000000      217.23900
REMARK 290   SMTRY1   5  0.500000  0.866025  0.000000        0.00000
REMARK 290   SMTRY2   5 -0.866025  0.500000  0.000000        0.00000
REMARK 290   SMTRY3   5  0.000000  0.000000  1.000000       72.41300
REMARK 290   SMTRY1   6  0.500000 -0.866025  0.000000        0.00000
REMARK 290   SMTRY2   6  0.866025  0.500000  0.000000        0.00000
REMARK 290   SMTRY3   6  0.000000  0.000000  1.000000      362.06500
REMARK 290   SMTRY1   7 -0.500000  0.866025  0.000000        0.00000
REMARK 290   SMTRY2   7  0.866025  0.500000  0.000000        0.00000
REMARK 290   SMTRY3   7  0.000000  0.000000 -1.000000      289.65200
REMARK 290   SMTRY1   8  1.000000  0.000000  0.000000        0.00000
REMARK 290   SMTRY2   8  0.000000 -1.000000  0.000000        0.00000
REMARK 290   SMTRY3   8  0.000000  0.000000 -1.000000        0.00000
REMARK 290   SMTRY1   9 -0.500000 -0.866025  0.000000        0.00000
REMARK 290   SMTRY2   9 -0.866025  0.500000  0.000000        0.00000
REMARK 290   SMTRY3   9  0.000000  0.000000 -1.000000      144.82600
REMARK 290   SMTRY1  10  0.500000 -0.866025  0.000000        0.00000
REMARK 290   SMTRY2  10 -0.866025 -0.500000  0.000000        0.00000
REMARK 290   SMTRY3  10  0.000000  0.000000 -1.000000       72.41300
REMARK 290   SMTRY1  11 -1.000000  0.000000  0.000000        0.00000
REMARK 290   SMTRY2  11  0.000000  1.000000  0.000000        0.00000
REMARK 290   SMTRY3  11  0.000000  0.000000 -1.000000      217.23900
REMARK 290   SMTRY1  12  0.500000  0.866025  0.000000        0.00000
REMARK 290   SMTRY2  12  0.866025 -0.500000  0.000000        0.00000
REMARK 290   SMTRY3  12  0.000000  0.000000 -1.000000      362.06500
REMARK 350 COORDINATES FOR A COMPLETE MULTIMER REPRESENTING THE KNOWN
REMARK 350 BIOLOGICALLY SIGNIFICANT OLIGOMERIZATION STATE OF THE
REMARK 350 MOLECULE CAN BE GENERATED BY APPLYING BIOMT TRANSFORMATIONS
REMARK 350 GIVEN BELOW. BOTH NON-CRYSTALLOGRAPHIC AND
REMARK 350 CRYSTALLOGRAPHIC OPERATIONS ARE GIVEN.
REMARK 350
REMARK 350 BIOMOLECULE: 1
REMARK 350 APPLY THE FOLLOWING TO CHAINS: A
REMARK 350   BIOMT1   1  1.000000  0.000000  0.000000        0.00000
REMARK 350   BIOMT2   1  0.000000  1.000000  0.000000        0.00000
REMARK 350   BIOMT3   1  0.000000  0.000000  1.000000        0.00000
COMPND    MOL_ID: 1;
COMPND   2 MOLECULE: POLY [ADP-RIBOSE] POLYMERASE 14;
COMPND   3 CHAIN: A;
SEQRES   1 A  209  ASP ASP ALA VAL GLU LYS TRP ASP LYS THR GLU THR ASP 
SEQRES   2 A  209  ARG PHE SER GLY VAL LYS PRO ALA GLU GLU GLU LEU ASP 
SEQRES   3 A  209  LYS ASP ALA VAL LYS GLN MET PHE ALA LEU GLY ALA ALA 
SEQRES   4 A  209  THR LEU GLY HIS VAL GLU SER LEU ASP VAL TYR GLN PHE 
SEQRES   5 A  209  SER SER GLU ILE ALA LYS ALA ARG LEU SER LEU PHE GLN 
SEQRES   6 A  209  LYS GLN ALA ASP ILE THR LYS LYS HIS ARG GLY ASP ALA 
SEQRES   7 A  209  ASN ILE ARG TYR ALA TRP VAL PRO ALA LYS LYS GLU VAL 
SEQRES   8 A  209  LEU SER ALA VAL MET MET HIS GLY LEU GLY VAL GLY GLY 
SEQRES   9 A  209  ALA PHE ILE LYS LYS SER MET TYR GLY VAL GLY VAL HIS 
SEQRES  10 A  209  ALA ALA ASN CYS PRO TYR PHE SER ALA ARG TYR CYS ASP 
SEQRES  11 A  209  ILE ASP ASP ASN GLY VAL ARG HIS MET VAL LEU CYS ARG 
SEQRES  12 A  209  VAL ILE MET GLY ASN MET GLU PRO LEU ARG GLY ASP ASN 
SEQRES  13 A  209  THR GLN TYR PHE THR GLY GLY GLU GLU TYR ASP ASN GLY 
SEQRES  14 A  209  VAL ASP ASP VAL GLU SER PRO LYS HIS TYR LEU ILE TRP 
SEQRES  15 A  209  ASN MET ASN MET ASN THR HIS ILE TYR PRO GLU PHE VAL 
SEQRES  16 A  209  VAL SER PHE LYS LEU SER ILE PRO ASN ALA GLU GLY ASN 
SEQRES  17 A  209  ILE 
CRYST1   82.372   82.372  434.478  90.00  90.00 120.00 P 65 2 2     48
ORIGX1      1.000000  0.000000  0.000000        0.00000
ORIGX2      0.000000  1.000000  0.000000        0.00000
ORIGX3      0.000000  0.000000  1.000000        0.00000
SCALE1      0.012140  0.007009  0.000000        0.00000
SCALE2      0.000000  0.014018  0.000000        0.00000
SCALE3      0.000000  0.000000  0.002302        0.00000
ATOM      1  N   ASP A 245      25.829 -10.848  43.363  1.00 -5.20           N
ATOM      2 1H   ASP A 245      26.502 -10.097  43.456  1.00 -5.20           H
ATOM      3 2H   ASP A 245      26.207 -11.554  42.745  1.00 -5.20           H
ATOM      4 3H   ASP A 245      25.658 -11.253  44.273  1.00 -5.20           H
ATOM      5  CA  ASP A 245      24.560 -10.308  42.802  1.00 -5.20           C
ATOM      6  HA  ASP A 245      24.213  -9.507  43.452  1.00 -5.20           H
ATOM      7  C   ASP A 245      23.481 -11.381  42.765  1.00 -5.20           C
ATOM      8  O   ASP A 245      22.307 -11.079  42.973  1.00 -5.20           O
ATOM      9  CB  ASP A 245      24.778  -9.731  41.397  1.00 -5.20           C
ATOM     10 1HB  ASP A 245      25.204 -10.502  40.755  1.00 -5.20           H
ATOM     11 2HB  ASP A 245      23.812  -9.432  40.990  1.00 -5.20           H
ATOM     12  CG  ASP A 245      25.700  -8.524  41.400  1.00 -5.20           C
ATOM     13  OD1 ASP A 245      26.215  -8.171  42.477  1.00 -5.20           O
ATOM     14  OD2 ASP A 245      25.947  -7.921  40.329  1.00 -5.20           O
ATOM     15  N   ASP A 246      23.850 -12.631  42.507  1.00 -9.09           N
ATOM     16  H   ASP A 246      24.824 -12.856  42.315  1.00 -9.09           H
ATOM     17  CA  ASP A 246      22.885 -13.731  42.421  1.00 -9.09           C
ATOM     18  HA  ASP A 246      22.126 -13.469  41.683  1.00 -9.09           H
ATOM     19  C   ASP A 246      22.168 -14.068  43.721  1.00 -9.09           C
ATOM     20  O   ASP A 246      20.977 -14.383  43.691  1.00 -9.09           O
ATOM     21  CB  ASP A 246      23.595 -15.009  41.970  1.00 -9.09           C
ATOM     22 1HB  ASP A 246      24.152 -14.809  41.056  1.00 -9.09           H
ATOM     23 2HB  ASP A 246      24.297 -15.311  42.745  1.00 -9.09           H
ATOM     24  CG  ASP A 246      22.628 -16.153  41.724  1.00 -9.09           C
ATOM     25  OD1 ASP A 246      21.859 -16.103  40.734  1.00 -9.09           O
ATOM     26  OD2 ASP A 246      22.648 -17.144  42.487  1.00 -9.09           O
ATOM     27  N   ALA A 247      22.872 -13.993  44.846  1.00 31.86           N
ATOM     28  H   ALA A 247      23.843 -13.711  44.803  1.00 31.86           H
ATOM     29  CA  ALA A 247      22.295 -14.332  46.146  1.00 31.86           C
ATOM     30  HA  ALA A 247      21.865 -15.333  46.080  1.00 31.86           H
ATOM     31  C   ALA A 247      21.171 -13.357  46.512  1.00 31.86           C
ATOM     32  O   ALA A 247      21.411 -12.187  46.824  1.00 31.86           O
ATOM     33  CB  ALA A 247      23.384 -14.343  47.220  1.00 31.86           C
ATOM     34 1HB  ALA A 247      24.169 -15.049  46.945  1.00 31.86           H
ATOM     35 2HB  ALA A 247      22.952 -14.651  48.173  1.00 31.86           H
ATOM     36 3HB  ALA A 247      23.812 -13.348  47.329  1.00 31.86           H
ATOM     37  N   VAL A 248      19.947 -13.857  46.442  1.00 -2.60           N
ATOM     38  H   VAL A 248      19.845 -14.843  46.249  1.00 -2.60           H
ATOM     39  CA  VAL A 248      18.728 -13.058  46.553  1.00 -2.60           C
ATOM     40  HA  VAL A 248      18.786 -12.239  45.837  1.00 -2.60           H
ATOM     41  C   VAL A 248      18.571 -12.458  47.946  1.00 -2.60           C
ATOM     42  O   VAL A 248      18.175 -11.299  48.091  1.00 -2.60           O
ATOM     43  CB  VAL A 248      17.498 -13.945  46.198  1.00 -2.60           C
ATOM     44  HB  VAL A 248      17.425 -14.745  46.934  1.00 -2.60           H
ATOM     45  CG1 VAL A 248      16.194 -13.148  46.206  1.00 -2.60           C
ATOM     46 1HG1 VAL A 248      15.362 -13.801  45.943  1.00 -2.60           H
ATOM     47 2HG1 VAL A 248      16.249 -12.324  45.493  1.00 -2.60           H
ATOM     48 3HG1 VAL A 248      16.006 -12.748  47.202  1.00 -2.60           H
ATOM     49  CG2 VAL A 248      17.678 -14.590  44.810  1.00 -2.60           C
ATOM     50 1HG2 VAL A 248      17.836 -13.822  44.052  1.00 -2.60           H
ATOM     51 2HG2 VAL A 248      16.787 -15.161  44.558  1.00 -2.60           H
ATOM     52 3HG2 VAL A 248      18.524 -15.278  44.811  1.00 -2.60           H
ATOM     53  N   GLU A 249      18.950 -13.201  48.976  1.00-11.17           N
ATOM     54  H   GLU A 249      19.308 -14.143  48.821  1.00-11.17           H
ATOM     55  CA  GLU A 249      18.836 -12.696  50.347  1.00-11.17           C
ATOM     56  HA  GLU A 249      17.809 -12.377  50.527  1.00-11.17           H
ATOM     57  C   GLU A 249      19.745 -11.492  50.574  1.00-11.17           C
ATOM     58  O   GLU A 249      19.415 -10.579  51.330  1.00-11.17           O
ATOM     59  CB  GLU A 249      19.200 -13.778  51.367  1.00-11.17           C
ATOM     60 1HB  GLU A 249      20.173 -14.196  51.111  1.00-11.17           H
ATOM     61 2HB  GLU A 249      19.280 -13.298  52.341  1.00-11.17           H
ATOM     62  CG  GLU A 249      18.179 -14.906  51.472  1.00-11.17           C
ATOM     63 1HG  GLU A 249      17.197 -14.470  51.645  1.00-11.17           H
ATOM     64 2HG  GLU A 249      18.151 -15.460  50.532  1.00-11.17           H
ATOM     65  CD  GLU A 249      18.483 -15.864  52.613  1.00-11.17           C
ATOM     66  OE1 GLU A 249      18.420 -17.096  52.411  1.00-11.17           O
ATOM     67  OE2 GLU A 249      18.779 -15.409  53.740  1.00-11.17           O
ATOM     68  N   LYS A 250      20.878 -11.473  49.885  1.00  7.69           N
ATOM     69  H   LYS A 250      21.081 -12.242  49.260  1.00  7.69           H
ATOM     70  CA  LYS A 250      21.853 -10.385  50.005  1.00  7.69           C
ATOM     71  HA  LYS A 250      21.818  -9.980  51.017  1.00  7.69           H
ATOM     72  C   LYS A 250      21.548  -9.245  49.040  1.00  7.69           C
ATOM     73  O   LYS A 250      22.053  -8.133  49.181  1.00  7.69           O
ATOM     74  CB  LYS A 250      23.257 -10.940  49.763  1.00  7.69           C
ATOM     75 1HB  LYS A 250      23.293 -11.400  48.776  1.00  7.69           H
ATOM     76 2HB  LYS A 250      23.974 -10.119  49.797  1.00  7.69           H
ATOM     77  CG  LYS A 250      23.641 -11.978  50.811  1.00  7.69           C
ATOM     78 1HG  LYS A 250      23.598 -11.512  51.796  1.00  7.69           H
ATOM     79 2HG  LYS A 250      22.928 -12.801  50.782  1.00  7.69           H
ATOM     80  CD  LYS A 250      25.027 -12.550  50.601  1.00  7.69           C
ATOM     81 1HD  LYS A 250      25.079 -13.021  49.619  1.00  7.69           H
ATOM     82 2HD  LYS A 250      25.768 -11.753  50.661  1.00  7.69           H
ATOM     83  CE  LYS A 250      25.299 -13.588  51.678  1.00  7.69           C
ATOM     84 1HE  LYS A 250      25.273 -13.105  52.657  1.00  7.69           H
ATOM     85 2HE  LYS A 250      24.514 -14.347  51.644  1.00  7.69           H
ATOM     86  NZ  LYS A 250      26.620 -14.249  51.481  1.00  7.69           N
ATOM     87 1HZ  LYS A 250      27.363 -13.565  51.525  1.00  7.69           H
ATOM     88 2HZ  LYS A 250      26.646 -14.714  50.581  1.00  7.69           H
ATOM     89 3HZ  LYS A 250      26.770 -14.942  52.202  1.00  7.69           H
ATOM     90  N   TRP A 251      20.696  -9.516  48.065  1.00  9.46           N
ATOM     91  H   TRP A 251      20.332 -10.454  47.969  1.00  9.46           H
ATOM     92  CA  TRP A 251      20.251  -8.498  47.119  1.00  9.46           C
ATOM     93  HA  TRP A 251      21.081  -7.830  46.891  1.00  9.46           H
ATOM     94  C   TRP A 251      19.121  -7.680  47.742  1.00  9.46           C
ATOM     95  O   TRP A 251      18.892  -6.526  47.377  1.00  9.46           O
ATOM     96  CB  TRP A 251      19.784  -9.174  45.827  1.00  9.46           C
ATOM     97 1HB  TRP A 251      20.491  -9.966  45.579  1.00  9.46           H
ATOM     98 2HB  TRP A 251      18.805  -9.624  45.989  1.00  9.46           H
ATOM     99  CG  TRP A 251      19.707  -8.241  44.657  1.00  9.46           C
ATOM    100  CD1 TRP A 251      18.585  -7.772  44.049  1.00  9.46           C
ATOM    101  HD1 TRP A 251      17.577  -8.030  44.355  1.00  9.46           H
ATOM    102  CD2 TRP A 251      20.807  -7.651  43.941  1.00  9.46           C
ATOM    103  NE1 TRP A 251      18.890  -6.947  43.001  1.00  9.46           N
ATOM    104  HE1 TRP A 251      18.204  -6.503  42.402  1.00  9.46           H
ATOM    105  CE2 TRP A 251      20.251  -6.838  42.910  1.00  9.46           C
ATOM    106  CE3 TRP A 251      22.208  -7.689  44.092  1.00  9.46           C
ATOM    107  HE3 TRP A 251      22.656  -8.292  44.868  1.00  9.46           H
ATOM    108  CZ2 TRP A 251      21.053  -6.076  42.038  1.00  9.46           C
ATOM    109  HZ2 TRP A 251      20.606  -5.465  41.267  1.00  9.46           H
ATOM    110  CZ3 TRP A 251      23.019  -6.917  43.220  1.00  9.46           C
ATOM    111  HZ3 TRP A 251      24.094  -6.924  43.337  1.00  9.46           H
ATOM    112  CH2 TRP A 251      22.426  -6.124  42.196  1.00  9.46           C
ATOM    113  HH2 TRP A 251      23.058  -5.546  41.538  1.00  9.46           H
ATOM    114  N   ASP A 252      18.433  -8.274  48.705  1.00 15.20           N
ATOM    115  H   ASP A 252      18.662  -9.225  48.960  1.00 15.20           H
ATOM    116  CA  ASP A 252      17.331  -7.623  49.416  1.00 15.20           C
ATOM    117  HA  ASP A 252      16.545  -7.384  48.700  1.00 15.20           H
ATOM    118  C   ASP A 252      17.783  -6.332  50.109  1.00 15.20           C
ATOM    119  O   ASP A 252      18.840  -6.303  50.745  1.00 15.20           O
ATOM    120  CB  ASP A 252      16.779  -8.610  50.453  1.00 15.20           C
ATOM    121 1HB  ASP A 252      16.674  -9.585  49.977  1.00 15.20           H
ATOM    122 2HB  ASP A 252      17.487  -8.700  51.277  1.00 15.20           H
ATOM    123  CG  ASP A 252      15.427  -8.198  51.008  1.00 15.20           C
ATOM    124  OD1 ASP A 252      15.277  -7.077  51.531  1.00 15.20           O
ATOM    125  OD2 ASP A 252      14.486  -9.020  50.940  1.00 15.20           O
ATOM    126  N   LYS A 253      17.003  -5.266  49.976  1.00 25.18           N
ATOM    127  H   LYS A 253      16.170  -5.344  49.395  1.00 25.18           H
ATOM    128  CA  LYS A 253      17.270  -3.985  50.644  1.00 25.18           C
ATOM    129  HA  LYS A 253      17.954  -4.165  51.472  1.00 25.18           H
ATOM    130  C   LYS A 253      15.997  -3.388  51.247  1.00 25.18           C
ATOM    131  O   LYS A 253      15.842  -2.174  51.338  1.00 25.18           O
ATOM    132  CB  LYS A 253      17.968  -2.997  49.695  1.00 25.18           C
ATOM    133 1HB  LYS A 253      18.237  -2.120  50.284  1.00 25.18           H
ATOM    134 2HB  LYS A 253      18.891  -3.461  49.352  1.00 25.18           H
ATOM    135  CG  LYS A 253      17.179  -2.543  48.455  1.00 25.18           C
ATOM    136 1HG  LYS A 253      16.925  -3.417  47.858  1.00 25.18           H
ATOM    137 2HG  LYS A 253      16.256  -2.059  48.771  1.00 25.18           H
ATOM    138  CD  LYS A 253      17.965  -1.557  47.576  1.00 25.18           C
ATOM    139 1HD  LYS A 253      18.917  -2.011  47.301  1.00 25.18           H
ATOM    140 2HD  LYS A 253      17.393  -1.378  46.665  1.00 25.18           H
ATOM    141  CE  LYS A 253      18.225  -0.206  48.263  1.00 25.18           C
ATOM    142 1HE  LYS A 253      17.269   0.240  48.543  1.00 25.18           H
ATOM    143 2HE  LYS A 253      18.809  -0.366  49.172  1.00 25.18           H
ATOM    144  NZ  LYS A 253      18.967   0.753  47.380  1.00 25.18           N
ATOM    145 1HZ  LYS A 253      19.094   1.635  47.858  1.00 25.18           H
ATOM    146 2HZ  LYS A 253      18.438   0.924  46.532  1.00 25.18           H
ATOM    147 3HZ  LYS A 253      19.876   0.375  47.138  1.00 25.18           H
ATOM    148  N   THR A 254      15.078  -4.241  51.676  1.00  3.15           N
ATOM    149  H   THR A 254      15.239  -5.243  51.595  1.00  3.15           H
ATOM    150  CA  THR A 254      13.816  -3.770  52.260  1.00  3.15           C
ATOM    151  HA  THR A 254      13.323  -3.129  51.529  1.00  3.15           H
ATOM    152  C   THR A 254      13.972  -2.930  53.525  1.00  3.15           C
ATOM    153  O   THR A 254      13.116  -2.083  53.779  1.00  3.15           O
ATOM    154  CB  THR A 254      12.861  -4.935  52.597  1.00  3.15           C
ATOM    155  HB  THR A 254      12.042  -4.561  53.211  1.00  3.15           H
ATOM    156  OG1 THR A 254      13.575  -5.955  53.306  1.00  3.15           O
ATOM    157  HG1 THR A 254      14.126  -6.437  52.655  1.00  3.15           H
ATOM    158  CG2 THR A 254      12.283  -5.561  51.344  1.00  3.15           C
ATOM    159 1HG2 THR A 254      11.704  -4.818  50.795  1.00  3.15           H
ATOM    160 2HG2 THR A 254      11.624  -6.384  51.622  1.00  3.15           H
ATOM    161 3HG2 THR A 254      13.078  -5.944  50.705  1.00  3.15           H
ATOM    162  N   GLU A 255      15.061  -3.125  54.267  1.00 32.78           N
ATOM    163  H   GLU A 255      15.662  -3.898  54.034  1.00 32.78           H
ATOM    164  CA  GLU A 255      15.463  -2.257  55.389  1.00 32.78           C
ATOM    165  HA  GLU A 255      16.201  -2.784  55.994  1.00 32.78           H
ATOM    166  C   GLU A 255      14.311  -1.875  56.324  1.00 32.78           C
ATOM    167  O   GLU A 255      14.014  -0.701  56.521  1.00 32.78           O
ATOM    168  CB  GLU A 255      16.138  -0.982  54.862  1.00 32.78           C
ATOM    169 1HB  GLU A 255      15.481  -0.503  54.135  1.00 32.78           H
ATOM    170 2HB  GLU A 255      16.283  -0.296  55.693  1.00 32.78           H
ATOM    171  CG  GLU A 255      17.504  -1.189  54.238  1.00 32.78           C
ATOM    172 1HG  GLU A 255      18.148  -1.693  54.961  1.00 32.78           H
ATOM    173 2HG  GLU A 255      17.422  -1.811  53.348  1.00 32.78           H
ATOM    174  CD  GLU A 255      18.121   0.147  53.877  1.00 32.78           C
ATOM    175  OE1 GLU A 255      18.915   0.683  54.685  1.00 32.78           O
ATOM    176  OE2 GLU A 255      17.760   0.747  52.840  1.00 32.78           O
ATOM    177  N   THR A 256      13.601  -2.860  56.845  1.00 17.80           N
ATOM    178  H   THR A 256      13.835  -3.825  56.653  1.00 17.80           H
ATOM    179  CA  THR A 256      12.463  -2.575  57.716  1.00 17.80           C
ATOM    180  HA  THR A 256      11.879  -1.760  57.288  1.00 17.80           H
ATOM    181  C   THR A 256      12.916  -2.148  59.111  1.00 17.80           C
ATOM    182  O   THR A 256      14.019  -2.477  59.553  1.00 17.80           O
ATOM    183  CB  THR A 256      11.565  -3.810  57.833  1.00 17.80           C
ATOM    184  HB  THR A 256      10.752  -3.606  58.527  1.00 17.80           H
ATOM    185  OG1 THR A 256      12.346  -4.911  58.301  1.00 17.80           O
ATOM    186  HG1 THR A 256      12.003  -5.718  57.891  1.00 17.80           H
ATOM    187  CG2 THR A 256      10.983  -4.202  56.484  1.00 17.80           C
ATOM    188 1HG2 THR A 256      10.420  -3.367  56.072  1.00 17.80           H
ATOM    189 2HG2 THR A 256      10.309  -5.047  56.620  1.00 17.80           H
ATOM    190 3HG2 THR A 256      11.773  -4.486  55.790  1.00 17.80           H
ATOM    191  N   ASP A 257      12.052  -1.423  59.806  1.00 33.81           N
ATOM    192  H   ASP A 257      11.141  -1.226  59.399  1.00 33.81           H
ATOM    193  CA  ASP A 257      12.312  -0.920  61.157  1.00 33.81           C
ATOM    194  HA  ASP A 257      13.310  -0.493  61.211  1.00 33.81           H
ATOM    195  C   ASP A 257      12.220  -2.074  62.157  1.00 33.81           C
ATOM    196  O   ASP A 257      11.138  -2.634  62.371  1.00 33.81           O
ATOM    197  CB  ASP A 257      11.282   0.174  61.467  1.00 33.81           C
ATOM    198 1HB  ASP A 257      11.289   0.895  60.650  1.00 33.81           H
ATOM    199 2HB  ASP A 257      10.289  -0.272  61.522  1.00 33.81           H
ATOM    200  CG  ASP A 257      11.565   0.915  62.761  1.00 33.81           C
ATOM    201  OD1 ASP A 257      11.843   0.286  63.801  1.00 33.81           O
ATOM    202  OD2 ASP A 257      11.446   2.163  62.766  1.00 33.81           O
ATOM    203  N   ARG A 258      13.351  -2.484  62.718  1.00  8.62           N
ATOM    204  H   ARG A 258      14.218  -2.000  62.509  1.00  8.62           H
ATOM    205  CA  ARG A 258      13.404  -3.636  63.627  1.00  8.62           C
ATOM    206  HA  ARG A 258      12.404  -3.858  63.997  1.00  8.62           H
ATOM    207  C   ARG A 258      14.300  -3.351  64.824  1.00  8.62           C
ATOM    208  O   ARG A 258      15.281  -2.618  64.712  1.00  8.62           O
ATOM    209  CB  ARG A 258      13.965  -4.859  62.883  1.00  8.62           C
ATOM    210 1HB  ARG A 258      14.936  -4.578  62.482  1.00  8.62           H
ATOM    211 2HB  ARG A 258      14.116  -5.666  63.601  1.00  8.62           H
ATOM    212  CG  ARG A 258      13.128  -5.400  61.724  1.00  8.62           C
ATOM    213 1HG  ARG A 258      12.898  -4.589  61.035  1.00  8.62           H
ATOM    214 2HG  ARG A 258      13.713  -6.149  61.190  1.00  8.62           H
ATOM    215  CD  ARG A 258      11.830  -6.046  62.191  1.00  8.62           C
ATOM    216 1HD  ARG A 258      12.070  -6.886  62.844  1.00  8.62           H
ATOM    217 2HD  ARG A 258      11.246  -5.322  62.760  1.00  8.62           H
ATOM    218  NE  ARG A 258      11.031  -6.531  61.056  1.00  8.62           N
ATOM    219  HE  ARG A 258      11.217  -7.468  60.729  1.00  8.62           H
ATOM    220  CZ  ARG A 258      10.068  -5.870  60.431  1.00  8.62           C
ATOM    221  NH1 ARG A 258       9.447  -6.470  59.460  1.00  8.62           N
ATOM    222 1HH1 ARG A 258       9.729  -7.403  59.192  1.00  8.62           H
ATOM    223 2HH1 ARG A 258       8.701  -5.985  58.978  1.00  8.62           H
ATOM    224  NH2 ARG A 258       9.702  -4.647  60.712  1.00  8.62           N
ATOM    225 1HH2 ARG A 258      10.196  -4.120  61.417  1.00  8.62           H
ATOM    226 2HH2 ARG A 258       8.938  -4.225  60.206  1.00  8.62           H
ATOM    227  N   PHE A 259      13.981  -3.968  65.951  1.00 -5.88           N
ATOM    228  H   PHE A 259      13.117  -4.493  66.006  1.00 -5.88           H
ATOM    229  CA  PHE A 259      14.843  -4.002  67.131  1.00 -5.88           C
ATOM    230  HA  PHE A 259      15.886  -4.094  66.829  1.00 -5.88           H
ATOM    231  C   PHE A 259      14.404  -5.255  67.882  1.00 -5.88           C
ATOM    232  O   PHE A 259      13.354  -5.823  67.556  1.00 -5.88           O
ATOM    233  CB  PHE A 259      14.674  -2.757  68.019  1.00 -5.88           C
ATOM    234 1HB  PHE A 259      15.464  -2.759  68.770  1.00 -5.88           H
ATOM    235 2HB  PHE A 259      14.795  -1.868  67.403  1.00 -5.88           H
ATOM    236  CG  PHE A 259      13.347  -2.688  68.734  1.00 -5.88           C
ATOM    237  CD1 PHE A 259      13.229  -3.146  70.061  1.00 -5.88           C
ATOM    238  HD1 PHE A 259      14.099  -3.518  70.579  1.00 -5.88           H
ATOM    239  CD2 PHE A 259      12.209  -2.175  68.089  1.00 -5.88           C
ATOM    240  HD2 PHE A 259      12.288  -1.797  67.080  1.00 -5.88           H
ATOM    241  CE1 PHE A 259      11.980  -3.140  70.726  1.00 -5.88           C
ATOM    242  HE1 PHE A 259      11.899  -3.515  71.736  1.00 -5.88           H
ATOM    243  CE2 PHE A 259      10.951  -2.160  68.743  1.00 -5.88           C
ATOM    244  HE2 PHE A 259      10.079  -1.779  68.232  1.00 -5.88           H
ATOM    245  CZ  PHE A 259      10.836  -2.654  70.060  1.00 -5.88           C
ATOM    246  HZ  PHE A 259       9.876  -2.662  70.555  1.00 -5.88           H
ATOM    247  N   SER A 260      15.156  -5.652  68.894  1.00 -2.84           N
ATOM    248  H   SER A 260      16.025  -5.158  69.090  1.00 -2.84           H
ATOM    249  CA  SER A 260      14.789  -6.736  69.802  1.00 -2.84           C
ATOM    250  HA  SER A 260      13.730  -6.974  69.708  1.00 -2.84           H
ATOM    251  C   SER A 260      15.076  -6.194  71.200  1.00 -2.84           C
ATOM    252  O   SER A 260      15.830  -5.233  71.325  1.00 -2.84           O
ATOM    253  CB  SER A 260      15.626  -7.976  69.492  1.00 -2.84           C
ATOM    254 1HB  SER A 260      16.681  -7.729  69.610  1.00 -2.84           H
ATOM    255 2HB  SER A 260      15.364  -8.775  70.185  1.00 -2.84           H
ATOM    256  OG  SER A 260      15.395  -8.404  68.157  1.00 -2.84           O
ATOM    257  HG  SER A 260      15.880  -9.236  68.016  1.00 -2.84           H
ATOM    258  N   GLY A 261      14.483  -6.746  72.248  1.00  7.25           N
ATOM    259  H   GLY A 261      13.901  -7.570  72.133  1.00  7.25           H
ATOM    260  CA  GLY A 261      14.673  -6.207  73.590  1.00  7.25           C
ATOM    261 1HA  GLY A 261      15.149  -5.229  73.549  1.00  7.25           H
ATOM    262 2HA  GLY A 261      13.700  -6.094  74.066  1.00  7.25           H
ATOM    263  C   GLY A 261      15.515  -7.127  74.446  1.00  7.25           C
ATOM    264  O   GLY A 261      15.368  -8.346  74.340  1.00  7.25           O
ATOM    265  N   VAL A 262      16.358  -6.580  75.309  1.00 41.84           N
ATOM    266  H   VAL A 262      16.444  -5.571  75.384  1.00 41.84           H
ATOM    267  CA  VAL A 262      17.152  -7.397  76.231  1.00 41.84           C
ATOM    268  HA  VAL A 262      16.887  -8.441  76.095  1.00 41.84           H
ATOM    269  C   VAL A 262      16.663  -7.005  77.623  1.00 41.84           C
ATOM    270  O   VAL A 262      16.792  -5.861  78.053  1.00 41.84           O
ATOM    271  CB  VAL A 262      18.692  -7.290  75.978  1.00 41.84           C
ATOM    272  HB  VAL A 262      19.208  -7.781  76.802  1.00 41.84           H
ATOM    273  CG1 VAL A 262      19.064  -8.028  74.685  1.00 41.84           C
ATOM    274 1HG1 VAL A 262      20.143  -8.001  74.536  1.00 41.84           H
ATOM    275 2HG1 VAL A 262      18.574  -7.567  73.826  1.00 41.84           H
ATOM    276 3HG1 VAL A 262      18.751  -9.071  74.752  1.00 41.84           H
ATOM    277  CG2 VAL A 262      19.188  -5.843  75.873  1.00 41.84           C
ATOM    278 1HG2 VAL A 262      20.276  -5.835  75.799  1.00 41.84           H
ATOM    279 2HG2 VAL A 262      18.899  -5.289  76.765  1.00 41.84           H
ATOM    280 3HG2 VAL A 262      18.766  -5.354  74.995  1.00 41.84           H
ATOM    281  N   LYS A 263      15.929  -7.908  78.260  1.00  3.94           N
ATOM    282  H   LYS A 263      15.837  -8.847  77.876  1.00  3.94           H
ATOM    283  CA  LYS A 263      15.123  -7.554  79.436  1.00  3.94           C
ATOM    284  HA  LYS A 263      15.109  -6.471  79.525  1.00  3.94           H
ATOM    285  C   LYS A 263      15.624  -8.126  80.762  1.00  3.94           C
ATOM    286  O   LYS A 263      15.928  -9.320  80.844  1.00  3.94           O
ATOM    287  CB  LYS A 263      13.682  -8.028  79.203  1.00  3.94           C
ATOM    288 1HB  LYS A 263      13.701  -9.105  79.034  1.00  3.94           H
ATOM    289 2HB  LYS A 263      13.103  -7.840  80.106  1.00  3.94           H
ATOM    290  CG  LYS A 263      12.957  -7.365  78.021  1.00  3.94           C
ATOM    291 1HG  LYS A 263      13.528  -7.523  77.106  1.00  3.94           H
ATOM    292 2HG  LYS A 263      11.985  -7.842  77.907  1.00  3.94           H
ATOM    293  CD  LYS A 263      12.737  -5.863  78.226  1.00  3.94           C
ATOM    294 1HD  LYS A 263      12.213  -5.708  79.170  1.00  3.94           H
ATOM    295 2HD  LYS A 263      13.699  -5.353  78.265  1.00  3.94           H
ATOM    296  CE  LYS A 263      11.911  -5.266  77.096  1.00  3.94           C
ATOM    297 1HE  LYS A 263      12.433  -5.410  76.149  1.00  3.94           H
ATOM    298 2HE  LYS A 263      10.946  -5.777  77.050  1.00  3.94           H
ATOM    299  NZ  LYS A 263      11.687  -3.808  77.334  1.00  3.94           N
ATOM    300 1HZ  LYS A 263      12.571  -3.309  77.379  1.00  3.94           H
ATOM    301 2HZ  LYS A 263      11.207  -3.677  78.216  1.00  3.94           H
ATOM    302 3HZ  LYS A 263      11.113  -3.408  76.602  1.00  3.94           H
ATOM    303  N   PRO A 264      15.657  -7.311  81.835  1.00 15.17           N
ATOM    304  CA  PRO A 264      16.091  -7.900  83.109  1.00 15.17           C
ATOM    305  HA  PRO A 264      17.063  -8.375  82.990  1.00 15.17           H
ATOM    306  C   PRO A 264      15.130  -8.918  83.715  1.00 15.17           C
ATOM    307  O   PRO A 264      15.563  -9.787  84.474  1.00 15.17           O
ATOM    308  CB  PRO A 264      16.224  -6.682  84.021  1.00 15.17           C
ATOM    309 1HB  PRO A 264      16.011  -6.942  85.058  1.00 15.17           H
ATOM    310 2HB  PRO A 264      17.223  -6.267  83.935  1.00 15.17           H
ATOM    311  CG  PRO A 264      15.233  -5.715  83.489  1.00 15.17           C
ATOM    312 1HG  PRO A 264      14.230  -5.983  83.820  1.00 15.17           H
ATOM    313 2HG  PRO A 264      15.477  -4.697  83.793  1.00 15.17           H
ATOM    314  CD  PRO A 264      15.352  -5.875  81.998  1.00 15.17           C
ATOM    315 1HD  PRO A 264      14.414  -5.608  81.511  1.00 15.17           H
ATOM    316 2HD  PRO A 264      16.173  -5.269  81.613  1.00 15.17           H
ATOM    317  N   ALA A 265      13.853  -8.873  83.355  1.00 -1.11           N
ATOM    318  H   ALA A 265      13.515  -8.117  82.770  1.00 -1.11           H
ATOM    319  CA  ALA A 265      12.891  -9.874  83.809  1.00 -1.11           C
ATOM    320  HA  ALA A 265      12.915  -9.919  84.899  1.00 -1.11           H
ATOM    321  C   ALA A 265      13.223 -11.270  83.265  1.00 -1.11           C
ATOM    322  O   ALA A 265      12.912 -12.285  83.884  1.00 -1.11           O
ATOM    323  CB  ALA A 265      11.494  -9.457  83.371  1.00 -1.11           C
ATOM    324 1HB  ALA A 265      10.774 -10.213  83.685  1.00 -1.11           H
ATOM    325 2HB  ALA A 265      11.455  -9.358  82.285  1.00 -1.11           H
ATOM    326 3HB  ALA A 265      11.231  -8.502  83.830  1.00 -1.11           H
ATOM    327  N   GLU A 266      13.883 -11.312  82.119  1.00 11.10           N
ATOM    328  H   GLU A 266      14.132 -10.451  81.652  1.00 11.10           H
ATOM    329  CA  GLU A 266      14.270 -12.568  81.476  1.00 11.10           C
ATOM    330  HA  GLU A 266      13.666 -13.384  81.872  1.00 11.10           H
ATOM    331  C   GLU A 266      15.744 -12.867  81.766  1.00 11.10           C
ATOM    332  O   GLU A 266      16.348 -13.774  81.188  1.00 11.10           O
ATOM    333  CB  GLU A 266      14.029 -12.465  79.969  1.00 11.10           C
ATOM    334 1HB  GLU A 266      14.704 -11.713  79.560  1.00 11.10           H
ATOM    335 2HB  GLU A 266      14.269 -13.425  79.520  1.00 11.10           H
ATOM    336  CG  GLU A 266      12.597 -12.085  79.570  1.00 11.10           C
ATOM    337 1HG  GLU A 266      12.390 -11.075  79.923  1.00 11.10           H
ATOM    338 2HG  GLU A 266      12.532 -12.081  78.482  1.00 11.10           H
ATOM    339  CD  GLU A 266      11.527 -13.023  80.123  1.00 11.10           C
ATOM    340  OE1 GLU A 266      11.641 -14.268  79.978  1.00 11.10           O
ATOM    341  OE2 GLU A 266      10.527 -12.517  80.691  1.00 11.10           O
ATOM    342  N   GLU A 267      16.299 -12.064  82.667  1.00 13.47           N
ATOM    343  H   GLU A 267      15.722 -11.343  83.078  1.00 13.47           H
ATOM    344  CA  GLU A 267      17.687 -12.134  83.136  1.00 13.47           C
ATOM    345  HA  GLU A 267      17.860 -11.257  83.759  1.00 13.47           H
ATOM    346  C   GLU A 267      18.721 -12.083  82.015  1.00 13.47           C
ATOM    347  O   GLU A 267      19.732 -12.791  82.042  1.00 13.47           O
ATOM    348  CB  GLU A 267      17.918 -13.362  84.027  1.00 13.47           C
ATOM    349 1HB  GLU A 267      17.780 -14.269  83.441  1.00 13.47           H
ATOM    350 2HB  GLU A 267      18.947 -13.338  84.382  1.00 13.47           H
ATOM    351  CG  GLU A 267      17.015 -13.427  85.241  1.00 13.47           C
ATOM    352 1HG  GLU A 267      17.011 -12.452  85.730  1.00 13.47           H
ATOM    353 2HG  GLU A 267      15.998 -13.673  84.930  1.00 13.47           H
ATOM    354  CD  GLU A 267      17.513 -14.462  86.229  1.00 13.47           C
ATOM    355  OE1 GLU A 267      16.955 -15.586  86.303  1.00 13.47           O
ATOM    356  OE2 GLU A 267      18.500 -14.161  86.946  1.00 13.47           O
ATOM    357  N   GLU A 268      18.466 -11.260  81.008  1.00 27.30           N
ATOM    358  H   GLU A 268      17.630 -10.687  81.023  1.00 27.30           H
ATOM    359  CA  GLU A 268      19.373 -11.176  79.868  1.00 27.30           C
ATOM    360  HA  GLU A 268      19.471 -12.176  79.447  1.00 27.30           H
ATOM    361  C   GLU A 268      20.772 -10.700  80.249  1.00 27.30           C
ATOM    362  O   GLU A 268      20.960  -9.616  80.813  1.00 27.30           O
ATOM    363  CB  GLU A 268      18.805 -10.248  78.795  1.00 27.30           C
ATOM    364 1HB  GLU A 268      17.930  -9.744  79.200  1.00 27.30           H
ATOM    365 2HB  GLU A 268      19.547  -9.490  78.546  1.00 27.30           H
ATOM    366  CG  GLU A 268      18.405 -10.978  77.528  1.00 27.30           C
ATOM    367 1HG  GLU A 268      17.700 -11.769  77.788  1.00 27.30           H
ATOM    368 2HG  GLU A 268      17.905 -10.275  76.865  1.00 27.30           H
ATOM    369  CD  GLU A 268      19.587 -11.587  76.787  1.00 27.30           C
ATOM    370  OE1 GLU A 268      20.750 -11.167  76.972  1.00 27.30           O
ATOM    371  OE2 GLU A 268      19.364 -12.494  75.959  1.00 27.30           O
ATOM    372  N   LEU A 269      21.770 -11.508  79.925  1.00-28.36           N
ATOM    373  H   LEU A 269      21.570 -12.382  79.441  1.00-28.36           H
ATOM    374  CA  LEU A 269      23.150 -11.185  80.269  1.00-28.36           C
ATOM    375  HA  LEU A 269      23.195 -10.868  81.311  1.00-28.36           H
ATOM    376  C   LEU A 269      23.644 -10.039  79.399  1.00-28.36           C
ATOM    377  O   LEU A 269      24.522  -9.279  79.807  1.00-28.36           O
ATOM    378  CB  LEU A 269      24.060 -12.403  80.070  1.00-28.36           C
ATOM    379 1HB  LEU A 269      24.014 -12.677  79.018  1.00-28.36           H
ATOM    380 2HB  LEU A 269      25.081 -12.091  80.286  1.00-28.36           H
ATOM    381  CG  LEU A 269      23.785 -13.675  80.890  1.00-28.36           C
ATOM    382  HG  LEU A 269      22.776 -14.019  80.673  1.00-28.36           H
ATOM    383  CD1 LEU A 269      24.764 -14.766  80.466  1.00-28.36           C
ATOM    384 1HD1 LEU A 269      24.523 -15.694  80.984  1.00-28.36           H
ATOM    385 2HD1 LEU A 269      25.788 -14.474  80.706  1.00-28.36           H
ATOM    386 3HD1 LEU A 269      24.681 -14.939  79.393  1.00-28.36           H
ATOM    387  CD2 LEU A 269      23.899 -13.460  82.394  1.00-28.36           C
ATOM    388 1HD2 LEU A 269      23.185 -12.704  82.717  1.00-28.36           H
ATOM    389 2HD2 LEU A 269      24.907 -13.143  82.657  1.00-28.36           H
ATOM    390 3HD2 LEU A 269      23.665 -14.390  82.911  1.00-28.36           H
ATOM    391  N   ASP A 270      23.064  -9.875  78.218  1.00 11.72           N
ATOM    392  H   ASP A 270      22.330 -10.514  77.912  1.00 11.72           H
ATOM    393  CA  ASP A 270      23.477  -8.787  77.330  1.00 11.72           C
ATOM    394  HA  ASP A 270      24.567  -8.757  77.289  1.00 11.72           H
ATOM    395  C   ASP A 270      22.975  -7.462  77.894  1.00 11.72           C
ATOM    396  O   ASP A 270      23.651  -6.442  77.790  1.00 11.72           O
ATOM    397  CB  ASP A 270      22.931  -8.969  75.911  1.00 11.72           C
ATOM    398 1HB  ASP A 270      21.846  -9.042  75.960  1.00 11.72           H
ATOM    399 2HB  ASP A 270      23.191  -8.093  75.318  1.00 11.72           H
ATOM    400  CG  ASP A 270      23.478 -10.208  75.218  1.00 11.72           C
ATOM    401  OD1 ASP A 270      24.616 -10.649  75.499  1.00 11.72           O
ATOM    402  OD2 ASP A 270      22.771 -10.764  74.345  1.00 11.72           O
ATOM    403  N   LYS A 271      21.814  -7.478  78.542  1.00 11.30           N
ATOM    404  H   LYS A 271      21.305  -8.348  78.621  1.00 11.30           H
ATOM    405  CA  LYS A 271      21.284  -6.267  79.183  1.00 11.30           C
ATOM    406  HA  LYS A 271      21.246  -5.453  78.457  1.00 11.30           H
ATOM    407  C   LYS A 271      22.247  -5.870  80.282  1.00 11.30           C
ATOM    408  O   LYS A 271      22.582  -4.695  80.438  1.00 11.30           O
ATOM    409  CB  LYS A 271      19.880  -6.505  79.768  1.00 11.30           C
ATOM    410 1HB  LYS A 271      19.213  -6.765  78.950  1.00 11.30           H
ATOM    411 2HB  LYS A 271      19.916  -7.355  80.446  1.00 11.30           H
ATOM    412  CG  LYS A 271      19.268  -5.320  80.532  1.00 11.30           C
ATOM    413 1HG  LYS A 271      19.689  -4.390  80.155  1.00 11.30           H
ATOM    414 2HG  LYS A 271      18.191  -5.312  80.363  1.00 11.30           H
ATOM    415  CD  LYS A 271      19.519  -5.425  82.046  1.00 11.30           C
ATOM    416 1HD  LYS A 271      19.046  -6.333  82.419  1.00 11.30           H
ATOM    417 2HD  LYS A 271      20.587  -5.492  82.237  1.00 11.30           H
ATOM    418  CE  LYS A 271      18.979  -4.235  82.816  1.00 11.30           C
ATOM    419 1HE  LYS A 271      19.455  -3.326  82.442  1.00 11.30           H
ATOM    420 2HE  LYS A 271      17.904  -4.161  82.648  1.00 11.30           H
ATOM    421  NZ  LYS A 271      19.239  -4.371  84.289  1.00 11.30           N
ATOM    422 1HZ  LYS A 271      18.864  -5.247  84.633  1.00 11.30           H
ATOM    423 2HZ  LYS A 271      18.807  -3.606  84.795  1.00 11.30           H
ATOM    424 3HZ  LYS A 271      20.238  -4.366  84.467  1.00 11.30           H
ATOM    425  N   ASP A 272      22.676  -6.855  81.055  1.00-14.55           N
ATOM    426  H   ASP A 272      22.373  -7.804  80.876  1.00-14.55           H
ATOM    427  CA  ASP A 272      23.534  -6.574  82.202  1.00-14.55           C
ATOM    428  HA  ASP A 272      23.057  -5.814  82.818  1.00-14.55           H
ATOM    429  C   ASP A 272      24.864  -6.011  81.721  1.00-14.55           C
ATOM    430  O   ASP A 272      25.378  -5.052  82.295  1.00-14.55           O
ATOM    431  CB  ASP A 272      23.768  -7.831  83.048  1.00-14.55           C
ATOM    432 1HB  ASP A 272      24.108  -8.638  82.400  1.00-14.55           H
ATOM    433 2HB  ASP A 272      24.550  -7.621  83.778  1.00-14.55           H
ATOM    434  CG  ASP A 272      22.521  -8.283  83.795  1.00-14.55           C
ATOM    435  OD1 ASP A 272      21.630  -7.452  84.093  1.00-14.55           O
ATOM    436  OD2 ASP A 272      22.418  -9.486  84.121  1.00-14.55           O
ATOM    437  N   ALA A 273      25.406  -6.572  80.648  1.00-12.07           N
ATOM    438  H   ALA A 273      24.948  -7.362  80.207  1.00-12.07           H
ATOM    439  CA  ALA A 273      26.673  -6.095  80.106  1.00-12.07           C
ATOM    440  HA  ALA A 273      27.425  -6.144  80.895  1.00-12.07           H
ATOM    441  C   ALA A 273      26.556  -4.639  79.653  1.00-12.07           C
ATOM    442  O   ALA A 273      27.391  -3.803  79.990  1.00-12.07           O
ATOM    443  CB  ALA A 273      27.112  -6.986  78.935  1.00-12.07           C
ATOM    444 1HB  ALA A 273      26.361  -6.966  78.143  1.00-12.07           H
ATOM    445 2HB  ALA A 273      27.242  -8.011  79.278  1.00-12.07           H
ATOM    446 3HB  ALA A 273      28.061  -6.623  78.538  1.00-12.07           H
ATOM    447  N   VAL A 274      25.516  -4.327  78.896  1.00-21.55           N
ATOM    448  H   VAL A 274      24.833  -5.039  78.651  1.00-21.55           H
ATOM    449  CA  VAL A 274      25.363  -2.979  78.351  1.00-21.55           C
ATOM    450  HA  VAL A 274      26.321  -2.678  77.929  1.00-21.55           H
ATOM    451  C   VAL A 274      25.033  -1.969  79.449  1.00-21.55           C
ATOM    452  O   VAL A 274      25.542  -0.853  79.407  1.00-21.55           O
ATOM    453  CB  VAL A 274      24.334  -2.967  77.189  1.00-21.55           C
ATOM    454  HB  VAL A 274      23.385  -3.354  77.556  1.00-21.55           H
ATOM    455  CG1 VAL A 274      24.109  -1.555  76.621  1.00-21.55           C
ATOM    456 1HG1 VAL A 274      23.424  -1.603  75.774  1.00-21.55           H
ATOM    457 2HG1 VAL A 274      25.055  -1.122  76.295  1.00-21.55           H
ATOM    458 3HG1 VAL A 274      23.667  -0.916  77.385  1.00-21.55           H
ATOM    459  CG2 VAL A 274      24.841  -3.870  76.053  1.00-21.55           C
ATOM    460 1HG2 VAL A 274      24.995  -4.886  76.410  1.00-21.55           H
ATOM    461 2HG2 VAL A 274      25.780  -3.484  75.653  1.00-21.55           H
ATOM    462 3HG2 VAL A 274      24.099  -3.902  75.262  1.00-21.55           H
ATOM    463  N   LYS A 275      24.273  -2.330  80.477  1.00-13.98           N
ATOM    464  H   LYS A 275      23.846  -3.255  80.504  1.00-13.98           H
ATOM    465  CA  LYS A 275      24.036  -1.384  81.578  1.00-13.98           C
ATOM    466  HA  LYS A 275      23.643  -0.460  81.152  1.00-13.98           H
ATOM    467  C   LYS A 275      25.353  -1.041  82.279  1.00-13.98           C
ATOM    468  O   LYS A 275      25.612   0.123  82.601  1.00-13.98           O
ATOM    469  CB  LYS A 275      23.012  -1.924  82.588  1.00-13.98           C
ATOM    470 1HB  LYS A 275      22.123  -2.247  82.045  1.00-13.98           H
ATOM    471 2HB  LYS A 275      23.437  -2.783  83.108  1.00-13.98           H
ATOM    472  CG  LYS A 275      22.602  -0.862  83.613  1.00-13.98           C
ATOM    473 1HG  LYS A 275      23.486  -0.566  84.176  1.00-13.98           H
ATOM    474 2HG  LYS A 275      22.222   0.009  83.079  1.00-13.98           H
ATOM    475  CD  LYS A 275      21.544  -1.314  84.609  1.00-13.98           C
ATOM    476 1HD  LYS A 275      20.640  -1.602  84.073  1.00-13.98           H
ATOM    477 2HD  LYS A 275      21.918  -2.167  85.175  1.00-13.98           H
ATOM    478  CE  LYS A 275      21.229  -0.166  85.569  1.00-13.98           C
ATOM    479 1HE  LYS A 275      22.152   0.138  86.068  1.00-13.98           H
ATOM    480 2HE  LYS A 275      20.863   0.681  84.989  1.00-13.98           H
ATOM    481  NZ  LYS A 275      20.204  -0.508  86.611  1.00-13.98           N
ATOM    482 1HZ  LYS A 275      20.558  -1.214  87.245  1.00-13.98           H
ATOM    483 2HZ  LYS A 275      19.361  -0.853  86.168  1.00-13.98           H
ATOM    484 3HZ  LYS A 275      19.976   0.320  87.153  1.00-13.98           H
ATOM    485  N   GLN A 276      26.226  -2.023  82.451  1.00-18.99           N
ATOM    486  H   GLN A 276      25.983  -2.968  82.173  1.00-18.99           H
ATOM    487  CA  GLN A 276      27.541  -1.769  83.044  1.00-18.99           C
ATOM    488  HA  GLN A 276      27.409  -1.207  83.969  1.00-18.99           H
ATOM    489  C   GLN A 276      28.439  -0.937  82.126  1.00-18.99           C
ATOM    490  O   GLN A 276      29.188  -0.082  82.605  1.00-18.99           O
ATOM    491  CB  GLN A 276      28.227  -3.094  83.376  1.00-18.99           C
ATOM    492 1HB  GLN A 276      28.238  -3.713  82.480  1.00-18.99           H
ATOM    493 2HB  GLN A 276      29.256  -2.898  83.673  1.00-18.99           H
ATOM    494  CG  GLN A 276      27.554  -3.861  84.495  1.00-18.99           C
ATOM    495 1HG  GLN A 276      27.682  -3.314  85.426  1.00-18.99           H
ATOM    496 2HG  GLN A 276      26.490  -3.946  84.289  1.00-18.99           H
ATOM    497  CD  GLN A 276      28.119  -5.249  84.644  1.00-18.99           C
ATOM    498  OE1 GLN A 276      29.152  -5.462  85.268  1.00-18.99           O
ATOM    499  NE2 GLN A 276      27.463  -6.201  84.051  1.00-18.99           N
ATOM    500 1HE2 GLN A 276      27.803  -7.150  84.109  1.00-18.99           H
ATOM    501 2HE2 GLN A 276      26.627  -5.974  83.530  1.00-18.99           H
ATOM    502  N   MET A 277      28.353  -1.135  80.817  1.00-11.93           N
ATOM    503  H   MET A 277      27.769  -1.886  80.460  1.00-11.93           H
ATOM    504  CA  MET A 277      29.100  -0.301  79.868  1.00-11.93           C
ATOM    505  HA  MET A 277      30.145  -0.261  80.174  1.00-11.93           H
ATOM    506  C   MET A 277      28.563   1.127  79.841  1.00-11.93           C
ATOM    507  O   MET A 277      29.322   2.070  79.674  1.00-11.93           O
ATOM    508  CB  MET A 277      29.021  -0.865  78.447  1.00-11.93           C
ATOM    509 1HB  MET A 277      27.974  -1.007  78.186  1.00-11.93           H
ATOM    510 2HB  MET A 277      29.448  -0.130  77.765  1.00-11.93           H
ATOM    511  CG  MET A 277      29.761  -2.180  78.255  1.00-11.93           C
ATOM    512 1HG  MET A 277      30.822  -2.025  78.452  1.00-11.93           H
ATOM    513 2HG  MET A 277      29.381  -2.905  78.971  1.00-11.93           H
ATOM    514  SD  MET A 277      29.553  -2.862  76.597  1.00-11.93           S
ATOM    515  CE  MET A 277      30.588  -1.771  75.608  1.00-11.93           C
ATOM    516 1HE  MET A 277      31.600  -1.755  76.013  1.00-11.93           H
ATOM    517 2HE  MET A 277      30.181  -0.759  75.620  1.00-11.93           H
ATOM    518 3HE  MET A 277      30.620  -2.131  74.580  1.00-11.93           H
ATOM    519  N   PHE A 278      27.265   1.304  80.023  1.00-14.19           N
ATOM    520  H   PHE A 278      26.659   0.492  80.117  1.00-14.19           H
ATOM    521  CA  PHE A 278      26.651   2.631  80.045  1.00-14.19           C
ATOM    522  HA  PHE A 278      26.951   3.177  79.150  1.00-14.19           H
ATOM    523  C   PHE A 278      27.112   3.431  81.263  1.00-14.19           C
ATOM    524  O   PHE A 278      27.244   4.650  81.214  1.00-14.19           O
ATOM    525  CB  PHE A 278      25.130   2.459  80.033  1.00-14.19           C
ATOM    526 1HB  PHE A 278      24.868   1.826  79.186  1.00-14.19           H
ATOM    527 2HB  PHE A 278      24.819   1.954  80.945  1.00-14.19           H
ATOM    528  CG  PHE A 278      24.364   3.746  79.913  1.00-14.19           C
ATOM    529  CD1 PHE A 278      24.519   4.573  78.784  1.00-14.19           C
ATOM    530  HD1 PHE A 278      25.228   4.310  78.013  1.00-14.19           H
ATOM    531  CD2 PHE A 278      23.448   4.117  80.914  1.00-14.19           C
ATOM    532  HD2 PHE A 278      23.329   3.499  81.793  1.00-14.19           H
ATOM    533  CE1 PHE A 278      23.753   5.754  78.642  1.00-14.19           C
ATOM    534  HE1 PHE A 278      23.892   6.388  77.782  1.00-14.19           H
ATOM    535  CE2 PHE A 278      22.658   5.283  80.775  1.00-14.19           C
ATOM    536  HE2 PHE A 278      21.941   5.546  81.539  1.00-14.19           H
ATOM    537  CZ  PHE A 278      22.812   6.103  79.631  1.00-14.19           C
ATOM    538  HZ  PHE A 278      22.220   6.999  79.520  1.00-14.19           H
ATOM    539  N   ALA A 279      27.421   2.736  82.349  1.00  3.41           N
ATOM    540  H   ALA A 279      27.261   1.738  82.363  1.00  3.41           H
ATOM    541  CA  ALA A 279      27.988   3.374  83.534  1.00  3.41           C
ATOM    542  HA  ALA A 279      27.525   4.355  83.654  1.00  3.41           H
ATOM    543  C   ALA A 279      29.510   3.587  83.454  1.00  3.41           C
ATOM    544  O   ALA A 279      30.096   4.141  84.382  1.00  3.41           O
ATOM    545  CB  ALA A 279      27.638   2.532  84.767  1.00  3.41           C
ATOM    546 1HB  ALA A 279      28.054   2.997  85.660  1.00  3.41           H
ATOM    547 2HB  ALA A 279      28.041   1.524  84.663  1.00  3.41           H
ATOM    548 3HB  ALA A 279      26.558   2.476  84.878  1.00  3.41           H
ATOM    549  N   LEU A 280      30.167   3.135  82.395  1.00 14.35           N
ATOM    550  H   LEU A 280      29.657   2.732  81.618  1.00 14.35           H
ATOM    551  CA  LEU A 280      31.632   3.174  82.300  1.00 14.35           C
ATOM    552  HA  LEU A 280      32.059   3.440  83.264  1.00 14.35           H
ATOM    553  C   LEU A 280      32.104   4.184  81.256  1.00 14.35           C
ATOM    554  O   LEU A 280      31.517   4.300  80.187  1.00 14.35           O
ATOM    555  CB  LEU A 280      32.138   1.777  81.906  1.00 14.35           C
ATOM    556 1HB  LEU A 280      31.748   1.062  82.629  1.00 14.35           H
ATOM    557 2HB  LEU A 280      31.697   1.538  80.939  1.00 14.35           H
ATOM    558  CG  LEU A 280      33.656   1.544  81.787  1.00 14.35           C
ATOM    559  HG  LEU A 280      34.069   2.290  81.110  1.00 14.35           H
ATOM    560  CD1 LEU A 280      34.372   1.668  83.135  1.00 14.35           C
ATOM    561 1HD1 LEU A 280      35.435   1.465  83.003  1.00 14.35           H
ATOM    562 2HD1 LEU A 280      33.962   0.948  83.846  1.00 14.35           H
ATOM    563 3HD1 LEU A 280      34.261   2.673  83.534  1.00 14.35           H
ATOM    564  CD2 LEU A 280      33.938   0.174  81.186  1.00 14.35           C
ATOM    565 1HD2 LEU A 280      33.583  -0.612  81.852  1.00 14.35           H
ATOM    566 2HD2 LEU A 280      35.012   0.054  81.039  1.00 14.35           H
ATOM    567 3HD2 LEU A 280      33.444   0.082  80.218  1.00 14.35           H
ATOM    568  N   GLY A 281      33.205   4.869  81.521  1.00 38.18           N
ATOM    569  H   GLY A 281      33.665   4.802  82.418  1.00 38.18           H
ATOM    570  CA  GLY A 281      33.872   5.641  80.489  1.00 38.18           C
ATOM    571 1HA  GLY A 281      33.892   5.069  79.561  1.00 38.18           H
ATOM    572 2HA  GLY A 281      33.367   6.592  80.328  1.00 38.18           H
ATOM    573  C   GLY A 281      35.289   5.880  80.957  1.00 38.18           C
ATOM    574  O   GLY A 281      35.538   5.822  82.162  1.00 38.18           O
ATOM    575  N   ALA A 282      36.217   6.089  80.035  1.00  4.34           N
ATOM    576  H   ALA A 282      35.947   6.087  79.053  1.00  4.34           H
ATOM    577  CA  ALA A 282      37.629   6.244  80.374  1.00  4.34           C
ATOM    578  HA  ALA A 282      37.905   5.435  81.050  1.00  4.34           H
ATOM    579  C   ALA A 282      37.941   7.568  81.079  1.00  4.34           C
ATOM    580  O   ALA A 282      38.780   7.618  81.981  1.00  4.34           O
ATOM    581  CB  ALA A 282      38.465   6.120  79.094  1.00  4.34           C
ATOM    582 1HB  ALA A 282      39.524   6.192  79.342  1.00  4.34           H
ATOM    583 2HB  ALA A 282      38.209   6.922  78.401  1.00  4.34           H
ATOM    584 3HB  ALA A 282      38.277   5.154  78.623  1.00  4.34           H
ATOM    585  N   ALA A 283      37.299   8.647  80.650  1.00 10.38           N
ATOM    586  H   ALA A 283      36.648   8.568  79.883  1.00 10.38           H
ATOM    587  CA  ALA A 283      37.554   9.956  81.247  1.00 10.38           C
ATOM    588  HA  ALA A 283      38.626  10.060  81.425  1.00 10.38           H
ATOM    589  C   ALA A 283      36.831  10.082  82.589  1.00 10.38           C
ATOM    590  O   ALA A 283      37.378  10.616  83.555  1.00 10.38           O
ATOM    591  CB  ALA A 283      37.106  11.064  80.294  1.00 10.38           C
ATOM    592 1HB  ALA A 283      36.044  10.963  80.066  1.00 10.38           H
ATOM    593 2HB  ALA A 283      37.684  11.007  79.370  1.00 10.38           H
ATOM    594 3HB  ALA A 283      37.282  12.036  80.757  1.00 10.38           H
ATOM    595  N   THR A 284      35.595   9.607  82.622  1.00 22.37           N
ATOM    596  H   THR A 284      35.184   9.208  81.791  1.00 22.37           H
ATOM    597  CA  THR A 284      34.768   9.632  83.824  1.00 22.37           C
ATOM    598  HA  THR A 284      35.380   9.366  84.685  1.00 22.37           H
ATOM    599  C   THR A 284      33.674   8.584  83.646  1.00 22.37           C
ATOM    600  O   THR A 284      33.355   8.197  82.513  1.00 22.37           O
ATOM    601  CB  THR A 284      34.156  11.044  84.066  1.00 22.37           C
ATOM    602  HB  THR A 284      34.961  11.779  84.051  1.00 22.37           H
ATOM    603  OG1 THR A 284      33.520  11.085  85.346  1.00 22.37           O
ATOM    604  HG1 THR A 284      34.196  10.903  86.014  1.00 22.37           H
ATOM    605  CG2 THR A 284      33.126  11.442  83.028  1.00 22.37           C
ATOM    606 1HG2 THR A 284      33.560  11.401  82.029  1.00 22.37           H
ATOM    607 2HG2 THR A 284      32.797  12.462  83.227  1.00 22.37           H
ATOM    608 3HG2 THR A 284      32.263  10.780  83.080  1.00 22.37           H
ATOM    609  N   LEU A 285      33.103   8.124  84.749  1.00 -4.35           N
ATOM    610  H   LEU A 285      33.420   8.476  85.648  1.00 -4.35           H
ATOM    611  CA  LEU A 285      32.003   7.165  84.722  1.00 -4.35           C
ATOM    612  HA  LEU A 285      32.217   6.379  83.999  1.00 -4.35           H
ATOM    613  C   LEU A 285      30.701   7.856  84.323  1.00 -4.35           C
ATOM    614  O   LEU A 285      30.568   9.075  84.434  1.00 -4.35           O
ATOM    615  CB  LEU A 285      31.818   6.544  86.110  1.00 -4.35           C
ATOM    616 1HB  LEU A 285      31.590   7.353  86.803  1.00 -4.35           H
ATOM    617 2HB  LEU A 285      30.944   5.897  86.071  1.00 -4.35           H
ATOM    618  CG  LEU A 285      32.965   5.725  86.719  1.00 -4.35           C
ATOM    619  HG  LEU A 285      33.816   6.384  86.876  1.00 -4.35           H
ATOM    620  CD1 LEU A 285      32.514   5.192  88.077  1.00 -4.35           C
ATOM    621 1HD1 LEU A 285      32.230   6.024  88.722  1.00 -4.35           H
ATOM    622 2HD1 LEU A 285      33.333   4.653  88.551  1.00 -4.35           H
ATOM    623 3HD1 LEU A 285      31.664   4.521  87.958  1.00 -4.35           H
ATOM    624  CD2 LEU A 285      33.422   4.567  85.831  1.00 -4.35           C
ATOM    625 1HD2 LEU A 285      32.577   3.932  85.576  1.00 -4.35           H
ATOM    626 2HD2 LEU A 285      34.173   3.977  86.358  1.00 -4.35           H
ATOM    627 3HD2 LEU A 285      33.875   4.963  84.923  1.00 -4.35           H
ATOM    628  N   GLY A 286      29.719   7.073  83.907  1.00 41.50           N
ATOM    629  H   GLY A 286      29.853   6.071  83.877  1.00 41.50           H
ATOM    630  CA  GLY A 286      28.404   7.618  83.610  1.00 41.50           C
ATOM    631 1HA  GLY A 286      28.492   8.632  83.218  1.00 41.50           H
ATOM    632 2HA  GLY A 286      27.894   6.991  82.879  1.00 41.50           H
ATOM    633  C   GLY A 286      27.608   7.637  84.900  1.00 41.50           C
ATOM    634  O   GLY A 286      27.898   6.840  85.805  1.00 41.50           O
ATOM    635  N   HIS A 287      26.626   8.521  85.021  1.00  5.93           N
ATOM    636  H   HIS A 287      26.455   9.185  84.268  1.00  5.93           H
ATOM    637  CA  HIS A 287      25.791   8.574  86.226  1.00  5.93           C
ATOM    638  HA  HIS A 287      25.968   7.664  86.796  1.00  5.93           H
ATOM    639  C   HIS A 287      24.290   8.626  85.973  1.00  5.93           C
ATOM    640  O   HIS A 287      23.519   8.386  86.900  1.00  5.93           O
ATOM    641  CB  HIS A 287      26.187   9.756  87.117  1.00  5.93           C
ATOM    642 1HB  HIS A 287      25.733   9.611  88.097  1.00  5.93           H
ATOM    643 2HB  HIS A 287      27.270   9.763  87.237  1.00  5.93           H
ATOM    644  CG  HIS A 287      25.742  11.088  86.597  1.00  5.93           C
ATOM    645  ND1 HIS A 287      26.376  11.728  85.553  1.00  5.93           N
ATOM    646  CD2 HIS A 287      24.738  11.908  87.020  1.00  5.93           C
ATOM    647  HD2 HIS A 287      24.074  11.685  87.843  1.00  5.93           H
ATOM    648  CE1 HIS A 287      25.697  12.902  85.371  1.00  5.93           C
ATOM    649  HE1 HIS A 287      25.941  13.631  84.609  1.00  5.93           H
ATOM    650  NE2 HIS A 287      24.697  13.056  86.270  1.00  5.93           N
ATOM    651  HE2 HIS A 287      24.079  13.857  86.371  1.00  5.93           H
ATOM    652  N   VAL A 288      23.852   8.919  84.756  1.00 12.66           N
ATOM    653  H   VAL A 288      24.511   9.143  84.021  1.00 12.66           H
ATOM    654  CA  VAL A 288      22.417   8.924  84.441  1.00 12.66           C
ATOM    655  HA  VAL A 288      21.907   9.537  85.181  1.00 12.66           H
ATOM    656  C   VAL A 288      21.830   7.508  84.540  1.00 12.66           C
ATOM    657  O   VAL A 288      22.557   6.507  84.517  1.00 12.66           O
ATOM    658  CB  VAL A 288      22.135   9.552  83.046  1.00 12.66           C
ATOM    659  HB  VAL A 288      21.063   9.514  82.864  1.00 12.66           H
ATOM    660  CG1 VAL A 288      22.559  11.027  83.024  1.00 12.66           C
ATOM    661 1HG1 VAL A 288      22.297  11.471  82.062  1.00 12.66           H
ATOM    662 2HG1 VAL A 288      23.635  11.127  83.172  1.00 12.66           H
ATOM    663 3HG1 VAL A 288      22.043  11.575  83.808  1.00 12.66           H
ATOM    664  CG2 VAL A 288      22.837   8.790  81.930  1.00 12.66           C
ATOM    665 1HG2 VAL A 288      22.484   7.763  81.912  1.00 12.66           H
ATOM    666 2HG2 VAL A 288      23.917   8.796  82.070  1.00 12.66           H
ATOM    667 3HG2 VAL A 288      22.610   9.251  80.968  1.00 12.66           H
ATOM    668  N   GLU A 289      20.518   7.421  84.699  1.00 -6.09           N
ATOM    669  H   GLU A 289      19.937   8.247  84.587  1.00 -6.09           H
ATOM    670  CA  GLU A 289      19.832   6.171  85.019  1.00 -6.09           C
ATOM    671  HA  GLU A 289      20.541   5.477  85.467  1.00 -6.09           H
ATOM    672  C   GLU A 289      19.206   5.508  83.792  1.00 -6.09           C
ATOM    673  O   GLU A 289      18.239   6.017  83.219  1.00 -6.09           O
ATOM    674  CB  GLU A 289      18.728   6.461  86.037  1.00 -6.09           C
ATOM    675 1HB  GLU A 289      19.166   7.005  86.871  1.00 -6.09           H
ATOM    676 2HB  GLU A 289      17.976   7.096  85.569  1.00 -6.09           H
ATOM    677  CG  GLU A 289      18.053   5.212  86.576  1.00 -6.09           C
ATOM    678 1HG  GLU A 289      17.711   4.603  85.742  1.00 -6.09           H
ATOM    679 2HG  GLU A 289      18.779   4.638  87.153  1.00 -6.09           H
ATOM    680  CD  GLU A 289      16.856   5.529  87.446  1.00 -6.09           C
ATOM    681  OE1 GLU A 289      15.963   4.662  87.571  1.00 -6.09           O
ATOM    682  OE2 GLU A 289      16.779   6.636  88.031  1.00 -6.09           O
ATOM    683  N   SER A 290      19.740   4.356  83.412  1.00 29.81           N
ATOM    684  H   SER A 290      20.561   4.006  83.900  1.00 29.81           H
ATOM    685  CA  SER A 290      19.159   3.534  82.354  1.00 29.81           C
ATOM    686  HA  SER A 290      19.079   4.111  81.434  1.00 29.81           H
ATOM    687  C   SER A 290      17.773   3.074  82.789  1.00 29.81           C
ATOM    688  O   SER A 290      17.573   2.702  83.949  1.00 29.81           O
ATOM    689  CB  SER A 290      20.022   2.293  82.115  1.00 29.81           C
ATOM    690 1HB  SER A 290      21.012   2.602  81.781  1.00 29.81           H
ATOM    691 2HB  SER A 290      20.117   1.740  83.050  1.00 29.81           H
ATOM    692  OG  SER A 290      19.437   1.453  81.135  1.00 29.81           O
ATOM    693  HG  SER A 290      19.329   0.557  81.500  1.00 29.81           H
ATOM    694  N   LEU A 291      16.824   3.080  81.867  1.00 13.10           N
ATOM    695  H   LEU A 291      17.050   3.427  80.940  1.00 13.10           H
ATOM    696  CA  LEU A 291      15.461   2.624  82.133  1.00 13.10           C
ATOM    697  HA  LEU A 291      15.340   2.422  83.196  1.00 13.10           H
ATOM    698  C   LEU A 291      15.146   1.351  81.362  1.00 13.10           C
ATOM    699  O   LEU A 291      14.394   0.500  81.838  1.00 13.10           O
ATOM    700  CB  LEU A 291      14.453   3.699  81.719  1.00 13.10           C
ATOM    701 1HB  LEU A 291      14.506   3.804  80.636  1.00 13.10           H
ATOM    702 2HB  LEU A 291      13.460   3.326  81.964  1.00 13.10           H
ATOM    703  CG  LEU A 291      14.597   5.103  82.323  1.00 13.10           C
ATOM    704  HG  LEU A 291      15.549   5.518  82.009  1.00 13.10           H
ATOM    705  CD1 LEU A 291      13.491   5.970  81.740  1.00 13.10           C
ATOM    706 1HD1 LEU A 291      12.516   5.612  82.075  1.00 13.10           H
ATOM    707 2HD1 LEU A 291      13.529   5.941  80.651  1.00 13.10           H
ATOM    708 3HD1 LEU A 291      13.630   6.994  82.064  1.00 13.10           H
ATOM    709  CD2 LEU A 291      14.556   5.146  83.851  1.00 13.10           C
ATOM    710 1HD2 LEU A 291      15.398   4.584  84.253  1.00 13.10           H
ATOM    711 2HD2 LEU A 291      13.625   4.715  84.218  1.00 13.10           H
ATOM    712 3HD2 LEU A 291      14.641   6.172  84.195  1.00 13.10           H
ATOM    713  N   ASP A 292      15.690   1.224  80.160  1.00 14.83           N
ATOM    714  H   ASP A 292      16.299   1.944  79.792  1.00 14.83           H
ATOM    715  CA  ASP A 292      15.449   0.049  79.322  1.00 14.83           C
ATOM    716  HA  ASP A 292      15.423  -0.842  79.948  1.00 14.83           H
ATOM    717  C   ASP A 292      16.575  -0.068  78.304  1.00 14.83           C
ATOM    718  O   ASP A 292      17.150   0.955  77.922  1.00 14.83           O
ATOM    719  CB  ASP A 292      14.116   0.182  78.586  1.00 14.83           C
ATOM    720 1HB  ASP A 292      13.482   0.873  79.142  1.00 14.83           H
ATOM    721 2HB  ASP A 292      14.287   0.593  77.593  1.00 14.83           H
ATOM    722  CG  ASP A 292      13.379  -1.140  78.489  1.00 14.83           C
ATOM    723  OD1 ASP A 292      13.951  -2.169  78.064  1.00 14.83           O
ATOM    724  OD2 ASP A 292      12.201  -1.176  78.915  1.00 14.83           O
ATOM    725  N   VAL A 293      16.887  -1.279  77.867  1.00 -6.19           N
ATOM    726  H   VAL A 293      16.359  -2.079  78.194  1.00 -6.19           H
ATOM    727  CA  VAL A 293      17.961  -1.527  76.906  1.00 -6.19           C
ATOM    728  HA  VAL A 293      18.288  -0.579  76.483  1.00 -6.19           H
ATOM    729  C   VAL A 293      17.397  -2.404  75.789  1.00 -6.19           C
ATOM    730  O   VAL A 293      16.742  -3.422  76.037  1.00 -6.19           O
ATOM    731  CB  VAL A 293      19.191  -2.220  77.575  1.00 -6.19           C
ATOM    732  HB  VAL A 293      18.888  -3.204  77.931  1.00 -6.19           H
ATOM    733  CG1 VAL A 293      20.350  -2.386  76.576  1.00 -6.19           C
ATOM    734 1HG1 VAL A 293      21.182  -2.890  77.066  1.00 -6.19           H
ATOM    735 2HG1 VAL A 293      20.678  -1.410  76.213  1.00 -6.19           H
ATOM    736 3HG1 VAL A 293      20.034  -2.992  75.729  1.00 -6.19           H
ATOM    737  CG2 VAL A 293      19.696  -1.412  78.785  1.00 -6.19           C
ATOM    738 1HG2 VAL A 293      18.938  -1.406  79.567  1.00 -6.19           H
ATOM    739 2HG2 VAL A 293      19.908  -0.384  78.492  1.00 -6.19           H
ATOM    740 3HG2 VAL A 293      20.599  -1.869  79.190  1.00 -6.19           H
ATOM    741  N   TYR A 294      17.659  -2.012  74.553  1.00 21.90           N
ATOM    742  H   TYR A 294      18.215  -1.174  74.407  1.00 21.90           H
ATOM    743  CA  TYR A 294      17.210  -2.747  73.376  1.00 21.90           C
ATOM    744  HA  TYR A 294      16.751  -3.689  73.670  1.00 21.90           H
ATOM    745  C   TYR A 294      18.440  -3.028  72.533  1.00 21.90           C
ATOM    746  O   TYR A 294      19.459  -2.360  72.692  1.00 21.90           O
ATOM    747  CB  TYR A 294      16.197  -1.920  72.585  1.00 21.90           C
ATOM    748 1HB  TYR A 294      16.694  -1.033  72.204  1.00 21.90           H
ATOM    749 2HB  TYR A 294      15.843  -2.506  71.738  1.00 21.90           H
ATOM    750  CG  TYR A 294      15.011  -1.484  73.415  1.00 21.90           C
ATOM    751  CD1 TYR A 294      14.979  -0.205  74.011  1.00 21.90           C
ATOM    752  HD1 TYR A 294      15.802   0.479  73.861  1.00 21.90           H
ATOM    753  CD2 TYR A 294      13.918  -2.349  73.622  1.00 21.90           C
ATOM    754  HD2 TYR A 294      13.916  -3.329  73.168  1.00 21.90           H
ATOM    755  CE1 TYR A 294      13.873   0.200  74.803  1.00 21.90           C
ATOM    756  HE1 TYR A 294      13.845   1.182  75.250  1.00 21.90           H
ATOM    757  CE2 TYR A 294      12.813  -1.945  74.416  1.00 21.90           C
ATOM    758  HE2 TYR A 294      11.980  -2.611  74.562  1.00 21.90           H
ATOM    759  CZ  TYR A 294      12.804  -0.672  74.999  1.00 21.90           C
ATOM    760  OH  TYR A 294      11.748  -0.247  75.762  1.00 21.90           O
ATOM    761  HH  TYR A 294      11.044  -0.910  75.832  1.00 21.90           H
ATOM    762  N   GLN A 295      18.341  -3.991  71.634  1.00 -1.60           N
ATOM    763  H   GLN A 295      17.448  -4.462  71.503  1.00 -1.60           H
ATOM    764  CA  GLN A 295      19.437  -4.393  70.763  1.00 -1.60           C
ATOM    765  HA  GLN A 295      20.305  -3.759  70.923  1.00 -1.60           H
ATOM    766  C   GLN A 295      18.922  -4.203  69.346  1.00 -1.60           C
ATOM    767  O   GLN A 295      17.753  -4.472  69.073  1.00 -1.60           O
ATOM    768  CB  GLN A 295      19.808  -5.850  71.051  1.00 -1.60           C
ATOM    769 1HB  GLN A 295      19.982  -5.938  72.123  1.00 -1.60           H
ATOM    770 2HB  GLN A 295      18.967  -6.491  70.786  1.00 -1.60           H
ATOM    771  CG  GLN A 295      21.056  -6.335  70.320  1.00 -1.60           C
ATOM    772 1HG  GLN A 295      20.857  -6.378  69.251  1.00 -1.60           H
ATOM    773 2HG  GLN A 295      21.858  -5.622  70.496  1.00 -1.60           H
ATOM    774  CD  GLN A 295      21.541  -7.690  70.787  1.00 -1.60           C
ATOM    775  OE1 GLN A 295      20.938  -8.335  71.640  1.00 -1.60           O
ATOM    776  NE2 GLN A 295      22.642  -8.131  70.244  1.00 -1.60           N
ATOM    777 1HE2 GLN A 295      23.011  -9.017  70.542  1.00 -1.60           H
ATOM    778 2HE2 GLN A 295      23.112  -7.580  69.537  1.00 -1.60           H
ATOM    779  N   PHE A 296      19.753  -3.710  68.446  1.00  8.18           N
ATOM    780  H   PHE A 296      20.716  -3.504  68.695  1.00  8.18           H
ATOM    781  CA  PHE A 296      19.321  -3.536  67.066  1.00  8.18           C
ATOM    782  HA  PHE A 296      18.292  -3.179  67.035  1.00  8.18           H
ATOM    783  C   PHE A 296      19.395  -4.907  66.420  1.00  8.18           C
ATOM    784  O   PHE A 296      20.305  -5.695  66.697  1.00  8.18           O
ATOM    785  CB  PHE A 296      20.218  -2.553  66.321  1.00  8.18           C
ATOM    786 1HB  PHE A 296      21.251  -2.853  66.476  1.00  8.18           H
ATOM    787 2HB  PHE A 296      20.000  -2.613  65.255  1.00  8.18           H
ATOM    788  CG  PHE A 296      20.037  -1.126  66.762  1.00  8.18           C
ATOM    789  CD1 PHE A 296      20.678  -0.655  67.916  1.00  8.18           C
ATOM    790  HD1 PHE A 296      21.317  -1.314  68.477  1.00  8.18           H
ATOM    791  CD2 PHE A 296      19.214  -0.249  66.034  1.00  8.18           C
ATOM    792  HD2 PHE A 296      18.723  -0.593  65.138  1.00  8.18           H
ATOM    793  CE1 PHE A 296      20.496   0.668  68.356  1.00  8.18           C
ATOM    794  HE1 PHE A 296      20.990   1.007  69.249  1.00  8.18           H
ATOM    795  CE2 PHE A 296      19.025   1.089  66.464  1.00  8.18           C
ATOM    796  HE2 PHE A 296      18.390   1.756  65.903  1.00  8.18           H
ATOM    797  CZ  PHE A 296      19.676   1.548  67.624  1.00  8.18           C
ATOM    798  HZ  PHE A 296      19.553   2.568  67.950  1.00  8.18           H
ATOM    799  N   SER A 297      18.440  -5.189  65.556  1.00  9.77           N
ATOM    800  H   SER A 297      17.731  -4.502  65.334  1.00  9.77           H
ATOM    801  CA  SER A 297      18.360  -6.455  64.849  1.00  9.77           C
ATOM    802  HA  SER A 297      19.349  -6.887  64.712  1.00  9.77           H
ATOM    803  C   SER A 297      17.788  -6.049  63.509  1.00  9.77           C
ATOM    804  O   SER A 297      17.235  -4.960  63.399  1.00  9.77           O
ATOM    805  CB  SER A 297      17.450  -7.432  65.599  1.00  9.77           C
ATOM    806 1HB  SER A 297      17.356  -8.355  65.027  1.00  9.77           H
ATOM    807 2HB  SER A 297      17.903  -7.658  66.564  1.00  9.77           H
ATOM    808  OG  SER A 297      16.166  -6.874  65.824  1.00  9.77           O
ATOM    809  HG  SER A 297      15.732  -7.395  66.516  1.00  9.77           H
ATOM    810  N   SER A 298      17.944  -6.873  62.489  1.00 31.07           N
ATOM    811  H   SER A 298      18.434  -7.748  62.613  1.00 31.07           H
ATOM    812  CA  SER A 298      17.401  -6.587  61.167  1.00 31.07           C
ATOM    813  HA  SER A 298      16.442  -6.075  61.242  1.00 31.07           H
ATOM    814  C   SER A 298      17.219  -7.958  60.561  1.00 31.07           C
ATOM    815  O   SER A 298      18.018  -8.854  60.833  1.00 31.07           O
ATOM    816  CB  SER A 298      18.383  -5.768  60.328  1.00 31.07           C
ATOM    817 1HB  SER A 298      18.459  -4.760  60.737  1.00 31.07           H
ATOM    818 2HB  SER A 298      19.360  -6.242  60.377  1.00 31.07           H
ATOM    819  OG  SER A 298      17.970  -5.709  58.971  1.00 31.07           O
ATOM    820  HG  SER A 298      17.147  -5.199  58.933  1.00 31.07           H
ATOM    821  N   GLU A 299      16.184  -8.141  59.759  1.00 -4.81           N
ATOM    822  H   GLU A 299      15.565  -7.362  59.549  1.00 -4.81           H
ATOM    823  CA  GLU A 299      15.923  -9.446  59.160  1.00 -4.81           C
ATOM    824  HA  GLU A 299      16.007 -10.223  59.922  1.00 -4.81           H
ATOM    825  C   GLU A 299      16.959  -9.725  58.078  1.00 -4.81           C
ATOM    826  O   GLU A 299      17.393 -10.861  57.882  1.00 -4.81           O
ATOM    827  CB  GLU A 299      14.516  -9.487  58.565  1.00 -4.81           C
ATOM    828 1HB  GLU A 299      14.394  -8.656  57.870  1.00 -4.81           H
ATOM    829 2HB  GLU A 299      14.413 -10.416  58.009  1.00 -4.81           H
ATOM    830  CG  GLU A 299      13.416  -9.421  59.623  1.00 -4.81           C
ATOM    831 1HG  GLU A 299      13.643 -10.142  60.410  1.00 -4.81           H
ATOM    832 2HG  GLU A 299      13.399  -8.422  60.060  1.00 -4.81           H
ATOM    833  CD  GLU A 299      12.046  -9.746  59.054  1.00 -4.81           C
ATOM    834  OE1 GLU A 299      11.833 -10.892  58.598  1.00 -4.81           O
ATOM    835  OE2 GLU A 299      11.153  -8.866  59.044  1.00 -4.81           O
ATOM    836  N   ILE A 300      17.384  -8.669  57.398  1.00 21.07           N
ATOM    837  H   ILE A 300      17.012  -7.756  57.620  1.00 21.07           H
ATOM    838  CA  ILE A 300      18.349  -8.793  56.303  1.00 21.07           C
ATOM    839  HA  ILE A 300      18.294  -9.809  55.916  1.00 21.07           H
ATOM    840  C   ILE A 300      19.790  -8.589  56.776  1.00 21.07           C
ATOM    841  O   ILE A 300      20.737  -8.953  56.072  1.00 21.07           O
ATOM    842  CB  ILE A 300      17.970  -7.849  55.123  1.00 21.07           C
ATOM    843  HB  ILE A 300      18.665  -8.035  54.305  1.00 21.07           H
ATOM    844  CG1 ILE A 300      18.064  -6.361  55.517  1.00 21.07           C
ATOM    845 1HG1 ILE A 300      17.284  -6.137  56.246  1.00 21.07           H
ATOM    846 2HG1 ILE A 300      19.027  -6.183  55.990  1.00 21.07           H
ATOM    847  CG2 ILE A 300      16.539  -8.194  54.636  1.00 21.07           C
ATOM    848 1HG2 ILE A 300      15.793  -7.918  55.382  1.00 21.07           H
ATOM    849 2HG2 ILE A 300      16.462  -9.263  54.435  1.00 21.07           H
ATOM    850 3HG2 ILE A 300      16.327  -7.663  53.711  1.00 21.07           H
ATOM    851  CD1 ILE A 300      17.931  -5.373  54.347  1.00 21.07           C
ATOM    852 1HD1 ILE A 300      18.668  -5.609  53.578  1.00 21.07           H
ATOM    853 2HD1 ILE A 300      18.108  -4.360  54.710  1.00 21.07           H
ATOM    854 3HD1 ILE A 300      16.931  -5.432  53.917  1.00 21.07           H
ATOM    855  N   ALA A 301      19.928  -8.028  57.976  1.00 42.23           N
ATOM    856  H   ALA A 301      19.088  -7.758  58.465  1.00 42.23           H
ATOM    857  CA  ALA A 301      21.204  -7.755  58.654  1.00 42.23           C
ATOM    858  HA  ALA A 301      20.976  -7.144  59.526  1.00 42.23           H
ATOM    859  C   ALA A 301      22.232  -6.961  57.830  1.00 42.23           C
ATOM    860  O   ALA A 301      23.438  -7.057  58.054  1.00 42.23           O
ATOM    861  CB  ALA A 301      21.805  -9.073  59.185  1.00 42.23           C
ATOM    862 1HB  ALA A 301      21.063  -9.607  59.779  1.00 42.23           H
ATOM    863 2HB  ALA A 301      22.670  -8.855  59.813  1.00 42.23           H
ATOM    864 3HB  ALA A 301      22.119  -9.700  58.350  1.00 42.23           H
ATOM    865  N   LYS A 302      21.772  -6.234  56.820  1.00 28.66           N
ATOM    866  H   LYS A 302      20.781  -6.069  56.736  1.00 28.66           H
ATOM    867  CA  LYS A 302      22.665  -5.782  55.755  1.00 28.66           C
ATOM    868  HA  LYS A 302      23.227  -6.654  55.417  1.00 28.66           H
ATOM    869  C   LYS A 302      23.680  -4.750  56.215  1.00 28.66           C
ATOM    870  O   LYS A 302      24.833  -4.809  55.804  1.00 28.66           O
ATOM    871  CB  LYS A 302      21.840  -5.273  54.572  1.00 28.66           C
ATOM    872 1HB  LYS A 302      21.007  -5.961  54.441  1.00 28.66           H
ATOM    873 2HB  LYS A 302      21.439  -4.285  54.797  1.00 28.66           H
ATOM    874  CG  LYS A 302      22.602  -5.230  53.255  1.00 28.66           C
ATOM    875 1HG  LYS A 302      23.403  -4.491  53.302  1.00 28.66           H
ATOM    876 2HG  LYS A 302      23.033  -6.214  53.078  1.00 28.66           H
ATOM    877  CD  LYS A 302      21.660  -4.902  52.110  1.00 28.66           C
ATOM    878 1HD  LYS A 302      20.784  -5.541  52.198  1.00 28.66           H
ATOM    879 2HD  LYS A 302      21.345  -3.861  52.172  1.00 28.66           H
ATOM    880  CE  LYS A 302      22.316  -5.173  50.766  1.00 28.66           C
ATOM    881 1HE  LYS A 302      23.170  -4.507  50.632  1.00 28.66           H
ATOM    882 2HE  LYS A 302      22.673  -6.205  50.756  1.00 28.66           H
ATOM    883  NZ  LYS A 302      21.341  -4.988  49.644  1.00 28.66           N
ATOM    884 1HZ  LYS A 302      21.751  -5.303  48.775  1.00 28.66           H
ATOM    885 2HZ  LYS A 302      21.109  -4.006  49.544  1.00 28.66           H
ATOM    886 3HZ  LYS A 302      20.498  -5.519  49.830  1.00 28.66           H
ATOM    887  N   ALA A 303      23.303  -3.835  57.096  1.00 -0.15           N
ATOM    888  H   ALA A 303      22.341  -3.813  57.418  1.00 -0.15           H
ATOM    889  CA  ALA A 303      24.263  -2.862  57.615  1.00 -0.15           C
ATOM    890  HA  ALA A 303      24.755  -2.374  56.773  1.00 -0.15           H
ATOM    891  C   ALA A 303      25.339  -3.565  58.453  1.00 -0.15           C
ATOM    892  O   ALA A 303      26.529  -3.273  58.328  1.00 -0.15           O
ATOM    893  CB  ALA A 303      23.535  -1.795  58.445  1.00 -0.15           C
ATOM    894 1HB  ALA A 303      22.790  -1.292  57.829  1.00 -0.15           H
ATOM    895 2HB  ALA A 303      24.257  -1.060  58.800  1.00 -0.15           H
ATOM    896 3HB  ALA A 303      23.041  -2.253  59.301  1.00 -0.15           H
ATOM    897  N   ARG A 304      24.934  -4.516  59.285  1.00 -3.90           N
ATOM    898  H   ARG A 304      23.940  -4.733  59.347  1.00 -3.90           H
ATOM    899  CA  ARG A 304      25.883  -5.235  60.143  1.00 -3.90           C
ATOM    900  HA  ARG A 304      26.475  -4.497  60.685  1.00 -3.90           H
ATOM    901  C   ARG A 304      26.836  -6.083  59.310  1.00 -3.90           C
ATOM    902  O   ARG A 304      28.040  -6.103  59.537  1.00 -3.90           O
ATOM    903  CB  ARG A 304      25.112  -6.095  61.150  1.00 -3.90           C
ATOM    904 1HB  ARG A 304      24.281  -5.499  61.521  1.00 -3.90           H
ATOM    905 2HB  ARG A 304      24.705  -6.972  60.648  1.00 -3.90           H
ATOM    906  CG  ARG A 304      25.935  -6.533  62.352  1.00 -3.90           C
ATOM    907 1HG  ARG A 304      26.691  -7.249  62.039  1.00 -3.90           H
ATOM    908 2HG  ARG A 304      26.428  -5.658  62.776  1.00 -3.90           H
ATOM    909  CD  ARG A 304      25.043  -7.156  63.423  1.00 -3.90           C
ATOM    910 1HD  ARG A 304      24.195  -6.493  63.592  1.00 -3.90           H
ATOM    911 2HD  ARG A 304      24.661  -8.115  63.068  1.00 -3.90           H
ATOM    912  NE  ARG A 304      25.754  -7.330  64.701  1.00 -3.90           N
ATOM    913  HE  ARG A 304      25.756  -6.538  65.334  1.00 -3.90           H
ATOM    914  CZ  ARG A 304      26.378  -8.421  65.122  1.00 -3.90           C
ATOM    915  NH1 ARG A 304      26.992  -8.369  66.271  1.00 -3.90           N
ATOM    916 1HH1 ARG A 304      27.010  -7.499  66.787  1.00 -3.90           H
ATOM    917 2HH1 ARG A 304      27.428  -9.198  66.641  1.00 -3.90           H
ATOM    918  NH2 ARG A 304      26.412  -9.550  64.462  1.00 -3.90           N
ATOM    919 1HH2 ARG A 304      25.919  -9.646  63.583  1.00 -3.90           H
ATOM    920 2HH2 ARG A 304      26.921 -10.338  64.827  1.00 -3.90           H
ATOM    921  N   LEU A 305      26.307  -6.729  58.286  1.00-19.57           N
ATOM    922  H   LEU A 305      25.301  -6.703  58.144  1.00-19.57           H
ATOM    923  CA  LEU A 305      27.133  -7.511  57.373  1.00-19.57           C
ATOM    924  HA  LEU A 305      27.766  -8.180  57.954  1.00-19.57           H
ATOM    925  C   LEU A 305      28.057  -6.626  56.541  1.00-19.57           C
ATOM    926  O   LEU A 305      29.192  -7.005  56.264  1.00-19.57           O
ATOM    927  CB  LEU A 305      26.234  -8.347  56.460  1.00-19.57           C
ATOM    928 1HB  LEU A 305      25.497  -7.681  56.011  1.00-19.57           H
ATOM    929 2HB  LEU A 305      26.843  -8.757  55.659  1.00-19.57           H
ATOM    930  CG  LEU A 305      25.494  -9.513  57.139  1.00-19.57           C
ATOM    931  HG  LEU A 305      24.994  -9.140  58.032  1.00-19.57           H
ATOM    932  CD1 LEU A 305      24.431 -10.062  56.208  1.00-19.57           C
ATOM    933 1HD1 LEU A 305      23.880 -10.853  56.711  1.00-19.57           H
ATOM    934 2HD1 LEU A 305      24.886 -10.460  55.301  1.00-19.57           H
ATOM    935 3HD1 LEU A 305      23.732  -9.268  55.947  1.00-19.57           H
ATOM    936  CD2 LEU A 305      26.430 -10.644  57.559  1.00-19.57           C
ATOM    937 1HD2 LEU A 305      26.981 -11.019  56.695  1.00-19.57           H
ATOM    938 2HD2 LEU A 305      25.849 -11.457  57.994  1.00-19.57           H
ATOM    939 3HD2 LEU A 305      27.134 -10.286  58.308  1.00-19.57           H
ATOM    940  N   SER A 306      27.612  -5.432  56.179  1.00 -7.46           N
ATOM    941  H   SER A 306      26.661  -5.163  56.410  1.00 -7.46           H
ATOM    942  CA  SER A 306      28.456  -4.491  55.438  1.00 -7.46           C
ATOM    943  HA  SER A 306      28.868  -5.002  54.569  1.00 -7.46           H
ATOM    944  C   SER A 306      29.617  -3.987  56.290  1.00 -7.46           C
ATOM    945  O   SER A 306      30.717  -3.770  55.773  1.00 -7.46           O
ATOM    946  CB  SER A 306      27.634  -3.298  54.956  1.00 -7.46           C
ATOM    947 1HB  SER A 306      27.220  -2.770  55.816  1.00 -7.46           H
ATOM    948 2HB  SER A 306      28.280  -2.619  54.401  1.00 -7.46           H
ATOM    949  OG  SER A 306      26.573  -3.733  54.118  1.00 -7.46           O
ATOM    950  HG  SER A 306      25.935  -4.224  54.675  1.00 -7.46           H
ATOM    951  N   LEU A 307      29.399  -3.855  57.594  1.00 10.18           N
ATOM    952  H   LEU A 307      28.467  -4.000  57.968  1.00 10.18           H
ATOM    953  CA  LEU A 307      30.483  -3.513  58.517  1.00 10.18           C
ATOM    954  HA  LEU A 307      30.939  -2.569  58.215  1.00 10.18           H
ATOM    955  C   LEU A 307      31.527  -4.618  58.457  1.00 10.18           C
ATOM    956  O   LEU A 307      32.717  -4.359  58.347  1.00 10.18           O
ATOM    957  CB  LEU A 307      29.966  -3.402  59.958  1.00 10.18           C
ATOM    958 1HB  LEU A 307      29.113  -2.725  59.982  1.00 10.18           H
ATOM    959 2HB  LEU A 307      29.616  -4.384  60.261  1.00 10.18           H
ATOM    960  CG  LEU A 307      30.989  -2.943  61.009  1.00 10.18           C
ATOM    961  HG  LEU A 307      31.969  -3.335  60.746  1.00 10.18           H
ATOM    962  CD1 LEU A 307      31.074  -1.428  61.074  1.00 10.18           C
ATOM    963 1HD1 LEU A 307      31.412  -1.041  60.111  1.00 10.18           H
ATOM    964 2HD1 LEU A 307      31.791  -1.128  61.837  1.00 10.18           H
ATOM    965 3HD1 LEU A 307      30.098  -1.005  61.313  1.00 10.18           H
ATOM    966  CD2 LEU A 307      30.634  -3.500  62.374  1.00 10.18           C
ATOM    967 1HD2 LEU A 307      29.637  -3.181  62.666  1.00 10.18           H
ATOM    968 2HD2 LEU A 307      31.360  -3.152  63.107  1.00 10.18           H
ATOM    969 3HD2 LEU A 307      30.665  -4.590  62.340  1.00 10.18           H
ATOM    970  N   PHE A 308      31.092  -5.868  58.494  1.00  2.30           N
ATOM    971  H   PHE A 308      30.102  -6.062  58.589  1.00  2.30           H
ATOM    972  CA  PHE A 308      32.043  -6.974  58.453  1.00  2.30           C
ATOM    973  HA  PHE A 308      32.796  -6.790  59.218  1.00  2.30           H
ATOM    974  C   PHE A 308      32.787  -7.078  57.121  1.00  2.30           C
ATOM    975  O   PHE A 308      33.975  -7.405  57.115  1.00  2.30           O
ATOM    976  CB  PHE A 308      31.344  -8.293  58.784  1.00  2.30           C
ATOM    977 1HB  PHE A 308      30.599  -8.499  58.018  1.00  2.30           H
ATOM    978 2HB  PHE A 308      32.084  -9.092  58.764  1.00  2.30           H
ATOM    979  CG  PHE A 308      30.662  -8.306  60.134  1.00  2.30           C
ATOM    980  CD1 PHE A 308      31.257  -7.713  61.270  1.00  2.30           C
ATOM    981  HD1 PHE A 308      32.225  -7.239  61.197  1.00  2.30           H
ATOM    982  CD2 PHE A 308      29.416  -8.943  60.277  1.00  2.30           C
ATOM    983  HD2 PHE A 308      28.953  -9.414  59.423  1.00  2.30           H
ATOM    984  CE1 PHE A 308      30.603  -7.734  62.527  1.00  2.30           C
ATOM    985  HE1 PHE A 308      31.066  -7.270  63.385  1.00  2.30           H
ATOM    986  CE2 PHE A 308      28.761  -8.990  61.531  1.00  2.30           C
ATOM    987  HE2 PHE A 308      27.808  -9.492  61.625  1.00  2.30           H
ATOM    988  CZ  PHE A 308      29.354  -8.376  62.658  1.00  2.30           C
ATOM    989  HZ  PHE A 308      28.859  -8.404  63.616  1.00  2.30           H
ATOM    990  N   GLN A 309      32.152  -6.737  56.007  1.00 -8.74           N
ATOM    991  H   GLN A 309      31.168  -6.494  56.045  1.00 -8.74           H
ATOM    992  CA  GLN A 309      32.856  -6.723  54.717  1.00 -8.74           C
ATOM    993  HA  GLN A 309      33.317  -7.698  54.553  1.00 -8.74           H
ATOM    994  C   GLN A 309      33.964  -5.669  54.720  1.00 -8.74           C
ATOM    995  O   GLN A 309      35.080  -5.922  54.252  1.00 -8.74           O
ATOM    996  CB  GLN A 309      31.909  -6.414  53.552  1.00 -8.74           C
ATOM    997 1HB  GLN A 309      31.391  -5.478  53.757  1.00 -8.74           H
ATOM    998 2HB  GLN A 309      32.522  -6.278  52.660  1.00 -8.74           H
ATOM    999  CG  GLN A 309      30.875  -7.493  53.252  1.00 -8.74           C
ATOM   1000 1HG  GLN A 309      31.387  -8.430  53.046  1.00 -8.74           H
ATOM   1001 2HG  GLN A 309      30.237  -7.636  54.118  1.00 -8.74           H
ATOM   1002  CD  GLN A 309      30.000  -7.144  52.064  1.00 -8.74           C
ATOM   1003  OE1 GLN A 309      30.402  -6.422  51.153  1.00 -8.74           O
ATOM   1004  NE2 GLN A 309      28.805  -7.658  52.050  1.00 -8.74           N
ATOM   1005 1HE2 GLN A 309      28.188  -7.438  51.285  1.00 -8.74           H
ATOM   1006 2HE2 GLN A 309      28.506  -8.278  52.790  1.00 -8.74           H
ATOM   1007  N   LYS A 310      33.674  -4.504  55.292  1.00-10.26           N
ATOM   1008  H   LYS A 310      32.740  -4.344  55.658  1.00-10.26           H
ATOM   1009  CA  LYS A 310      34.675  -3.442  55.411  1.00-10.26           C
ATOM   1010  HA  LYS A 310      35.108  -3.250  54.429  1.00-10.26           H
ATOM   1011  C   LYS A 310      35.787  -3.911  56.337  1.00-10.26           C
ATOM   1012  O   LYS A 310      36.965  -3.768  56.027  1.00-10.26           O
ATOM   1013  CB  LYS A 310      34.019  -2.160  55.953  1.00-10.26           C
ATOM   1014 1HB  LYS A 310      33.213  -1.869  55.281  1.00-10.26           H
ATOM   1015 2HB  LYS A 310      33.574  -2.388  56.919  1.00-10.26           H
ATOM   1016  CG  LYS A 310      34.948  -0.958  56.149  1.00-10.26           C
ATOM   1017 1HG  LYS A 310      34.403  -0.187  56.693  1.00-10.26           H
ATOM   1018 2HG  LYS A 310      35.804  -1.259  56.753  1.00-10.26           H
ATOM   1019  CD  LYS A 310      35.449  -0.352  54.853  1.00-10.26           C
ATOM   1020 1HD  LYS A 310      36.009  -1.095  54.285  1.00-10.26           H
ATOM   1021 2HD  LYS A 310      34.598  -0.008  54.266  1.00-10.26           H
ATOM   1022  CE  LYS A 310      36.352   0.828  55.167  1.00-10.26           C
ATOM   1023 1HE  LYS A 310      35.802   1.537  55.784  1.00-10.26           H
ATOM   1024 2HE  LYS A 310      37.212   0.481  55.740  1.00-10.26           H
ATOM   1025  NZ  LYS A 310      36.823   1.518  53.929  1.00-10.26           N
ATOM   1026 1HZ  LYS A 310      37.390   0.882  53.377  1.00-10.26           H
ATOM   1027 2HZ  LYS A 310      37.375   2.330  54.177  1.00-10.26           H
ATOM   1028 3HZ  LYS A 310      36.027   1.814  53.376  1.00-10.26           H
ATOM   1029  N   GLN A 311      35.417  -4.516  57.455  1.00 -5.60           N
ATOM   1030  H   GLN A 311      34.429  -4.633  57.653  1.00 -5.60           H
ATOM   1031  CA  GLN A 311      36.391  -4.980  58.439  1.00 -5.60           C
ATOM   1032  HA  GLN A 311      36.967  -4.119  58.781  1.00 -5.60           H
ATOM   1033  C   GLN A 311      37.361  -5.983  57.827  1.00 -5.60           C
ATOM   1034  O   GLN A 311      38.550  -5.931  58.122  1.00 -5.60           O
ATOM   1035  CB  GLN A 311      35.671  -5.609  59.638  1.00 -5.60           C
ATOM   1036 1HB  GLN A 311      34.888  -4.928  59.970  1.00 -5.60           H
ATOM   1037 2HB  GLN A 311      35.205  -6.537  59.314  1.00 -5.60           H
ATOM   1038  CG  GLN A 311      36.575  -5.917  60.826  1.00 -5.60           C
ATOM   1039 1HG  GLN A 311      37.405  -6.537  60.491  1.00 -5.60           H
ATOM   1040 2HG  GLN A 311      36.975  -4.985  61.223  1.00 -5.60           H
ATOM   1041  CD  GLN A 311      35.855  -6.660  61.932  1.00 -5.60           C
ATOM   1042  OE1 GLN A 311      34.673  -6.461  62.181  1.00 -5.60           O
ATOM   1043  NE2 GLN A 311      36.565  -7.521  62.611  1.00 -5.60           N
ATOM   1044 1HE2 GLN A 311      36.120  -8.055  63.336  1.00 -5.60           H
ATOM   1045 2HE2 GLN A 311      37.545  -7.645  62.399  1.00 -5.60           H
ATOM   1046  N   ALA A 312      36.889  -6.867  56.958  1.00-22.08           N
ATOM   1047  H   ALA A 312      35.900  -6.878  56.731  1.00-22.08           H
ATOM   1048  CA  ALA A 312      37.766  -7.854  56.335  1.00-22.08           C
ATOM   1049  HA  ALA A 312      38.244  -8.430  57.128  1.00-22.08           H
ATOM   1050  C   ALA A 312      38.874  -7.189  55.508  1.00-22.08           C
ATOM   1051  O   ALA A 312      40.038  -7.590  55.584  1.00-22.08           O
ATOM   1052  CB  ALA A 312      36.936  -8.812  55.471  1.00-22.08           C
ATOM   1053 1HB  ALA A 312      36.192  -9.317  56.089  1.00-22.08           H
ATOM   1054 2HB  ALA A 312      37.589  -9.562  55.024  1.00-22.08           H
ATOM   1055 3HB  ALA A 312      36.428  -8.262  54.679  1.00-22.08           H
ATOM   1056  N   ASP A 313      38.534  -6.154  54.751  1.00 -3.23           N
ATOM   1057  H   ASP A 313      37.567  -5.856  54.714  1.00 -3.23           H
ATOM   1058  CA  ASP A 313      39.531  -5.437  53.951  1.00 -3.23           C
ATOM   1059  HA  ASP A 313      40.070  -6.150  53.328  1.00 -3.23           H
ATOM   1060  C   ASP A 313      40.539  -4.706  54.832  1.00 -3.23           C
ATOM   1061  O   ASP A 313      41.740  -4.716  54.568  1.00 -3.23           O
ATOM   1062  CB  ASP A 313      38.864  -4.400  53.047  1.00 -3.23           C
ATOM   1063 1HB  ASP A 313      38.089  -4.889  52.458  1.00 -3.23           H
ATOM   1064 2HB  ASP A 313      38.400  -3.632  53.665  1.00 -3.23           H
ATOM   1065  CG  ASP A 313      39.857  -3.732  52.110  1.00 -3.23           C
ATOM   1066  OD1 ASP A 313      40.334  -4.392  51.153  1.00 -3.23           O
ATOM   1067  OD2 ASP A 313      40.176  -2.538  52.298  1.00 -3.23           O
ATOM   1068  N   ILE A 314      40.055  -4.087  55.897  1.00  9.58           N
ATOM   1069  H   ILE A 314      39.053  -4.100  56.066  1.00  9.58           H
ATOM   1070  CA  ILE A 314      40.922  -3.338  56.810  1.00  9.58           C
ATOM   1071  HA  ILE A 314      41.574  -2.699  56.217  1.00  9.58           H
ATOM   1072  C   ILE A 314      41.835  -4.291  57.588  1.00  9.58           C
ATOM   1073  O   ILE A 314      43.001  -3.987  57.836  1.00  9.58           O
ATOM   1074  CB  ILE A 314      40.064  -2.420  57.741  1.00  9.58           C
ATOM   1075  HB  ILE A 314      39.385  -3.046  58.320  1.00  9.58           H
ATOM   1076  CG1 ILE A 314      39.222  -1.427  56.907  1.00  9.58           C
ATOM   1077 1HG1 ILE A 314      38.478  -1.980  56.349  1.00  9.58           H
ATOM   1078 2HG1 ILE A 314      38.687  -0.775  57.597  1.00  9.58           H
ATOM   1079  CG2 ILE A 314      40.941  -1.627  58.722  1.00  9.58           C
ATOM   1080 1HG2 ILE A 314      41.458  -2.313  59.386  1.00  9.58           H
ATOM   1081 2HG2 ILE A 314      40.316  -0.960  59.320  1.00  9.58           H
ATOM   1082 3HG2 ILE A 314      41.675  -1.031  58.181  1.00  9.58           H
ATOM   1083  CD1 ILE A 314      39.973  -0.548  55.895  1.00  9.58           C
ATOM   1084 1HD1 ILE A 314      40.780  -0.007  56.385  1.00  9.58           H
ATOM   1085 2HD1 ILE A 314      39.284   0.179  55.470  1.00  9.58           H
ATOM   1086 3HD1 ILE A 314      40.369  -1.160  55.085  1.00  9.58           H
ATOM   1087  N   THR A 315      41.359  -5.491  57.883  1.00  3.06           N
ATOM   1088  H   THR A 315      40.389  -5.705  57.672  1.00  3.06           H
ATOM   1089  CA  THR A 315      42.189  -6.521  58.517  1.00  3.06           C
ATOM   1090  HA  THR A 315      42.582  -6.123  59.448  1.00  3.06           H
ATOM   1091  C   THR A 315      43.387  -6.883  57.632  1.00  3.06           C
ATOM   1092  O   THR A 315      44.505  -7.066  58.117  1.00  3.06           O
ATOM   1093  CB  THR A 315      41.341  -7.777  58.851  1.00  3.06           C
ATOM   1094  HB  THR A 315      40.991  -8.240  57.930  1.00  3.06           H
ATOM   1095  OG1 THR A 315      40.216  -7.382  59.641  1.00  3.06           O
ATOM   1096  HG1 THR A 315      39.595  -6.907  59.065  1.00  3.06           H
ATOM   1097  CG2 THR A 315      42.097  -8.800  59.674  1.00  3.06           C
ATOM   1098 1HG2 THR A 315      42.527  -8.327  60.559  1.00  3.06           H
ATOM   1099 2HG2 THR A 315      42.888  -9.248  59.075  1.00  3.06           H
ATOM   1100 3HG2 THR A 315      41.408  -9.584  59.988  1.00  3.06           H
ATOM   1101  N   LYS A 316      43.209  -6.894  56.315  1.00-11.12           N
ATOM   1102  H   LYS A 316      42.292  -6.692  55.931  1.00-11.12           H
ATOM   1103  CA  LYS A 316      44.321  -7.177  55.395  1.00-11.12           C
ATOM   1104  HA  LYS A 316      44.817  -8.094  55.716  1.00-11.12           H
ATOM   1105  C   LYS A 316      45.381  -6.073  55.384  1.00-11.12           C
ATOM   1106  O   LYS A 316      46.494  -6.296  54.907  1.00-11.12           O
ATOM   1107  CB  LYS A 316      43.807  -7.391  53.967  1.00-11.12           C
ATOM   1108 1HB  LYS A 316      43.291  -6.492  53.637  1.00-11.12           H
ATOM   1109 2HB  LYS A 316      44.664  -7.553  53.314  1.00-11.12           H
ATOM   1110  CG  LYS A 316      42.873  -8.584  53.831  1.00-11.12           C
ATOM   1111 1HG  LYS A 316      43.431  -9.498  54.038  1.00-11.12           H
ATOM   1112 2HG  LYS A 316      42.074  -8.498  54.559  1.00-11.12           H
ATOM   1113  CD  LYS A 316      42.253  -8.685  52.443  1.00-11.12           C
ATOM   1114 1HD  LYS A 316      41.778  -7.738  52.187  1.00-11.12           H
ATOM   1115 2HD  LYS A 316      43.033  -8.908  51.713  1.00-11.12           H
ATOM   1116  CE  LYS A 316      41.207  -9.796  52.438  1.00-11.12           C
ATOM   1117 1HE  LYS A 316      41.690 -10.733  52.728  1.00-11.12           H
ATOM   1118 2HE  LYS A 316      40.441  -9.561  53.181  1.00-11.12           H
ATOM   1119  NZ  LYS A 316      40.547  -9.981  51.107  1.00-11.12           N
ATOM   1120 1HZ  LYS A 316      40.151  -9.105  50.788  1.00-11.12           H
ATOM   1121 2HZ  LYS A 316      39.799 -10.656  51.187  1.00-11.12           H
ATOM   1122 3HZ  LYS A 316      41.223 -10.301  50.422  1.00-11.12           H
ATOM   1123  N   LYS A 317      45.073  -4.897  55.917  1.00  5.89           N
ATOM   1124  H   LYS A 317      44.145  -4.747  56.297  1.00  5.89           H
ATOM   1125  CA  LYS A 317      46.046  -3.799  55.985  1.00  5.89           C
ATOM   1126  HA  LYS A 317      46.689  -3.843  55.104  1.00  5.89           H
ATOM   1127  C   LYS A 317      46.948  -3.829  57.221  1.00  5.89           C
ATOM   1128  O   LYS A 317      48.069  -3.319  57.167  1.00  5.89           O
ATOM   1129  CB  LYS A 317      45.319  -2.448  55.980  1.00  5.89           C
ATOM   1130 1HB  LYS A 317      44.698  -2.381  56.871  1.00  5.89           H
ATOM   1131 2HB  LYS A 317      46.071  -1.660  56.031  1.00  5.89           H
ATOM   1132  CG  LYS A 317      44.441  -2.186  54.764  1.00  5.89           C
ATOM   1133 1HG  LYS A 317      45.048  -2.282  53.865  1.00  5.89           H
ATOM   1134 2HG  LYS A 317      43.633  -2.913  54.728  1.00  5.89           H
ATOM   1135  CD  LYS A 317      43.846  -0.783  54.818  1.00  5.89           C
ATOM   1136 1HD  LYS A 317      43.222  -0.684  55.707  1.00  5.89           H
ATOM   1137 2HD  LYS A 317      44.661  -0.064  54.879  1.00  5.89           H
ATOM   1138  CE  LYS A 317      43.023  -0.472  53.572  1.00  5.89           C
ATOM   1139 1HE  LYS A 317      43.634  -0.677  52.689  1.00  5.89           H
ATOM   1140 2HE  LYS A 317      42.136  -1.109  53.545  1.00  5.89           H
ATOM   1141  NZ  LYS A 317      42.625   0.976  53.557  1.00  5.89           N
ATOM   1142 1HZ  LYS A 317      42.038   1.203  54.352  1.00  5.89           H
ATOM   1143 2HZ  LYS A 317      42.128   1.199  52.703  1.00  5.89           H
ATOM   1144 3HZ  LYS A 317      43.462   1.550  53.586  1.00  5.89           H
ATOM   1145  N   HIS A 318      46.449  -4.352  58.338  1.00 12.20           N
ATOM   1146  H   HIS A 318      45.570  -4.853  58.302  1.00 12.20           H
ATOM   1147  CA  HIS A 318      47.081  -4.136  59.655  1.00 12.20           C
ATOM   1148  HA  HIS A 318      47.997  -3.568  59.497  1.00 12.20           H
ATOM   1149  C   HIS A 318      47.492  -5.387  60.437  1.00 12.20           C
ATOM   1150  O   HIS A 318      47.489  -5.385  61.675  1.00 12.20           O
ATOM   1151  CB  HIS A 318      46.165  -3.270  60.529  1.00 12.20           C
ATOM   1152 1HB  HIS A 318      45.280  -3.847  60.793  1.00 12.20           H
ATOM   1153 2HB  HIS A 318      46.692  -3.013  61.449  1.00 12.20           H
ATOM   1154  CG  HIS A 318      45.729  -1.998  59.871  1.00 12.20           C
ATOM   1155  ND1 HIS A 318      44.424  -1.531  59.916  1.00 12.20           N
ATOM   1156  HD1 HIS A 318      43.661  -1.989  60.414  1.00 12.20           H
ATOM   1157  CD2 HIS A 318      46.409  -1.067  59.150  1.00 12.20           C
ATOM   1158  HD2 HIS A 318      47.470  -1.096  58.924  1.00 12.20           H
ATOM   1159  CE1 HIS A 318      44.342  -0.401  59.228  1.00 12.20           C
ATOM   1160  HE1 HIS A 318      43.441   0.183  59.080  1.00 12.20           H
ATOM   1161  NE2 HIS A 318      45.527  -0.102  58.752  1.00 12.20           N
ATOM   1162  HE2 HIS A 318      45.748   0.714  58.172  1.00 12.20           H
ATOM   1163  N   ARG A 319      47.859  -6.444  59.720  1.00 40.08           N
ATOM   1164  H   ARG A 319      47.826  -6.383  58.705  1.00 40.08           H
ATOM   1165  CA  ARG A 319      48.336  -7.703  60.315  1.00 40.08           C
ATOM   1166  HA  ARG A 319      48.364  -8.461  59.531  1.00 40.08           H
ATOM   1167  C   ARG A 319      47.367  -8.202  61.389  1.00 40.08           C
ATOM   1168  O   ARG A 319      46.158  -8.188  61.160  1.00 40.08           O
ATOM   1169  CB  ARG A 319      49.771  -7.536  60.839  1.00 40.08           C
ATOM   1170 1HB  ARG A 319      49.765  -6.820  61.660  1.00 40.08           H
ATOM   1171 2HB  ARG A 319      50.121  -8.497  61.215  1.00 40.08           H
ATOM   1172  CG  ARG A 319      50.761  -7.058  59.778  1.00 40.08           C
ATOM   1173 1HG  ARG A 319      50.689  -7.707  58.907  1.00 40.08           H
ATOM   1174 2HG  ARG A 319      50.516  -6.038  59.480  1.00 40.08           H
ATOM   1175  CD  ARG A 319      52.187  -7.093  60.301  1.00 40.08           C
ATOM   1176 1HD  ARG A 319      52.421  -8.107  60.628  1.00 40.08           H
ATOM   1177 2HD  ARG A 319      52.865  -6.818  59.493  1.00 40.08           H
ATOM   1178  NE  ARG A 319      52.369  -6.164  61.424  1.00 40.08           N
ATOM   1179  HE  ARG A 319      51.561  -5.632  61.709  1.00 40.08           H
ATOM   1180  CZ  ARG A 319      53.488  -5.948  62.097  1.00 40.08           C
ATOM   1181  NH1 ARG A 319      53.443  -5.122  63.099  1.00 40.08           N
ATOM   1182 1HH1 ARG A 319      52.563  -4.686  63.342  1.00 40.08           H
ATOM   1183 2HH1 ARG A 319      54.274  -4.914  63.623  1.00 40.08           H
ATOM   1184  NH2 ARG A 319      54.636  -6.507  61.812  1.00 40.08           N
ATOM   1185 1HH2 ARG A 319      54.702  -7.159  61.051  1.00 40.08           H
ATOM   1186 2HH2 ARG A 319      55.455  -6.275  62.350  1.00 40.08           H
ATOM   1187  N   GLY A 320      47.853  -8.636  62.542  1.00  0.30           N
ATOM   1188  H   GLY A 320      48.849  -8.617  62.719  1.00  0.30           H
ATOM   1189  CA  GLY A 320      46.975  -9.169  63.572  1.00  0.30           C
ATOM   1190 1HA  GLY A 320      46.156  -9.701  63.091  1.00  0.30           H
ATOM   1191 2HA  GLY A 320      47.540  -9.894  64.154  1.00  0.30           H
ATOM   1192  C   GLY A 320      46.377  -8.163  64.538  1.00  0.30           C
ATOM   1193  O   GLY A 320      45.770  -8.574  65.531  1.00  0.30           O
ATOM   1194  N   ASP A 321      46.537  -6.867  64.309  1.00  6.28           N
ATOM   1195  H   ASP A 321      47.006  -6.544  63.469  1.00  6.28           H
ATOM   1196  CA  ASP A 321      46.013  -5.872  65.254  1.00  6.28           C
ATOM   1197  HA  ASP A 321      46.216  -6.206  66.270  1.00  6.28           H
ATOM   1198  C   ASP A 321      44.499  -5.737  65.093  1.00  6.28           C
ATOM   1199  O   ASP A 321      43.973  -5.854  63.983  1.00  6.28           O
ATOM   1200  CB  ASP A 321      46.676  -4.505  65.055  1.00  6.28           C
ATOM   1201 1HB  ASP A 321      46.650  -4.245  63.997  1.00  6.28           H
ATOM   1202 2HB  ASP A 321      46.109  -3.760  65.611  1.00  6.28           H
ATOM   1203  CG  ASP A 321      48.114  -4.472  65.551  1.00  6.28           C
ATOM   1204  OD1 ASP A 321      48.549  -5.377  66.303  1.00  6.28           O
ATOM   1205  OD2 ASP A 321      48.848  -3.518  65.208  1.00  6.28           O
ATOM   1206  N   ALA A 322      43.785  -5.524  66.193  1.00  6.41           N
ATOM   1207  H   ALA A 322      44.251  -5.441  67.090  1.00  6.41           H
ATOM   1208  CA  ALA A 322      42.331  -5.400  66.153  1.00  6.41           C
ATOM   1209  HA  ALA A 322      41.927  -6.195  65.526  1.00  6.41           H
ATOM   1210  C   ALA A 322      41.943  -4.050  65.553  1.00  6.41           C
ATOM   1211  O   ALA A 322      42.548  -3.024  65.875  1.00  6.41           O
ATOM   1212  CB  ALA A 322      41.752  -5.543  67.558  1.00  6.41           C
ATOM   1213 1HB  ALA A 322      40.663  -5.517  67.513  1.00  6.41           H
ATOM   1214 2HB  ALA A 322      42.108  -4.730  68.191  1.00  6.41           H
ATOM   1215 3HB  ALA A 322      42.067  -6.494  67.987  1.00  6.41           H
ATOM   1216  N   ASN A 323      40.921  -4.051  64.710  1.00 11.01           N
ATOM   1217  H   ASN A 323      40.437  -4.926  64.531  1.00 11.01           H
ATOM   1218  CA  ASN A 323      40.485  -2.849  64.002  1.00 11.01           C
ATOM   1219  HA  ASN A 323      41.264  -2.092  64.088  1.00 11.01           H
ATOM   1220  C   ASN A 323      39.198  -2.252  64.555  1.00 11.01           C
ATOM   1221  O   ASN A 323      38.856  -1.117  64.217  1.00 11.01           O
ATOM   1222  CB  ASN A 323      40.290  -3.170  62.518  1.00 11.01           C
ATOM   1223 1HB  ASN A 323      39.550  -3.962  62.415  1.00 11.01           H
ATOM   1224 2HB  ASN A 323      39.925  -2.280  62.008  1.00 11.01           H
ATOM   1225  CG  ASN A 323      41.568  -3.599  61.859  1.00 11.01           C
ATOM   1226  OD1 ASN A 323      42.456  -2.789  61.617  1.00 11.01           O
ATOM   1227  ND2 ASN A 323      41.690  -4.862  61.584  1.00 11.01           N
ATOM   1228 1HD2 ASN A 323      42.574  -5.199  61.221  1.00 11.01           H
ATOM   1229 2HD2 ASN A 323      40.933  -5.502  61.759  1.00 11.01           H
ATOM   1230  N   ILE A 324      38.476  -3.007  65.375  1.00  9.09           N
ATOM   1231  H   ILE A 324      38.784  -3.943  65.603  1.00  9.09           H
ATOM   1232  CA  ILE A 324      37.216  -2.526  65.950  1.00  9.09           C
ATOM   1233  HA  ILE A 324      36.942  -1.616  65.424  1.00  9.09           H
ATOM   1234  C   ILE A 324      37.359  -2.155  67.420  1.00  9.09           C
ATOM   1235  O   ILE A 324      38.226  -2.683  68.127  1.00  9.09           O
ATOM   1236  CB  ILE A 324      36.027  -3.524  65.758  1.00  9.09           C
ATOM   1237  HB  ILE A 324      35.117  -3.035  66.106  1.00  9.09           H
ATOM   1238  CG1 ILE A 324      36.203  -4.825  66.566  1.00  9.09           C
ATOM   1239 1HG1 ILE A 324      35.922  -5.665  65.930  1.00  9.09           H
ATOM   1240 2HG1 ILE A 324      37.252  -4.950  66.832  1.00  9.09           H
ATOM   1241  CG2 ILE A 324      35.841  -3.846  64.267  1.00  9.09           C
ATOM   1242 1HG2 ILE A 324      36.701  -4.396  63.883  1.00  9.09           H
ATOM   1243 2HG2 ILE A 324      35.725  -2.920  63.706  1.00  9.09           H
ATOM   1244 3HG2 ILE A 324      34.943  -4.451  64.128  1.00  9.09           H
ATOM   1245  CD1 ILE A 324      35.353  -4.900  67.849  1.00  9.09           C
ATOM   1246 1HD1 ILE A 324      35.546  -5.848  68.352  1.00  9.09           H
ATOM   1247 2HD1 ILE A 324      34.295  -4.842  67.599  1.00  9.09           H
ATOM   1248 3HD1 ILE A 324      35.613  -4.083  68.522  1.00  9.09           H
ATOM   1249  N   ARG A 325      36.504  -1.238  67.852  1.00 15.61           N
ATOM   1250  H   ARG A 325      35.839  -0.852  67.182  1.00 15.61           H
ATOM   1251  CA  ARG A 325      36.385  -0.760  69.236  1.00 15.61           C
ATOM   1252  HA  ARG A 325      36.675  -1.532  69.950  1.00 15.61           H
ATOM   1253  C   ARG A 325      34.892  -0.465  69.353  1.00 15.61           C
ATOM   1254  O   ARG A 325      34.166  -0.669  68.376  1.00 15.61           O
ATOM   1255  CB  ARG A 325      37.184   0.536  69.470  1.00 15.61           C
ATOM   1256 1HB  ARG A 325      36.800   1.287  68.781  1.00 15.61           H
ATOM   1257 2HB  ARG A 325      36.992   0.883  70.484  1.00 15.61           H
ATOM   1258  CG  ARG A 325      38.706   0.472  69.283  1.00 15.61           C
ATOM   1259 1HG  ARG A 325      38.924   0.174  68.258  1.00 15.61           H
ATOM   1260 2HG  ARG A 325      39.111   1.472  69.437  1.00 15.61           H
ATOM   1261  CD  ARG A 325      39.420  -0.483  70.243  1.00 15.61           C
ATOM   1262 1HD  ARG A 325      39.175  -0.206  71.269  1.00 15.61           H
ATOM   1263 2HD  ARG A 325      39.080  -1.503  70.070  1.00 15.61           H
ATOM   1264  NE  ARG A 325      40.880  -0.418  70.065  1.00 15.61           N
ATOM   1265  HE  ARG A 325      41.387   0.149  70.732  1.00 15.61           H
ATOM   1266  CZ  ARG A 325      41.596  -1.015  69.120  1.00 15.61           C
ATOM   1267  NH1 ARG A 325      42.883  -0.821  69.099  1.00 15.61           N
ATOM   1268 1HH1 ARG A 325      43.329  -0.279  69.820  1.00 15.61           H
ATOM   1269 2HH1 ARG A 325      43.442  -1.214  68.355  1.00 15.61           H
ATOM   1270  NH2 ARG A 325      41.086  -1.763  68.175  1.00 15.61           N
ATOM   1271 1HH2 ARG A 325      40.098  -1.969  68.180  1.00 15.61           H
ATOM   1272 2HH2 ARG A 325      41.681  -2.124  67.443  1.00 15.61           H
ATOM   1273  N   TYR A 326      34.444   0.070  70.478  1.00 -9.18           N
ATOM   1274  H   TYR A 326      35.081   0.207  71.256  1.00 -9.18           H
ATOM   1275  CA  TYR A 326      33.056   0.501  70.645  1.00 -9.18           C
ATOM   1276  HA  TYR A 326      32.538   0.416  69.692  1.00 -9.18           H
ATOM   1277  C   TYR A 326      33.016   1.967  71.075  1.00 -9.18           C
ATOM   1278  O   TYR A 326      33.963   2.472  71.694  1.00 -9.18           O
ATOM   1279  CB  TYR A 326      32.330  -0.380  71.667  1.00 -9.18           C
ATOM   1280 1HB  TYR A 326      32.808  -0.258  72.637  1.00 -9.18           H
ATOM   1281 2HB  TYR A 326      31.298  -0.042  71.746  1.00 -9.18           H
ATOM   1282  CG  TYR A 326      32.333  -1.850  71.303  1.00 -9.18           C
ATOM   1283  CD1 TYR A 326      33.394  -2.689  71.705  1.00 -9.18           C
ATOM   1284  HD1 TYR A 326      34.194  -2.288  72.310  1.00 -9.18           H
ATOM   1285  CD2 TYR A 326      31.286  -2.412  70.544  1.00 -9.18           C
ATOM   1286  HD2 TYR A 326      30.451  -1.795  70.241  1.00 -9.18           H
ATOM   1287  CE1 TYR A 326      33.435  -4.050  71.318  1.00 -9.18           C
ATOM   1288  HE1 TYR A 326      34.261  -4.674  71.622  1.00 -9.18           H
ATOM   1289  CE2 TYR A 326      31.316  -3.786  70.167  1.00 -9.18           C
ATOM   1290  HE2 TYR A 326      30.508  -4.216  69.595  1.00 -9.18           H
ATOM   1291  CZ  TYR A 326      32.399  -4.584  70.548  1.00 -9.18           C
ATOM   1292  OH  TYR A 326      32.457  -5.903  70.188  1.00 -9.18           O
ATOM   1293  HH  TYR A 326      33.234  -6.349  70.556  1.00 -9.18           H
ATOM   1294  N   ALA A 327      31.939   2.654  70.723  1.00 -0.67           N
ATOM   1295  H   ALA A 327      31.176   2.177  70.250  1.00 -0.67           H
ATOM   1296  CA  ALA A 327      31.775   4.082  70.995  1.00 -0.67           C
ATOM   1297  HA  ALA A 327      32.300   4.351  71.911  1.00 -0.67           H
ATOM   1298  C   ALA A 327      30.281   4.354  71.185  1.00 -0.67           C
ATOM   1299  O   ALA A 327      29.459   3.524  70.797  1.00 -0.67           O
ATOM   1300  CB  ALA A 327      32.341   4.898  69.822  1.00 -0.67           C
ATOM   1301 1HB  ALA A 327      33.401   4.671  69.698  1.00 -0.67           H
ATOM   1302 2HB  ALA A 327      32.231   5.962  70.028  1.00 -0.67           H
ATOM   1303 3HB  ALA A 327      31.807   4.649  68.903  1.00 -0.67           H
ATOM   1304  N   TRP A 328      29.935   5.505  71.743  1.00-22.76           N
ATOM   1305  H   TRP A 328      30.657   6.169  72.006  1.00-22.76           H
ATOM   1306  CA  TRP A 328      28.537   5.868  71.984  1.00-22.76           C
ATOM   1307  HA  TRP A 328      27.896   5.015  71.770  1.00-22.76           H
ATOM   1308  C   TRP A 328      28.102   7.029  71.102  1.00-22.76           C
ATOM   1309  O   TRP A 328      28.877   7.948  70.863  1.00-22.76           O
ATOM   1310  CB  TRP A 328      28.347   6.253  73.451  1.00-22.76           C
ATOM   1311 1HB  TRP A 328      29.096   6.998  73.723  1.00-22.76           H
ATOM   1312 2HB  TRP A 328      27.358   6.695  73.573  1.00-22.76           H
ATOM   1313  CG  TRP A 328      28.455   5.075  74.372  1.00-22.76           C
ATOM   1314  CD1 TRP A 328      29.583   4.569  74.937  1.00-22.76           C
ATOM   1315  HD1 TRP A 328      30.579   4.958  74.763  1.00-22.76           H
ATOM   1316  CD2 TRP A 328      27.380   4.249  74.859  1.00-22.76           C
ATOM   1317  NE1 TRP A 328      29.302   3.516  75.762  1.00-22.76           N
ATOM   1318  HE1 TRP A 328      30.000   3.010  76.300  1.00-22.76           H
ATOM   1319  CE2 TRP A 328      27.953   3.291  75.746  1.00-22.76           C
ATOM   1320  CE3 TRP A 328      25.984   4.232  74.652  1.00-22.76           C
ATOM   1321  HE3 TRP A 328      25.525   4.937  73.977  1.00-22.76           H
ATOM   1322  CZ2 TRP A 328      27.175   2.326  76.419  1.00-22.76           C
ATOM   1323  HZ2 TRP A 328      27.637   1.607  77.075  1.00-22.76           H
ATOM   1324  CZ3 TRP A 328      25.195   3.268  75.334  1.00-22.76           C
ATOM   1325  HZ3 TRP A 328      24.125   3.247  75.182  1.00-22.76           H
ATOM   1326  CH2 TRP A 328      25.807   2.320  76.207  1.00-22.76           C
ATOM   1327  HH2 TRP A 328      25.196   1.582  76.708  1.00-22.76           H
ATOM   1328  N   VAL A 329      26.864   6.994  70.630  1.00 -3.58           N
ATOM   1329  H   VAL A 329      26.275   6.195  70.856  1.00 -3.58           H
ATOM   1330  CA  VAL A 329      26.296   8.036  69.770  1.00 -3.58           C
ATOM   1331  HA  VAL A 329      27.014   8.845  69.658  1.00 -3.58           H
ATOM   1332  C   VAL A 329      25.015   8.550  70.441  1.00 -3.58           C
ATOM   1333  O   VAL A 329      24.153   7.749  70.809  1.00 -3.58           O
ATOM   1334  CB  VAL A 329      25.968   7.460  68.353  1.00 -3.58           C
ATOM   1335  HB  VAL A 329      25.260   6.642  68.467  1.00 -3.58           H
ATOM   1336  CG1 VAL A 329      25.339   8.518  67.432  1.00 -3.58           C
ATOM   1337 1HG1 VAL A 329      25.156   8.081  66.449  1.00 -3.58           H
ATOM   1338 2HG1 VAL A 329      26.015   9.367  67.325  1.00 -3.58           H
ATOM   1339 3HG1 VAL A 329      24.386   8.848  67.842  1.00 -3.58           H
ATOM   1340  CG2 VAL A 329      27.234   6.910  67.681  1.00 -3.58           C
ATOM   1341 1HG2 VAL A 329      26.981   6.496  66.704  1.00 -3.58           H
ATOM   1342 2HG2 VAL A 329      27.670   6.116  68.285  1.00 -3.58           H
ATOM   1343 3HG2 VAL A 329      27.964   7.708  67.552  1.00 -3.58           H
ATOM   1344  N   PRO A 330      24.873   9.872  70.642  1.00 -6.70           N
ATOM   1345  CA  PRO A 330      23.613  10.317  71.255  1.00 -6.70           C
ATOM   1346  HA  PRO A 330      23.398   9.747  72.158  1.00 -6.70           H
ATOM   1347  C   PRO A 330      22.414  10.247  70.305  1.00 -6.70           C
ATOM   1348  O   PRO A 330      22.583  10.314  69.079  1.00 -6.70           O
ATOM   1349  CB  PRO A 330      23.922  11.767  71.616  1.00 -6.70           C
ATOM   1350 1HB  PRO A 330      23.019  12.371  71.593  1.00 -6.70           H
ATOM   1351 2HB  PRO A 330      24.392  11.807  72.593  1.00 -6.70           H
ATOM   1352  CG  PRO A 330      24.871  12.208  70.581  1.00 -6.70           C
ATOM   1353 1HG  PRO A 330      24.335  12.445  69.662  1.00 -6.70           H
ATOM   1354 2HG  PRO A 330      25.446  13.069  70.919  1.00 -6.70           H
ATOM   1355  CD  PRO A 330      25.764  11.018  70.371  1.00 -6.70           C
ATOM   1356 1HD  PRO A 330      26.136  10.996  69.346  1.00 -6.70           H
ATOM   1357 2HD  PRO A 330      26.590  11.029  71.084  1.00 -6.70           H
ATOM   1358  N   ALA A 331      21.208  10.134  70.850  1.00 28.45           N
ATOM   1359  H   ALA A 331      21.102  10.074  71.858  1.00 28.45           H
ATOM   1360  CA  ALA A 331      19.990  10.054  70.047  1.00 28.45           C
ATOM   1361  HA  ALA A 331      20.169  10.558  69.098  1.00 28.45           H
ATOM   1362  C   ALA A 331      18.770  10.735  70.688  1.00 28.45           C
ATOM   1363  O   ALA A 331      18.756  11.085  71.872  1.00 28.45           O
ATOM   1364  CB  ALA A 331      19.687   8.571  69.749  1.00 28.45           C
ATOM   1365 1HB  ALA A 331      20.528   8.133  69.212  1.00 28.45           H
ATOM   1366 2HB  ALA A 331      18.791   8.480  69.133  1.00 28.45           H
ATOM   1367 3HB  ALA A 331      19.541   8.031  70.685  1.00 28.45           H
ATOM   1368  N   LYS A 332      17.737  10.865  69.867  1.00  2.45           N
ATOM   1369  H   LYS A 332      17.854  10.573  68.906  1.00  2.45           H
ATOM   1370  CA  LYS A 332      16.408  11.352  70.241  1.00  2.45           C
ATOM   1371  HA  LYS A 332      16.286  11.392  71.324  1.00  2.45           H
ATOM   1372  C   LYS A 332      15.498  10.295  69.629  1.00  2.45           C
ATOM   1373  O   LYS A 332      15.794   9.861  68.518  1.00  2.45           O
ATOM   1374  CB  LYS A 332      16.186  12.730  69.603  1.00  2.45           C
ATOM   1375 1HB  LYS A 332      16.944  13.414  69.983  1.00  2.45           H
ATOM   1376 2HB  LYS A 332      16.334  12.631  68.528  1.00  2.45           H
ATOM   1377  CG  LYS A 332      14.811  13.334  69.839  1.00  2.45           C
ATOM   1378 1HG  LYS A 332      14.062  12.626  69.493  1.00  2.45           H
ATOM   1379 2HG  LYS A 332      14.676  13.512  70.904  1.00  2.45           H
ATOM   1380  CD  LYS A 332      14.625  14.639  69.068  1.00  2.45           C
ATOM   1381 1HD  LYS A 332      15.362  15.369  69.404  1.00  2.45           H
ATOM   1382 2HD  LYS A 332      14.788  14.442  68.008  1.00  2.45           H
ATOM   1383  CE  LYS A 332      13.221  15.225  69.237  1.00  2.45           C
ATOM   1384 1HE  LYS A 332      13.109  16.050  68.529  1.00  2.45           H
ATOM   1385 2HE  LYS A 332      12.483  14.461  68.983  1.00  2.45           H
ATOM   1386  NZ  LYS A 332      12.933  15.748  70.614  1.00  2.45           N
ATOM   1387 1HZ  LYS A 332      13.659  16.397  70.902  1.00  2.45           H
ATOM   1388 2HZ  LYS A 332      12.897  14.988  71.286  1.00  2.45           H
ATOM   1389 3HZ  LYS A 332      12.041  16.230  70.619  1.00  2.45           H
ATOM   1390  N   LYS A 333      14.442   9.846  70.295  1.00 12.84           N
ATOM   1391  H   LYS A 333      14.227  10.243  71.212  1.00 12.84           H
ATOM   1392  CA  LYS A 333      13.623   8.732  69.788  1.00 12.84           C
ATOM   1393  HA  LYS A 333      14.282   7.872  69.697  1.00 12.84           H
ATOM   1394  C   LYS A 333      12.984   8.964  68.421  1.00 12.84           C
ATOM   1395  O   LYS A 333      12.866   8.046  67.613  1.00 12.84           O
ATOM   1396  CB  LYS A 333      12.539   8.368  70.802  1.00 12.84           C
ATOM   1397 1HB  LYS A 333      12.950   8.519  71.796  1.00 12.84           H
ATOM   1398 2HB  LYS A 333      11.691   9.041  70.678  1.00 12.84           H
ATOM   1399  CG  LYS A 333      12.080   6.910  70.699  1.00 12.84           C
ATOM   1400 1HG  LYS A 333      11.622   6.735  69.726  1.00 12.84           H
ATOM   1401 2HG  LYS A 333      12.958   6.272  70.792  1.00 12.84           H
ATOM   1402  CD  LYS A 333      11.099   6.521  71.797  1.00 12.84           C
ATOM   1403 1HD  LYS A 333      11.019   5.434  71.828  1.00 12.84           H
ATOM   1404 2HD  LYS A 333      11.489   6.868  72.754  1.00 12.84           H
ATOM   1405  CE  LYS A 333       9.709   7.104  71.578  1.00 12.84           C
ATOM   1406 1HE  LYS A 333       9.780   8.185  71.449  1.00 12.84           H
ATOM   1407 2HE  LYS A 333       9.268   6.663  70.681  1.00 12.84           H
ATOM   1408  NZ  LYS A 333       8.847   6.814  72.764  1.00 12.84           N
ATOM   1409 1HZ  LYS A 333       9.227   7.286  73.578  1.00 12.84           H
ATOM   1410 2HZ  LYS A 333       8.813   5.816  72.937  1.00 12.84           H
ATOM   1411 3HZ  LYS A 333       7.906   7.151  72.596  1.00 12.84           H
ATOM   1412  N   GLU A 334      12.629  10.203  68.127  1.00 -5.06           N
ATOM   1413  H   GLU A 334      12.692  10.919  68.844  1.00 -5.06           H
ATOM   1414  CA  GLU A 334      12.089  10.564  66.814  1.00 -5.06           C
ATOM   1415  HA  GLU A 334      11.184   9.983  66.631  1.00 -5.06           H
ATOM   1416  C   GLU A 334      13.083  10.270  65.680  1.00 -5.06           C
ATOM   1417  O   GLU A 334      12.696   9.886  64.576  1.00 -5.06           O
ATOM   1418  CB  GLU A 334      11.724  12.053  66.833  1.00 -5.06           C
ATOM   1419 1HB  GLU A 334      11.126  12.242  67.724  1.00 -5.06           H
ATOM   1420 2HB  GLU A 334      12.641  12.639  66.906  1.00 -5.06           H
ATOM   1421  CG  GLU A 334      10.931  12.531  65.626  1.00 -5.06           C
ATOM   1422 1HG  GLU A 334      11.502  12.323  64.721  1.00 -5.06           H
ATOM   1423 2HG  GLU A 334       9.991  11.979  65.580  1.00 -5.06           H
ATOM   1424  CD  GLU A 334      10.633  14.021  65.684  1.00 -5.06           C
ATOM   1425  OE1 GLU A 334      11.043  14.757  64.757  1.00 -5.06           O
ATOM   1426  OE2 GLU A 334      10.002  14.491  66.653  1.00 -5.06           O
ATOM   1427  N   VAL A 335      14.369  10.417  65.969  1.00  7.11           N
ATOM   1428  H   VAL A 335      14.629  10.716  66.899  1.00  7.11           H
ATOM   1429  CA  VAL A 335      15.452  10.160  65.011  1.00  7.11           C
ATOM   1430  HA  VAL A 335      15.116  10.413  64.006  1.00  7.11           H
ATOM   1431  C   VAL A 335      15.851   8.678  65.047  1.00  7.11           C
ATOM   1432  O   VAL A 335      16.228   8.078  64.040  1.00  7.11           O
ATOM   1433  CB  VAL A 335      16.682  11.056  65.369  1.00  7.11           C
ATOM   1434  HB  VAL A 335      17.039  10.780  66.360  1.00  7.11           H
ATOM   1435  CG1 VAL A 335      17.835  10.873  64.376  1.00  7.11           C
ATOM   1436 1HG1 VAL A 335      18.639  11.575  64.606  1.00  7.11           H
ATOM   1437 2HG1 VAL A 335      17.488  11.038  63.356  1.00  7.11           H
ATOM   1438 3HG1 VAL A 335      18.234   9.863  64.461  1.00  7.11           H
ATOM   1439  CG2 VAL A 335      16.270  12.540  65.408  1.00  7.11           C
ATOM   1440 1HG2 VAL A 335      17.147  13.165  65.585  1.00  7.11           H
ATOM   1441 2HG2 VAL A 335      15.560  12.718  66.213  1.00  7.11           H
ATOM   1442 3HG2 VAL A 335      15.810  12.829  64.463  1.00  7.11           H
ATOM   1443  N   LEU A 336      15.724   8.073  66.219  1.00  3.85           N
ATOM   1444  H   LEU A 336      15.370   8.609  67.002  1.00  3.85           H
ATOM   1445  CA  LEU A 336      16.107   6.680  66.462  1.00  3.85           C
ATOM   1446  HA  LEU A 336      17.173   6.576  66.271  1.00  3.85           H
ATOM   1447  C   LEU A 336      15.377   5.670  65.581  1.00  3.85           C
ATOM   1448  O   LEU A 336      15.936   4.634  65.233  1.00  3.85           O
ATOM   1449  CB  LEU A 336      15.834   6.349  67.931  1.00  3.85           C
ATOM   1450 1HB  LEU A 336      16.288   7.133  68.536  1.00  3.85           H
ATOM   1451 2HB  LEU A 336      14.757   6.402  68.075  1.00  3.85           H
ATOM   1452  CG  LEU A 336      16.284   5.001  68.508  1.00  3.85           C
ATOM   1453  HG  LEU A 336      15.835   4.200  67.924  1.00  3.85           H
ATOM   1454  CD1 LEU A 336      17.798   4.835  68.473  1.00  3.85           C
ATOM   1455 1HD1 LEU A 336      18.063   3.880  68.924  1.00  3.85           H
ATOM   1456 2HD1 LEU A 336      18.280   5.642  69.024  1.00  3.85           H
ATOM   1457 3HD1 LEU A 336      18.146   4.836  67.442  1.00  3.85           H
ATOM   1458  CD2 LEU A 336      15.773   4.893  69.942  1.00  3.85           C
ATOM   1459 1HD2 LEU A 336      16.063   3.934  70.371  1.00  3.85           H
ATOM   1460 2HD2 LEU A 336      14.685   4.948  69.951  1.00  3.85           H
ATOM   1461 3HD2 LEU A 336      16.178   5.697  70.559  1.00  3.85           H
ATOM   1462  N   SER A 337      14.163   5.982  65.155  1.00  4.38           N
ATOM   1463  H   SER A 337      13.733   6.851  65.443  1.00  4.38           H
ATOM   1464  CA  SER A 337      13.434   5.095  64.251  1.00  4.38           C
ATOM   1465  HA  SER A 337      13.330   4.117  64.721  1.00  4.38           H
ATOM   1466  C   SER A 337      14.176   4.904  62.926  1.00  4.38           C
ATOM   1467  O   SER A 337      14.216   3.805  62.381  1.00  4.38           O
ATOM   1468  CB  SER A 337      12.049   5.677  63.988  1.00  4.38           C
ATOM   1469 1HB  SER A 337      11.500   5.029  63.304  1.00  4.38           H
ATOM   1470 2HB  SER A 337      11.507   5.751  64.931  1.00  4.38           H
ATOM   1471  OG  SER A 337      12.192   6.971  63.428  1.00  4.38           O
ATOM   1472  HG  SER A 337      11.345   7.445  63.496  1.00  4.38           H
ATOM   1473  N   ALA A 338      14.839   5.942  62.431  1.00 -6.95           N
ATOM   1474  H   ALA A 338      14.815   6.829  62.918  1.00 -6.95           H
ATOM   1475  CA  ALA A 338      15.603   5.833  61.191  1.00 -6.95           C
ATOM   1476  HA  ALA A 338      14.972   5.377  60.427  1.00 -6.95           H
ATOM   1477  C   ALA A 338      16.825   4.937  61.410  1.00 -6.95           C
ATOM   1478  O   ALA A 338      17.283   4.252  60.496  1.00 -6.95           O
ATOM   1479  CB  ALA A 338      16.030   7.228  60.711  1.00 -6.95           C
ATOM   1480 1HB  ALA A 338      16.673   7.703  61.454  1.00 -6.95           H
ATOM   1481 2HB  ALA A 338      15.147   7.850  60.550  1.00 -6.95           H
ATOM   1482 3HB  ALA A 338      16.577   7.141  59.771  1.00 -6.95           H
ATOM   1483  N   VAL A 339      17.347   4.922  62.626  1.00  0.45           N
ATOM   1484  H   VAL A 339      16.933   5.495  63.350  1.00  0.45           H
ATOM   1485  CA  VAL A 339      18.505   4.091  62.964  1.00  0.45           C
ATOM   1486  HA  VAL A 339      19.238   4.184  62.165  1.00  0.45           H
ATOM   1487  C   VAL A 339      18.065   2.626  63.054  1.00  0.45           C
ATOM   1488  O   VAL A 339      18.743   1.732  62.551  1.00  0.45           O
ATOM   1489  CB  VAL A 339      19.171   4.570  64.291  1.00  0.45           C
ATOM   1490  HB  VAL A 339      18.487   4.387  65.117  1.00  0.45           H
ATOM   1491  CG1 VAL A 339      20.473   3.826  64.561  1.00  0.45           C
ATOM   1492 1HG1 VAL A 339      20.908   4.170  65.500  1.00  0.45           H
ATOM   1493 2HG1 VAL A 339      21.181   4.002  63.749  1.00  0.45           H
ATOM   1494 3HG1 VAL A 339      20.282   2.757  64.639  1.00  0.45           H
ATOM   1495  CG2 VAL A 339      19.464   6.081  64.236  1.00  0.45           C
ATOM   1496 1HG2 VAL A 339      18.536   6.648  64.179  1.00  0.45           H
ATOM   1497 2HG2 VAL A 339      20.081   6.313  63.366  1.00  0.45           H
ATOM   1498 3HG2 VAL A 339      19.994   6.389  65.138  1.00  0.45           H
ATOM   1499  N   MET A 340      16.885   2.372  63.609  1.00  5.65           N
ATOM   1500  H   MET A 340      16.352   3.134  64.019  1.00  5.65           H
ATOM   1501  CA  MET A 340      16.325   1.013  63.664  1.00  5.65           C
ATOM   1502  HA  MET A 340      17.073   0.332  64.066  1.00  5.65           H
ATOM   1503  C   MET A 340      15.929   0.499  62.281  1.00  5.65           C
ATOM   1504  O   MET A 340      15.852  -0.705  62.041  1.00  5.65           O
ATOM   1505  CB  MET A 340      15.092   0.974  64.573  1.00  5.65           C
ATOM   1506 1HB  MET A 340      14.384   1.733  64.245  1.00  5.65           H
ATOM   1507 2HB  MET A 340      14.618  -0.002  64.465  1.00  5.65           H
ATOM   1508  CG  MET A 340      15.400   1.179  66.048  1.00  5.65           C
ATOM   1509 1HG  MET A 340      16.112   0.416  66.363  1.00  5.65           H
ATOM   1510 2HG  MET A 340      15.844   2.163  66.196  1.00  5.65           H
ATOM   1511  SD  MET A 340      13.913   1.040  67.062  1.00  5.65           S
ATOM   1512  CE  MET A 340      14.578   1.224  68.726  1.00  5.65           C
ATOM   1513 1HE  MET A 340      15.281   0.416  68.932  1.00  5.65           H
ATOM   1514 2HE  MET A 340      13.763   1.186  69.451  1.00  5.65           H
ATOM   1515 3HE  MET A 340      15.089   2.181  68.814  1.00  5.65           H
ATOM   1516  N   MET A 341      15.683   1.419  61.363  1.00 18.01           N
ATOM   1517  H   MET A 341      15.664   2.392  61.641  1.00 18.01           H
ATOM   1518  CA  MET A 341      15.352   1.080  59.982  1.00 18.01           C
ATOM   1519  HA  MET A 341      14.787   0.149  59.979  1.00 18.01           H
ATOM   1520  C   MET A 341      16.568   0.880  59.069  1.00 18.01           C
ATOM   1521  O   MET A 341      16.592  -0.034  58.250  1.00 18.01           O
ATOM   1522  CB  MET A 341      14.442   2.196  59.465  1.00 18.01           C
ATOM   1523 1HB  MET A 341      13.722   2.417  60.250  1.00 18.01           H
ATOM   1524 2HB  MET A 341      15.036   3.091  59.290  1.00 18.01           H
ATOM   1525  CG  MET A 341      13.654   1.876  58.227  1.00 18.01           C
ATOM   1526 1HG  MET A 341      14.334   1.713  57.391  1.00 18.01           H
ATOM   1527 2HG  MET A 341      13.073   0.970  58.399  1.00 18.01           H
ATOM   1528  SD  MET A 341      12.532   3.231  57.839  1.00 18.01           S
ATOM   1529  CE  MET A 341      10.979   2.336  57.580  1.00 18.01           C
ATOM   1530 1HE  MET A 341      11.106   1.596  56.789  1.00 18.01           H
ATOM   1531 2HE  MET A 341      10.197   3.039  57.289  1.00 18.01           H
ATOM   1532 3HE  MET A 341      10.684   1.829  58.499  1.00 18.01           H
ATOM   1533  N   HIS A 342      17.589   1.720  59.196  1.00-10.72           N
ATOM   1534  H   HIS A 342      17.551   2.439  59.912  1.00-10.72           H
ATOM   1535  CA  HIS A 342      18.714   1.729  58.247  1.00-10.72           C
ATOM   1536  HA  HIS A 342      18.555   0.940  57.512  1.00-10.72           H
ATOM   1537  C   HIS A 342      20.125   1.529  58.793  1.00-10.72           C
ATOM   1538  O   HIS A 342      21.079   1.529  58.007  1.00-10.72           O
ATOM   1539  CB  HIS A 342      18.707   3.066  57.497  1.00-10.72           C
ATOM   1540 1HB  HIS A 342      18.901   3.871  58.203  1.00-10.72           H
ATOM   1541 2HB  HIS A 342      19.506   3.061  56.758  1.00-10.72           H
ATOM   1542  CG  HIS A 342      17.426   3.349  56.780  1.00-10.72           C
ATOM   1543  ND1 HIS A 342      17.053   2.699  55.611  1.00-10.72           N
ATOM   1544  HD1 HIS A 342      17.606   1.980  55.145  1.00-10.72           H
ATOM   1545  CD2 HIS A 342      16.428   4.234  57.022  1.00-10.72           C
ATOM   1546  HD2 HIS A 342      16.390   4.931  57.850  1.00-10.72           H
ATOM   1547  CE1 HIS A 342      15.885   3.171  55.204  1.00-10.72           C
ATOM   1548  HE1 HIS A 342      15.343   2.847  54.320  1.00-10.72           H
ATOM   1549  NE2 HIS A 342      15.491   4.107  56.036  1.00-10.72           N
ATOM   1550  HE2 HIS A 342      14.634   4.658  55.955  1.00-10.72           H
ATOM   1551  N   GLY A 343      20.302   1.398  60.096  1.00 14.05           N
ATOM   1552  H   GLY A 343      19.517   1.370  60.735  1.00 14.05           H
ATOM   1553  CA  GLY A 343      21.649   1.376  60.645  1.00 14.05           C
ATOM   1554 1HA  GLY A 343      21.634   0.988  61.663  1.00 14.05           H
ATOM   1555 2HA  GLY A 343      22.294   0.753  60.026  1.00 14.05           H
ATOM   1556  C   GLY A 343      22.169   2.801  60.646  1.00 14.05           C
ATOM   1557  O   GLY A 343      21.368   3.738  60.687  1.00 14.05           O
ATOM   1558  N   LEU A 344      23.478   2.989  60.568  1.00 26.37           N
ATOM   1559  H   LEU A 344      24.100   2.185  60.506  1.00 26.37           H
ATOM   1560  CA  LEU A 344      24.082   4.322  60.492  1.00 26.37           C
ATOM   1561  HA  LEU A 344      23.310   5.091  60.499  1.00 26.37           H
ATOM   1562  C   LEU A 344      24.829   4.410  59.164  1.00 26.37           C
ATOM   1563  O   LEU A 344      25.429   3.433  58.715  1.00 26.37           O
ATOM   1564  CB  LEU A 344      25.031   4.542  61.676  1.00 26.37           C
ATOM   1565 1HB  LEU A 344      25.715   3.693  61.708  1.00 26.37           H
ATOM   1566 2HB  LEU A 344      25.619   5.439  61.486  1.00 26.37           H
ATOM   1567  CG  LEU A 344      24.376   4.691  63.059  1.00 26.37           C
ATOM   1568  HG  LEU A 344      23.666   3.878  63.197  1.00 26.37           H
ATOM   1569  CD1 LEU A 344      25.427   4.580  64.159  1.00 26.37           C
ATOM   1570 1HD1 LEU A 344      24.943   4.644  65.134  1.00 26.37           H
ATOM   1571 2HD1 LEU A 344      26.158   5.379  64.071  1.00 26.37           H
ATOM   1572 3HD1 LEU A 344      25.935   3.618  64.089  1.00 26.37           H
ATOM   1573  CD2 LEU A 344      23.619   6.014  63.203  1.00 26.37           C
ATOM   1574 1HD2 LEU A 344      23.200   6.092  64.207  1.00 26.37           H
ATOM   1575 2HD2 LEU A 344      22.798   6.053  62.488  1.00 26.37           H
ATOM   1576 3HD2 LEU A 344      24.289   6.858  63.029  1.00 26.37           H
ATOM   1577  N   GLY A 345      24.771   5.559  58.511  1.00  0.46           N
ATOM   1578  H   GLY A 345      24.318   6.363  58.918  1.00  0.46           H
ATOM   1579  CA  GLY A 345      25.302   5.678  57.163  1.00  0.46           C
ATOM   1580 1HA  GLY A 345      26.310   5.265  57.131  1.00  0.46           H
ATOM   1581 2HA  GLY A 345      24.669   5.105  56.485  1.00  0.46           H
ATOM   1582  C   GLY A 345      25.355   7.114  56.685  1.00  0.46           C
ATOM   1583  O   GLY A 345      25.412   8.041  57.499  1.00  0.46           O
ATOM   1584  N   VAL A 346      25.366   7.307  55.375  1.00  3.91           N
ATOM   1585  H   VAL A 346      25.254   6.511  54.753  1.00  3.91           H
ATOM   1586  CA  VAL A 346      25.551   8.630  54.770  1.00  3.91           C
ATOM   1587  HA  VAL A 346      26.464   9.070  55.167  1.00  3.91           H
ATOM   1588  C   VAL A 346      24.391   9.562  55.130  1.00  3.91           C
ATOM   1589  O   VAL A 346      24.600  10.730  55.453  1.00  3.91           O
ATOM   1590  CB  VAL A 346      25.709   8.492  53.222  1.00  3.91           C
ATOM   1591  HB  VAL A 346      24.801   8.047  52.818  1.00  3.91           H
ATOM   1592  CG1 VAL A 346      25.931   9.841  52.545  1.00  3.91           C
ATOM   1593 1HG1 VAL A 346      26.820  10.326  52.949  1.00  3.91           H
ATOM   1594 2HG1 VAL A 346      25.067  10.480  52.711  1.00  3.91           H
ATOM   1595 3HG1 VAL A 346      26.056   9.705  51.471  1.00  3.91           H
ATOM   1596  CG2 VAL A 346      26.896   7.571  52.877  1.00  3.91           C
ATOM   1597 1HG2 VAL A 346      27.817   7.966  53.309  1.00  3.91           H
ATOM   1598 2HG2 VAL A 346      27.007   7.511  51.795  1.00  3.91           H
ATOM   1599 3HG2 VAL A 346      26.724   6.568  53.259  1.00  3.91           H
ATOM   1600  N   GLY A 347      23.173   9.037  55.162  1.00 -1.51           N
ATOM   1601  H   GLY A 347      23.033   8.061  54.944  1.00 -1.51           H
ATOM   1602  CA  GLY A 347      22.026   9.859  55.521  1.00 -1.51           C
ATOM   1603 1HA  GLY A 347      21.980  10.715  54.848  1.00 -1.51           H
ATOM   1604 2HA  GLY A 347      21.113   9.273  55.410  1.00 -1.51           H
ATOM   1605  C   GLY A 347      22.113  10.370  56.946  1.00 -1.51           C
ATOM   1606  O   GLY A 347      21.798  11.528  57.227  1.00 -1.51           O
ATOM   1607  N   GLY A 348      22.606   9.526  57.843  1.00  7.66           N
ATOM   1608  H   GLY A 348      22.848   8.582  57.560  1.00  7.66           H
ATOM   1609  CA  GLY A 348      22.789   9.921  59.231  1.00  7.66           C
ATOM   1610 1HA  GLY A 348      21.853  10.331  59.604  1.00  7.66           H
ATOM   1611 2HA  GLY A 348      23.041   9.040  59.821  1.00  7.66           H
ATOM   1612  C   GLY A 348      23.876  10.962  59.424  1.00  7.66           C
ATOM   1613  O   GLY A 348      23.784  11.808  60.318  1.00  7.66           O
ATOM   1614  N   ALA A 349      24.893  10.945  58.573  1.00  2.74           N
ATOM   1615  H   ALA A 349      24.924  10.239  57.846  1.00  2.74           H
ATOM   1616  CA  ALA A 349      25.972  11.928  58.643  1.00  2.74           C
ATOM   1617  HA  ALA A 349      26.384  11.930  59.654  1.00  2.74           H
ATOM   1618  C   ALA A 349      25.448  13.338  58.341  1.00  2.74           C
ATOM   1619  O   ALA A 349      25.934  14.324  58.895  1.00  2.74           O
ATOM   1620  CB  ALA A 349      27.083  11.542  57.662  1.00  2.74           C
ATOM   1621 1HB  ALA A 349      27.894  12.266  57.735  1.00  2.74           H
ATOM   1622 2HB  ALA A 349      26.703  11.545  56.640  1.00  2.74           H
ATOM   1623 3HB  ALA A 349      27.464  10.551  57.905  1.00  2.74           H
ATOM   1624  N   PHE A 350      24.441  13.438  57.484  1.00-15.01           N
ATOM   1625  H   PHE A 350      24.093  12.608  57.018  1.00-15.01           H
ATOM   1626  CA  PHE A 350      23.831  14.733  57.178  1.00-15.01           C
ATOM   1627  HA  PHE A 350      24.625  15.461  57.019  1.00-15.01           H
ATOM   1628  C   PHE A 350      22.940  15.269  58.300  1.00-15.01           C
ATOM   1629  O   PHE A 350      22.710  16.476  58.395  1.00-15.01           O
ATOM   1630  CB  PHE A 350      23.004  14.650  55.894  1.00-15.01           C
ATOM   1631 1HB  PHE A 350      22.187  13.945  56.043  1.00-15.01           H
ATOM   1632 2HB  PHE A 350      22.580  15.633  55.700  1.00-15.01           H
ATOM   1633  CG  PHE A 350      23.791  14.238  54.678  1.00-15.01           C
ATOM   1634  CD1 PHE A 350      23.263  13.275  53.800  1.00-15.01           C
ATOM   1635  HD1 PHE A 350      22.309  12.817  54.013  1.00-15.01           H
ATOM   1636  CD2 PHE A 350      25.035  14.829  54.375  1.00-15.01           C
ATOM   1637  HD2 PHE A 350      25.448  15.590  55.021  1.00-15.01           H
ATOM   1638  CE1 PHE A 350      23.960  12.905  52.625  1.00-15.01           C
ATOM   1639  HE1 PHE A 350      23.537  12.173  51.954  1.00-15.01           H
ATOM   1640  CE2 PHE A 350      25.756  14.449  53.215  1.00-15.01           C
ATOM   1641  HE2 PHE A 350      26.712  14.903  52.998  1.00-15.01           H
ATOM   1642  CZ  PHE A 350      25.215  13.485  52.338  1.00-15.01           C
ATOM   1643  HZ  PHE A 350      25.756  13.193  51.449  1.00-15.01           H
ATOM   1644  N   ILE A 351      22.427  14.389  59.150  1.00  4.84           N
ATOM   1645  H   ILE A 351      22.617  13.403  59.022  1.00  4.84           H
ATOM   1646  CA  ILE A 351      21.597  14.813  60.285  1.00  4.84           C
ATOM   1647  HA  ILE A 351      20.876  15.556  59.944  1.00  4.84           H
ATOM   1648  C   ILE A 351      22.512  15.466  61.322  1.00  4.84           C
ATOM   1649  O   ILE A 351      22.171  16.490  61.938  1.00  4.84           O
ATOM   1650  CB  ILE A 351      20.821  13.610  60.917  1.00  4.84           C
ATOM   1651  HB  ILE A 351      21.543  12.849  61.214  1.00  4.84           H
ATOM   1652  CG1 ILE A 351      19.866  13.002  59.872  1.00  4.84           C
ATOM   1653 1HG1 ILE A 351      19.073  13.721  59.669  1.00  4.84           H
ATOM   1654 2HG1 ILE A 351      20.412  12.840  58.947  1.00  4.84           H
ATOM   1655  CG2 ILE A 351      20.020  14.040  62.175  1.00  4.84           C
ATOM   1656 1HG2 ILE A 351      19.501  13.186  62.604  1.00  4.84           H
ATOM   1657 2HG2 ILE A 351      19.296  14.816  61.916  1.00  4.84           H
ATOM   1658 3HG2 ILE A 351      20.699  14.427  62.934  1.00  4.84           H
ATOM   1659  CD1 ILE A 351      19.226  11.673  60.260  1.00  4.84           C
ATOM   1660 1HD1 ILE A 351      18.731  11.247  59.389  1.00  4.84           H
ATOM   1661 2HD1 ILE A 351      18.489  11.820  61.048  1.00  4.84           H
ATOM   1662 3HD1 ILE A 351      19.991  10.978  60.605  1.00  4.84           H
ATOM   1663  N   LYS A 352      23.696  14.895  61.499  1.00 16.68           N
ATOM   1664  H   LYS A 352      23.936  14.072  60.960  1.00 16.68           H
ATOM   1665  CA  LYS A 352      24.684  15.453  62.424  1.00 16.68           C
ATOM   1666  HA  LYS A 352      24.213  15.648  63.388  1.00 16.68           H
ATOM   1667  C   LYS A 352      25.196  16.778  61.869  1.00 16.68           C
ATOM   1668  O   LYS A 352      25.271  16.960  60.654  1.00 16.68           O
ATOM   1669  CB  LYS A 352      25.862  14.484  62.607  1.00 16.68           C
ATOM   1670 1HB  LYS A 352      26.300  14.290  61.629  1.00 16.68           H
ATOM   1671 2HB  LYS A 352      26.612  14.974  63.223  1.00 16.68           H
ATOM   1672  CG  LYS A 352      25.534  13.137  63.250  1.00 16.68           C
ATOM   1673 1HG  LYS A 352      24.782  12.628  62.650  1.00 16.68           H
ATOM   1674 2HG  LYS A 352      26.440  12.531  63.257  1.00 16.68           H
ATOM   1675  CD  LYS A 352      25.022  13.264  64.684  1.00 16.68           C
ATOM   1676 1HD  LYS A 352      25.743  13.833  65.271  1.00 16.68           H
ATOM   1677 2HD  LYS A 352      24.067  13.791  64.682  1.00 16.68           H
ATOM   1678  CE  LYS A 352      24.824  11.890  65.320  1.00 16.68           C
ATOM   1679 1HE  LYS A 352      24.151  11.303  64.694  1.00 16.68           H
ATOM   1680 2HE  LYS A 352      25.786  11.377  65.376  1.00 16.68           H
ATOM   1681  NZ  LYS A 352      24.238  12.011  66.694  1.00 16.68           N
ATOM   1682 1HZ  LYS A 352      23.343  12.489  66.652  1.00 16.68           H
ATOM   1683 2HZ  LYS A 352      24.862  12.554  67.281  1.00 16.68           H
ATOM   1684 3HZ  LYS A 352      24.095  11.096  67.099  1.00 16.68           H
ATOM   1685  N   LYS A 353      25.563  17.691  62.756  1.00 27.47           N
ATOM   1686  H   LYS A 353      25.441  17.495  63.746  1.00 27.47           H
ATOM   1687  CA  LYS A 353      26.116  18.991  62.365  1.00 27.47           C
ATOM   1688  HA  LYS A 353      25.368  19.517  61.771  1.00 27.47           H
ATOM   1689  C   LYS A 353      27.354  18.824  61.491  1.00 27.47           C
ATOM   1690  O   LYS A 353      28.093  17.855  61.617  1.00 27.47           O
ATOM   1691  CB  LYS A 353      26.424  19.831  63.618  1.00 27.47           C
ATOM   1692 1HB  LYS A 353      26.750  20.820  63.299  1.00 27.47           H
ATOM   1693 2HB  LYS A 353      25.502  19.948  64.190  1.00 27.47           H
ATOM   1694  CG  LYS A 353      27.495  19.236  64.540  1.00 27.47           C
ATOM   1695 1HG  LYS A 353      27.181  18.248  64.873  1.00 27.47           H
ATOM   1696 2HG  LYS A 353      28.429  19.142  63.987  1.00 27.47           H
ATOM   1697  CD  LYS A 353      27.745  20.102  65.762  1.00 27.47           C
ATOM   1698 1HD  LYS A 353      28.006  21.110  65.446  1.00 27.47           H
ATOM   1699 2HD  LYS A 353      26.838  20.145  66.366  1.00 27.47           H
ATOM   1700  CE  LYS A 353      28.876  19.515  66.601  1.00 27.47           C
ATOM   1701 1HE  LYS A 353      28.534  18.572  67.034  1.00 27.47           H
ATOM   1702 2HE  LYS A 353      29.744  19.314  65.969  1.00 27.47           H
ATOM   1703  NZ  LYS A 353      29.269  20.453  67.699  1.00 27.47           N
ATOM   1704 1HZ  LYS A 353      28.446  20.797  68.178  1.00 27.47           H
ATOM   1705 2HZ  LYS A 353      29.769  21.249  67.317  1.00 27.47           H
ATOM   1706 3HZ  LYS A 353      29.869  19.990  68.370  1.00 27.47           H
ATOM   1707  N   SER A 354      27.605  19.790  60.626  1.00  9.14           N
ATOM   1708  H   SER A 354      26.979  20.593  60.575  1.00  9.14           H
ATOM   1709  CA  SER A 354      28.751  19.750  59.715  1.00  9.14           C
ATOM   1710  HA  SER A 354      29.013  18.713  59.509  1.00  9.14           H
ATOM   1711  C   SER A 354      29.963  20.452  60.324  1.00  9.14           C
ATOM   1712  O   SER A 354      31.015  20.600  59.707  1.00  9.14           O
ATOM   1713  CB  SER A 354      28.356  20.424  58.404  1.00  9.14           C
ATOM   1714 1HB  SER A 354      28.203  21.489  58.581  1.00  9.14           H
ATOM   1715 2HB  SER A 354      29.150  20.291  57.669  1.00  9.14           H
ATOM   1716  OG  SER A 354      27.144  19.861  57.921  1.00  9.14           O
ATOM   1717  HG  SER A 354      27.214  18.895  57.939  1.00  9.14           H
ATOM   1718  N   MET A 355      29.805  20.902  61.561  1.00 -6.35           N
ATOM   1719  H   MET A 355      28.929  20.728  62.027  1.00 -6.35           H
ATOM   1720  CA  MET A 355      30.818  21.701  62.255  1.00 -6.35           C
ATOM   1721  HA  MET A 355      31.125  22.510  61.590  1.00 -6.35           H
ATOM   1722  C   MET A 355      32.091  20.959  62.675  1.00 -6.35           C
ATOM   1723  O   MET A 355      33.082  21.596  63.024  1.00 -6.35           O
ATOM   1724  CB  MET A 355      30.190  22.330  63.499  1.00 -6.35           C
ATOM   1725 1HB  MET A 355      29.871  21.531  64.165  1.00 -6.35           H
ATOM   1726 2HB  MET A 355      30.946  22.921  64.014  1.00 -6.35           H
ATOM   1727  CG  MET A 355      29.001  23.230  63.201  1.00 -6.35           C
ATOM   1728 1HG  MET A 355      29.321  24.041  62.547  1.00 -6.35           H
ATOM   1729 2HG  MET A 355      28.221  22.656  62.703  1.00 -6.35           H
ATOM   1730  SD  MET A 355      28.333  23.923  64.722  1.00 -6.35           S
ATOM   1731  CE  MET A 355      26.935  24.864  64.113  1.00 -6.35           C
ATOM   1732 1HE  MET A 355      26.414  25.322  64.954  1.00 -6.35           H
ATOM   1733 2HE  MET A 355      26.250  24.203  63.581  1.00 -6.35           H
ATOM   1734 3HE  MET A 355      27.282  25.646  63.437  1.00 -6.35           H
ATOM   1735  N   TYR A 356      32.100  19.634  62.595  1.00 34.20           N
ATOM   1736  H   TYR A 356      31.270  19.144  62.295  1.00 34.20           H
ATOM   1737  CA  TYR A 356      33.315  18.846  62.852  1.00 34.20           C
ATOM   1738  HA  TYR A 356      34.064  19.445  63.369  1.00 34.20           H
ATOM   1739  C   TYR A 356      33.898  18.390  61.512  1.00 34.20           C
ATOM   1740  O   TYR A 356      34.867  17.628  61.452  1.00 34.20           O
ATOM   1741  CB  TYR A 356      33.005  17.588  63.675  1.00 34.20           C
ATOM   1742 1HB  TYR A 356      32.240  17.021  63.145  1.00 34.20           H
ATOM   1743 2HB  TYR A 356      33.907  16.976  63.705  1.00 34.20           H
ATOM   1744  CG  TYR A 356      32.549  17.762  65.115  1.00 34.20           C
ATOM   1745  CD1 TYR A 356      31.873  16.702  65.756  1.00 34.20           C
ATOM   1746  HD1 TYR A 356      31.650  15.799  65.204  1.00 34.20           H
ATOM   1747  CD2 TYR A 356      32.833  18.925  65.868  1.00 34.20           C
ATOM   1748  HD2 TYR A 356      33.359  19.759  65.423  1.00 34.20           H
ATOM   1749  CE1 TYR A 356      31.489  16.790  67.118  1.00 34.20           C
ATOM   1750  HE1 TYR A 356      30.965  15.973  67.593  1.00 34.20           H
ATOM   1751  CE2 TYR A 356      32.450  19.011  67.238  1.00 34.20           C
ATOM   1752  HE2 TYR A 356      32.675  19.901  67.809  1.00 34.20           H
ATOM   1753  CZ  TYR A 356      31.793  17.936  67.848  1.00 34.20           C
ATOM   1754  OH  TYR A 356      31.425  17.989  69.166  1.00 34.20           O
ATOM   1755  HH  TYR A 356      31.575  18.861  69.560  1.00 34.20           H
ATOM   1756  N   GLY A 357      33.248  18.805  60.437  1.00  0.58           N
ATOM   1757  H   GLY A 357      32.577  19.558  60.506  1.00  0.58           H
ATOM   1758  CA  GLY A 357      33.300  18.084  59.180  1.00  0.58           C
ATOM   1759 1HA  GLY A 357      33.265  18.786  58.347  1.00  0.58           H
ATOM   1760 2HA  GLY A 357      34.190  17.464  59.112  1.00  0.58           H
ATOM   1761  C   GLY A 357      32.051  17.226  59.164  1.00  0.58           C
ATOM   1762  O   GLY A 357      31.216  17.372  60.064  1.00  0.58           O
ATOM   1763  N   VAL A 358      31.900  16.363  58.170  1.00 -0.18           N
ATOM   1764  H   VAL A 358      32.650  16.228  57.505  1.00 -0.18           H
ATOM   1765  CA  VAL A 358      30.677  15.573  57.999  1.00 -0.18           C
ATOM   1766  HA  VAL A 358      29.973  15.853  58.774  1.00 -0.18           H
ATOM   1767  C   VAL A 358      30.989  14.091  58.163  1.00 -0.18           C
ATOM   1768  O   VAL A 358      31.872  13.549  57.494  1.00 -0.18           O
ATOM   1769  CB  VAL A 358      30.005  15.852  56.619  1.00 -0.18           C
ATOM   1770  HB  VAL A 358      30.713  15.602  55.833  1.00 -0.18           H
ATOM   1771  CG1 VAL A 358      28.736  15.004  56.414  1.00 -0.18           C
ATOM   1772 1HG1 VAL A 358      28.250  15.286  55.479  1.00 -0.18           H
ATOM   1773 2HG1 VAL A 358      28.043  15.157  57.241  1.00 -0.18           H
ATOM   1774 3HG1 VAL A 358      29.003  13.950  56.354  1.00 -0.18           H
ATOM   1775  CG2 VAL A 358      29.645  17.339  56.483  1.00 -0.18           C
ATOM   1776 1HG2 VAL A 358      30.542  17.953  56.550  1.00 -0.18           H
ATOM   1777 2HG2 VAL A 358      28.953  17.624  57.274  1.00 -0.18           H
ATOM   1778 3HG2 VAL A 358      29.176  17.519  55.515  1.00 -0.18           H
ATOM   1779  N   GLY A 359      30.266  13.444  59.066  1.00 12.83           N
ATOM   1780  H   GLY A 359      29.567  13.943  59.615  1.00 12.83           H
ATOM   1781  CA  GLY A 359      30.437  12.024  59.326  1.00 12.83           C
ATOM   1782 1HA  GLY A 359      30.169  11.446  58.447  1.00 12.83           H
ATOM   1783 2HA  GLY A 359      31.468  11.813  59.606  1.00 12.83           H
ATOM   1784  C   GLY A 359      29.515  11.658  60.463  1.00 12.83           C
ATOM   1785  O   GLY A 359      28.869  12.545  61.012  1.00 12.83           O
ATOM   1786  N   VAL A 360      29.426  10.393  60.837  1.00 25.64           N
ATOM   1787  H   VAL A 360      29.956   9.677  60.362  1.00 25.64           H
ATOM   1788  CA  VAL A 360      28.619  10.034  62.002  1.00 25.64           C
ATOM   1789  HA  VAL A 360      27.726  10.656  62.033  1.00 25.64           H
ATOM   1790  C   VAL A 360      29.513  10.366  63.190  1.00 25.64           C
ATOM   1791  O   VAL A 360      30.660   9.914  63.256  1.00 25.64           O
ATOM   1792  CB  VAL A 360      28.196   8.541  62.011  1.00 25.64           C
ATOM   1793  HB  VAL A 360      29.090   7.924  61.987  1.00 25.64           H
ATOM   1794  CG1 VAL A 360      27.405   8.192  63.278  1.00 25.64           C
ATOM   1795 1HG1 VAL A 360      27.115   7.145  63.244  1.00 25.64           H
ATOM   1796 2HG1 VAL A 360      26.505   8.807  63.346  1.00 25.64           H
ATOM   1797 3HG1 VAL A 360      28.022   8.352  64.164  1.00 25.64           H
ATOM   1798  CG2 VAL A 360      27.349   8.216  60.767  1.00 25.64           C
ATOM   1799 1HG2 VAL A 360      27.076   7.161  60.775  1.00 25.64           H
ATOM   1800 2HG2 VAL A 360      27.919   8.412  59.860  1.00 25.64           H
ATOM   1801 3HG2 VAL A 360      26.441   8.823  60.761  1.00 25.64           H
ATOM   1802  N   HIS A 361      29.021  11.207  64.088  1.00  5.31           N
ATOM   1803  H   HIS A 361      28.093  11.576  63.963  1.00  5.31           H
ATOM   1804  CA  HIS A 361      29.794  11.626  65.257  1.00  5.31           C
ATOM   1805  HA  HIS A 361      30.853  11.674  65.003  1.00  5.31           H
ATOM   1806  C   HIS A 361      29.575  10.598  66.355  1.00  5.31           C
ATOM   1807  O   HIS A 361      28.475  10.056  66.469  1.00  5.31           O
ATOM   1808  CB  HIS A 361      29.324  12.988  65.781  1.00  5.31           C
ATOM   1809 1HB  HIS A 361      28.292  12.894  66.116  1.00  5.31           H
ATOM   1810 2HB  HIS A 361      29.940  13.263  66.638  1.00  5.31           H
ATOM   1811  CG  HIS A 361      29.387  14.093  64.772  1.00  5.31           C
ATOM   1812  ND1 HIS A 361      28.827  15.330  65.008  1.00  5.31           N
ATOM   1813  CD2 HIS A 361      29.919  14.127  63.518  1.00  5.31           C
ATOM   1814  HD2 HIS A 361      30.421  13.295  63.043  1.00  5.31           H
ATOM   1815  CE1 HIS A 361      29.045  16.054  63.871  1.00  5.31           C
ATOM   1816  HE1 HIS A 361      28.716  17.071  63.731  1.00  5.31           H
ATOM   1817  NE2 HIS A 361      29.699  15.342  62.927  1.00  5.31           N
ATOM   1818  HE2 HIS A 361      29.937  15.639  61.986  1.00  5.31           H
ATOM   1819  N   ALA A 362      30.582  10.364  67.181  1.00 -7.63           N
ATOM   1820  H   ALA A 362      31.456  10.867  67.058  1.00 -7.63           H
ATOM   1821  CA  ALA A 362      30.489   9.421  68.294  1.00 -7.63           C
ATOM   1822  HA  ALA A 362      29.458   9.365  68.646  1.00 -7.63           H
ATOM   1823  C   ALA A 362      31.366   9.958  69.424  1.00 -7.63           C
ATOM   1824  O   ALA A 362      32.148  10.872  69.193  1.00 -7.63           O
ATOM   1825  CB  ALA A 362      30.951   8.027  67.839  1.00 -7.63           C
ATOM   1826 1HB  ALA A 362      30.364   7.716  66.974  1.00 -7.63           H
ATOM   1827 2HB  ALA A 362      30.798   7.310  68.645  1.00 -7.63           H
ATOM   1828 3HB  ALA A 362      32.004   8.051  67.563  1.00 -7.63           H
ATOM   1829  N   ALA A 363      31.252   9.404  70.621  1.00 -4.09           N
ATOM   1830  H   ALA A 363      30.577   8.657  70.754  1.00 -4.09           H
ATOM   1831  CA  ALA A 363      32.053   9.805  71.775  1.00 -4.09           C
ATOM   1832  HA  ALA A 363      32.857  10.465  71.457  1.00 -4.09           H
ATOM   1833  C   ALA A 363      32.671   8.559  72.402  1.00 -4.09           C
ATOM   1834  O   ALA A 363      32.163   7.449  72.225  1.00 -4.09           O
ATOM   1835  CB  ALA A 363      31.177  10.536  72.793  1.00 -4.09           C
ATOM   1836 1HB  ALA A 363      31.796  10.909  73.608  1.00 -4.09           H
ATOM   1837 2HB  ALA A 363      30.440   9.844  73.201  1.00 -4.09           H
ATOM   1838 3HB  ALA A 363      30.671  11.376  72.319  1.00 -4.09           H
ATOM   1839  N   ASN A 364      33.750   8.749  73.149  1.00 24.67           N
ATOM   1840  H   ASN A 364      34.098   9.689  73.291  1.00 24.67           H
ATOM   1841  CA  ASN A 364      34.425   7.633  73.808  1.00 24.67           C
ATOM   1842  HA  ASN A 364      34.477   6.788  73.122  1.00 24.67           H
ATOM   1843  C   ASN A 364      33.656   7.195  75.049  1.00 24.67           C
ATOM   1844  O   ASN A 364      33.558   6.003  75.348  1.00 24.67           O
ATOM   1845  CB  ASN A 364      35.843   8.049  74.216  1.00 24.67           C
ATOM   1846 1HB  ASN A 364      36.357   8.472  73.355  1.00 24.67           H
ATOM   1847 2HB  ASN A 364      35.785   8.810  74.991  1.00 24.67           H
ATOM   1848  CG  ASN A 364      36.655   6.891  74.743  1.00 24.67           C
ATOM   1849  OD1 ASN A 364      36.507   5.755  74.303  1.00 24.67           O
ATOM   1850  ND2 ASN A 364      37.523   7.162  75.673  1.00 24.67           N
ATOM   1851 1HD2 ASN A 364      38.103   6.422  76.027  1.00 24.67           H
ATOM   1852 2HD2 ASN A 364      37.599   8.102  76.038  1.00 24.67           H
ATOM   1853  N   CYS A 365      33.107   8.171  75.754  1.00  5.70           N
ATOM   1854  H   CYS A 365      33.210   9.133  75.442  1.00  5.70           H
ATOM   1855  CA  CYS A 365      32.381   7.945  76.998  1.00  5.70           C
ATOM   1856  HA  CYS A 365      32.451   6.894  77.275  1.00  5.70           H
ATOM   1857  C   CYS A 365      30.919   8.367  76.837  1.00  5.70           C
ATOM   1858  O   CYS A 365      30.653   9.432  76.268  1.00  5.70           O
ATOM   1859  CB  CYS A 365      33.017   8.810  78.092  1.00  5.70           C
ATOM   1860 1HB  CYS A 365      32.859   9.859  77.837  1.00  5.70           H
ATOM   1861 2HB  CYS A 365      32.509   8.614  79.035  1.00  5.70           H
ATOM   1862  SG  CYS A 365      34.790   8.548  78.316  1.00  5.70           S
ATOM   1863  HG  CYS A 365      35.187   9.188  77.207  1.00  5.70           H
ATOM   1864  N   PRO A 366      29.958   7.592  77.373  1.00 -6.19           N
ATOM   1865  CA  PRO A 366      28.571   8.059  77.248  1.00 -6.19           C
ATOM   1866  HA  PRO A 366      28.342   8.285  76.207  1.00 -6.19           H
ATOM   1867  C   PRO A 366      28.254   9.292  78.095  1.00 -6.19           C
ATOM   1868  O   PRO A 366      27.284   9.989  77.811  1.00 -6.19           O
ATOM   1869  CB  PRO A 366      27.759   6.840  77.696  1.00 -6.19           C
ATOM   1870 1HB  PRO A 366      26.816   7.140  78.152  1.00 -6.19           H
ATOM   1871 2HB  PRO A 366      27.578   6.185  76.848  1.00 -6.19           H
ATOM   1872  CG  PRO A 366      28.640   6.164  78.668  1.00 -6.19           C
ATOM   1873 1HG  PRO A 366      28.590   6.672  79.632  1.00 -6.19           H
ATOM   1874 2HG  PRO A 366      28.368   5.114  78.775  1.00 -6.19           H
ATOM   1875  CD  PRO A 366      30.017   6.301  78.083  1.00 -6.19           C
ATOM   1876 1HD  PRO A 366      30.768   6.318  78.870  1.00 -6.19           H
ATOM   1877 2HD  PRO A 366      30.216   5.492  77.381  1.00 -6.19           H
ATOM   1878  N   TYR A 367      29.077   9.624  79.083  1.00 34.81           N
ATOM   1879  H   TYR A 367      29.826   9.000  79.361  1.00 34.81           H
ATOM   1880  CA  TYR A 367      28.928  10.891  79.802  1.00 34.81           C
ATOM   1881  HA  TYR A 367      27.945  10.930  80.271  1.00 34.81           H
ATOM   1882  C   TYR A 367      29.048  12.088  78.854  1.00 34.81           C
ATOM   1883  O   TYR A 367      28.290  13.052  78.952  1.00 34.81           O
ATOM   1884  CB  TYR A 367      30.002  10.994  80.886  1.00 34.81           C
ATOM   1885 1HB  TYR A 367      29.937  10.119  81.531  1.00 34.81           H
ATOM   1886 2HB  TYR A 367      30.982  10.999  80.410  1.00 34.81           H
ATOM   1887  CG  TYR A 367      29.882  12.235  81.744  1.00 34.81           C
ATOM   1888  CD1 TYR A 367      29.114  12.223  82.925  1.00 34.81           C
ATOM   1889  HD1 TYR A 367      28.610  11.316  83.232  1.00 34.81           H
ATOM   1890  CD2 TYR A 367      30.543  13.431  81.385  1.00 34.81           C
ATOM   1891  HD2 TYR A 367      31.146  13.464  80.487  1.00 34.81           H
ATOM   1892  CE1 TYR A 367      28.990  13.393  83.719  1.00 34.81           C
ATOM   1893  HE1 TYR A 367      28.384  13.386  84.610  1.00 34.81           H
ATOM   1894  CE2 TYR A 367      30.420  14.600  82.184  1.00 34.81           C
ATOM   1895  HE2 TYR A 367      30.920  15.511  81.895  1.00 34.81           H
ATOM   1896  CZ  TYR A 367      29.644  14.566  83.342  1.00 34.81           C
ATOM   1897  OH  TYR A 367      29.509  15.671  84.141  1.00 34.81           O
ATOM   1898  HH  TYR A 367      29.907  16.465  83.762  1.00 34.81           H
ATOM   1899  N   PHE A 368      29.968  12.017  77.900  1.00 21.29           N
ATOM   1900  H   PHE A 368      30.559  11.201  77.828  1.00 21.29           H
ATOM   1901  CA  PHE A 368      30.173  13.115  76.957  1.00 21.29           C
ATOM   1902  HA  PHE A 368      30.180  14.051  77.516  1.00 21.29           H
ATOM   1903  C   PHE A 368      29.051  13.193  75.919  1.00 21.29           C
ATOM   1904  O   PHE A 368      28.798  14.245  75.342  1.00 21.29           O
ATOM   1905  CB  PHE A 368      31.530  12.962  76.265  1.00 21.29           C
ATOM   1906 1HB  PHE A 368      32.270  12.706  77.021  1.00 21.29           H
ATOM   1907 2HB  PHE A 368      31.475  12.144  75.549  1.00 21.29           H
ATOM   1908  CG  PHE A 368      31.998  14.211  75.564  1.00 21.29           C
ATOM   1909  CD1 PHE A 368      32.553  15.271  76.304  1.00 21.29           C
ATOM   1910  HD1 PHE A 368      32.657  15.184  77.377  1.00 21.29           H
ATOM   1911  CD2 PHE A 368      31.878  14.343  74.169  1.00 21.29           C
ATOM   1912  HD2 PHE A 368      31.454  13.537  73.590  1.00 21.29           H
ATOM   1913  CE1 PHE A 368      32.968  16.466  75.662  1.00 21.29           C
ATOM   1914  HE1 PHE A 368      33.382  17.277  76.242  1.00 21.29           H
ATOM   1915  CE2 PHE A 368      32.297  15.532  73.512  1.00 21.29           C
ATOM   1916  HE2 PHE A 368      32.188  15.632  72.444  1.00 21.29           H
ATOM   1917  CZ  PHE A 368      32.840  16.595  74.264  1.00 21.29           C
ATOM   1918  HZ  PHE A 368      33.149  17.507  73.773  1.00 21.29           H
ATOM   1919  N   SER A 369      28.353  12.088  75.698  1.00  4.66           N
ATOM   1920  H   SER A 369      28.601  11.234  76.178  1.00  4.66           H
ATOM   1921  CA  SER A 369      27.211  12.064  74.782  1.00  4.66           C
ATOM   1922  HA  SER A 369      27.472  12.614  73.878  1.00  4.66           H
ATOM   1923  C   SER A 369      25.946  12.691  75.378  1.00  4.66           C
ATOM   1924  O   SER A 369      25.006  13.027  74.651  1.00  4.66           O
ATOM   1925  CB  SER A 369      26.897  10.617  74.404  1.00  4.66           C
ATOM   1926 1HB  SER A 369      26.549  10.091  75.292  1.00  4.66           H
ATOM   1927 2HB  SER A 369      26.108  10.602  73.653  1.00  4.66           H
ATOM   1928  OG  SER A 369      28.043   9.951  73.908  1.00  4.66           O
ATOM   1929  HG  SER A 369      28.347  10.406  73.119  1.00  4.66           H
ATOM   1930  N   ALA A 370      25.914  12.861  76.695  1.00  0.47           N
ATOM   1931  H   ALA A 370      26.709  12.588  77.255  1.00  0.47           H
ATOM   1932  CA  ALA A 370      24.769  13.479  77.362  1.00  0.47           C
ATOM   1933  HA  ALA A 370      23.862  12.943  77.082  1.00  0.47           H
ATOM   1934  C   ALA A 370      24.642  14.933  76.890  1.00  0.47           C
ATOM   1935  O   ALA A 370      25.592  15.484  76.331  1.00  0.47           O
ATOM   1936  CB  ALA A 370      24.937  13.396  78.878  1.00  0.47           C
ATOM   1937 1HB  ALA A 370      25.074  12.357  79.182  1.00  0.47           H
ATOM   1938 2HB  ALA A 370      24.049  13.795  79.372  1.00  0.47           H
ATOM   1939 3HB  ALA A 370      25.806  13.977  79.185  1.00  0.47           H
ATOM   1940  N   ARG A 371      23.466  15.524  77.075  1.00 13.50           N
ATOM   1941  H   ARG A 371      22.760  15.013  77.606  1.00 13.50           H
ATOM   1942  CA  ARG A 371      23.080  16.865  76.584  1.00 13.50           C
ATOM   1943  HA  ARG A 371      22.079  17.056  76.971  1.00 13.50           H
ATOM   1944  C   ARG A 371      22.968  17.002  75.060  1.00 13.50           C
ATOM   1945  O   ARG A 371      22.187  17.818  74.569  1.00 13.50           O
ATOM   1946  CB  ARG A 371      23.993  17.950  77.179  1.00 13.50           C
ATOM   1947 1HB  ARG A 371      24.238  17.663  78.202  1.00 13.50           H
ATOM   1948 2HB  ARG A 371      24.917  17.983  76.603  1.00 13.50           H
ATOM   1949  CG  ARG A 371      23.384  19.347  77.226  1.00 13.50           C
ATOM   1950 1HG  ARG A 371      23.142  19.675  76.218  1.00 13.50           H
ATOM   1951 2HG  ARG A 371      22.469  19.310  77.817  1.00 13.50           H
ATOM   1952  CD  ARG A 371      24.336  20.349  77.859  1.00 13.50           C
ATOM   1953 1HD  ARG A 371      23.811  21.292  78.018  1.00 13.50           H
ATOM   1954 2HD  ARG A 371      24.646  19.964  78.832  1.00 13.50           H
ATOM   1955  NE  ARG A 371      25.533  20.589  77.037  1.00 13.50           N
ATOM   1956  HE  ARG A 371      26.326  19.980  77.195  1.00 13.50           H
ATOM   1957  CZ  ARG A 371      25.694  21.540  76.128  1.00 13.50           C
ATOM   1958  NH1 ARG A 371      26.848  21.649  75.539  1.00 13.50           N
ATOM   1959 1HH1 ARG A 371      27.587  21.000  75.755  1.00 13.50           H
ATOM   1960 2HH1 ARG A 371      26.986  22.392  74.870  1.00 13.50           H
ATOM   1961  NH2 ARG A 371      24.774  22.402  75.788  1.00 13.50           N
ATOM   1962 1HH2 ARG A 371      23.861  22.365  76.202  1.00 13.50           H
ATOM   1963 2HH2 ARG A 371      25.006  23.128  75.123  1.00 13.50           H
ATOM   1964  N   TYR A 372      23.679  16.181  74.302  1.00  9.16           N
ATOM   1965  H   TYR A 372      24.363  15.577  74.744  1.00  9.16           H
ATOM   1966  CA  TYR A 372      23.556  16.155  72.842  1.00  9.16           C
ATOM   1967  HA  TYR A 372      23.248  17.141  72.497  1.00  9.16           H
ATOM   1968  C   TYR A 372      22.494  15.148  72.397  1.00  9.16           C
ATOM   1969  O   TYR A 372      22.014  15.162  71.264  1.00  9.16           O
ATOM   1970  CB  TYR A 372      24.920  15.837  72.230  1.00  9.16           C
ATOM   1971 1HB  TYR A 372      25.198  14.820  72.502  1.00  9.16           H
ATOM   1972 2HB  TYR A 372      24.848  15.905  71.145  1.00  9.16           H
ATOM   1973  CG  TYR A 372      26.001  16.778  72.724  1.00  9.16           C
ATOM   1974  CD1 TYR A 372      27.190  16.274  73.293  1.00  9.16           C
ATOM   1975  HD1 TYR A 372      27.346  15.207  73.362  1.00  9.16           H
ATOM   1976  CD2 TYR A 372      25.834  18.178  72.654  1.00  9.16           C
ATOM   1977  HD2 TYR A 372      24.945  18.597  72.204  1.00  9.16           H
ATOM   1978  CE1 TYR A 372      28.190  17.156  73.795  1.00  9.16           C
ATOM   1979  HE1 TYR A 372      29.097  16.757  74.226  1.00  9.16           H
ATOM   1980  CE2 TYR A 372      26.821  19.056  73.173  1.00  9.16           C
ATOM   1981  HE2 TYR A 372      26.678  20.124  73.123  1.00  9.16           H
ATOM   1982  CZ  TYR A 372      27.987  18.536  73.738  1.00  9.16           C
ATOM   1983  OH  TYR A 372      28.926  19.404  74.238  1.00  9.16           O
ATOM   1984  HH  TYR A 372      29.596  18.956  74.774  1.00  9.16           H
ATOM   1985  N   CYS A 373      22.086  14.295  73.324  1.00 24.31           N
ATOM   1986  H   CYS A 373      22.586  14.245  74.200  1.00 24.31           H
ATOM   1987  CA  CYS A 373      20.870  13.497  73.190  1.00 24.31           C
ATOM   1988  HA  CYS A 373      20.764  13.090  72.184  1.00 24.31           H
ATOM   1989  C   CYS A 373      19.691  14.424  73.495  1.00 24.31           C
ATOM   1990  O   CYS A 373      19.894  15.511  74.038  1.00 24.31           O
ATOM   1991  CB  CYS A 373      20.937  12.372  74.218  1.00 24.31           C
ATOM   1992 1HB  CYS A 373      19.996  11.821  74.227  1.00 24.31           H
ATOM   1993 2HB  CYS A 373      21.744  11.688  73.951  1.00 24.31           H
ATOM   1994  SG  CYS A 373      21.287  13.053  75.848  1.00 24.31           S
ATOM   1995  HG  CYS A 373      20.346  14.007  75.833  1.00 24.31           H
ATOM   1996  N   ASP A 374      18.465  14.021  73.201  1.00 13.44           N
ATOM   1997  H   ASP A 374      18.302  13.105  72.793  1.00 13.44           H
ATOM   1998  CA  ASP A 374      17.302  14.869  73.490  1.00 13.44           C
ATOM   1999  HA  ASP A 374      17.525  15.510  74.343  1.00 13.44           H
ATOM   2000  C   ASP A 374      16.104  14.000  73.855  1.00 13.44           C
ATOM   2001  O   ASP A 374      16.108  12.805  73.563  1.00 13.44           O
ATOM   2002  CB  ASP A 374      16.973  15.752  72.284  1.00 13.44           C
ATOM   2003 1HB  ASP A 374      17.892  16.211  71.916  1.00 13.44           H
ATOM   2004 2HB  ASP A 374      16.560  15.126  71.498  1.00 13.44           H
ATOM   2005  CG  ASP A 374      15.979  16.848  72.617  1.00 13.44           C
ATOM   2006  OD1 ASP A 374      16.003  17.384  73.749  1.00 13.44           O
ATOM   2007  OD2 ASP A 374      15.146  17.186  71.754  1.00 13.44           O
ATOM   2008  N   ILE A 375      15.120  14.578  74.530  1.00  4.29           N
ATOM   2009  H   ILE A 375      15.175  15.570  74.722  1.00  4.29           H
ATOM   2010  CA  ILE A 375      13.956  13.845  75.033  1.00  4.29           C
ATOM   2011  HA  ILE A 375      14.310  12.931  75.505  1.00  4.29           H
ATOM   2012  C   ILE A 375      12.931  13.429  73.973  1.00  4.29           C
ATOM   2013  O   ILE A 375      12.914  13.921  72.843  1.00  4.29           O
ATOM   2014  CB  ILE A 375      13.208  14.675  76.124  1.00  4.29           C
ATOM   2015  HB  ILE A 375      12.344  14.101  76.451  1.00  4.29           H
ATOM   2016  CG1 ILE A 375      12.701  16.020  75.564  1.00  4.29           C
ATOM   2017 1HG1 ILE A 375      13.557  16.650  75.321  1.00  4.29           H
ATOM   2018 2HG1 ILE A 375      12.148  15.832  74.644  1.00  4.29           H
ATOM   2019  CG2 ILE A 375      14.114  14.869  77.356  1.00  4.29           C
ATOM   2020 1HG2 ILE A 375      14.439  13.898  77.729  1.00  4.29           H
ATOM   2021 2HG2 ILE A 375      13.563  15.365  78.156  1.00  4.29           H
ATOM   2022 3HG2 ILE A 375      14.986  15.470  77.100  1.00  4.29           H
ATOM   2023  CD1 ILE A 375      11.781  16.805  76.510  1.00  4.29           C
ATOM   2024 1HD1 ILE A 375      10.960  16.169  76.841  1.00  4.29           H
ATOM   2025 2HD1 ILE A 375      11.373  17.667  75.984  1.00  4.29           H
ATOM   2026 3HD1 ILE A 375      12.341  17.159  77.376  1.00  4.29           H
ATOM   2027  N   ASP A 376      12.054  12.526  74.381  1.00 13.11           N
ATOM   2028  H   ASP A 376      12.177  12.101  75.289  1.00 13.11           H
ATOM   2029  CA  ASP A 376      10.875  12.117  73.623  1.00 13.11           C
ATOM   2030  HA  ASP A 376      10.895  12.593  72.645  1.00 13.11           H
ATOM   2031  C   ASP A 376       9.640  12.624  74.371  1.00 13.11           C
ATOM   2032  O   ASP A 376       9.769  13.398  75.325  1.00 13.11           O
ATOM   2033  CB  ASP A 376      10.867  10.591  73.417  1.00 13.11           C
ATOM   2034 1HB  ASP A 376      10.118  10.346  72.670  1.00 13.11           H
ATOM   2035 2HB  ASP A 376      11.837  10.285  73.032  1.00 13.11           H
ATOM   2036  CG  ASP A 376      10.559   9.795  74.683  1.00 13.11           C
ATOM   2037  OD1 ASP A 376      10.512  10.349  75.796  1.00 13.11           O
ATOM   2038  OD2 ASP A 376      10.307   8.579  74.555  1.00 13.11           O
ATOM   2039  N   ASP A 377       8.448  12.185  73.991  1.00-16.16           N
ATOM   2040  H   ASP A 377       8.369  11.511  73.235  1.00-16.16           H
ATOM   2041  CA  ASP A 377       7.211  12.653  74.623  1.00-16.16           C
ATOM   2042  HA  ASP A 377       7.149  13.737  74.528  1.00-16.16           H
ATOM   2043  C   ASP A 377       7.116  12.291  76.105  1.00-16.16           C
ATOM   2044  O   ASP A 377       6.439  12.949  76.892  1.00-16.16           O
ATOM   2045  CB  ASP A 377       6.020  12.027  73.899  1.00-16.16           C
ATOM   2046 1HB  ASP A 377       6.157  12.145  72.824  1.00-16.16           H
ATOM   2047 2HB  ASP A 377       5.989  10.963  74.133  1.00-16.16           H
ATOM   2048  CG  ASP A 377       4.701  12.657  74.292  1.00-16.16           C
ATOM   2049  OD1 ASP A 377       4.629  13.898  74.426  1.00-16.16           O
ATOM   2050  OD2 ASP A 377       3.690  11.921  74.406  1.00-16.16           O
ATOM   2051  N   ASN A 378       7.832  11.245  76.493  1.00 -4.12           N
ATOM   2052  H   ASN A 378       8.440  10.788  75.823  1.00 -4.12           H
ATOM   2053  CA  ASN A 378       7.825  10.746  77.865  1.00 -4.12           C
ATOM   2054  HA  ASN A 378       6.880  11.015  78.339  1.00 -4.12           H
ATOM   2055  C   ASN A 378       8.967  11.350  78.687  1.00 -4.12           C
ATOM   2056  O   ASN A 378       9.101  11.059  79.876  1.00 -4.12           O
ATOM   2057  CB  ASN A 378       7.957   9.218  77.848  1.00 -4.12           C
ATOM   2058 1HB  ASN A 378       8.893   8.947  77.362  1.00 -4.12           H
ATOM   2059 2HB  ASN A 378       7.977   8.847  78.871  1.00 -4.12           H
ATOM   2060  CG  ASN A 378       6.825   8.544  77.122  1.00 -4.12           C
ATOM   2061  OD1 ASN A 378       5.657   8.902  77.283  1.00 -4.12           O
ATOM   2062  ND2 ASN A 378       7.144   7.560  76.326  1.00 -4.12           N
ATOM   2063 1HD2 ASN A 378       6.417   7.077  75.821  1.00 -4.12           H
ATOM   2064 2HD2 ASN A 378       8.110   7.282  76.229  1.00 -4.12           H
ATOM   2065  N   GLY A 379       9.800  12.180  78.074  1.00-10.72           N
ATOM   2066  H   GLY A 379       9.657  12.407  77.094  1.00-10.72           H
ATOM   2067  CA  GLY A 379      10.937  12.769  78.770  1.00-10.72           C
ATOM   2068 1HA  GLY A 379      11.226  13.681  78.250  1.00-10.72           H
ATOM   2069 2HA  GLY A 379      10.638  13.035  79.784  1.00-10.72           H
ATOM   2070  C   GLY A 379      12.152  11.861  78.855  1.00-10.72           C
ATOM   2071  O   GLY A 379      13.029  12.057  79.703  1.00-10.72           O
ATOM   2072  N   VAL A 380      12.208  10.856  77.993  1.00  1.28           N
ATOM   2073  H   VAL A 380      11.475  10.753  77.292  1.00  1.28           H
ATOM   2074  CA  VAL A 380      13.274   9.850  77.985  1.00  1.28           C
ATOM   2075  HA  VAL A 380      13.814   9.881  78.929  1.00  1.28           H
ATOM   2076  C   VAL A 380      14.246  10.166  76.846  1.00  1.28           C
ATOM   2077  O   VAL A 380      13.833  10.478  75.728  1.00  1.28           O
ATOM   2078  CB  VAL A 380      12.655   8.429  77.811  1.00  1.28           C
ATOM   2079  HB  VAL A 380      12.123   8.392  76.862  1.00  1.28           H
ATOM   2080  CG1 VAL A 380      13.719   7.329  77.803  1.00  1.28           C
ATOM   2081 1HG1 VAL A 380      13.234   6.356  77.714  1.00  1.28           H
ATOM   2082 2HG1 VAL A 380      14.301   7.361  78.725  1.00  1.28           H
ATOM   2083 3HG1 VAL A 380      14.386   7.460  76.950  1.00  1.28           H
ATOM   2084  CG2 VAL A 380      11.650   8.140  78.941  1.00  1.28           C
ATOM   2085 1HG2 VAL A 380      12.140   8.215  79.912  1.00  1.28           H
ATOM   2086 2HG2 VAL A 380      11.239   7.137  78.823  1.00  1.28           H
ATOM   2087 3HG2 VAL A 380      10.827   8.851  78.903  1.00  1.28           H
ATOM   2088  N   ARG A 381      15.537  10.115  77.146  1.00 12.53           N
ATOM   2089  H   ARG A 381      15.809   9.811  78.074  1.00 12.53           H
ATOM   2090  CA  ARG A 381      16.611  10.398  76.188  1.00 12.53           C
ATOM   2091  HA  ARG A 381      16.227  10.887  75.292  1.00 12.53           H
ATOM   2092  C   ARG A 381      17.215   9.061  75.816  1.00 12.53           C
ATOM   2093  O   ARG A 381      17.009   8.089  76.541  1.00 12.53           O
ATOM   2094  CB  ARG A 381      17.680  11.260  76.854  1.00 12.53           C
ATOM   2095 1HB  ARG A 381      17.951  10.786  77.796  1.00 12.53           H
ATOM   2096 2HB  ARG A 381      18.564  11.293  76.217  1.00 12.53           H
ATOM   2097  CG  ARG A 381      17.243  12.677  77.132  1.00 12.53           C
ATOM   2098 1HG  ARG A 381      17.187  13.224  76.195  1.00 12.53           H
ATOM   2099 2HG  ARG A 381      16.262  12.669  77.599  1.00 12.53           H
ATOM   2100  CD  ARG A 381      18.216  13.367  78.060  1.00 12.53           C
ATOM   2101 1HD  ARG A 381      18.246  12.840  79.015  1.00 12.53           H
ATOM   2102 2HD  ARG A 381      19.210  13.331  77.616  1.00 12.53           H
ATOM   2103  NE  ARG A 381      17.848  14.772  78.274  1.00 12.53           N
ATOM   2104  HE  ARG A 381      18.245  15.442  77.624  1.00 12.53           H
ATOM   2105  CZ  ARG A 381      17.091  15.259  79.247  1.00 12.53           C
ATOM   2106  NH1 ARG A 381      16.865  16.538  79.258  1.00 12.53           N
ATOM   2107 1HH1 ARG A 381      17.156  17.107  78.476  1.00 12.53           H
ATOM   2108 2HH1 ARG A 381      16.381  16.962  80.032  1.00 12.53           H
ATOM   2109  NH2 ARG A 381      16.534  14.535  80.183  1.00 12.53           N
ATOM   2110 1HH2 ARG A 381      16.587  13.526  80.144  1.00 12.53           H
ATOM   2111 2HH2 ARG A 381      16.042  14.981  80.939  1.00 12.53           H
ATOM   2112  N   HIS A 382      17.956   8.997  74.720  1.00  7.01           N
ATOM   2113  H   HIS A 382      18.125   9.824  74.167  1.00  7.01           H
ATOM   2114  CA  HIS A 382      18.497   7.724  74.248  1.00  7.01           C
ATOM   2115  HA  HIS A 382      18.402   6.981  75.037  1.00  7.01           H
ATOM   2116  C   HIS A 382      19.973   7.834  73.894  1.00  7.01           C
ATOM   2117  O   HIS A 382      20.433   8.877  73.428  1.00  7.01           O
ATOM   2118  CB  HIS A 382      17.674   7.248  73.047  1.00  7.01           C
ATOM   2119 1HB  HIS A 382      17.736   7.997  72.259  1.00  7.01           H
ATOM   2120 2HB  HIS A 382      18.097   6.316  72.679  1.00  7.01           H
ATOM   2121  CG  HIS A 382      16.231   7.019  73.379  1.00  7.01           C
ATOM   2122  ND1 HIS A 382      15.301   8.035  73.398  1.00  7.01           N
ATOM   2123  CD2 HIS A 382      15.593   5.888  73.785  1.00  7.01           C
ATOM   2124  HD2 HIS A 382      16.059   4.915  73.852  1.00  7.01           H
ATOM   2125  CE1 HIS A 382      14.164   7.488  73.922  1.00  7.01           C
ATOM   2126  HE1 HIS A 382      13.263   8.051  74.131  1.00  7.01           H
ATOM   2127  NE2 HIS A 382      14.292   6.157  74.129  1.00  7.01           N
ATOM   2128  HE2 HIS A 382      13.586   5.514  74.480  1.00  7.01           H
ATOM   2129  N   MET A 383      20.710   6.756  74.119  1.00-11.52           N
ATOM   2130  H   MET A 383      20.274   5.932  74.531  1.00-11.52           H
ATOM   2131  CA  MET A 383      22.134   6.687  73.794  1.00-11.52           C
ATOM   2132  HA  MET A 383      22.399   7.506  73.127  1.00-11.52           H
ATOM   2133  C   MET A 383      22.398   5.364  73.096  1.00-11.52           C
ATOM   2134  O   MET A 383      21.971   4.320  73.578  1.00-11.52           O
ATOM   2135  CB  MET A 383      22.985   6.759  75.061  1.00-11.52           C
ATOM   2136 1HB  MET A 383      22.385   7.178  75.868  1.00-11.52           H
ATOM   2137 2HB  MET A 383      23.286   5.751  75.347  1.00-11.52           H
ATOM   2138  CG  MET A 383      24.223   7.614  74.881  1.00-11.52           C
ATOM   2139 1HG  MET A 383      24.956   7.370  75.651  1.00-11.52           H
ATOM   2140 2HG  MET A 383      24.653   7.425  73.897  1.00-11.52           H
ATOM   2141  SD  MET A 383      23.762   9.347  75.022  1.00-11.52           S
ATOM   2142  CE  MET A 383      23.976   9.610  76.790  1.00-11.52           C
ATOM   2143 1HE  MET A 383      23.713  10.638  77.039  1.00-11.52           H
ATOM   2144 2HE  MET A 383      25.014   9.430  77.066  1.00-11.52           H
ATOM   2145 3HE  MET A 383      23.332   8.931  77.350  1.00-11.52           H
ATOM   2146  N   VAL A 384      23.063   5.399  71.955  1.00-11.78           N
ATOM   2147  H   VAL A 384      23.431   6.281  71.607  1.00-11.78           H
ATOM   2148  CA  VAL A 384      23.266   4.212  71.130  1.00-11.78           C
ATOM   2149  HA  VAL A 384      22.587   3.423  71.449  1.00-11.78           H
ATOM   2150  C   VAL A 384      24.701   3.726  71.292  1.00-11.78           C
ATOM   2151  O   VAL A 384      25.642   4.483  71.071  1.00-11.78           O
ATOM   2152  CB  VAL A 384      22.978   4.545  69.640  1.00-11.78           C
ATOM   2153  HB  VAL A 384      23.691   5.297  69.310  1.00-11.78           H
ATOM   2154  CG1 VAL A 384      23.120   3.318  68.757  1.00-11.78           C
ATOM   2155 1HG1 VAL A 384      22.420   2.547  69.070  1.00-11.78           H
ATOM   2156 2HG1 VAL A 384      24.131   2.919  68.822  1.00-11.78           H
ATOM   2157 3HG1 VAL A 384      22.921   3.590  67.721  1.00-11.78           H
ATOM   2158  CG2 VAL A 384      21.562   5.123  69.468  1.00-11.78           C
ATOM   2159 1HG2 VAL A 384      21.378   5.334  68.414  1.00-11.78           H
ATOM   2160 2HG2 VAL A 384      21.467   6.055  70.022  1.00-11.78           H
ATOM   2161 3HG2 VAL A 384      20.820   4.410  69.825  1.00-11.78           H
ATOM   2162  N   LEU A 385      24.875   2.469  71.665  1.00-16.36           N
ATOM   2163  H   LEU A 385      24.060   1.886  71.819  1.00-16.36           H
ATOM   2164  CA  LEU A 385      26.189   1.838  71.730  1.00-16.36           C
ATOM   2165  HA  LEU A 385      26.957   2.564  72.000  1.00-16.36           H
ATOM   2166  C   LEU A 385      26.453   1.286  70.339  1.00-16.36           C
ATOM   2167  O   LEU A 385      25.633   0.537  69.804  1.00-16.36           O
ATOM   2168  CB  LEU A 385      26.175   0.677  72.727  1.00-16.36           C
ATOM   2169 1HB  LEU A 385      25.962   1.077  73.715  1.00-16.36           H
ATOM   2170 2HB  LEU A 385      25.353   0.022  72.448  1.00-16.36           H
ATOM   2171  CG  LEU A 385      27.438  -0.195  72.814  1.00-16.36           C
ATOM   2172  HG  LEU A 385      27.623  -0.634  71.835  1.00-16.36           H
ATOM   2173  CD1 LEU A 385      28.685   0.583  73.227  1.00-16.36           C
ATOM   2174 1HD1 LEU A 385      29.535  -0.093  73.275  1.00-16.36           H
ATOM   2175 2HD1 LEU A 385      28.535   1.038  74.205  1.00-16.36           H
ATOM   2176 3HD1 LEU A 385      28.908   1.364  72.500  1.00-16.36           H
ATOM   2177  CD2 LEU A 385      27.188  -1.331  73.799  1.00-16.36           C
ATOM   2178 1HD2 LEU A 385      28.040  -2.014  73.795  1.00-16.36           H
ATOM   2179 2HD2 LEU A 385      26.301  -1.892  73.505  1.00-16.36           H
ATOM   2180 3HD2 LEU A 385      27.052  -0.937  74.807  1.00-16.36           H
ATOM   2181  N   CYS A 386      27.584   1.637  69.750  1.00-12.88           N
ATOM   2182  H   CYS A 386      28.242   2.244  70.233  1.00-12.88           H
ATOM   2183  CA  CYS A 386      27.925   1.192  68.406  1.00-12.88           C
ATOM   2184  HA  CYS A 386      27.149   0.532  68.024  1.00-12.88           H
ATOM   2185  C   CYS A 386      29.254   0.457  68.367  1.00-12.88           C
ATOM   2186  O   CYS A 386      30.183   0.810  69.092  1.00-12.88           O
ATOM   2187  CB  CYS A 386      28.029   2.413  67.501  1.00-12.88           C
ATOM   2188 1HB  CYS A 386      28.849   3.038  67.854  1.00-12.88           H
ATOM   2189 2HB  CYS A 386      28.260   2.075  66.490  1.00-12.88           H
ATOM   2190  SG  CYS A 386      26.528   3.402  67.460  1.00-12.88           S
ATOM   2191  HG  CYS A 386      26.497   3.683  68.771  1.00-12.88           H
ATOM   2192  N   ARG A 387      29.364  -0.510  67.467  1.00  2.60           N
ATOM   2193  H   ARG A 387      28.557  -0.747  66.894  1.00  2.60           H
ATOM   2194  CA  ARG A 387      30.649  -1.134  67.152  1.00  2.60           C
ATOM   2195  HA  ARG A 387      31.311  -1.120  68.020  1.00  2.60           H
ATOM   2196  C   ARG A 387      31.194  -0.233  66.060  1.00  2.60           C
ATOM   2197  O   ARG A 387      30.438   0.144  65.163  1.00  2.60           O
ATOM   2198  CB  ARG A 387      30.450  -2.567  66.648  1.00  2.60           C
ATOM   2199 1HB  ARG A 387      29.864  -3.102  67.392  1.00  2.60           H
ATOM   2200 2HB  ARG A 387      29.879  -2.535  65.719  1.00  2.60           H
ATOM   2201  CG  ARG A 387      31.743  -3.348  66.408  1.00  2.60           C
ATOM   2202 1HG  ARG A 387      32.359  -2.806  65.691  1.00  2.60           H
ATOM   2203 2HG  ARG A 387      32.289  -3.435  67.347  1.00  2.60           H
ATOM   2204  CD  ARG A 387      31.462  -4.746  65.854  1.00  2.60           C
ATOM   2205 1HD  ARG A 387      30.908  -4.648  64.921  1.00  2.60           H
ATOM   2206 2HD  ARG A 387      32.414  -5.230  65.632  1.00  2.60           H
ATOM   2207  NE  ARG A 387      30.679  -5.587  66.773  1.00  2.60           N
ATOM   2208  HE  ARG A 387      29.723  -5.310  66.960  1.00  2.60           H
ATOM   2209  CZ  ARG A 387      31.085  -6.681  67.400  1.00  2.60           C
ATOM   2210  NH1 ARG A 387      30.248  -7.248  68.214  1.00  2.60           N
ATOM   2211 1HH1 ARG A 387      29.345  -6.820  68.367  1.00  2.60           H
ATOM   2212 2HH1 ARG A 387      30.495  -8.109  68.676  1.00  2.60           H
ATOM   2213  NH2 ARG A 387      32.233  -7.270  67.201  1.00  2.60           N
ATOM   2214 1HH2 ARG A 387      32.852  -6.942  66.476  1.00  2.60           H
ATOM   2215 2HH2 ARG A 387      32.490  -8.062  67.771  1.00  2.60           H
ATOM   2216  N   VAL A 388      32.459   0.140  66.139  1.00 15.35           N
ATOM   2217  H   VAL A 388      33.048  -0.202  66.893  1.00 15.35           H
ATOM   2218  CA  VAL A 388      33.054   1.062  65.175  1.00 15.35           C
ATOM   2219  HA  VAL A 388      32.415   1.127  64.297  1.00 15.35           H
ATOM   2220  C   VAL A 388      34.389   0.488  64.716  1.00 15.35           C
ATOM   2221  O   VAL A 388      35.178  -0.004  65.523  1.00 15.35           O
ATOM   2222  CB  VAL A 388      33.166   2.500  65.791  1.00 15.35           C
ATOM   2223  HB  VAL A 388      32.154   2.830  66.021  1.00 15.35           H
ATOM   2224  CG1 VAL A 388      33.948   2.527  67.112  1.00 15.35           C
ATOM   2225 1HG1 VAL A 388      34.013   3.552  67.477  1.00 15.35           H
ATOM   2226 2HG1 VAL A 388      34.954   2.135  66.965  1.00 15.35           H
ATOM   2227 3HG1 VAL A 388      33.432   1.928  67.860  1.00 15.35           H
ATOM   2228  CG2 VAL A 388      33.761   3.501  64.800  1.00 15.35           C
ATOM   2229 1HG2 VAL A 388      33.213   3.459  63.859  1.00 15.35           H
ATOM   2230 2HG2 VAL A 388      34.810   3.273  64.608  1.00 15.35           H
ATOM   2231 3HG2 VAL A 388      33.685   4.510  65.205  1.00 15.35           H
ATOM   2232  N   ILE A 389      34.635   0.537  63.416  1.00  5.84           N
ATOM   2233  H   ILE A 389      33.938   0.933  62.788  1.00  5.84           H
ATOM   2234  CA  ILE A 389      35.935   0.193  62.856  1.00  5.84           C
ATOM   2235  HA  ILE A 389      36.413  -0.591  63.440  1.00  5.84           H
ATOM   2236  C   ILE A 389      36.687   1.498  63.012  1.00  5.84           C
ATOM   2237  O   ILE A 389      36.314   2.511  62.425  1.00  5.84           O
ATOM   2238  CB  ILE A 389      35.881  -0.196  61.350  1.00  5.84           C
ATOM   2239  HB  ILE A 389      35.416   0.623  60.799  1.00  5.84           H
ATOM   2240  CG1 ILE A 389      35.021  -1.457  61.162  1.00  5.84           C
ATOM   2241 1HG1 ILE A 389      35.574  -2.316  61.540  1.00  5.84           H
ATOM   2242 2HG1 ILE A 389      34.111  -1.357  61.750  1.00  5.84           H
ATOM   2243  CG2 ILE A 389      37.314  -0.424  60.783  1.00  5.84           C
ATOM   2244 1HG2 ILE A 389      37.902   0.491  60.876  1.00  5.84           H
ATOM   2245 2HG2 ILE A 389      37.266  -0.673  59.723  1.00  5.84           H
ATOM   2246 3HG2 ILE A 389      37.812  -1.230  61.322  1.00  5.84           H
ATOM   2247  CD1 ILE A 389      34.613  -1.737  59.730  1.00  5.84           C
ATOM   2248 1HD1 ILE A 389      33.960  -2.607  59.711  1.00  5.84           H
ATOM   2249 2HD1 ILE A 389      35.490  -1.942  59.119  1.00  5.84           H
ATOM   2250 3HD1 ILE A 389      34.073  -0.882  59.321  1.00  5.84           H
ATOM   2251  N   MET A 390      37.720   1.494  63.836  1.00 22.92           N
ATOM   2252  H   MET A 390      37.967   0.645  64.333  1.00 22.92           H
ATOM   2253  CA  MET A 390      38.539   2.687  63.977  1.00 22.92           C
ATOM   2254  HA  MET A 390      37.941   3.556  63.723  1.00 22.92           H
ATOM   2255  C   MET A 390      39.676   2.619  62.976  1.00 22.92           C
ATOM   2256  O   MET A 390      40.072   3.641  62.420  1.00 22.92           O
ATOM   2257  CB  MET A 390      39.039   2.866  65.406  1.00 22.92           C
ATOM   2258 1HB  MET A 390      39.515   1.949  65.757  1.00 22.92           H
ATOM   2259 2HB  MET A 390      39.774   3.666  65.408  1.00 22.92           H
ATOM   2260  CG  MET A 390      37.904   3.256  66.337  1.00 22.92           C
ATOM   2261 1HG  MET A 390      37.310   4.027  65.846  1.00 22.92           H
ATOM   2262 2HG  MET A 390      37.267   2.390  66.518  1.00 22.92           H
ATOM   2263  SD  MET A 390      38.491   3.921  67.901  1.00 22.92           S
ATOM   2264  CE  MET A 390      36.950   4.391  68.677  1.00 22.92           C
ATOM   2265 1HE  MET A 390      36.454   5.159  68.081  1.00 22.92           H
ATOM   2266 2HE  MET A 390      37.151   4.785  69.673  1.00 22.92           H
ATOM   2267 3HE  MET A 390      36.298   3.523  68.763  1.00 22.92           H
ATOM   2268  N   GLY A 391      40.149   1.406  62.718  1.00 19.34           N
ATOM   2269  H   GLY A 391      39.794   0.608  63.229  1.00 19.34           H
ATOM   2270  CA  GLY A 391      41.200   1.206  61.736  1.00 19.34           C
ATOM   2271 1HA  GLY A 391      41.458   0.149  61.675  1.00 19.34           H
ATOM   2272 2HA  GLY A 391      40.840   1.543  60.765  1.00 19.34           H
ATOM   2273  C   GLY A 391      42.432   2.012  62.091  1.00 19.34           C
ATOM   2274  O   GLY A 391      42.789   2.149  63.265  1.00 19.34           O
ATOM   2275  N   ASN A 392      43.053   2.587  61.076  1.00 14.48           N
ATOM   2276  H   ASN A 392      42.720   2.424  60.130  1.00 14.48           H
ATOM   2277  CA  ASN A 392      44.113   3.570  61.263  1.00 14.48           C
ATOM   2278  HA  ASN A 392      44.707   3.340  62.148  1.00 14.48           H
ATOM   2279  C   ASN A 392      43.371   4.899  61.439  1.00 14.48           C
ATOM   2280  O   ASN A 392      42.364   5.124  60.761  1.00 14.48           O
ATOM   2281  CB  ASN A 392      44.995   3.572  60.011  1.00 14.48           C
ATOM   2282 1HB  ASN A 392      45.261   2.544  59.775  1.00 14.48           H
ATOM   2283 2HB  ASN A 392      44.431   3.987  59.178  1.00 14.48           H
ATOM   2284  CG  ASN A 392      46.270   4.356  60.177  1.00 14.48           C
ATOM   2285  OD1 ASN A 392      46.470   5.081  61.139  1.00 14.48           O
ATOM   2286  ND2 ASN A 392      47.164   4.193  59.245  1.00 14.48           N
ATOM   2287 1HD2 ASN A 392      48.032   4.696  59.308  1.00 14.48           H
ATOM   2288 2HD2 ASN A 392      46.982   3.562  58.480  1.00 14.48           H
ATOM   2289  N   MET A 393      43.840   5.769  62.321  1.00  0.99           N
ATOM   2290  H   MET A 393      44.696   5.560  62.826  1.00  0.99           H
ATOM   2291  CA  MET A 393      43.181   7.046  62.597  1.00  0.99           C
ATOM   2292  HA  MET A 393      42.357   7.188  61.901  1.00  0.99           H
ATOM   2293  C   MET A 393      44.136   8.221  62.442  1.00  0.99           C
ATOM   2294  O   MET A 393      45.357   8.061  62.452  1.00  0.99           O
ATOM   2295  CB  MET A 393      42.623   7.060  64.023  1.00  0.99           C
ATOM   2296 1HB  MET A 393      43.450   6.933  64.723  1.00  0.99           H
ATOM   2297 2HB  MET A 393      42.165   8.032  64.206  1.00  0.99           H
ATOM   2298  CG  MET A 393      41.576   5.995  64.294  1.00  0.99           C
ATOM   2299 1HG  MET A 393      40.814   6.051  63.518  1.00  0.99           H
ATOM   2300 2HG  MET A 393      42.038   5.007  64.258  1.00  0.99           H
ATOM   2301  SD  MET A 393      40.785   6.232  65.900  1.00  0.99           S
ATOM   2302  CE  MET A 393      42.073   5.729  67.054  1.00  0.99           C
ATOM   2303 1HE  MET A 393      41.698   5.809  68.073  1.00  0.99           H
ATOM   2304 2HE  MET A 393      42.944   6.377  66.941  1.00  0.99           H
ATOM   2305 3HE  MET A 393      42.361   4.697  66.855  1.00  0.99           H
ATOM   2306  N   GLU A 394      43.560   9.409  62.346  1.00  9.60           N
ATOM   2307  H   GLU A 394      42.551   9.467  62.361  1.00  9.60           H
ATOM   2308  CA  GLU A 394      44.290  10.673  62.254  1.00  9.60           C
ATOM   2309  HA  GLU A 394      45.318  10.561  62.599  1.00  9.60           H
ATOM   2310  C   GLU A 394      43.552  11.673  63.144  1.00  9.60           C
ATOM   2311  O   GLU A 394      42.381  11.447  63.472  1.00  9.60           O
ATOM   2312  CB  GLU A 394      44.264  11.184  60.810  1.00  9.60           C
ATOM   2313 1HB  GLU A 394      43.288  10.954  60.381  1.00  9.60           H
ATOM   2314 2HB  GLU A 394      44.370  12.263  60.824  1.00  9.60           H
ATOM   2315  CG  GLU A 394      45.348  10.615  59.912  1.00  9.60           C
ATOM   2316 1HG  GLU A 394      45.260   9.532  59.916  1.00  9.60           H
ATOM   2317 2HG  GLU A 394      45.184  10.977  58.896  1.00  9.60           H
ATOM   2318  CD  GLU A 394      46.757  11.000  60.345  1.00  9.60           C
ATOM   2319  OE1 GLU A 394      47.062  12.210  60.453  1.00  9.60           O
ATOM   2320  OE2 GLU A 394      47.590  10.096  60.596  1.00  9.60           O
ATOM   2321  N   PRO A 395      44.204  12.774  63.559  1.00  5.51           N
ATOM   2322  CA  PRO A 395      43.381  13.802  64.209  1.00  5.51           C
ATOM   2323  HA  PRO A 395      42.928  13.397  65.111  1.00  5.51           H
ATOM   2324  C   PRO A 395      42.307  14.393  63.291  1.00  5.51           C
ATOM   2325  O   PRO A 395      42.506  14.522  62.081  1.00  5.51           O
ATOM   2326  CB  PRO A 395      44.402  14.890  64.559  1.00  5.51           C
ATOM   2327 1HB  PRO A 395      44.421  15.645  63.772  1.00  5.51           H
ATOM   2328 2HB  PRO A 395      44.172  15.346  65.522  1.00  5.51           H
ATOM   2329  CG  PRO A 395      45.701  14.184  64.605  1.00  5.51           C
ATOM   2330 1HG  PRO A 395      46.531  14.876  64.461  1.00  5.51           H
ATOM   2331 2HG  PRO A 395      45.801  13.656  65.551  1.00  5.51           H
ATOM   2332  CD  PRO A 395      45.612  13.203  63.481  1.00  5.51           C
ATOM   2333 1HD  PRO A 395      45.817  13.689  62.528  1.00  5.51           H
ATOM   2334 2HD  PRO A 395      46.293  12.367  63.647  1.00  5.51           H
ATOM   2335  N   LEU A 396      41.193  14.816  63.874  1.00 18.70           N
ATOM   2336  H   LEU A 396      41.084  14.672  64.877  1.00 18.70           H
ATOM   2337  CA  LEU A 396      40.080  15.439  63.143  1.00 18.70           C
ATOM   2338  HA  LEU A 396      39.917  14.894  62.214  1.00 18.70           H
ATOM   2339  C   LEU A 396      40.331  16.895  62.767  1.00 18.70           C
ATOM   2340  O   LEU A 396      39.482  17.529  62.135  1.00 18.70           O
ATOM   2341  CB  LEU A 396      38.795  15.380  63.983  1.00 18.70           C
ATOM   2342 1HB  LEU A 396      38.990  15.872  64.935  1.00 18.70           H
ATOM   2343 2HB  LEU A 396      38.030  15.959  63.467  1.00 18.70           H
ATOM   2344  CG  LEU A 396      38.186  14.002  64.263  1.00 18.70           C
ATOM   2345  HG  LEU A 396      38.932  13.394  64.757  1.00 18.70           H
ATOM   2346  CD1 LEU A 396      36.982  14.125  65.190  1.00 18.70           C
ATOM   2347 1HD1 LEU A 396      36.608  13.131  65.429  1.00 18.70           H
ATOM   2348 2HD1 LEU A 396      36.195  14.707  64.709  1.00 18.70           H
ATOM   2349 3HD1 LEU A 396      37.282  14.616  66.116  1.00 18.70           H
ATOM   2350  CD2 LEU A 396      37.782  13.299  62.976  1.00 18.70           C
ATOM   2351 1HD2 LEU A 396      37.287  12.355  63.205  1.00 18.70           H
ATOM   2352 2HD2 LEU A 396      38.665  13.078  62.381  1.00 18.70           H
ATOM   2353 3HD2 LEU A 396      37.105  13.925  62.392  1.00 18.70           H
ATOM   2354  N   ARG A 397      41.503  17.402  63.128  1.00  6.74           N
ATOM   2355  H   ARG A 397      42.151  16.797  63.606  1.00  6.74           H
ATOM   2356  CA  ARG A 397      41.911  18.783  62.850  1.00  6.74           C
ATOM   2357  HA  ARG A 397      41.309  19.467  63.453  1.00  6.74           H
ATOM   2358  C   ARG A 397      41.697  19.118  61.384  1.00  6.74           C
ATOM   2359  O   ARG A 397      42.025  18.321  60.501  1.00  6.74           O
ATOM   2360  CB  ARG A 397      43.396  18.964  63.177  1.00  6.74           C
ATOM   2361 1HB  ARG A 397      43.957  18.240  62.586  1.00  6.74           H
ATOM   2362 2HB  ARG A 397      43.709  19.963  62.875  1.00  6.74           H
ATOM   2363  CG  ARG A 397      43.758  18.767  64.641  1.00  6.74           C
ATOM   2364 1HG  ARG A 397      43.392  19.609  65.227  1.00  6.74           H
ATOM   2365 2HG  ARG A 397      43.307  17.847  65.009  1.00  6.74           H
ATOM   2366  CD  ARG A 397      45.260  18.645  64.781  1.00  6.74           C
ATOM   2367 1HD  ARG A 397      45.593  17.848  64.121  1.00  6.74           H
ATOM   2368 2HD  ARG A 397      45.730  19.579  64.469  1.00  6.74           H
ATOM   2369  NE  ARG A 397      45.677  18.325  66.154  1.00  6.74           N
ATOM   2370  HE  ARG A 397      45.016  18.543  66.888  1.00  6.74           H
ATOM   2371  CZ  ARG A 397      46.852  17.824  66.513  1.00  6.74           C
ATOM   2372  NH1 ARG A 397      47.124  17.671  67.777  1.00  6.74           N
ATOM   2373 1HH1 ARG A 397      46.474  17.978  68.480  1.00  6.74           H
ATOM   2374 2HH1 ARG A 397      48.005  17.261  68.044  1.00  6.74           H
ATOM   2375  NH2 ARG A 397      47.763  17.429  65.665  1.00  6.74           N
ATOM   2376 1HH2 ARG A 397      47.574  17.442  64.671  1.00  6.74           H
ATOM   2377 2HH2 ARG A 397      48.657  17.101  66.006  1.00  6.74           H
ATOM   2378  N   GLY A 398      41.165  20.300  61.123  1.00  1.20           N
ATOM   2379  H   GLY A 398      40.986  20.951  61.882  1.00  1.20           H
ATOM   2380  CA  GLY A 398      40.818  20.686  59.766  1.00  1.20           C
ATOM   2381 1HA  GLY A 398      40.223  19.896  59.307  1.00  1.20           H
ATOM   2382 2HA  GLY A 398      40.229  21.603  59.794  1.00  1.20           H
ATOM   2383  C   GLY A 398      42.049  20.923  58.922  1.00  1.20           C
ATOM   2384  O   GLY A 398      42.037  20.732  57.708  1.00  1.20           O
ATOM   2385  N   ASP A 399      43.140  21.298  59.573  1.00  2.98           N
ATOM   2386  H   ASP A 399      43.095  21.441  60.573  1.00  2.98           H
ATOM   2387  CA  ASP A 399      44.408  21.551  58.884  1.00  2.98           C
ATOM   2388  HA  ASP A 399      44.195  22.119  57.978  1.00  2.98           H
ATOM   2389  C   ASP A 399      45.157  20.279  58.480  1.00  2.98           C
ATOM   2390  O   ASP A 399      46.121  20.318  57.717  1.00  2.98           O
ATOM   2391  CB  ASP A 399      45.325  22.382  59.782  1.00  2.98           C
ATOM   2392 1HB  ASP A 399      44.736  23.166  60.257  1.00  2.98           H
ATOM   2393 2HB  ASP A 399      45.737  21.737  60.559  1.00  2.98           H
ATOM   2394  CG  ASP A 399      46.463  23.030  59.011  1.00  2.98           C
ATOM   2395  OD1 ASP A 399      46.279  23.342  57.810  1.00  2.98           O
ATOM   2396  OD2 ASP A 399      47.528  23.314  59.608  1.00  2.98           O
ATOM   2397  N   ASN A 400      44.705  19.131  58.965  1.00  8.94           N
ATOM   2398  H   ASN A 400      43.868  19.130  59.532  1.00  8.94           H
ATOM   2399  CA  ASN A 400      45.357  17.845  58.691  1.00  8.94           C
ATOM   2400  HA  ASN A 400      46.430  18.006  58.588  1.00  8.94           H
ATOM   2401  C   ASN A 400      44.845  17.253  57.371  1.00  8.94           C
ATOM   2402  O   ASN A 400      44.410  16.099  57.292  1.00  8.94           O
ATOM   2403  CB  ASN A 400      45.120  16.897  59.870  1.00  8.94           C
ATOM   2404 1HB  ASN A 400      45.389  17.406  60.794  1.00  8.94           H
ATOM   2405 2HB  ASN A 400      44.066  16.634  59.908  1.00  8.94           H
ATOM   2406  CG  ASN A 400      45.930  15.626  59.773  1.00  8.94           C
ATOM   2407  OD1 ASN A 400      47.098  15.615  59.390  1.00  8.94           O
ATOM   2408  ND2 ASN A 400      45.320  14.542  60.133  1.00  8.94           N
ATOM   2409 1HD2 ASN A 400      45.838  13.671  60.129  1.00  8.94           H
ATOM   2410 2HD2 ASN A 400      44.359  14.573  60.428  1.00  8.94           H
ATOM   2411  N   THR A 401      44.842  18.084  56.342  1.00 -2.34           N
ATOM   2412  H   THR A 401      45.228  19.013  56.459  1.00 -2.34           H
ATOM   2413  CA  THR A 401      44.345  17.709  55.024  1.00 -2.34           C
ATOM   2414  HA  THR A 401      43.342  17.296  55.117  1.00 -2.34           H
ATOM   2415  C   THR A 401      45.248  16.658  54.392  1.00 -2.34           C
ATOM   2416  O   THR A 401      46.463  16.630  54.614  1.00 -2.34           O
ATOM   2417  CB  THR A 401      44.308  18.932  54.087  1.00 -2.34           C
ATOM   2418  HB  THR A 401      44.057  18.615  53.074  1.00 -2.34           H
ATOM   2419  OG1 THR A 401      45.588  19.565  54.107  1.00 -2.34           O
ATOM   2420  HG1 THR A 401      45.518  20.400  53.625  1.00 -2.34           H
ATOM   2421  CG2 THR A 401      43.306  19.970  54.553  1.00 -2.34           C
ATOM   2422 1HG2 THR A 401      42.317  19.518  54.634  1.00 -2.34           H
ATOM   2423 2HG2 THR A 401      43.261  20.779  53.823  1.00 -2.34           H
ATOM   2424 3HG2 THR A 401      43.603  20.378  55.519  1.00 -2.34           H
ATOM   2425  N   GLN A 402      44.640  15.783  53.609  1.00 10.76           N
ATOM   2426  H   GLN A 402      43.636  15.865  53.457  1.00 10.76           H
ATOM   2427  CA  GLN A 402      45.332  14.699  52.923  1.00 10.76           C
ATOM   2428  HA  GLN A 402      46.412  14.847  52.953  1.00 10.76           H
ATOM   2429  C   GLN A 402      44.850  14.725  51.483  1.00 10.76           C
ATOM   2430  O   GLN A 402      43.773  15.261  51.198  1.00 10.76           O
ATOM   2431  CB  GLN A 402      44.961  13.345  53.546  1.00 10.76           C
ATOM   2432 1HB  GLN A 402      43.883  13.214  53.451  1.00 10.76           H
ATOM   2433 2HB  GLN A 402      45.447  12.555  52.974  1.00 10.76           H
ATOM   2434  CG  GLN A 402      45.331  13.171  55.019  1.00 10.76           C
ATOM   2435 1HG  GLN A 402      44.807  13.917  55.614  1.00 10.76           H
ATOM   2436 2HG  GLN A 402      45.006  12.183  55.347  1.00 10.76           H
ATOM   2437  CD  GLN A 402      46.817  13.296  55.273  1.00 10.76           C
ATOM   2438  OE1 GLN A 402      47.643  12.729  54.550  1.00 10.76           O
ATOM   2439  NE2 GLN A 402      47.179  14.018  56.299  1.00 10.76           N
ATOM   2440 1HE2 GLN A 402      48.156  14.097  56.527  1.00 10.76           H
ATOM   2441 2HE2 GLN A 402      46.484  14.503  56.845  1.00 10.76           H
ATOM   2442  N   TYR A 403      45.593  14.108  50.580  1.00-16.42           N
ATOM   2443  H   TYR A 403      46.500  13.733  50.834  1.00-16.42           H
ATOM   2444  CA  TYR A 403      45.063  13.842  49.249  1.00-16.42           C
ATOM   2445  HA  TYR A 403      44.547  14.722  48.865  1.00-16.42           H
ATOM   2446  C   TYR A 403      44.069  12.704  49.458  1.00-16.42           C
ATOM   2447  O   TYR A 403      44.272  11.882  50.357  1.00-16.42           O
ATOM   2448  CB  TYR A 403      46.181  13.442  48.291  1.00-16.42           C
ATOM   2449 1HB  TYR A 403      46.703  12.580  48.699  1.00-16.42           H
ATOM   2450 2HB  TYR A 403      45.741  13.165  47.333  1.00-16.42           H
ATOM   2451  CG  TYR A 403      47.177  14.561  48.067  1.00-16.42           C
ATOM   2452  CD1 TYR A 403      48.469  14.511  48.633  1.00-16.42           C
ATOM   2453  HD1 TYR A 403      48.774  13.648  49.208  1.00-16.42           H
ATOM   2454  CD2 TYR A 403      46.827  15.689  47.298  1.00-16.42           C
ATOM   2455  HD2 TYR A 403      45.845  15.752  46.852  1.00-16.42           H
ATOM   2456  CE1 TYR A 403      49.388  15.580  48.448  1.00-16.42           C
ATOM   2457  HE1 TYR A 403      50.375  15.534  48.886  1.00-16.42           H
ATOM   2458  CE2 TYR A 403      47.744  16.754  47.108  1.00-16.42           C
ATOM   2459  HE2 TYR A 403      47.461  17.612  46.516  1.00-16.42           H
ATOM   2460  CZ  TYR A 403      49.013  16.690  47.688  1.00-16.42           C
ATOM   2461  OH  TYR A 403      49.890  17.730  47.526  1.00-16.42           O
ATOM   2462  HH  TYR A 403      49.517  18.436  46.976  1.00-16.42           H
ATOM   2463  N   PHE A 404      42.997  12.649  48.681  1.00 -3.62           N
ATOM   2464  H   PHE A 404      42.903  13.301  47.907  1.00 -3.62           H
ATOM   2465  CA  PHE A 404      41.889  11.737  48.975  1.00 -3.62           C
ATOM   2466  HA  PHE A 404      41.477  12.027  49.942  1.00 -3.62           H
ATOM   2467  C   PHE A 404      42.292  10.270  49.087  1.00 -3.62           C
ATOM   2468  O   PHE A 404      41.859   9.587  50.010  1.00 -3.62           O
ATOM   2469  CB  PHE A 404      40.782  11.885  47.927  1.00 -3.62           C
ATOM   2470 1HB  PHE A 404      40.549  12.943  47.818  1.00 -3.62           H
ATOM   2471 2HB  PHE A 404      41.144  11.512  46.970  1.00 -3.62           H
ATOM   2472  CG  PHE A 404      39.513  11.158  48.289  1.00 -3.62           C
ATOM   2473  CD1 PHE A 404      38.549  11.778  49.103  1.00 -3.62           C
ATOM   2474  HD1 PHE A 404      38.712  12.785  49.460  1.00 -3.62           H
ATOM   2475  CD2 PHE A 404      39.279   9.848  47.831  1.00 -3.62           C
ATOM   2476  HD2 PHE A 404      40.013   9.355  47.210  1.00 -3.62           H
ATOM   2477  CE1 PHE A 404      37.363  11.094  49.478  1.00 -3.62           C
ATOM   2478  HE1 PHE A 404      36.644  11.576  50.124  1.00 -3.62           H
ATOM   2479  CE2 PHE A 404      38.088   9.159  48.180  1.00 -3.62           C
ATOM   2480  HE2 PHE A 404      37.916   8.156  47.817  1.00 -3.62           H
ATOM   2481  CZ  PHE A 404      37.134   9.780  49.012  1.00 -3.62           C
ATOM   2482  HZ  PHE A 404      36.238   9.250  49.298  1.00 -3.62           H
ATOM   2483  N   THR A 405      43.176   9.795  48.221  1.00  6.16           N
ATOM   2484  H   THR A 405      43.539  10.396  47.490  1.00  6.16           H
ATOM   2485  CA  THR A 405      43.621   8.398  48.287  1.00  6.16           C
ATOM   2486  HA  THR A 405      42.746   7.749  48.270  1.00  6.16           H
ATOM   2487  C   THR A 405      44.415   8.073  49.552  1.00  6.16           C
ATOM   2488  O   THR A 405      44.446   6.927  49.995  1.00  6.16           O
ATOM   2489  CB  THR A 405      44.531   8.040  47.099  1.00  6.16           C
ATOM   2490  HB  THR A 405      44.877   7.012  47.209  1.00  6.16           H
ATOM   2491  OG1 THR A 405      45.654   8.926  47.094  1.00  6.16           O
ATOM   2492  HG1 THR A 405      45.585   9.505  46.321  1.00  6.16           H
ATOM   2493  CG2 THR A 405      43.820   8.187  45.770  1.00  6.16           C
ATOM   2494 1HG2 THR A 405      44.490   7.871  44.970  1.00  6.16           H
ATOM   2495 2HG2 THR A 405      43.523   9.219  45.602  1.00  6.16           H
ATOM   2496 3HG2 THR A 405      42.935   7.549  45.757  1.00  6.16           H
ATOM   2497  N   GLY A 406      45.036   9.074  50.161  1.00  1.93           N
ATOM   2498  H   GLY A 406      44.988  10.008  49.775  1.00  1.93           H
ATOM   2499  CA  GLY A 406      45.752   8.865  51.408  1.00  1.93           C
ATOM   2500 1HA  GLY A 406      46.247   7.893  51.395  1.00  1.93           H
ATOM   2501 2HA  GLY A 406      46.497   9.649  51.540  1.00  1.93           H
ATOM   2502  C   GLY A 406      44.772   8.915  52.560  1.00  1.93           C
ATOM   2503  O   GLY A 406      44.875   8.154  53.517  1.00  1.93           O
ATOM   2504  N   GLY A 407      43.775   9.781  52.438  1.00  1.23           N
ATOM   2505  H   GLY A 407      43.724  10.376  51.618  1.00  1.23           H
ATOM   2506  CA  GLY A 407      42.749   9.911  53.460  1.00  1.23           C
ATOM   2507 1HA  GLY A 407      43.229  10.071  54.424  1.00  1.23           H
ATOM   2508 2HA  GLY A 407      42.129  10.777  53.230  1.00  1.23           H
ATOM   2509  C   GLY A 407      41.855   8.688  53.560  1.00  1.23           C
ATOM   2510  O   GLY A 407      41.294   8.400  54.617  1.00  1.23           O
ATOM   2511  N   GLU A 408      41.755   7.932  52.475  1.00 11.86           N
ATOM   2512  H   GLU A 408      42.210   8.236  51.622  1.00 11.86           H
ATOM   2513  CA  GLU A 408      41.006   6.673  52.441  1.00 11.86           C
ATOM   2514  HA  GLU A 408      39.994   6.839  52.810  1.00 11.86           H
ATOM   2515  C   GLU A 408      41.628   5.577  53.301  1.00 11.86           C
ATOM   2516  O   GLU A 408      40.958   4.616  53.665  1.00 11.86           O
ATOM   2517  CB  GLU A 408      40.911   6.152  51.006  1.00 11.86           C
ATOM   2518 1HB  GLU A 408      41.876   6.273  50.517  1.00 11.86           H
ATOM   2519 2HB  GLU A 408      40.675   5.088  51.039  1.00 11.86           H
ATOM   2520  CG  GLU A 408      39.836   6.832  50.190  1.00 11.86           C
ATOM   2521 1HG  GLU A 408      38.884   6.721  50.711  1.00 11.86           H
ATOM   2522 2HG  GLU A 408      40.054   7.893  50.102  1.00 11.86           H
ATOM   2523  CD  GLU A 408      39.708   6.226  48.806  1.00 11.86           C
ATOM   2524  OE1 GLU A 408      38.776   5.416  48.602  1.00 11.86           O
ATOM   2525  OE2 GLU A 408      40.521   6.525  47.902  1.00 11.86           O
ATOM   2526  N   GLU A 409      42.892   5.718  53.670  1.00  4.54           N
ATOM   2527  H   GLU A 409      43.419   6.537  53.390  1.00  4.54           H
ATOM   2528  CA  GLU A 409      43.550   4.705  54.496  1.00  4.54           C
ATOM   2529  HA  GLU A 409      43.278   3.720  54.122  1.00  4.54           H
ATOM   2530  C   GLU A 409      43.120   4.763  55.960  1.00  4.54           C
ATOM   2531  O   GLU A 409      43.496   3.896  56.754  1.00  4.54           O
ATOM   2532  CB  GLU A 409      45.071   4.851  54.410  1.00  4.54           C
ATOM   2533 1HB  GLU A 409      45.339   5.851  54.746  1.00  4.54           H
ATOM   2534 2HB  GLU A 409      45.529   4.135  55.089  1.00  4.54           H
ATOM   2535  CG  GLU A 409      45.654   4.626  53.010  1.00  4.54           C
ATOM   2536 1HG  GLU A 409      45.221   5.350  52.320  1.00  4.54           H
ATOM   2537 2HG  GLU A 409      46.730   4.796  53.052  1.00  4.54           H
ATOM   2538  CD  GLU A 409      45.401   3.218  52.478  1.00  4.54           C
ATOM   2539  OE1 GLU A 409      45.262   2.264  53.274  1.00  4.54           O
ATOM   2540  OE2 GLU A 409      45.348   3.033  51.235  1.00  4.54           O
ATOM   2541  N   TYR A 410      42.322   5.762  56.308  1.00 18.15           N
ATOM   2542  H   TYR A 410      42.025   6.425  55.605  1.00 18.15           H
ATOM   2543  CA  TYR A 410      41.829   5.945  57.669  1.00 18.15           C
ATOM   2544  HA  TYR A 410      42.343   5.251  58.331  1.00 18.15           H
ATOM   2545  C   TYR A 410      40.333   5.668  57.723  1.00 18.15           C
ATOM   2546  O   TYR A 410      39.630   5.903  56.736  1.00 18.15           O
ATOM   2547  CB  TYR A 410      42.125   7.376  58.119  1.00 18.15           C
ATOM   2548 1HB  TYR A 410      41.510   8.063  57.538  1.00 18.15           H
ATOM   2549 2HB  TYR A 410      41.873   7.482  59.174  1.00 18.15           H
ATOM   2550  CG  TYR A 410      43.575   7.738  57.905  1.00 18.15           C
ATOM   2551  CD1 TYR A 410      43.947   8.671  56.915  1.00 18.15           C
ATOM   2552  HD1 TYR A 410      43.182   9.173  56.343  1.00 18.15           H
ATOM   2553  CD2 TYR A 410      44.590   7.116  58.654  1.00 18.15           C
ATOM   2554  HD2 TYR A 410      44.326   6.421  59.434  1.00 18.15           H
ATOM   2555  CE1 TYR A 410      45.317   8.949  56.653  1.00 18.15           C
ATOM   2556  HE1 TYR A 410      45.596   9.653  55.884  1.00 18.15           H
ATOM   2557  CE2 TYR A 410      45.955   7.383  58.389  1.00 18.15           C
ATOM   2558  HE2 TYR A 410      46.721   6.892  58.963  1.00 18.15           H
ATOM   2559  CZ  TYR A 410      46.304   8.296  57.392  1.00 18.15           C
ATOM   2560  OH  TYR A 410      47.628   8.557  57.155  1.00 18.15           O
ATOM   2561  HH  TYR A 410      48.209   8.055  57.739  1.00 18.15           H
ATOM   2562  N   ASP A 411      39.834   5.181  58.853  1.00 23.16           N
ATOM   2563  H   ASP A 411      40.460   4.996  59.633  1.00 23.16           H
ATOM   2564  CA  ASP A 411      38.405   4.848  58.971  1.00 23.16           C
ATOM   2565  HA  ASP A 411      37.926   5.012  58.007  1.00 23.16           H
ATOM   2566  C   ASP A 411      37.672   5.726  59.987  1.00 23.16           C
ATOM   2567  O   ASP A 411      36.505   6.084  59.792  1.00 23.16           O
ATOM   2568  CB  ASP A 411      38.235   3.364  59.308  1.00 23.16           C
ATOM   2569 1HB  ASP A 411      38.726   3.163  60.258  1.00 23.16           H
ATOM   2570 2HB  ASP A 411      37.173   3.137  59.409  1.00 23.16           H
ATOM   2571  CG  ASP A 411      38.839   2.460  58.249  1.00 23.16           C
ATOM   2572  OD1 ASP A 411      38.518   2.601  57.046  1.00 23.16           O
ATOM   2573  OD2 ASP A 411      39.701   1.631  58.600  1.00 23.16           O
ATOM   2574  N   ASN A 412      38.381   6.152  61.021  1.00 35.28           N
ATOM   2575  H   ASN A 412      39.343   5.858  61.124  1.00 35.28           H
ATOM   2576  CA  ASN A 412      37.837   7.039  62.051  1.00 35.28           C
ATOM   2577  HA  ASN A 412      36.921   7.516  61.707  1.00 35.28           H
ATOM   2578  C   ASN A 412      38.883   8.115  62.326  1.00 35.28           C
ATOM   2579  O   ASN A 412      40.025   7.985  61.875  1.00 35.28           O
ATOM   2580  CB  ASN A 412      37.557   6.207  63.308  1.00 35.28           C
ATOM   2581 1HB  ASN A 412      36.892   5.386  63.045  1.00 35.28           H
ATOM   2582 2HB  ASN A 412      38.498   5.797  63.667  1.00 35.28           H
ATOM   2583  CG  ASN A 412      36.925   7.002  64.418  1.00 35.28           C
ATOM   2584  OD1 ASN A 412      35.938   7.684  64.224  1.00 35.28           O
ATOM   2585  ND2 ASN A 412      37.506   6.947  65.584  1.00 35.28           N
ATOM   2586 1HD2 ASN A 412      37.125   7.496  66.335  1.00 35.28           H
ATOM   2587 2HD2 ASN A 412      38.334   6.389  65.715  1.00 35.28           H
ATOM   2588  N   GLY A 413      38.530   9.151  63.070  1.00  1.43           N
ATOM   2589  H   GLY A 413      37.562   9.261  63.359  1.00  1.43           H
ATOM   2590  CA  GLY A 413      39.510  10.111  63.546  1.00  1.43           C
ATOM   2591 1HA  GLY A 413      40.496   9.649  63.549  1.00  1.43           H
ATOM   2592 2HA  GLY A 413      39.530  10.977  62.888  1.00  1.43           H
ATOM   2593  C   GLY A 413      39.198  10.551  64.960  1.00  1.43           C
ATOM   2594  O   GLY A 413      38.101  10.286  65.455  1.00  1.43           O
ATOM   2595  N   VAL A 414      40.158  11.197  65.611  1.00  3.74           N
ATOM   2596  H   VAL A 414      41.016  11.418  65.120  1.00  3.74           H
ATOM   2597  CA  VAL A 414      40.045  11.594  67.022  1.00  3.74           C
ATOM   2598  HA  VAL A 414      39.063  11.305  67.394  1.00  3.74           H
ATOM   2599  C   VAL A 414      40.172  13.106  67.210  1.00  3.74           C
ATOM   2600  O   VAL A 414      40.916  13.768  66.488  1.00  3.74           O
ATOM   2601  CB  VAL A 414      41.127  10.874  67.889  1.00  3.74           C
ATOM   2602  HB  VAL A 414      41.023  11.214  68.916  1.00  3.74           H
ATOM   2603  CG1 VAL A 414      40.921   9.359  67.862  1.00  3.74           C
ATOM   2604 1HG1 VAL A 414      41.593   8.885  68.579  1.00  3.74           H
ATOM   2605 2HG1 VAL A 414      41.128   8.964  66.867  1.00  3.74           H
ATOM   2606 3HG1 VAL A 414      39.897   9.118  68.128  1.00  3.74           H
ATOM   2607  CG2 VAL A 414      42.565  11.177  67.413  1.00  3.74           C
ATOM   2608 1HG2 VAL A 414      43.273  10.636  68.041  1.00  3.74           H
ATOM   2609 2HG2 VAL A 414      42.769  12.243  67.509  1.00  3.74           H
ATOM   2610 3HG2 VAL A 414      42.699  10.866  66.378  1.00  3.74           H
ATOM   2611  N   ASP A 415      39.440  13.680  68.152  1.00  1.68           N
ATOM   2612  H   ASP A 415      38.793  13.137  68.716  1.00  1.68           H
ATOM   2613  CA  ASP A 415      39.523  15.124  68.393  1.00  1.68           C
ATOM   2614  HA  ASP A 415      39.609  15.619  67.426  1.00  1.68           H
ATOM   2615  C   ASP A 415      40.732  15.527  69.231  1.00  1.68           C
ATOM   2616  O   ASP A 415      41.196  16.661  69.151  1.00  1.68           O
ATOM   2617  CB  ASP A 415      38.258  15.653  69.065  1.00  1.68           C
ATOM   2618 1HB  ASP A 415      38.270  16.742  69.023  1.00  1.68           H
ATOM   2619 2HB  ASP A 415      37.397  15.290  68.508  1.00  1.68           H
ATOM   2620  CG  ASP A 415      38.127  15.232  70.517  1.00  1.68           C
ATOM   2621  OD1 ASP A 415      38.290  14.036  70.829  1.00  1.68           O
ATOM   2622  OD2 ASP A 415      37.774  16.077  71.363  1.00  1.68           O
ATOM   2623  N   ASP A 416      41.272  14.602  70.003  1.00 21.30           N
ATOM   2624  H   ASP A 416      40.832  13.695  70.088  1.00 21.30           H
ATOM   2625  CA  ASP A 416      42.529  14.806  70.718  1.00 21.30           C
ATOM   2626  HA  ASP A 416      43.161  15.516  70.185  1.00 21.30           H
ATOM   2627  C   ASP A 416      43.179  13.437  70.726  1.00 21.30           C
ATOM   2628  O   ASP A 416      42.481  12.438  70.855  1.00 21.30           O
ATOM   2629  CB  ASP A 416      42.304  15.286  72.150  1.00 21.30           C
ATOM   2630 1HB  ASP A 416      41.671  16.174  72.130  1.00 21.30           H
ATOM   2631 2HB  ASP A 416      41.792  14.505  72.708  1.00 21.30           H
ATOM   2632  CG  ASP A 416      43.605  15.622  72.847  1.00 21.30           C
ATOM   2633  OD1 ASP A 416      44.180  14.756  73.540  1.00 21.30           O
ATOM   2634  OD2 ASP A 416      44.109  16.754  72.666  1.00 21.30           O
ATOM   2635  N   VAL A 417      44.483  13.361  70.518  1.00  5.00           N
ATOM   2636  H   VAL A 417      45.041  14.205  70.424  1.00  5.00           H
ATOM   2637  CA  VAL A 417      45.134  12.063  70.366  1.00  5.00           C
ATOM   2638  HA  VAL A 417      44.473  11.403  69.808  1.00  5.00           H
ATOM   2639  C   VAL A 417      45.407  11.444  71.730  1.00  5.00           C
ATOM   2640  O   VAL A 417      45.261  10.234  71.920  1.00  5.00           O
ATOM   2641  CB  VAL A 417      46.467  12.207  69.583  1.00  5.00           C
ATOM   2642  HB  VAL A 417      47.158  12.792  70.184  1.00  5.00           H
ATOM   2643  CG1 VAL A 417      47.102  10.842  69.288  1.00  5.00           C
ATOM   2644 1HG1 VAL A 417      48.007  10.982  68.697  1.00  5.00           H
ATOM   2645 2HG1 VAL A 417      46.406  10.212  68.735  1.00  5.00           H
ATOM   2646 3HG1 VAL A 417      47.375  10.347  70.220  1.00  5.00           H
ATOM   2647  CG2 VAL A 417      46.231  12.954  68.261  1.00  5.00           C
ATOM   2648 1HG2 VAL A 417      47.170  13.015  67.708  1.00  5.00           H
ATOM   2649 2HG2 VAL A 417      45.892  13.972  68.451  1.00  5.00           H
ATOM   2650 3HG2 VAL A 417      45.494  12.427  67.656  1.00  5.00           H
ATOM   2651  N   GLU A 418      45.800  12.268  72.689  1.00 -8.98           N
ATOM   2652  H   GLU A 418      45.820  13.265  72.523  1.00 -8.98           H
ATOM   2653  CA  GLU A 418      46.232  11.763  73.990  1.00 -8.98           C
ATOM   2654  HA  GLU A 418      46.809  10.850  73.834  1.00 -8.98           H
ATOM   2655  C   GLU A 418      45.036  11.414  74.868  1.00 -8.98           C
ATOM   2656  O   GLU A 418      45.080  10.455  75.638  1.00 -8.98           O
ATOM   2657  CB  GLU A 418      47.133  12.781  74.699  1.00 -8.98           C
ATOM   2658 1HB  GLU A 418      46.573  13.698  74.875  1.00 -8.98           H
ATOM   2659 2HB  GLU A 418      47.432  12.362  75.660  1.00 -8.98           H
ATOM   2660  CG  GLU A 418      48.391  13.113  73.902  1.00 -8.98           C
ATOM   2661 1HG  GLU A 418      48.840  12.176  73.567  1.00 -8.98           H
ATOM   2662 2HG  GLU A 418      48.118  13.698  73.023  1.00 -8.98           H
ATOM   2663  CD  GLU A 418      49.431  13.879  74.709  1.00 -8.98           C
ATOM   2664  OE1 GLU A 418      50.600  13.426  74.755  1.00 -8.98           O
ATOM   2665  OE2 GLU A 418      49.127  14.940  75.294  1.00 -8.98           O
ATOM   2666  N   SER A 419      43.951  12.159  74.739  1.00 14.98           N
ATOM   2667  H   SER A 419      43.978  12.974  74.127  1.00 14.98           H
ATOM   2668  CA  SER A 419      42.711  11.883  75.471  1.00 14.98           C
ATOM   2669  HA  SER A 419      42.655  10.820  75.702  1.00 14.98           H
ATOM   2670  C   SER A 419      41.468  12.271  74.668  1.00 14.98           C
ATOM   2671  O   SER A 419      40.911  13.357  74.872  1.00 14.98           O
ATOM   2672  CB  SER A 419      42.726  12.652  76.792  1.00 14.98           C
ATOM   2673 1HB  SER A 419      42.755  13.723  76.589  1.00 14.98           H
ATOM   2674 2HB  SER A 419      41.825  12.415  77.360  1.00 14.98           H
ATOM   2675  OG  SER A 419      43.872  12.288  77.546  1.00 14.98           O
ATOM   2676  HG  SER A 419      44.362  11.622  77.042  1.00 14.98           H
ATOM   2677  N   PRO A 420      41.016  11.409  73.739  1.00  3.00           N
ATOM   2678  CA  PRO A 420      39.858  11.846  72.949  1.00  3.00           C
ATOM   2679  HA  PRO A 420      40.073  12.798  72.464  1.00  3.00           H
ATOM   2680  C   PRO A 420      38.561  11.975  73.738  1.00  3.00           C
ATOM   2681  O   PRO A 420      38.336  11.300  74.748  1.00  3.00           O
ATOM   2682  CB  PRO A 420      39.732  10.745  71.891  1.00  3.00           C
ATOM   2683 1HB  PRO A 420      38.692  10.601  71.597  1.00  3.00           H
ATOM   2684 2HB  PRO A 420      40.340  10.988  71.024  1.00  3.00           H
ATOM   2685  CG  PRO A 420      40.277   9.537  72.560  1.00  3.00           C
ATOM   2686 1HG  PRO A 420      39.539   9.125  73.250  1.00  3.00           H
ATOM   2687 2HG  PRO A 420      40.581   8.788  71.828  1.00  3.00           H
ATOM   2688  CD  PRO A 420      41.469  10.070  73.316  1.00  3.00           C
ATOM   2689 1HD  PRO A 420      41.692   9.436  74.174  1.00  3.00           H
ATOM   2690 2HD  PRO A 420      42.335  10.155  72.657  1.00  3.00           H
ATOM   2691  N   LYS A 421      37.690  12.838  73.237  1.00 -5.98           N
ATOM   2692  H   LYS A 421      37.981  13.390  72.428  1.00 -5.98           H
ATOM   2693  CA  LYS A 421      36.337  13.022  73.763  1.00 -5.98           C
ATOM   2694  HA  LYS A 421      36.164  12.319  74.579  1.00 -5.98           H
ATOM   2695  C   LYS A 421      35.303  12.752  72.684  1.00 -5.98           C
ATOM   2696  O   LYS A 421      34.239  12.214  72.990  1.00 -5.98           O
ATOM   2697  CB  LYS A 421      36.134  14.442  74.291  1.00 -5.98           C
ATOM   2698 1HB  LYS A 421      36.322  15.145  73.482  1.00 -5.98           H
ATOM   2699 2HB  LYS A 421      35.095  14.545  74.603  1.00 -5.98           H
ATOM   2700  CG  LYS A 421      37.023  14.806  75.464  1.00 -5.98           C
ATOM   2701 1HG  LYS A 421      36.869  14.090  76.270  1.00 -5.98           H
ATOM   2702 2HG  LYS A 421      38.067  14.779  75.151  1.00 -5.98           H
ATOM   2703  CD  LYS A 421      36.690  16.197  75.967  1.00 -5.98           C
ATOM   2704 1HD  LYS A 421      36.789  16.902  75.144  1.00 -5.98           H
ATOM   2705 2HD  LYS A 421      35.663  16.210  76.328  1.00 -5.98           H
ATOM   2706  CE  LYS A 421      37.614  16.613  77.096  1.00 -5.98           C
ATOM   2707 1HE  LYS A 421      37.507  15.909  77.924  1.00 -5.98           H
ATOM   2708 2HE  LYS A 421      38.647  16.589  76.746  1.00 -5.98           H
ATOM   2709  NZ  LYS A 421      37.288  17.991  77.572  1.00 -5.98           N
ATOM   2710 1HZ  LYS A 421      37.836  18.207  78.395  1.00 -5.98           H
ATOM   2711 2HZ  LYS A 421      36.303  18.043  77.808  1.00 -5.98           H
ATOM   2712 3HZ  LYS A 421      37.493  18.668  76.850  1.00 -5.98           H
ATOM   2713  N   HIS A 422      35.613  13.050  71.429  1.00 18.88           N
ATOM   2714  H   HIS A 422      36.519  13.457  71.204  1.00 18.88           H
ATOM   2715  CA  HIS A 422      34.703  12.729  70.328  1.00 18.88           C
ATOM   2716  HA  HIS A 422      34.081  11.901  70.659  1.00 18.88           H
ATOM   2717  C   HIS A 422      35.439  12.226  69.095  1.00 18.88           C
ATOM   2718  O   HIS A 422      36.636  12.442  68.917  1.00 18.88           O
ATOM   2719  CB  HIS A 422      33.746  13.888  69.996  1.00 18.88           C
ATOM   2720 1HB  HIS A 422      32.927  13.489  69.396  1.00 18.88           H
ATOM   2721 2HB  HIS A 422      33.324  14.277  70.922  1.00 18.88           H
ATOM   2722  CG  HIS A 422      34.358  15.016  69.222  1.00 18.88           C
ATOM   2723  ND1 HIS A 422      34.761  16.219  69.798  1.00 18.88           N
ATOM   2724  HD1 HIS A 422      34.787  16.431  70.795  1.00 18.88           H
ATOM   2725  CD2 HIS A 422      34.515  15.206  67.884  1.00 18.88           C
ATOM   2726  HD2 HIS A 422      34.270  14.486  67.112  1.00 18.88           H
ATOM   2727  CE1 HIS A 422      35.125  17.060  68.841  1.00 18.88           C
ATOM   2728  HE1 HIS A 422      35.477  18.077  68.994  1.00 18.88           H
ATOM   2729  NE2 HIS A 422      35.008  16.463  67.680  1.00 18.88           N
ATOM   2730  HE2 HIS A 422      35.257  16.878  66.776  1.00 18.88           H
ATOM   2731  N   TYR A 423      34.686  11.527  68.269  1.00 -7.76           N
ATOM   2732  H   TYR A 423      33.697  11.425  68.477  1.00 -7.76           H
ATOM   2733  CA  TYR A 423      35.170  10.864  67.072  1.00 -7.76           C
ATOM   2734  HA  TYR A 423      36.201  11.145  66.857  1.00 -7.76           H
ATOM   2735  C   TYR A 423      34.250  11.266  65.935  1.00 -7.76           C
ATOM   2736  O   TYR A 423      33.119  11.698  66.185  1.00 -7.76           O
ATOM   2737  CB  TYR A 423      35.044   9.349  67.229  1.00 -7.76           C
ATOM   2738 1HB  TYR A 423      33.985   9.102  67.276  1.00 -7.76           H
ATOM   2739 2HB  TYR A 423      35.457   8.881  66.341  1.00 -7.76           H
ATOM   2740  CG  TYR A 423      35.718   8.748  68.440  1.00 -7.76           C
ATOM   2741  CD1 TYR A 423      34.989   7.922  69.322  1.00 -7.76           C
ATOM   2742  HD1 TYR A 423      33.931   7.767  69.164  1.00 -7.76           H
ATOM   2743  CD2 TYR A 423      37.089   8.953  68.688  1.00 -7.76           C
ATOM   2744  HD2 TYR A 423      37.663   9.596  68.035  1.00 -7.76           H
ATOM   2745  CE1 TYR A 423      35.635   7.263  70.399  1.00 -7.76           C
ATOM   2746  HE1 TYR A 423      35.077   6.602  71.044  1.00 -7.76           H
ATOM   2747  CE2 TYR A 423      37.732   8.309  69.781  1.00 -7.76           C
ATOM   2748  HE2 TYR A 423      38.785   8.458  69.964  1.00 -7.76           H
ATOM   2749  CZ  TYR A 423      37.004   7.456  70.609  1.00 -7.76           C
ATOM   2750  OH  TYR A 423      37.656   6.791  71.614  1.00 -7.76           O
ATOM   2751  HH  TYR A 423      37.097   6.140  72.052  1.00 -7.76           H
ATOM   2752  N   LEU A 424      34.702  11.057  64.711  1.00 19.79           N
ATOM   2753  H   LEU A 424      35.645  10.713  64.576  1.00 19.79           H
ATOM   2754  CA  LEU A 424      33.883  11.212  63.514  1.00 19.79           C
ATOM   2755  HA  LEU A 424      32.837  11.009  63.737  1.00 19.79           H
ATOM   2756  C   LEU A 424      34.423  10.141  62.576  1.00 19.79           C
ATOM   2757  O   LEU A 424      35.639  10.066  62.380  1.00 19.79           O
ATOM   2758  CB  LEU A 424      34.034  12.632  62.950  1.00 19.79           C
ATOM   2759 1HB  LEU A 424      33.642  13.310  63.708  1.00 19.79           H
ATOM   2760 2HB  LEU A 424      35.092  12.839  62.856  1.00 19.79           H
ATOM   2761  CG  LEU A 424      33.391  13.011  61.607  1.00 19.79           C
ATOM   2762  HG  LEU A 424      32.467  12.446  61.495  1.00 19.79           H
ATOM   2763  CD1 LEU A 424      33.050  14.494  61.599  1.00 19.79           C
ATOM   2764 1HD1 LEU A 424      32.535  14.746  60.673  1.00 19.79           H
ATOM   2765 2HD1 LEU A 424      33.960  15.090  61.677  1.00 19.79           H
ATOM   2766 3HD1 LEU A 424      32.396  14.728  62.435  1.00 19.79           H
ATOM   2767  CD2 LEU A 424      34.307  12.742  60.410  1.00 19.79           C
ATOM   2768 1HD2 LEU A 424      33.776  12.961  59.483  1.00 19.79           H
ATOM   2769 2HD2 LEU A 424      34.608  11.696  60.393  1.00 19.79           H
ATOM   2770 3HD2 LEU A 424      35.203  13.362  60.465  1.00 19.79           H
ATOM   2771  N   ILE A 425      33.545   9.309  62.035  1.00 36.78           N
ATOM   2772  H   ILE A 425      32.563   9.396  62.266  1.00 36.78           H
ATOM   2773  CA  ILE A 425      33.960   8.302  61.056  1.00 36.78           C
ATOM   2774  HA  ILE A 425      34.988   8.018  61.270  1.00 36.78           H
ATOM   2775  C   ILE A 425      33.944   8.963  59.689  1.00 36.78           C
ATOM   2776  O   ILE A 425      33.101   9.824  59.419  1.00 36.78           O
ATOM   2777  CB  ILE A 425      33.095   7.004  61.080  1.00 36.78           C
ATOM   2778  HB  ILE A 425      33.501   6.312  60.343  1.00 36.78           H
ATOM   2779  CG1 ILE A 425      31.608   7.250  60.751  1.00 36.78           C
ATOM   2780 1HG1 ILE A 425      31.020   6.552  61.345  1.00 36.78           H
ATOM   2781 2HG1 ILE A 425      31.334   8.254  61.066  1.00 36.78           H
ATOM   2782  CG2 ILE A 425      33.198   6.337  62.460  1.00 36.78           C
ATOM   2783 1HG2 ILE A 425      32.745   6.965  63.228  1.00 36.78           H
ATOM   2784 2HG2 ILE A 425      34.248   6.174  62.710  1.00 36.78           H
ATOM   2785 3HG2 ILE A 425      32.698   5.370  62.439  1.00 36.78           H
ATOM   2786  CD1 ILE A 425      31.187   7.062  59.280  1.00 36.78           C
ATOM   2787 1HD1 ILE A 425      31.689   7.790  58.645  1.00 36.78           H
ATOM   2788 2HD1 ILE A 425      30.110   7.200  59.193  1.00 36.78           H
ATOM   2789 3HD1 ILE A 425      31.441   6.058  58.942  1.00 36.78           H
ATOM   2790  N   TRP A 426      34.883   8.596  58.832  1.00 12.07           N
ATOM   2791  H   TRP A 426      35.555   7.880  59.083  1.00 12.07           H
ATOM   2792  CA  TRP A 426      34.966   9.239  57.527  1.00 12.07           C
ATOM   2793  HA  TRP A 426      34.857  10.313  57.682  1.00 12.07           H
ATOM   2794  C   TRP A 426      33.807   8.763  56.650  1.00 12.07           C
ATOM   2795  O   TRP A 426      33.544   7.566  56.526  1.00 12.07           O
ATOM   2796  CB  TRP A 426      36.329   8.982  56.885  1.00 12.07           C
ATOM   2797 1HB  TRP A 426      36.408   7.926  56.628  1.00 12.07           H
ATOM   2798 2HB  TRP A 426      36.407   9.574  55.974  1.00 12.07           H
ATOM   2799  CG  TRP A 426      37.470   9.335  57.814  1.00 12.07           C
ATOM   2800  CD1 TRP A 426      38.351   8.473  58.378  1.00 12.07           C
ATOM   2801  HD1 TRP A 426      38.351   7.408  58.190  1.00 12.07           H
ATOM   2802  CD2 TRP A 426      37.839  10.635  58.323  1.00 12.07           C
ATOM   2803  NE1 TRP A 426      39.218   9.109  59.220  1.00 12.07           N
ATOM   2804  HE1 TRP A 426      39.919   8.643  59.786  1.00 12.07           H
ATOM   2805  CE2 TRP A 426      38.949  10.446  59.198  1.00 12.07           C
ATOM   2806  CE3 TRP A 426      37.342  11.940  58.136  1.00 12.07           C
ATOM   2807  HE3 TRP A 426      36.486  12.109  57.504  1.00 12.07           H
ATOM   2808  CZ2 TRP A 426      39.578  11.519  59.866  1.00 12.07           C
ATOM   2809  HZ2 TRP A 426      40.413  11.343  60.529  1.00 12.07           H
ATOM   2810  CZ3 TRP A 426      37.980  13.026  58.795  1.00 12.07           C
ATOM   2811  HZ3 TRP A 426      37.608  14.031  58.656  1.00 12.07           H
ATOM   2812  CH2 TRP A 426      39.098  12.799  59.649  1.00 12.07           C
ATOM   2813  HH2 TRP A 426      39.570  13.638  60.141  1.00 12.07           H
ATOM   2814  N   ASN A 427      33.069   9.718  56.106  1.00 21.04           N
ATOM   2815  H   ASN A 427      33.374  10.682  56.199  1.00 21.04           H
ATOM   2816  CA  ASN A 427      31.796   9.468  55.433  1.00 21.04           C
ATOM   2817  HA  ASN A 427      31.279   8.636  55.915  1.00 21.04           H
ATOM   2818  C   ASN A 427      31.943   9.153  53.947  1.00 21.04           C
ATOM   2819  O   ASN A 427      32.250  10.055  53.164  1.00 21.04           O
ATOM   2820  CB  ASN A 427      30.950  10.736  55.569  1.00 21.04           C
ATOM   2821 1HB  ASN A 427      30.828  10.967  56.619  1.00 21.04           H
ATOM   2822 2HB  ASN A 427      31.473  11.563  55.096  1.00 21.04           H
ATOM   2823  CG  ASN A 427      29.598  10.607  54.932  1.00 21.04           C
ATOM   2824  OD1 ASN A 427      28.907   9.618  55.118  1.00 21.04           O
ATOM   2825  ND2 ASN A 427      29.203  11.603  54.190  1.00 21.04           N
ATOM   2826 1HD2 ASN A 427      28.306  11.549  53.738  1.00 21.04           H
ATOM   2827 2HD2 ASN A 427      29.801  12.408  54.068  1.00 21.04           H
ATOM   2828  N   MET A 428      31.717   7.912  53.541  1.00 22.00           N
ATOM   2829  H   MET A 428      31.481   7.192  54.223  1.00 22.00           H
ATOM   2830  CA  MET A 428      31.776   7.522  52.127  1.00 22.00           C
ATOM   2831  HA  MET A 428      31.682   8.406  51.499  1.00 22.00           H
ATOM   2832  C   MET A 428      30.625   6.576  51.796  1.00 22.00           C
ATOM   2833  O   MET A 428      30.134   5.860  52.667  1.00 22.00           O
ATOM   2834  CB  MET A 428      33.111   6.837  51.808  1.00 22.00           C
ATOM   2835 1HB  MET A 428      33.223   5.974  52.461  1.00 22.00           H
ATOM   2836 2HB  MET A 428      33.082   6.491  50.775  1.00 22.00           H
ATOM   2837  CG  MET A 428      34.329   7.742  51.971  1.00 22.00           C
ATOM   2838 1HG  MET A 428      34.179   8.634  51.363  1.00 22.00           H
ATOM   2839 2HG  MET A 428      34.415   8.045  53.014  1.00 22.00           H
ATOM   2840  SD  MET A 428      35.869   6.955  51.463  1.00 22.00           S
ATOM   2841  CE  MET A 428      36.163   5.789  52.808  1.00 22.00           C
ATOM   2842 1HE  MET A 428      36.206   6.321  53.759  1.00 22.00           H
ATOM   2843 2HE  MET A 428      37.112   5.280  52.643  1.00 22.00           H
ATOM   2844 3HE  MET A 428      35.363   5.049  52.844  1.00 22.00           H
ATOM   2845  N   ASN A 429      30.185   6.574  50.546  1.00  4.43           N
ATOM   2846  H   ASN A 429      30.615   7.197  49.867  1.00  4.43           H
ATOM   2847  CA  ASN A 429      29.081   5.716  50.109  1.00  4.43           C
ATOM   2848  HA  ASN A 429      28.229   5.884  50.768  1.00  4.43           H
ATOM   2849  C   ASN A 429      29.435   4.226  50.147  1.00  4.43           C
ATOM   2850  O   ASN A 429      30.520   3.840  49.710  1.00  4.43           O
ATOM   2851  CB  ASN A 429      28.683   6.096  48.679  1.00  4.43           C
ATOM   2852 1HB  ASN A 429      28.582   7.177  48.611  1.00  4.43           H
ATOM   2853 2HB  ASN A 429      29.464   5.773  47.994  1.00  4.43           H
ATOM   2854  CG  ASN A 429      27.380   5.472  48.261  1.00  4.43           C
ATOM   2855  OD1 ASN A 429      26.475   5.312  49.071  1.00  4.43           O
ATOM   2856  ND2 ASN A 429      27.257   5.126  47.013  1.00  4.43           N
ATOM   2857 1HD2 ASN A 429      26.391   4.721  46.702  1.00  4.43           H
ATOM   2858 2HD2 ASN A 429      28.016   5.278  46.364  1.00  4.43           H
ATOM   2859  N   MET A 430      28.517   3.409  50.654  1.00  1.19           N
ATOM   2860  H   MET A 430      27.656   3.813  51.013  1.00  1.19           H
ATOM   2861  CA  MET A 430      28.659   1.948  50.770  1.00  1.19           C
ATOM   2862  HA  MET A 430      27.822   1.593  51.371  1.00  1.19           H
ATOM   2863  C   MET A 430      29.938   1.540  51.504  1.00  1.19           C
ATOM   2864  O   MET A 430      30.664   0.637  51.093  1.00  1.19           O
ATOM   2865  CB  MET A 430      28.554   1.248  49.409  1.00  1.19           C
ATOM   2866 1HB  MET A 430      29.390   1.553  48.784  1.00  1.19           H
ATOM   2867 2HB  MET A 430      28.620   0.171  49.571  1.00  1.19           H
ATOM   2868  CG  MET A 430      27.251   1.531  48.672  1.00  1.19           C
ATOM   2869 1HG  MET A 430      26.417   1.319  49.343  1.00  1.19           H
ATOM   2870 2HG  MET A 430      27.216   2.582  48.390  1.00  1.19           H
ATOM   2871  SD  MET A 430      27.063   0.510  47.191  1.00  1.19           S
ATOM   2872  CE  MET A 430      28.305   1.184  46.071  1.00  1.19           C
ATOM   2873 1HE  MET A 430      29.301   1.019  46.482  1.00  1.19           H
ATOM   2874 2HE  MET A 430      28.137   2.252  45.936  1.00  1.19           H
ATOM   2875 3HE  MET A 430      28.230   0.684  45.105  1.00  1.19           H
ATOM   2876  N   ASN A 431      30.229   2.251  52.581  1.00 10.04           N
ATOM   2877  H   ASN A 431      29.582   2.971  52.886  1.00 10.04           H
ATOM   2878  CA  ASN A 431      31.433   2.041  53.382  1.00 10.04           C
ATOM   2879  HA  ASN A 431      31.855   1.052  53.204  1.00 10.04           H
ATOM   2880  C   ASN A 431      30.988   2.135  54.837  1.00 10.04           C
ATOM   2881  O   ASN A 431      31.089   3.187  55.466  1.00 10.04           O
ATOM   2882  CB  ASN A 431      32.481   3.113  53.060  1.00 10.04           C
ATOM   2883 1HB  ASN A 431      31.973   4.025  52.761  1.00 10.04           H
ATOM   2884 2HB  ASN A 431      33.067   3.318  53.949  1.00 10.04           H
ATOM   2885  CG  ASN A 431      33.445   2.692  51.985  1.00 10.04           C
ATOM   2886  OD1 ASN A 431      34.414   1.985  52.247  1.00 10.04           O
ATOM   2887  ND2 ASN A 431      33.227   3.141  50.782  1.00 10.04           N
ATOM   2888 1HD2 ASN A 431      33.917   2.971  50.067  1.00 10.04           H
ATOM   2889 2HD2 ASN A 431      32.372   3.636  50.571  1.00 10.04           H
ATOM   2890  N   THR A 432      30.427   1.057  55.361  1.00 36.27           N
ATOM   2891  H   THR A 432      30.347   0.204  54.815  1.00 36.27           H
ATOM   2892  CA  THR A 432      29.954   1.054  56.741  1.00 36.27           C
ATOM   2893  HA  THR A 432      29.401   1.973  56.921  1.00 36.27           H
ATOM   2894  C   THR A 432      31.158   1.004  57.676  1.00 36.27           C
ATOM   2895  O   THR A 432      31.928   0.048  57.650  1.00 36.27           O
ATOM   2896  CB  THR A 432      29.035  -0.155  57.018  1.00 36.27           C
ATOM   2897  HB  THR A 432      29.599  -1.076  56.881  1.00 36.27           H
ATOM   2898  OG1 THR A 432      27.938  -0.131  56.101  1.00 36.27           O
ATOM   2899  HG1 THR A 432      27.185   0.272  56.559  1.00 36.27           H
ATOM   2900  CG2 THR A 432      28.446  -0.125  58.413  1.00 36.27           C
ATOM   2901 1HG2 THR A 432      29.233  -0.255  59.151  1.00 36.27           H
ATOM   2902 2HG2 THR A 432      27.730  -0.940  58.516  1.00 36.27           H
ATOM   2903 3HG2 THR A 432      27.938   0.823  58.587  1.00 36.27           H
ATOM   2904  N   HIS A 433      31.332   2.036  58.491  1.00 20.89           N
ATOM   2905  H   HIS A 433      30.680   2.813  58.444  1.00 20.89           H
ATOM   2906  CA  HIS A 433      32.441   2.094  59.449  1.00 20.89           C
ATOM   2907  HA  HIS A 433      33.140   1.277  59.270  1.00 20.89           H
ATOM   2908  C   HIS A 433      31.893   1.966  60.864  1.00 20.89           C
ATOM   2909  O   HIS A 433      32.641   1.730  61.805  1.00 20.89           O
ATOM   2910  CB  HIS A 433      33.199   3.425  59.378  1.00 20.89           C
ATOM   2911 1HB  HIS A 433      32.490   4.230  59.549  1.00 20.89           H
ATOM   2912 2HB  HIS A 433      33.938   3.444  60.181  1.00 20.89           H
ATOM   2913  CG  HIS A 433      33.916   3.680  58.086  1.00 20.89           C
ATOM   2914  ND1 HIS A 433      34.876   4.649  57.930  1.00 20.89           N
ATOM   2915  HD1 HIS A 433      35.240   5.253  58.662  1.00 20.89           H
ATOM   2916  CD2 HIS A 433      33.812   3.097  56.863  1.00 20.89           C
ATOM   2917  HD2 HIS A 433      33.152   2.275  56.625  1.00 20.89           H
ATOM   2918  CE1 HIS A 433      35.275   4.648  56.659  1.00 20.89           C
ATOM   2919  HE1 HIS A 433      36.020   5.318  56.250  1.00 20.89           H
ATOM   2920  NE2 HIS A 433      34.653   3.718  55.964  1.00 20.89           N
ATOM   2921  N   ILE A 434      30.590   2.142  61.029  1.00 16.41           N
ATOM   2922  H   ILE A 434      29.989   2.310  60.233  1.00 16.41           H
ATOM   2923  CA  ILE A 434      29.975   2.128  62.353  1.00 16.41           C
ATOM   2924  HA  ILE A 434      30.589   1.527  63.022  1.00 16.41           H
ATOM   2925  C   ILE A 434      28.616   1.434  62.245  1.00 16.41           C
ATOM   2926  O   ILE A 434      27.889   1.621  61.266  1.00 16.41           O
ATOM   2927  CB  ILE A 434      29.919   3.590  62.918  1.00 16.41           C
ATOM   2928  HB  ILE A 434      30.928   3.994  62.848  1.00 16.41           H
ATOM   2929  CG1 ILE A 434      29.527   3.591  64.402  1.00 16.41           C
ATOM   2930 1HG1 ILE A 434      28.469   3.339  64.484  1.00 16.41           H
ATOM   2931 2HG1 ILE A 434      30.100   2.813  64.905  1.00 16.41           H
ATOM   2932  CG2 ILE A 434      29.003   4.511  62.077  1.00 16.41           C
ATOM   2933 1HG2 ILE A 434      29.052   5.531  62.453  1.00 16.41           H
ATOM   2934 2HG2 ILE A 434      27.973   4.163  62.119  1.00 16.41           H
ATOM   2935 3HG2 ILE A 434      29.335   4.522  61.039  1.00 16.41           H
ATOM   2936  CD1 ILE A 434      29.777   4.919  65.144  1.00 16.41           C
ATOM   2937 1HD1 ILE A 434      29.125   5.700  64.753  1.00 16.41           H
ATOM   2938 2HD1 ILE A 434      30.818   5.221  65.024  1.00 16.41           H
ATOM   2939 3HD1 ILE A 434      29.565   4.786  66.205  1.00 16.41           H
ATOM   2940  N   TYR A 435      28.293   0.596  63.221  1.00  6.93           N
ATOM   2941  H   TYR A 435      28.945   0.444  63.987  1.00  6.93           H
ATOM   2942  CA  TYR A 435      27.015  -0.116  63.249  1.00  6.93           C
ATOM   2943  HA  TYR A 435      26.349   0.335  62.522  1.00  6.93           H
ATOM   2944  C   TYR A 435      26.386  -0.023  64.644  1.00  6.93           C
ATOM   2945  O   TYR A 435      27.057  -0.332  65.638  1.00  6.93           O
ATOM   2946  CB  TYR A 435      27.202  -1.589  62.871  1.00  6.93           C
ATOM   2947 1HB  TYR A 435      27.546  -1.653  61.839  1.00  6.93           H
ATOM   2948 2HB  TYR A 435      27.956  -2.022  63.526  1.00  6.93           H
ATOM   2949  CG  TYR A 435      25.923  -2.381  63.030  1.00  6.93           C
ATOM   2950  CD1 TYR A 435      24.873  -2.266  62.095  1.00  6.93           C
ATOM   2951  HD1 TYR A 435      25.014  -1.681  61.196  1.00  6.93           H
ATOM   2952  CD2 TYR A 435      25.722  -3.189  64.167  1.00  6.93           C
ATOM   2953  HD2 TYR A 435      26.520  -3.319  64.883  1.00  6.93           H
ATOM   2954  CE1 TYR A 435      23.608  -2.877  62.344  1.00  6.93           C
ATOM   2955  HE1 TYR A 435      22.793  -2.756  61.647  1.00  6.93           H
ATOM   2956  CE2 TYR A 435      24.471  -3.807  64.407  1.00  6.93           C
ATOM   2957  HE2 TYR A 435      24.320  -4.395  65.298  1.00  6.93           H
ATOM   2958  CZ  TYR A 435      23.418  -3.621  63.512  1.00  6.93           C
ATOM   2959  OH  TYR A 435      22.204  -4.187  63.810  1.00  6.93           O
ATOM   2960  HH  TYR A 435      22.176  -4.526  64.710  1.00  6.93           H
ATOM   2961  N   PRO A 436      25.112   0.406  64.746  1.00  1.57           N
ATOM   2962  CA  PRO A 436      24.475   0.499  66.067  1.00  1.57           C
ATOM   2963  HA  PRO A 436      25.112   1.042  66.762  1.00  1.57           H
ATOM   2964  C   PRO A 436      24.129  -0.871  66.653  1.00  1.57           C
ATOM   2965  O   PRO A 436      23.361  -1.621  66.081  1.00  1.57           O
ATOM   2966  CB  PRO A 436      23.221   1.319  65.761  1.00  1.57           C
ATOM   2967 1HB  PRO A 436      22.418   1.077  66.453  1.00  1.57           H
ATOM   2968 2HB  PRO A 436      23.456   2.383  65.803  1.00  1.57           H
ATOM   2969  CG  PRO A 436      22.862   0.944  64.379  1.00  1.57           C
ATOM   2970 1HG  PRO A 436      22.348  -0.016  64.368  1.00  1.57           H
ATOM   2971 2HG  PRO A 436      22.246   1.707  63.911  1.00  1.57           H
ATOM   2972  CD  PRO A 436      24.179   0.834  63.684  1.00  1.57           C
ATOM   2973 1HD  PRO A 436      24.118   0.097  62.885  1.00  1.57           H
ATOM   2974 2HD  PRO A 436      24.484   1.800  63.286  1.00  1.57           H
ATOM   2975  N   GLU A 437      24.703  -1.233  67.788  1.00  3.55           N
ATOM   2976  H   GLU A 437      25.295  -0.583  68.291  1.00  3.55           H
ATOM   2977  CA  GLU A 437      24.494  -2.576  68.332  1.00  3.55           C
ATOM   2978  HA  GLU A 437      24.212  -3.254  67.526  1.00  3.55           H
ATOM   2979  C   GLU A 437      23.378  -2.597  69.371  1.00  3.55           C
ATOM   2980  O   GLU A 437      22.538  -3.493  69.354  1.00  3.55           O
ATOM   2981  CB  GLU A 437      25.791  -3.095  68.958  1.00  3.55           C
ATOM   2982 1HB  GLU A 437      26.154  -2.341  69.658  1.00  3.55           H
ATOM   2983 2HB  GLU A 437      25.575  -4.005  69.516  1.00  3.55           H
ATOM   2984  CG  GLU A 437      26.899  -3.396  67.955  1.00  3.55           C
ATOM   2985 1HG  GLU A 437      26.799  -2.745  67.088  1.00  3.55           H
ATOM   2986 2HG  GLU A 437      27.853  -3.177  68.435  1.00  3.55           H
ATOM   2987  CD  GLU A 437      26.922  -4.854  67.501  1.00  3.55           C
ATOM   2988  OE1 GLU A 437      27.953  -5.517  67.752  1.00  3.55           O
ATOM   2989  OE2 GLU A 437      25.958  -5.367  66.892  1.00  3.55           O
ATOM   2990  N   PHE A 438      23.345  -1.606  70.254  1.00  2.77           N
ATOM   2991  H   PHE A 438      24.030  -0.860  70.197  1.00  2.77           H
ATOM   2992  CA  PHE A 438      22.341  -1.529  71.323  1.00  2.77           C
ATOM   2993  HA  PHE A 438      21.466  -2.120  71.067  1.00  2.77           H
ATOM   2994  C   PHE A 438      21.916  -0.083  71.506  1.00  2.77           C
ATOM   2995  O   PHE A 438      22.661   0.817  71.145  1.00  2.77           O
ATOM   2996  CB  PHE A 438      22.908  -2.007  72.666  1.00  2.77           C
ATOM   2997 1HB  PHE A 438      23.827  -1.465  72.876  1.00  2.77           H
ATOM   2998 2HB  PHE A 438      22.189  -1.768  73.449  1.00  2.77           H
ATOM   2999  CG  PHE A 438      23.180  -3.484  72.738  1.00  2.77           C
ATOM   3000  CD1 PHE A 438      24.393  -4.018  72.268  1.00  2.77           C
ATOM   3001  HD1 PHE A 438      25.130  -3.368  71.822  1.00  2.77           H
ATOM   3002  CD2 PHE A 438      22.241  -4.343  73.337  1.00  2.77           C
ATOM   3003  HD2 PHE A 438      21.305  -3.946  73.703  1.00  2.77           H
ATOM   3004  CE1 PHE A 438      24.665  -5.404  72.373  1.00  2.77           C
ATOM   3005  HE1 PHE A 438      25.590  -5.805  71.984  1.00  2.77           H
ATOM   3006  CE2 PHE A 438      22.513  -5.726  73.484  1.00  2.77           C
ATOM   3007  HE2 PHE A 438      21.792  -6.374  73.958  1.00  2.77           H
ATOM   3008  CZ  PHE A 438      23.725  -6.258  72.994  1.00  2.77           C
ATOM   3009  HZ  PHE A 438      23.930  -7.314  73.086  1.00  2.77           H
ATOM   3010  N   VAL A 439      20.769   0.151  72.123  1.00  0.07           N
ATOM   3011  H   VAL A 439      20.172  -0.630  72.390  1.00  0.07           H
ATOM   3012  CA  VAL A 439      20.358   1.496  72.526  1.00  0.07           C
ATOM   3013  HA  VAL A 439      21.234   2.140  72.537  1.00  0.07           H
ATOM   3014  C   VAL A 439      19.859   1.408  73.963  1.00  0.07           C
ATOM   3015  O   VAL A 439      19.150   0.475  74.343  1.00  0.07           O
ATOM   3016  CB  VAL A 439      19.318   2.144  71.549  1.00  0.07           C
ATOM   3017  HB  VAL A 439      19.807   2.256  70.585  1.00  0.07           H
ATOM   3018  CG1 VAL A 439      18.083   1.270  71.330  1.00  0.07           C
ATOM   3019 1HG1 VAL A 439      17.546   1.133  72.269  1.00  0.07           H
ATOM   3020 2HG1 VAL A 439      18.377   0.300  70.930  1.00  0.07           H
ATOM   3021 3HG1 VAL A 439      17.418   1.750  70.612  1.00  0.07           H
ATOM   3022  CG2 VAL A 439      18.902   3.546  72.016  1.00  0.07           C
ATOM   3023 1HG2 VAL A 439      18.267   4.008  71.265  1.00  0.07           H
ATOM   3024 2HG2 VAL A 439      19.784   4.168  72.155  1.00  0.07           H
ATOM   3025 3HG2 VAL A 439      18.346   3.488  72.952  1.00  0.07           H
ATOM   3026  N   VAL A 440      20.273   2.379  74.757  1.00-34.11           N
ATOM   3027  H   VAL A 440      20.872   3.105  74.372  1.00-34.11           H
ATOM   3028  CA  VAL A 440      19.875   2.521  76.149  1.00-34.11           C
ATOM   3029  HA  VAL A 440      19.368   1.622  76.498  1.00-34.11           H
ATOM   3030  C   VAL A 440      18.912   3.698  76.180  1.00-34.11           C
ATOM   3031  O   VAL A 440      19.201   4.754  75.612  1.00-34.11           O
ATOM   3032  CB  VAL A 440      21.108   2.815  77.045  1.00-34.11           C
ATOM   3033  HB  VAL A 440      21.600   3.717  76.682  1.00-34.11           H
ATOM   3034  CG1 VAL A 440      20.692   3.042  78.492  1.00-34.11           C
ATOM   3035 1HG1 VAL A 440      21.575   3.135  79.120  1.00-34.11           H
ATOM   3036 2HG1 VAL A 440      20.092   2.202  78.844  1.00-34.11           H
ATOM   3037 3HG1 VAL A 440      20.112   3.960  78.578  1.00-34.11           H
ATOM   3038  CG2 VAL A 440      22.112   1.657  76.970  1.00-34.11           C
ATOM   3039 1HG2 VAL A 440      22.960   1.865  77.621  1.00-34.11           H
ATOM   3040 2HG2 VAL A 440      22.480   1.545  75.951  1.00-34.11           H
ATOM   3041 3HG2 VAL A 440      21.638   0.727  77.286  1.00-34.11           H
ATOM   3042  N   SER A 441      17.774   3.514  76.827  1.00 -8.18           N
ATOM   3043  H   SER A 441      17.597   2.611  77.264  1.00 -8.18           H
ATOM   3044  CA  SER A 441      16.788   4.571  77.031  1.00 -8.18           C
ATOM   3045  HA  SER A 441      16.944   5.389  76.328  1.00 -8.18           H
ATOM   3046  C   SER A 441      17.013   5.025  78.466  1.00 -8.18           C
ATOM   3047  O   SER A 441      17.187   4.158  79.322  1.00 -8.18           O
ATOM   3048  CB  SER A 441      15.394   3.967  76.868  1.00 -8.18           C
ATOM   3049 1HB  SER A 441      15.205   3.275  77.690  1.00 -8.18           H
ATOM   3050 2HB  SER A 441      14.643   4.755  76.878  1.00 -8.18           H
ATOM   3051  OG  SER A 441      15.336   3.245  75.647  1.00 -8.18           O
ATOM   3052  HG  SER A 441      15.917   2.481  75.733  1.00 -8.18           H
ATOM   3053  N   PHE A 442      17.078   6.319  78.753  1.00 -0.28           N
ATOM   3054  H   PHE A 442      16.923   7.013  78.024  1.00 -0.28           H
ATOM   3055  CA  PHE A 442      17.454   6.784  80.092  1.00 -0.28           C
ATOM   3056  HA  PHE A 442      17.173   6.009  80.800  1.00 -0.28           H
ATOM   3057  C   PHE A 442      16.810   8.088  80.590  1.00 -0.28           C
ATOM   3058  O   PHE A 442      16.252   8.882  79.816  1.00 -0.28           O
ATOM   3059  CB  PHE A 442      18.985   6.905  80.156  1.00 -0.28           C
ATOM   3060 1HB  PHE A 442      19.292   7.017  81.193  1.00 -0.28           H
ATOM   3061 2HB  PHE A 442      19.427   5.986  79.774  1.00 -0.28           H
ATOM   3062  CG  PHE A 442      19.550   8.065  79.390  1.00 -0.28           C
ATOM   3063  CD1 PHE A 442      19.779   9.290  80.043  1.00 -0.28           C
ATOM   3064  HD1 PHE A 442      19.497   9.410  81.079  1.00 -0.28           H
ATOM   3065  CD2 PHE A 442      19.910   7.930  78.037  1.00 -0.28           C
ATOM   3066  HD2 PHE A 442      19.731   6.998  77.519  1.00 -0.28           H
ATOM   3067  CE1 PHE A 442      20.395  10.366  79.370  1.00 -0.28           C
ATOM   3068  HE1 PHE A 442      20.580  11.298  79.886  1.00 -0.28           H
ATOM   3069  CE2 PHE A 442      20.522   9.002  77.347  1.00 -0.28           C
ATOM   3070  HE2 PHE A 442      20.803   8.894  76.310  1.00 -0.28           H
ATOM   3071  CZ  PHE A 442      20.780  10.214  78.025  1.00 -0.28           C
ATOM   3072  HZ  PHE A 442      21.278  11.022  77.516  1.00 -0.28           H
ATOM   3073  N   LYS A 443      16.929   8.315  81.894  1.00  3.38           N
ATOM   3074  H   LYS A 443      17.390   7.607  82.466  1.00  3.38           H
ATOM   3075  CA  LYS A 443      16.526   9.560  82.565  1.00  3.38           C
ATOM   3076  HA  LYS A 443      16.277  10.334  81.846  1.00  3.38           H
ATOM   3077  C   LYS A 443      17.707  10.038  83.388  1.00  3.38           C
ATOM   3078  O   LYS A 443      18.593   9.251  83.702  1.00  3.38           O
ATOM   3079  CB  LYS A 443      15.341   9.339  83.512  1.00  3.38           C
ATOM   3080 1HB  LYS A 443      15.308   8.286  83.786  1.00  3.38           H
ATOM   3081 2HB  LYS A 443      15.521   9.915  84.420  1.00  3.38           H
ATOM   3082  CG  LYS A 443      13.986   9.782  82.958  1.00  3.38           C
ATOM   3083 1HG  LYS A 443      14.093  10.785  82.548  1.00  3.38           H
ATOM   3084 2HG  LYS A 443      13.681   9.116  82.154  1.00  3.38           H
ATOM   3085  CD  LYS A 443      12.894   9.827  84.042  1.00  3.38           C
ATOM   3086 1HD  LYS A 443      13.227  10.485  84.846  1.00  3.38           H
ATOM   3087 2HD  LYS A 443      11.993  10.252  83.600  1.00  3.38           H
ATOM   3088  CE  LYS A 443      12.543   8.458  84.640  1.00  3.38           C
ATOM   3089 1HE  LYS A 443      12.243   7.783  83.836  1.00  3.38           H
ATOM   3090 2HE  LYS A 443      13.422   8.044  85.139  1.00  3.38           H
ATOM   3091  NZ  LYS A 443      11.423   8.553  85.637  1.00  3.38           N
ATOM   3092 1HZ  LYS A 443      11.169   7.627  85.963  1.00  3.38           H
ATOM   3093 2HZ  LYS A 443      10.608   8.972  85.206  1.00  3.38           H
ATOM   3094 3HZ  LYS A 443      11.710   9.107  86.434  1.00  3.38           H
ATOM   3095  N   LEU A 444      17.707  11.299  83.789  1.00  5.23           N
ATOM   3096  H   LEU A 444      16.977  11.930  83.469  1.00  5.23           H
ATOM   3097  CA  LEU A 444      18.682  11.778  84.763  1.00  5.23           C
ATOM   3098  HA  LEU A 444      19.689  11.542  84.418  1.00  5.23           H
ATOM   3099  C   LEU A 444      18.417  11.044  86.080  1.00  5.23           C
ATOM   3100  O   LEU A 444      17.266  10.826  86.469  1.00  5.23           O
ATOM   3101  CB  LEU A 444      18.542  13.296  84.944  1.00  5.23           C
ATOM   3102 1HB  LEU A 444      18.680  13.765  83.970  1.00  5.23           H
ATOM   3103 2HB  LEU A 444      17.519  13.501  85.257  1.00  5.23           H
ATOM   3104  CG  LEU A 444      19.478  13.993  85.943  1.00  5.23           C
ATOM   3105  HG  LEU A 444      19.300  13.574  86.930  1.00  5.23           H
ATOM   3106  CD1 LEU A 444      20.958  13.804  85.609  1.00  5.23           C
ATOM   3107 1HD1 LEU A 444      21.166  14.164  84.600  1.00  5.23           H
ATOM   3108 2HD1 LEU A 444      21.239  12.758  85.696  1.00  5.23           H
ATOM   3109 3HD1 LEU A 444      21.561  14.372  86.314  1.00  5.23           H
ATOM   3110  CD2 LEU A 444      19.156  15.480  85.993  1.00  5.23           C
ATOM   3111 1HD2 LEU A 444      19.763  15.964  86.759  1.00  5.23           H
ATOM   3112 2HD2 LEU A 444      18.105  15.625  86.243  1.00  5.23           H
ATOM   3113 3HD2 LEU A 444      19.365  15.945  85.028  1.00  5.23           H
ATOM   3114  N   SER A 445      19.479  10.634  86.748  1.00 30.15           N
ATOM   3115  H   SER A 445      20.406  10.852  86.418  1.00 30.15           H
ATOM   3116  CA  SER A 445      19.381   9.903  88.002  1.00 30.15           C
ATOM   3117  HA  SER A 445      18.625   9.121  87.931  1.00 30.15           H
ATOM   3118  C   SER A 445      19.032  10.819  89.167  1.00 30.15           C
ATOM   3119  O   SER A 445      19.241  12.034  89.109  1.00 30.15           O
ATOM   3120  CB  SER A 445      20.743   9.276  88.262  1.00 30.15           C
ATOM   3121 1HB  SER A 445      20.831   8.977  89.307  1.00 30.15           H
ATOM   3122 2HB  SER A 445      20.853   8.401  87.623  1.00 30.15           H
ATOM   3123  OG  SER A 445      21.754  10.208  87.918  1.00 30.15           O
ATOM   3124  HG  SER A 445      22.563   9.701  87.738  1.00 30.15           H
ATOM   3125  N   ILE A 446      18.532  10.226  90.240  1.00-26.05           N
ATOM   3126  H   ILE A 446      18.374   9.223  90.232  1.00-26.05           H
ATOM   3127  CA  ILE A 446      18.267  10.960  91.476  1.00-26.05           C
ATOM   3128  HA  ILE A 446      17.743  11.884  91.244  1.00-26.05           H
ATOM   3129  C   ILE A 446      19.661  11.263  92.042  1.00-26.05           C
ATOM   3130  O   ILE A 446      20.506  10.360  92.101  1.00-26.05           O
ATOM   3131  CB  ILE A 446      17.402  10.113  92.461  1.00-26.05           C
ATOM   3132  HB  ILE A 446      17.919   9.174  92.658  1.00-26.05           H
ATOM   3133  CG1 ILE A 446      16.042   9.803  91.798  1.00-26.05           C
ATOM   3134 1HG1 ILE A 446      15.502  10.742  91.674  1.00-26.05           H
ATOM   3135 2HG1 ILE A 446      16.213   9.385  90.807  1.00-26.05           H
ATOM   3136  CG2 ILE A 446      17.192  10.856  93.809  1.00-26.05           C
ATOM   3137 1HG2 ILE A 446      16.646  10.219  94.507  1.00-26.05           H
ATOM   3138 2HG2 ILE A 446      16.628  11.777  93.653  1.00-26.05           H
ATOM   3139 3HG2 ILE A 446      18.154  11.096  94.261  1.00-26.05           H
ATOM   3140  CD1 ILE A 446      15.135   8.828  92.548  1.00-26.05           C
ATOM   3141 1HD1 ILE A 446      14.243   8.636  91.950  1.00-26.05           H
ATOM   3142 2HD1 ILE A 446      14.829   9.252  93.504  1.00-26.05           H
ATOM   3143 3HD1 ILE A 446      15.657   7.886  92.716  1.00-26.05           H
ATOM   3144  N   PRO A 447      19.945  12.522  92.421  1.00  2.38           N
ATOM   3145  CA  PRO A 447      21.318  12.782  92.869  1.00  2.38           C
ATOM   3146  HA  PRO A 447      22.036  12.397  92.146  1.00  2.38           H
ATOM   3147  C   PRO A 447      21.630  12.208  94.247  1.00  2.38           C
ATOM   3148  O   PRO A 447      20.727  11.851  95.009  1.00  2.38           O
ATOM   3149  CB  PRO A 447      21.377  14.310  92.889  1.00  2.38           C
ATOM   3150 1HB  PRO A 447      22.092  14.670  93.628  1.00  2.38           H
ATOM   3151 2HB  PRO A 447      21.631  14.687  91.901  1.00  2.38           H
ATOM   3152  CG  PRO A 447      20.001  14.711  93.237  1.00  2.38           C
ATOM   3153 1HG  PRO A 447      19.832  14.585  94.305  1.00  2.38           H
ATOM   3154 2HG  PRO A 447      19.811  15.741  92.937  1.00  2.38           H
ATOM   3155  CD  PRO A 447      19.142  13.760  92.452  1.00  2.38           C
ATOM   3156 1HD  PRO A 447      18.188  13.602  92.957  1.00  2.38           H
ATOM   3157 2HD  PRO A 447      18.990  14.133  91.440  1.00  2.38           H
ATOM   3158  N   ASN A 448      22.907  12.159  94.594  1.00 17.89           N
ATOM   3159  H   ASN A 448      23.619  12.455  93.927  1.00 17.89           H
ATOM   3160  CA  ASN A 448      23.349  11.755  95.927  1.00 17.89           C
ATOM   3161  HA  ASN A 448      22.543  11.929  96.641  1.00 17.89           H
ATOM   3162  C   ASN A 448      24.524  12.656  96.291  1.00 17.89           C
ATOM   3163  O   ASN A 448      25.147  13.237  95.405  1.00 17.89           O
ATOM   3164  CB  ASN A 448      23.737  10.272  95.957  1.00 17.89           C
ATOM   3165 1HB  ASN A 448      23.909   9.976  96.990  1.00 17.89           H
ATOM   3166 2HB  ASN A 448      22.914   9.681  95.558  1.00 17.89           H
ATOM   3167  CG  ASN A 448      24.990   9.974  95.176  1.00 17.89           C
ATOM   3168  OD1 ASN A 448      26.096  10.139  95.677  1.00 17.89           O
ATOM   3169  ND2 ASN A 448      24.842   9.512  93.964  1.00 17.89           N
ATOM   3170 1HD2 ASN A 448      25.660   9.321  93.412  1.00 17.89           H
ATOM   3171 2HD2 ASN A 448      23.918   9.356  93.589  1.00 17.89           H
ATOM   3172  N   ALA A 449      24.815  12.806  97.574  1.00 -8.33           N
ATOM   3173  H   ALA A 449      24.325  12.249  98.266  1.00 -8.33           H
ATOM   3174  CA  ALA A 449      25.775  13.804  98.045  1.00 -8.33           C
ATOM   3175  HA  ALA A 449      25.482  14.773  97.638  1.00 -8.33           H
ATOM   3176  C   ALA A 449      27.225  13.552  97.620  1.00 -8.33           C
ATOM   3177  O   ALA A 449      28.031  14.481  97.557  1.00 -8.33           O
ATOM   3178  CB  ALA A 449      25.690  13.888  99.569  1.00 -8.33           C
ATOM   3179 1HB  ALA A 449      26.348  14.681  99.927  1.00 -8.33           H
ATOM   3180 2HB  ALA A 449      25.996  12.941 100.017  1.00 -8.33           H
ATOM   3181 3HB  ALA A 449      24.667  14.119  99.872  1.00 -8.33           H
ATOM   3182  N   GLU A 450      27.570  12.303  97.351  1.00-15.78           N
ATOM   3183  H   GLU A 450      26.874  11.570  97.389  1.00-15.78           H
ATOM   3184  CA  GLU A 450      28.943  11.947  96.983  1.00-15.78           C
ATOM   3185  HA  GLU A 450      29.636  12.608  97.503  1.00-15.78           H
ATOM   3186  C   GLU A 450      29.158  12.118  95.476  1.00-15.78           C
ATOM   3187  O   GLU A 450      30.292  12.119  94.981  1.00-15.78           O
ATOM   3188  CB  GLU A 450      29.238  10.504  97.414  1.00-15.78           C
ATOM   3189 1HB  GLU A 450      28.580   9.833  96.867  1.00-15.78           H
ATOM   3190 2HB  GLU A 450      30.271  10.270  97.158  1.00-15.78           H
ATOM   3191  CG  GLU A 450      29.036  10.259  98.907  1.00-15.78           C
ATOM   3192 1HG  GLU A 450      29.580  11.026  99.459  1.00-15.78           H
ATOM   3193 2HG  GLU A 450      27.975  10.348  99.147  1.00-15.78           H
ATOM   3194  CD  GLU A 450      29.527   8.892  99.365  1.00-15.78           C
ATOM   3195  OE1 GLU A 450      30.277   8.845 100.367  1.00-15.78           O
ATOM   3196  OE2 GLU A 450      29.159   7.848  98.774  1.00-15.78           O
ATOM   3197  N   GLY A 451      28.063  12.284  94.746  1.00 14.26           N
ATOM   3198  H   GLY A 451      27.155  12.287  95.193  1.00 14.26           H
ATOM   3199  CA  GLY A 451      28.129  12.468  93.307  1.00 14.26           C
ATOM   3200 1HA  GLY A 451      28.847  11.758  92.901  1.00 14.26           H
ATOM   3201 2HA  GLY A 451      27.153  12.261  92.870  1.00 14.26           H
ATOM   3202  C   GLY A 451      28.550  13.868  92.906  1.00 14.26           C
ATOM   3203  O   GLY A 451      28.355  14.837  93.649  1.00 14.26           O
ATOM   3204  N   ASN A 452      29.144  13.977  91.727  1.00  4.16           N
ATOM   3205  H   ASN A 452      29.259  13.142  91.160  1.00  4.16           H
ATOM   3206  CA  ASN A 452      29.615  15.257  91.197  1.00  4.16           C
ATOM   3207  HA  ASN A 452      30.126  15.816  91.982  1.00  4.16           H
ATOM   3208  C   ASN A 452      28.434  16.097  90.710  1.00  4.16           C
ATOM   3209  O   ASN A 452      27.372  15.549  90.402  1.00  4.16           O
ATOM   3210  CB  ASN A 452      30.590  15.004  90.044  1.00  4.16           C
ATOM   3211 1HB  ASN A 452      30.209  14.199  89.417  1.00  4.16           H
ATOM   3212 2HB  ASN A 452      30.665  15.906  89.439  1.00  4.16           H
ATOM   3213  CG  ASN A 452      31.976  14.668  90.524  1.00  4.16           C
ATOM   3214  OD1 ASN A 452      32.742  15.553  90.889  1.00  4.16           O
ATOM   3215  ND2 ASN A 452      32.323  13.416  90.521  1.00  4.16           N
ATOM   3216 1HD2 ASN A 452      33.260  13.168  90.805  1.00  4.16           H
ATOM   3217 2HD2 ASN A 452      31.671  12.709  90.226  1.00  4.16           H
ATOM   3218  N   ILE A 453      28.613  17.410  90.636  1.00-51.75           N
ATOM   3219  H   ILE A 453      29.517  17.810  90.867  1.00-51.75           H
ATOM   3220  CA  ILE A 453      27.551  18.333  90.214  1.00-51.75           C
ATOM   3221  HA  ILE A 453      26.704  17.762  89.839  1.00-51.75           H
ATOM   3222  C   ILE A 453      28.117  19.163  89.072  1.00-51.75           C
ATOM   3223  O   ILE A 453      29.274  19.618  89.198  1.00-51.75           O
ATOM   3224  OXT ILE A 453      27.452  19.314  88.031  1.00-51.75           O
ATOM   3225  CB  ILE A 453      27.047  19.246  91.377  1.00-51.75           C
ATOM   3226  HB  ILE A 453      27.865  19.896  91.689  1.00-51.75           H
ATOM   3227  CG1 ILE A 453      26.615  18.400  92.594  1.00-51.75           C
ATOM   3228 1HG1 ILE A 453      25.747  17.806  92.310  1.00-51.75           H
ATOM   3229 2HG1 ILE A 453      27.420  17.715  92.856  1.00-51.75           H
ATOM   3230  CG2 ILE A 453      25.858  20.117  90.885  1.00-51.75           C
ATOM   3231 1HG2 ILE A 453      25.553  20.815  91.664  1.00-51.75           H
ATOM   3232 2HG2 ILE A 453      25.008  19.481  90.626  1.00-51.75           H
ATOM   3233 3HG2 ILE A 453      26.148  20.694  90.008  1.00-51.75           H
ATOM   3234  CD1 ILE A 453      26.269  19.192  93.864  1.00-51.75           C
ATOM   3235 1HD1 ILE A 453      25.365  19.781  93.707  1.00-51.75           H
ATOM   3236 2HD1 ILE A 453      27.095  19.854  94.126  1.00-51.75           H
ATOM   3237 3HD1 ILE A 453      26.095  18.496  94.684  1.00-51.75           H
TER    3238      ILE A 453 
HETATM 3239  CAK LDR A 454      26.709  14.728  68.394  1.00  1.85           C
HETATM 3240  OAA LDR A 454      26.104  13.823  67.853  1.00  1.85           O
HETATM 3241  CAM LDR A 454      27.947  14.517  69.176  1.00  1.85           C
HETATM 3242  CAB LDR A 454      26.499  19.453  69.352  1.00  1.85           C
HETATM 3243  HAB LDR A 454      25.971  20.403  69.271  1.00  1.85           H
HETATM 3244  CAC LDR A 454      29.620  13.065  70.112  1.00  1.85           C
HETATM 3245  HAC LDR A 454      30.043  12.078  70.231  1.00  1.85           H
HETATM 3246  CAD LDR A 454      27.673  19.366  70.094  1.00  1.85           C
HETATM 3247  HAD LDR A 454      28.054  20.251  70.602  1.00  1.85           H
HETATM 3248  CAE LDR A 454      30.181  14.148  70.776  1.00  1.85           C
HETATM 3249  HAE LDR A 454      31.039  13.987  71.417  1.00  1.85           H
HETATM 3250  CAF LDR A 454      25.997  18.319  68.726  1.00  1.85           C
HETATM 3251  HAF LDR A 454      25.079  18.381  68.145  1.00  1.85           H
HETATM 3252  CAG LDR A 454      28.507  13.246  69.306  1.00  1.85           C
HETATM 3253  HAG LDR A 454      28.068  12.395  68.787  1.00  1.85           H
HETATM 3254  CAH LDR A 454      28.348  18.152  70.233  1.00  1.85           C
HETATM 3255  HAH LDR A 454      29.245  18.139  70.843  1.00  1.85           H
HETATM 3256  CAI LDR A 454      29.645  15.426  70.632  1.00  1.85           C
HETATM 3257  HAI LDR A 454      30.111  16.245  71.170  1.00  1.85           H
HETATM 3258  NAJ LDR A 454      26.157  15.983  68.306  1.00  1.85           N
HETATM 3259  HAJ LDR A 454      25.291  15.977  67.782  1.00  1.85           H
HETATM 3260  CAL LDR A 454      26.658  17.105  68.872  1.00  1.85           C
HETATM 3261  CAN LDR A 454      27.846  16.975  69.634  1.00  1.85           C
HETATM 3262  CAO LDR A 454      28.511  15.631  69.819  1.00  1.85           C
HETATM 3263  O   HOH A 457      35.324   5.283  77.417  1.00  0.00           O
HETATM 3264 1H   HOH A 457      35.550   4.335  77.459  1.00  0.00           H
HETATM 3265 2H   HOH A 457      34.704   5.338  76.674  1.00  0.00           H
HETATM 3266  O   HOH A 459      24.071 -28.442  39.569  1.00  0.00           O
HETATM 3267 1H   HOH A 459      23.121 -28.256  39.473  1.00  0.00           H
HETATM 3268 2H   HOH A 459      24.476 -27.556  39.542  1.00  0.00           H
HETATM 3269  O   HOH A 460      38.447  17.553  59.543  1.00  0.00           O
HETATM 3270 1H   HOH A 460      38.953  17.525  60.372  1.00  0.00           H
HETATM 3271 2H   HOH A 460      39.090  17.258  58.874  1.00  0.00           H
HETATM 3272  O   HOH A 461      28.879   3.601  58.675  1.00  0.00           O
HETATM 3273 1H   HOH A 461      28.876   4.262  57.957  1.00  0.00           H
HETATM 3274 2H   HOH A 461      27.941   3.482  58.864  1.00  0.00           H
HETATM 3275  O   HOH A 462      49.391  -1.450  88.224  1.00  0.00           O
HETATM 3276 1H   HOH A 462      50.089  -1.251  87.582  1.00  0.00           H
HETATM 3277 2H   HOH A 462      48.857  -0.639  88.228  1.00  0.00           H
HETATM 3278  O   HOH A 463      -3.251   5.001  54.133  1.00  0.00           O
HETATM 3279 1H   HOH A 463      -3.770   4.612  54.861  1.00  0.00           H
HETATM 3280 2H   HOH A 463      -3.854   4.867  53.375  1.00  0.00           H
HETATM 3281  O   HOH A 464      49.401   2.508  71.527  1.00  0.00           O
HETATM 3282 1H   HOH A 464      50.239   2.820  71.913  1.00  0.00           H
HETATM 3283 2H   HOH A 464      48.762   3.159  71.864  1.00  0.00           H
HETATM 3284  O   HOH A 465      15.772  -3.670  79.329  1.00  0.00           O
HETATM 3285 1H   HOH A 465      15.046  -3.298  78.787  1.00  0.00           H
HETATM 3286 2H   HOH A 465      16.153  -4.361  78.753  1.00  0.00           H
HETATM 3287  O   HOH A 466      60.560   4.973  75.413  1.00  0.00           O
HETATM 3288 1H   HOH A 466      61.079   4.193  75.144  1.00  0.00           H
HETATM 3289 2H   HOH A 466      60.173   4.685  76.260  1.00  0.00           H
HETATM 3290  O   HOH A 467      44.296  -6.163  61.277  1.00  0.00           O
HETATM 3291 1H   HOH A 467      44.301  -6.009  62.239  1.00  0.00           H
HETATM 3292 2H   HOH A 467      44.911  -6.908  61.173  1.00  0.00           H
HETATM 3293  O   HOH A 468       8.369   3.938  73.014  1.00  0.00           O
HETATM 3294 1H   HOH A 468       8.813   3.122  73.305  1.00  0.00           H
HETATM 3295 2H   HOH A 468       8.414   3.866  72.040  1.00  0.00           H
HETATM 3296  O   HOH A 472      57.899   6.137  60.175  1.00  0.00           O
HETATM 3297 1H   HOH A 472      58.395   6.659  59.521  1.00  0.00           H
HETATM 3298 2H   HOH A 472      57.055   5.984  59.719  1.00  0.00           H
HETATM 3299  O   HOH A 473      45.841  -3.433  87.916  1.00  0.00           O
HETATM 3300 1H   HOH A 473      46.355  -3.830  88.643  1.00  0.00           H
HETATM 3301 2H   HOH A 473      45.006  -3.924  87.953  1.00  0.00           H
HETATM 3302  O   HOH A 476      49.593  22.078  69.447  1.00  0.00           O
HETATM 3303 1H   HOH A 476      48.858  21.445  69.364  1.00  0.00           H
HETATM 3304 2H   HOH A 476      50.305  21.657  68.949  1.00  0.00           H
HETATM 3305  O   HOH A 478      20.398  -2.521  60.202  1.00  0.00           O
HETATM 3306 1H   HOH A 478      19.665  -2.403  59.581  1.00  0.00           H
HETATM 3307 2H   HOH A 478      20.126  -1.965  60.957  1.00  0.00           H
HETATM 3308  O   HOH A 479      34.016  10.862  75.353  1.00  0.00           O
HETATM 3309 1H   HOH A 479      34.452  11.311  76.102  1.00  0.00           H
HETATM 3310 2H   HOH A 479      33.960  11.560  74.680  1.00  0.00           H
HETATM 3311  O   HOH A 480      14.341  10.917  72.907  1.00  0.00           O
HETATM 3312 1H   HOH A 480      14.144  10.528  73.774  1.00  0.00           H
HETATM 3313 2H   HOH A 480      14.974  11.627  73.137  1.00  0.00           H
HETATM 3314  O   HOH A 483      44.870  -0.445  81.740  1.00  0.00           O
HETATM 3315 1H   HOH A 483      45.265  -0.334  80.859  1.00  0.00           H
HETATM 3316 2H   HOH A 483      45.384  -1.183  82.112  1.00  0.00           H
HETATM 3317  O   HOH A 484      32.257  21.309  87.027  1.00  0.00           O
HETATM 3318 1H   HOH A 484      31.298  21.261  86.853  1.00  0.00           H
HETATM 3319 2H   HOH A 484      32.328  20.794  87.849  1.00  0.00           H
CONECT 3239 3240 3241 3258                                   
CONECT 3240 3239                                             
CONECT 3241 3239 3252 3262                                   
CONECT 3242 3243 3246 3250                                   
CONECT 3243 3242                                             
CONECT 3244 3245 3248 3252                                   
CONECT 3245 3244                                             
CONECT 3246 3242 3247 3254                                   
CONECT 3247 3246                                             
CONECT 3248 3244 3249 3256                                   
CONECT 3249 3248                                             
CONECT 3250 3242 3251 3260                                   
CONECT 3251 3250                                             
CONECT 3252 3241 3244 3253                                   
CONECT 3253 3252                                             
CONECT 3254 3246 3255 3261                                   
CONECT 3255 3254                                             
CONECT 3256 3248 3257 3262                                   
CONECT 3257 3256                                             
CONECT 3258 3239 3259 3260                                   
CONECT 3259 3258                                             
CONECT 3260 3250 3258 3261                                   
CONECT 3261 3254 3260 3262                                   
CONECT 3262 3241 3256 3261                                   
END
